# Supplementary material for: Comparative transcriptomic analysis of the gene expression and underlying molecular mechanism of submergence stress response in orchardgrass roots
Source: Front Plant Sci. 2023 Jan 10;13:1104755. doi: 10.3389/fpls.2022.1104755 (PMC9871833; doi:10.3389/fpls.2022.1104755)
Supplement: Supplementary Table 1 — The Primer design of genes. [file Table_1.xls]

## Sheet: Sheet1
Gene ID	Forward primer	Reverse primer
Actin	GATCTTCGCCTCGCCAGGTTATC	ATATCGCCGTGCTTCATCCATGTC
DG1C05385	GATCCTGCTCAACTTCCAGTCGTAC	GCTTTCCTGCCGCTTCCTCATC
DG3C05831	CCGAGGACTTGTAGCTTGCATGAG	GTGTGTGAGAATATCCCGCCGTAAC
DG3C06505	CACTACTCCAAGACATGCCCGAATG	AAGCAGCACCGATCCATCACAAC
DG5C01300	TGCTGCTGCTGGACGTTGTATC	AGACGGTTCGCTTGACTTCCTTTC
DG6C03517	CGATGCTCAGAGATGGTGGTGTG	CTGCGAAACGGAACAAATGGAAGAC
DG7C01296	ACTGCTGTGAAAGTGGTGCTGATC	TTCGCCGAGGATTCTGTTACAACTG
DG7C00992	GTCAGGGATGCTCATAGACCACAAC	GTCGTTCTCGTCCATCTTCGCTAC
DG7C02886	CCCAGAGCGGAGGTCCTTACTAC	GGAGAAGAAGGCGTTGAGCTTGTC
