# Supplementary material for: Comparative transcriptomic analysis of the gene expression and underlying molecular mechanism of submergence stress response in orchardgrass roots
Source: Front Plant Sci. 2023 Jan 10;13:1104755. doi: 10.3389/fpls.2022.1104755 (PMC9871833; doi:10.3389/fpls.2022.1104755)
Supplement: Supplementary Table 2 — Transcriptome analysis of 18 orchardgrass roots. [file Table_2.xls]

## Sheet: Sheet1
sample	raw reads	raw bases	clean reads	clean bases	error rate	Q20	Q30	GC(%)
DB_0h_1	47966242	7.19 Gb	47548828	7.13 Gb	0.02	98.1	94.41	52.78
DB_0h_2	46669862	7.00 Gb	43507876	6.53 Gb	0.02	98	94.32	54.67
DB_0h_3	47045166	7.06 Gb	46045806	6.91 Gb	0.02	97.99	94.28	55.83
DB_8h_1	44414498	6.66 Gb	43616674	6.54 Gb	0.03	97.9	94.02	54.79
DB_8h_2	47685246	7.15 Gb	46691880	7.00 Gb	0.03	97.8	93.87	54.3
DB_8h_3	45459856	6.82 Gb	44590486	6.69 Gb	0.03	97.94	94.11	54.83
DB_24h_1	41700144	6.26 Gb	40769866	6.12 Gb	0.02	98	94.29	54.46
DB_24h_2	47400554	7.11 Gb	45978932	6.90 Gb	0.02	97.99	94.24	54.56
DB_24h_3	45061466	6.76 Gb	43289146	6.49 Gb	0.02	98	94.24	52.4
AB_0h_1	44620874	6.69 Gb	42773100	6.42 Gb	0.02	98.04	94.27	53.94
AB_0h_2	46136466	6.92 Gb	44761494	6.71 Gb	0.02	98	94.28	54.79
AB_0h_3	44129532	6.62 Gb	42808268	6.42 Gb	0.02	97.99	94.22	53.97
AB_8h_1	43448316	6.52 Gb	42799686	6.42 Gb	0.02	98.17	94.69	54.83
AB_8h_2	41701902	6.26 Gb	39685822	5.95 Gb	0.02	98.07	94.31	52.56
AB_8h_3	42842338	6.43 Gb	41560508	6.23 Gb	0.02	98.1	94.44	55.58
AB_24h_1	43175864	6.48 Gb	41932282	6.29 Gb	0.03	97.94	94.19	56.1
AB_24h_2	47368352	7.11 Gb	46014046	6.90 Gb	0.02	97.98	94.24	55.61
AB_24h_3	49040614	7.36 Gb	47826980	7.17 Gb	0.03	97.91	94.05	55.25
