# Supplementary material for: Comparative transcriptomic analysis of the gene expression and underlying molecular mechanism of submergence stress response in orchardgrass roots
Source: Front Plant Sci. 2023 Jan 10;13:1104755. doi: 10.3389/fpls.2022.1104755 (PMC9871833; doi:10.3389/fpls.2022.1104755)
Supplement: Supplementary Table 3 — The list of differentially expressed genes. [file Table_3.xls]

## Sheet: DB 8h vs DB 0h
Gene ID	DB_0h_1	DB_0h_2	DB_0h_3	DB_8h_1	DB_8h_2	DB_8h_3	log2(foldchange)	pvalue	padj
DG0C00017	12.4329	17.1976	22.6613	2.77906	4.33983	6.68573	-1.91478	9.86e-06	0.000131703
DG0C00027	5.69659	6.23429	7.67074	0.171696	1.56089	1.53173	-2.58025	3.16e-05	0.00037059
DG0C00035	15.9312	26.256	25.5177	8.71034	6.15372	3.51997	-1.87582	6.06e-06	8.49e-05
DG0C00047	171.404	240.308	157.917	28.5602	33.7962	26.4332	-2.67536	6.71e-21	8.03e-19
DG0C00061	13.8176	4.4855	1.59961	0.806427	1.24964	0.669676	-2.86383	2.64e-05	0.000317055
DG0C00073	18.3659	15.0467	12.6752	62.7614	104.123	77.0012	2.40939	5.44e-15	3.49e-13
DG0C00074	20.5687	20.8205	19.7983	9.56776	11.6443	7.89866	-1.06683	0.000450257	0.00379218
DG0C00090	42.276	61.2066	420.883	46.3238	47.5621	40.2778	-1.96504	0.00348942	0.0207653
DG0C00120	0.998702	2.01386	3.59089	0.15086	0.0779241	0.143174	-4.13759	4.9e-05	0.000547033
DG0C00128	6.08933	8.53257	11.7033	0.684836	1.65079	1.46238	-2.78757	1.21e-08	3e-07
DG0C00129	5.47579	6.25703	8.08791	3.01844	2.54784	1.08299	-1.57195	0.000562832	0.00458708
DG0C00133	50.5551	6.18943	7.52474	1.47526	0.544301	2.90022	-3.69889	4.65e-06	6.69e-05
DG0C00134	30.5773	2.29584	6.79001	1.20925	0.499697	3.44295	-2.93728	0.000615828	0.00494086
DG0C00156	9.52873	5.55994	5.71953	2.53804	2.75642	1.23525	-1.67013	0.000664578	0.00526807
DG0C00174	0.295851	0.135224	0	2.12724	1.25576	1.15364	3.36719	0.00170632	0.0115798
DG0C00182	2.5715	4.82196	1.86014	0.59262	0.787135	0.803471	-2.07566	0.00270227	0.0168627
DG0C00183	230.736	573.215	433.282	90.1	61.5916	64.6888	-2.5095	4.27e-11	1.55e-09
DG0C00188	0.613101	0.285419	0.213536	1.57441	1.2048	1.02381	1.76939	0.0052987	0.0290108
DG0C00190	31.6176	26.9651	65.265	6.88627	12.6019	14.0668	-1.87972	2.02e-05	0.000250782
DG0C00192	19.3981	12.0577	28.3969	2.6521	6.67082	5.80003	-1.98045	1.98e-05	0.000245745
DG0C00215	14.9631	18.5798	20.4029	9.73423	5.16037	6.92875	-1.29933	0.00127201	0.00907187
DG0C00222	5.41645	3.46491	4.05412	1.3077	1.28953	0.902604	-1.88298	3.33e-06	4.95e-05
DG0C00242	0.118022	0.20229	0.138731	1.13653	0.861013	1.15054	2.7903	0.00686474	0.0355075
DG0C00254	15.3291	9.56649	8.38571	2.49811	3.59737	5.46014	-1.51994	0.000897556	0.00677643
DG0C00265	22.011	22.1197	19.9825	118.345	283.401	109.921	3.0024	5.44e-14	3.06e-12
DG0C00276	0.30308	0.796539	1.10441	0	0.120605	0.110797	-3.24309	0.00428867	0.0244663
DG0C00282	49.8926	35.1704	85.3579	12.3926	10.2318	15.8823	-2.14172	4.25e-08	9.6e-07
DG0C00287	7.03118	5.30422	5.05526	0.350596	0.814926	0.415919	-3.46078	2.05e-08	4.93e-07
DG0C00288	3.4978	0.528994	1.14882	0.132091	0	0	-5.29668	0.000238709	0.00218479
DG0C00308	2.31309	4.44042	7.99378	11.8798	15.0953	28.6939	1.92302	0.000202016	0.00189004
DG0C00311	25.9012	23.227	22.3686	11.3529	10.5172	11.8285	-1.07965	7.86e-05	0.000825397
DG0C00322	0.720569	0.760038	0.586391	2.56207	3.30849	4.79556	2.37267	5.72e-05	0.000625657
DG0C00356	9.80517	14.902	8.63008	31.0708	25.3711	16.598	1.13795	0.00245755	0.0156162
DG0C00378	21.427	12.4578	15.7972	6.2369	4.00906	7.03723	-1.51777	9.6e-05	0.000985405
DG0C00382	29.8369	40.8386	47.2384	20.5564	12.7632	6.79867	-1.55072	0.000412351	0.00351516
DG0C00391	4.66347	8.47475	12.0863	0.144284	1.34149	1.09547	-3.28344	1.16e-06	1.92e-05
DG0C00415	3.74342	0.834635	1.82451	84.2888	40.692	51.8464	4.7817	2.26e-20	2.52e-18
DG0C00423	10.3832	9.52189	10.9613	5.01001	1.84219	4.19066	-1.47622	0.0013814	0.00970162
DG0C00425	51.6978	34.1884	30.9778	21.8862	18.1177	15.5785	-1.06669	0.000726734	0.00569126
DG0C00438	52.5905	40.6516	44.8488	16.5502	17.0405	15.8118	-1.47786	1.71e-08	4.16e-07
DG0C00448	3.33908	4.53087	2.20781	0	0.622836	1.20795	-2.44963	0.00585748	0.0313829
DG0C00449	2.9822	6.81536	12.3454	21.9755	33.5373	22.278	1.82102	0.000611162	0.00490904
DG0C00450	0.905484	0.413869	0.638622	6.51065	15.6138	9.48915	4.00494	3.4e-07	6.41e-06
DG0C00451	7.05566	3.08072	5.66401	1.10479	1.82612	1.60771	-1.79639	0.000867256	0.00658855
DG0C00456	120.886	101.602	185.941	13.2125	21.733	22.6845	-2.82067	1.57e-15	1.09e-13
DG0C00473	4.52088	4.14965	4.13808	0.761272	1.27797	1.39982	-1.89078	3.09e-05	0.000364006
DG0C00474	3.93823	5.1232	7.47806	23.3381	27.4048	35.1433	2.38413	1.48e-10	4.96e-09
DG0C00475	9.34173	4.2171	8.81186	1.92505	2.60062	0.140537	-2.26334	0.00531265	0.0290654
DG0C00479	1.89538	3.42918	3.63901	157.415	156.921	47.0782	5.34049	3.21e-29	8.27e-27
DG0C00483	3.93305	2.20123	1.22656	0.669889	0.95821	0.684667	-1.66816	0.00904553	0.0441443
DG0C00496	5.20765	8.73275	11.7659	0.521025	0.179418	0.824136	-4.05846	3.27e-10	1.04e-08
DG0C00503	17.8954	5.00781	1.18056	0.234461	1.81661	1.3351	-2.82591	0.00267562	0.0167292
DG0C00549	9.04536	24.02	12.5794	7.74267	5.35124	5.74404	-1.26962	0.00351617	0.0208723
DG0C00550	13.3814	14.3694	22.6466	8.59068	6.04125	4.17475	-1.41776	0.00037625	0.00324094
DG0C00563	41.0064	27.9355	48.1183	312.439	392.34	727.796	3.61793	1.46e-20	1.68e-18
DG0C00585	3.10923	8.62832	12.1827	116.343	111.549	82.4515	3.70783	1.28e-15	9.02e-14
DG0C00598	0.292951	0.401696	0.344355	4.06232	5.75097	1.78489	3.48901	1.47e-06	2.38e-05
DG0C00599	0	0.682883	0	11.2541	16.6467	3.39844	5.55826	3.98e-06	5.82e-05
DG0C00605	3.42894	5.1641	5.34605	1.58422	1.08473	1.08393	-1.88728	3.29e-07	6.22e-06
DG0C00608	110.684	137.288	161.718	17.4247	18.8817	30.2926	-2.61543	1.08e-15	7.65e-14
DG0C00612	25.4089	24.3076	28.9992	630.231	676.218	392.37	4.43704	7.83e-49	6.38e-46
DG0C00634	5.38837	3.22344	4.21016	2.11625	1.38742	2.16294	-1.17282	0.00628797	0.0331421
DG0C00639	6.75986	3.89759	9.18531	2.30922	0.411307	1.058	-2.38753	0.000282435	0.00252542
DG0C00647	50.0997	70.6985	84.9159	16.8666	13.4014	8.75438	-2.3934	6.95e-12	2.81e-10
DG0C00658	8.84555	14.4943	12.9564	40.8055	36.3802	22.884	1.46904	1.73e-05	0.000218849
DG0C00662	10.8873	28.1958	25.4625	10.061	11.0933	7.98765	-1.14135	0.00542491	0.0295257
DG0C00667	3.94805	3.72363	3.31487	28.8059	23.8566	12.371	2.56985	6.48e-10	1.97e-08
DG0C00674	23.9263	31.265	33.9724	111.781	82.1695	94.6839	1.70093	1.27e-08	3.16e-07
DG0C00696	27.4811	28.4266	35.9539	15.1653	9.6955	7.33971	-1.50755	1.11e-05	0.000146436
DG0C00702	2.82585	2.97409	3.93359	9.16626	6.51019	7.79312	1.27697	0.00306655	0.0186899
DG0C00711	103.872	207.846	211.135	61.7516	60.2704	51.2078	-1.58833	3.17e-06	4.74e-05
DG0C00722	0.878852	0.970765	0.895323	0.150456	0.194289	0.107094	-2.60219	0.00111623	0.00815131
DG0C00723	14.7204	17.229	14.897	6.71743	7.4568	6.13764	-1.20012	2.19e-05	0.000268414
DG0C00732	0.133818	0.114683	0.0393248	2.40546	0.754377	0.163066	3.52298	0.00183027	0.012283
DG0C00749	0.894396	2.93826	2.23409	0	0	0	-6.26042	0.000166164	0.00159322
DG0C00757	28.2644	47.0434	54.7679	13.7695	14.3453	9.4503	-1.78687	3.64e-07	6.81e-06
DG0C00758	3.32422	3.25585	3.03032	11.4109	7.73886	5.20813	1.34622	0.00346333	0.020645
DG0C00759	2.03633	6.87941	4.39703	0.994683	1.08629	1.07887	-2.06745	4.19e-05	0.000477042
DG0C00772	2.16719	2.15538	0.330228	4.17392	5.00399	14.9649	2.38071	0.000635822	0.0050734
DG0C00778	24.5554	13.2116	25.24	50.3325	48.0533	42.1328	1.16118	0.00114022	0.00829543
DG0C00796	5.04731	2.53204	6.94591	1.02741	1.38797	0.600045	-2.2679	0.000299443	0.00265805
DG0C00810	2.30734	1.10255	3.74778	6.19444	5.62023	5.82775	1.30624	0.00906076	0.0442002
DG0C00837	6.68966	6.96083	7.33635	1.67948	0.594864	0.296014	-3.02565	3.18e-08	7.36e-07
DG0C00845	0.799734	0	0.376026	28.1353	20.5794	15.0077	5.71915	9.05e-14	4.96e-12
DG0C00848	0	0	0.0529269	20.5812	3.40427	4.06017	9.04184	6.87e-11	2.41e-09
DG0C00855	2.17766	9.25356	0.559951	0.786391	0.992928	0.497553	-2.38928	0.0104734	0.049672
DG0C00865	10.6932	4.92034	5.87704	3.40941	1.96733	2.88592	-1.37421	0.00132105	0.00935468
DG0C00870	20.2171	23.0518	74.3602	2.95868	10.669	18.0133	-1.89079	0.00280779	0.0173994
DG0C00893	0.682608	0.542607	1.25591	4.03929	8.30636	1.91676	2.52919	3.92e-05	0.000448654
DG0C00897	7.72254	5.62551	10.7797	1.61127	0.384128	1.29393	-2.86553	8.76e-06	0.000118132
DG0C00898	3.56504	0.702357	1.22828	11.5225	4.07654	8.61356	2.14042	0.000484853	0.00403698
DG0C00935	5.09782	11.0407	21.1125	54.8753	70.371	88.7018	2.52734	1.24e-07	2.56e-06
DG0C00943	0.661075	0.68874	0.525668	2.04711	1.18636	1.30312	1.27906	0.00970561	0.0466895
DG0C00947	39.3936	40.5126	21.1271	7.27093	4.24555	17.1013	-1.81026	0.00184124	0.0123401
DG0C00963	1.99206	0.758759	0.520359	7.38908	10.8629	6.2035	2.88514	0.000505124	0.0041839
DG0C00966	106.235	41.8374	40.6472	13.0586	12.5093	15.9987	-2.17724	6.87e-07	1.2e-05
DG0C00983	66.912	10.4329	26.371	0.167472	0.34602	0.476822	-6.69977	1.39e-14	8.51e-13
DG0C00984	13.173	1.73681	8.03999	0	0	0.463041	-5.58671	5.76e-06	8.12e-05
DG0C00991	14.029	15.2752	12.4328	61.772	67.322	67.0385	2.23808	3.3e-17	2.71e-15
DG0C00998	43.3461	48.8261	75.8244	13.716	33.5164	12.6417	-1.48421	0.00111989	0.00817469
DG0C01009	0.695641	0	1.63541	15.6307	11.3033	4.0265	3.74094	6.18e-05	0.000669092
DG0C01031	5.69784	8.27169	11.2263	3.17629	3.49649	1.97671	-1.53795	0.000102475	0.00104336
DG0C01033	3.05543	0.581893	1.25161	0.0594408	0.429845	0.338476	-2.5609	0.00807708	0.0403145
DG0C01052	5.96275	13.5143	11.5852	0.696001	0.915112	1.08089	-3.52008	1.71e-12	7.58e-11
DG0C01056	0.517194	0.902028	1.75985	3.53002	3.17737	5.53943	1.95568	0.000283687	0.00253424
DG0C01067	292.391	285.799	167.035	2582.77	2234.83	1049.47	2.98316	5.91e-14	3.31e-12
DG0C01111	4.71966	2.11869	0.792546	47.3972	23.4761	18.486	3.54192	3.45e-08	7.95e-07
DG0C01127	17.2628	5.84466	10.5217	2.68666	1.69614	6.6578	-1.60065	0.00703424	0.0362362
DG0C01139	0.0443128	0.354446	0.286487	1.45086	1.14617	0.593978	2.23582	0.00555575	0.0300418
DG0C01149	7.18449	6.36238	4.01145	12.684	21.9184	20.3548	1.64897	0.000752796	0.00586652
DG0C01195	1.8954	3.75057	2.60838	0.949716	0.42924	0.957667	-1.81016	0.00343963	0.0205213
DG0C01196	17.6465	26.147	38.3707	2.57285	6.5162	4.33219	-2.60964	1.14e-08	2.85e-07
DG0C01205	0.722397	1.88022	1.74549	3.76168	4.79105	4.25472	1.56944	0.00187037	0.0125161
DG0C01228	2.13378	1.53641	0.30923	0.0375305	0.193857	0.178093	-3.27504	0.000623231	0.00499454
DG0C01243	3.18499	3.05709	3.89361	11.4504	8.95629	7.29648	1.45647	0.00348104	0.0207189
DG0C01255	2.07451	2.83681	2.03877	4.01725	7.21756	4.72431	1.20551	0.00393146	0.0228213
DG0C01281	8.08522	2.55343	2.29241	0.469502	0.215568	0.247547	-3.78985	1.74e-07	3.51e-06
DG0C01288	4.31004	4.78688	3.12502	8.94745	7.53357	9.17882	1.07562	0.00225223	0.014568
DG0C01290	2.3104	7.42509	2.58851	0.64892	0.981626	0.967783	-2.23761	3.14e-05	0.000368085
DG0C01299	37.04	43.7634	66.0492	25.3285	12.8047	19.9466	-1.33338	0.000369519	0.00318836
DG0C01301	4.26164	6.3202	3.89031	0.698532	1.32299	1.54688	-2.01189	8.88e-05	0.00092115
DG0C01313	2.78202	3.64989	2.18012	0.859936	0.683363	1.25558	-1.61202	0.00597968	0.0318962
DG0C01324	2.96786	4.40868	4.18636	461.47	422.207	233.085	6.60428	6.87e-64	1.15e-60
DG1C00003	1.06029	2.80175	2.96006	25.1857	18.8107	31.0088	3.47166	2.18e-14	1.3e-12
DG1C00018	563.595	597.432	505.56	66.6104	84.6539	77.3691	-2.85995	9.16e-32	2.79e-29
DG1C00020	24.8496	17.3023	18.9152	40.1707	52.3463	39.5387	1.11741	0.000184299	0.00174372
DG1C00027	81.4155	47.5335	80.5191	212.959	193.181	192.558	1.51961	6.75e-07	1.18e-05
DG1C00036	0.745032	0.25039	0.669701	2.47591	2.84844	6.03466	2.77098	1.89e-05	0.000236788
DG1C00055	26.0836	3.77008	5.56133	0.559509	0.412865	2.12402	-3.50581	1.4e-05	0.000180641
DG1C00064	4.55329	0.975547	1.33806	0	0	0.346779	-4.26779	0.00808675	0.0403474
DG1C00077	2.8113	0.968118	13.8069	0.0988939	0.153246	0	-6.14208	1.15e-08	2.88e-07
DG1C00104	8.39646	0.624026	0.320969	0.438245	0.181095	0.249552	-3.42293	0.0039303	0.0228193
DG1C00115	1.70249	9.72695	7.84352	0.246801	1.0927	1.0373	-3.01254	1.19e-05	0.000155613
DG1C00124	1.59915	2.37056	0.609651	0.499444	0.343973	0.105333	-2.26935	0.00997319	0.0477604
DG1C00128	34.7409	46.7838	45.713	16.1382	17.6348	23.9724	-1.1341	7.99e-05	0.000837241
DG1C00141	24.4671	55.6296	118.103	461.452	562.911	520.918	2.96657	7.48e-10	2.25e-08
DG1C00153	9.44038	8.97626	9.9629	4.68922	3.10765	3.86256	-1.27745	0.00110045	0.00804616
DG1C00157	30.5644	16.9661	17.8528	10.6235	7.06597	9.25363	-1.27387	0.000433446	0.00367444
DG1C00159	12.726	12.8912	13.766	0.751835	0.828476	0.523258	-4.2256	2.74e-26	5.4e-24
DG1C00160	1.62552	4.0973	3.14713	1.16634	0.824409	0.815625	-1.65249	0.00613642	0.0325145
DG1C00185	15.3011	4.10122	8.43788	0.970184	0.250566	1.38114	-3.40644	9.89e-05	0.00101012
DG1C00193	264.819	230.684	229.521	61.6352	68.272	61.2576	-1.91772	2.36e-16	1.78e-14
DG1C00196	45.8585	57.9512	49.3911	15.663	14.0834	17.9619	-1.67683	1.22e-09	3.54e-08
DG1C00210	0	0	0	0.485092	8.26869	5.06418	6.91405	6.08e-05	0.000660686
DG1C00211	1.8619	3.79167	1.82023	9.01814	7.65359	7.3906	1.69445	1.23e-05	0.000160348
DG1C00223	26.9317	19.0432	57.6834	1.7136	0.953222	1.41781	-4.66102	1.15e-22	1.63e-20
DG1C00228	1.1533	4.51832	4.06701	18.4043	7.86741	7.02685	1.7855	0.0103176	0.0490385
DG1C00232	8.97684	7.37758	17.1673	1.24126	3.34317	2.65057	-2.20794	7.46e-06	0.000102027
DG1C00244	98.5546	111.935	196.707	48.2127	31.8095	64.7257	-1.48784	0.000116488	0.00116871
DG1C00245	61.9745	59.7783	158.086	2.89944	10.1508	23.6955	-2.92408	4.21e-06	6.12e-05
DG1C00246	37.308	43.2346	125.973	21.8479	11.7758	37.9924	-1.52399	0.00586702	0.0314148
DG1C00248	2.99661	53.9302	198.137	0.961892	4.72007	2.73867	-4.91892	0.000450367	0.0037922
DG1C00253	1.06588	1.37019	1.19026	3.62669	3.32247	3.929	1.59234	4.66e-05	0.000522946
DG1C00255	2.32996	3.32797	4.20601	7.79954	9.93385	8.11201	1.39845	0.00199938	0.0132229
DG1C00274	1.90906	3.31957	4.34174	0.31972	0.935827	1.51716	-1.77818	0.00705993	0.0363402
DG1C00276	0.363194	0.622518	0.747117	5.24623	1.56569	2.98738	2.51371	0.00217736	0.014176
DG1C00281	2.07105	0.69364	1.63697	8.25262	3.88385	4.39474	1.91052	0.000387758	0.00332819
DG1C00287	3.20979	8.19286	4.60601	1.98036	0.995274	0.660354	-2.13257	0.000252153	0.00229007
DG1C00302	3.46884	7.81425	4.09417	0.690809	1.27706	0.94892	-2.3918	7.26e-08	1.58e-06
DG1C00312	23.2262	49.2114	58.0283	10.5819	5.30029	16.8395	-1.98994	2.82e-05	0.000335589
DG1C00323	51.6317	39.8568	42.8792	7.92412	6.2127	9.46769	-2.50285	5e-16	3.64e-14
DG1C00331	0.259015	0	0.243572	0.798165	1.44298	1.19938	2.76914	0.00976455	0.0469151
DG1C00342	76.9585	5.58099	15.2064	1.01694	1.75095	0.965133	-4.70897	1.18e-08	2.94e-07
DG1C00348	11.4723	3.05185	12.7005	0.857309	1.36874	2.36694	-2.56151	5.75e-05	0.000628696
DG1C00353	33.0997	8.17064	17.217	1.18465	0.305955	0	-5.29915	1.96e-10	6.48e-09
DG1C00443	13.9974	19.9863	18.8119	62.1301	115.063	123.309	2.51482	2.69e-13	1.34e-11
DG1C00454	68.244	57.7457	72.9039	30.0301	30.6907	31.0449	-1.11086	8.13e-06	0.000110137
DG1C00460	635.335	464.836	691.757	212.632	119.782	189.938	-1.77369	3.53e-08	8.08e-07
DG1C00461	11.9293	8.07243	7.65771	3.15029	0.673337	1.90729	-2.26476	2.57e-05	0.000308884
DG1C00468	15.9531	42.2274	37.1377	96.1012	106.528	73.4147	1.54	8.59e-05	0.000893105
DG1C00477	6.75297	5.27552	6.47994	0.796283	1.91943	1.3435	-2.18584	3.82e-05	0.000438253
DG1C00478	21.1358	27.982	29.3856	6.14905	6.69118	12.9944	-1.59719	2.3e-05	0.000280092
DG1C00486	9.72806	1.45968	3.34966	1.38784	1.17306	0.11974	-2.44175	0.0103603	0.0492172
DG1C00493	12.7907	14.3819	11.2107	7.90113	6.51019	4.14576	-1.04305	0.00188904	0.0126002
DG1C00504	7.57529	6.01524	12.9795	54.8969	47.6008	49.3622	2.52027	3.35e-12	1.42e-10
DG1C00507	9.21109	5.53961	10.9413	25.6455	26.4935	35.2089	1.77015	4.6e-06	6.64e-05
DG1C00508	1.12133	1.06776	2.36158	5.03916	4.27619	6.3766	1.79477	0.00038167	0.00328261
DG1C00511	3.60915	4.78688	4.77276	0.993012	1.02585	0.549747	-2.35575	4.35e-05	0.000492353
DG1C00525	4.17076	5.11152	3.98813	1.44284	1.40456	1.39567	-1.63901	2.98e-06	4.48e-05
DG1C00526	7.28294	9.80027	12.7005	1.72257	1.93842	3.73673	-2.00252	1.9e-06	3.01e-05
DG1C00532	0.165754	0.492447	0.584518	0	0	0.0403964	-4.76501	0.00602144	0.0320409
DG1C00542	1.76309	1.43903	0.592132	5.49771	4.34315	8.90067	2.30156	0.00963676	0.0464284
DG1C00546	19.8857	33.4079	35.5321	8.98583	10.225	10.9621	-1.5522	9.2e-07	1.56e-05
DG1C00552	8.26138	7.51538	7.61796	20.2055	23.4058	17.5537	1.39177	1.04e-07	2.19e-06
DG1C00573	3.7083	4.00625	4.43826	21.0366	13.6832	19.1433	2.15476	2.6e-09	7.13e-08
DG1C00582	128.726	78.858	173.095	34.3845	23.71	20.585	-2.27056	1.58e-09	4.47e-08
DG1C00589	0.323978	0.302892	0.450068	4.08416	2.96908	0.358898	2.78864	0.000540037	0.00443119
DG1C00590	11.6063	8.06342	5.45715	3.81496	2.95583	2.94175	-1.36746	0.00639822	0.033612
DG1C00629	10.6149	12.6259	15.0314	4.5431	8.39859	4.31166	-1.14502	0.00554833	0.0300163
DG1C00630	33.7732	23.6412	42.4503	13.7262	18.9068	11.7307	-1.16642	0.0010255	0.00757398
DG1C00639	16.0693	11.9631	21.4648	4.68922	1.61476	3.56027	-2.31935	0.000201758	0.00188852
DG1C00640	9.04204	8.19121	13.597	5.96176	3.13348	1.48896	-1.53912	0.00615928	0.0326158
DG1C00646	15.1662	13.1196	14.0611	6.30816	5.02924	6.70262	-1.22518	0.000152358	0.0014807
DG1C00653	6.81931	6.12989	5.39737	1.80953	3.55783	2.82532	-1.15841	0.00637421	0.0335009
DG1C00659	2.4565	3.41719	5.77509	49.1625	47.6007	11.2578	3.21924	5.65e-09	1.47e-07
DG1C00660	0	0.163121	0	0.274938	2.08288	0.782795	4.30182	0.0100277	0.0479429
DG1C00662	0	0	0	0.824814	2.08288	0.434886	6.26913	0.000362339	0.0031338
DG1C00669	44.3837	44.5645	47.8475	6.37461	9.24337	8.78324	-2.48153	3.48e-19	3.45e-17
DG1C00671	43.8875	91.8423	77.7656	29.9081	30.8045	37.6569	-1.11202	0.0010228	0.00755725
DG1C00674	86.9352	91.284	89.7117	22.789	16.0314	15.9635	-2.28462	9.71e-18	8.49e-16
DG1C00686	10.6788	7.03751	6.1831	2.71511	3.22563	4.41276	-1.20118	0.00165804	0.0112986
DG1C00690	42.2171	48.0227	40.5582	14.8352	12.9259	20.1522	-1.44266	6.13e-07	1.09e-05
DG1C00691	528.327	688.888	814.654	110.104	92.7396	109.911	-2.69463	7.78e-23	1.13e-20
DG1C00698	10.0766	16.449	12.7849	5.6476	7.39018	4.09301	-1.19269	0.000938822	0.00702713
DG1C00699	0.914794	0.783982	1.55323	0.130508	0	0.0309648	-4.32424	2.03e-05	0.000251644
DG1C00701	65.9591	74.8416	86.6726	28.2471	20.8399	38.1189	-1.37791	1.05e-05	0.000138852
DG1C00713	1.49405	1.21943	1.00355	4.56742	2.35923	5.37508	1.73015	0.00402927	0.0232859
DG1C00719	38.3573	56.3378	48.8304	141.326	203.996	155.667	1.80943	3.82e-10	1.21e-08
DG1C00722	87.7512	59.9423	112.706	22.5804	21.6095	35.5945	-1.70198	1.29e-06	2.11e-05
DG1C00735	16.1062	5.76609	2.92517	1.42008	2.20056	0.421168	-2.61628	0.000498217	0.00413353
DG1C00741	0	0.490962	0.202022	3.64104	6.38306	13.4034	5.12019	1.36e-08	3.35e-07
DG1C00749	20.0974	36.0731	26.8247	60.2481	55.9021	51.3133	1.01892	0.000722805	0.00566428
DG1C00750	15.9186	30.6532	40.427	522.207	472.611	116.986	3.68109	3.66e-12	1.54e-10
DG1C00752	30.587	21.9587	24.8479	75.9757	97.0745	119.135	1.9215	3.97e-10	1.25e-08
DG1C00759	155.199	111.878	125.109	16.271	12.7569	10.4786	-3.30637	6.48e-29	1.57e-26
DG1C00760	17.0167	15.5556	18.2129	2149.71	2383.43	1359.29	6.86366	1.17e-110	8.23e-107
DG1C00762	0.149066	0	0.876114	33.303	12.4567	1.81646	5.56361	5.36e-07	9.63e-06
DG1C00768	2.02661	1.88155	3.72222	2432.65	1611.89	1269.04	9.45553	9.2e-119	8.06e-115
DG1C00769	16.6893	36.5395	34.4435	1851.53	2740.29	1607.24	6.15074	6.45e-60	8.37e-57
DG1C00770	0.124457	0.113771	0.0585182	0.767037	0.330167	0.545971	2.46776	0.00863478	0.042477
DG1C00774	2.0611	1.85933	1.9127	5.29278	5.82753	3.76736	1.35564	0.00270077	0.0168624
DG1C00775	13.3949	10.7731	8.05434	4.96117	3.89517	6.15235	-1.09617	0.00459511	0.0258904
DG1C00780	7.12949	7.90707	3.4508	35.4047	74.1245	40.2447	3.02291	1.91e-11	7.24e-10
DG1C00783	43.8451	52.7375	101.756	554.375	437.477	278.028	2.68286	3.68e-11	1.35e-09
DG1C00796	0	0.243098	1.25038	6.5558	5.07944	7.2588	3.70389	0.000623637	0.00499551
DG1C00802	59.3469	44.5486	47.3299	32.8245	16.7128	16.5775	-1.18871	0.00150969	0.0104292
DG1C00816	14.2987	28.9894	23.7856	54.2517	61.3448	42.8378	1.24606	0.000221151	0.00205358
DG1C00818	294.982	394.831	368.762	71.3767	99.4814	60.4917	-2.18833	1.5e-13	7.78e-12
DG1C00826	19.2253	17.0721	16.7668	25.843	47.2629	57.9841	1.31032	0.000298733	0.00265241
DG1C00829	55.0981	17.8099	16.293	0.886152	1.75462	0.070084	-5.04191	3.37e-12	1.43e-10
DG1C00890	8.27813	3.49752	13.0015	1.16114	1.19954	1.94967	-2.51692	3.27e-05	0.000381425
DG1C00895	11.2382	9.97406	5.77145	25.8471	22.5048	16.7525	1.27549	0.000678008	0.00535153
DG1C00902	3.55394	1.59299	2.4696	0.907591	1.30223	0.813502	-1.33061	0.0053262	0.0291242
DG1C00904	0.0241329	0.468793	1.78716	0.030986	0	0.11763	-3.9181	0.0066467	0.0346421
DG1C00908	1.06718	0.975547	1.83984	0.182697	0	0.0866949	-3.83503	0.00321988	0.0194586
DG1C00918	1.88057	0.186859	0.096111	0	0.0542271	0.0498172	-4.37573	0.00965894	0.0464905
DG1C00923	8.63555	4.76112	4.94853	1.38598	0.715904	0.762915	-2.67447	2.59e-09	7.09e-08
DG1C00940	282.043	370.18	439.638	676.207	1234.74	487.514	1.14061	0.00322311	0.0194715
DG1C00956	2.78257	4.3719	2.04427	12.9512	8.30449	9.96028	1.76971	0.00236139	0.0151445
DG1C00960	18.0971	2.36687	3.07555	0.979837	1.73527	0.531384	-2.85944	0.001321	0.00935468
DG1C00984	0.0940459	0.376123	0.994934	3.26032	6.11253	0.630305	2.78437	0.00283398	0.0175317
DG1C00995	24.0673	23.345	16.7592	6.45787	3.63896	3.72292	-2.20946	2.21e-10	7.19e-09
DG1C01013	0.172541	0.295737	0	0.110769	3.20409	15.1382	5.30094	6.8e-05	0.000729116
DG1C01039	3.72982	1.59824	2.60318	0	0.30921	0.284064	-3.73633	0.00149125	0.0103323
DG1C01046	5.64219	1.79921	5.19268	0.393108	0.986261	1.06595	-2.36474	0.00023094	0.00212255
DG1C01047	18.3608	12.2972	14.9207	47.6402	23.3689	21.7272	1.02963	0.00696813	0.0359432
DG1C01052	5.44248	4.34752	5.71627	1.06761	0.768698	1.16674	-2.36144	1.9e-09	5.3e-08
DG1C01058	1.74252	0.770762	1.22236	3.68081	2.31134	2.91108	1.25461	0.0100119	0.0478957
DG1C01060	0.368281	0.631236	0.0721506	0.630484	1.87258	4.33814	2.68037	0.00666325	0.0346768
DG1C01073	2.84843	4.35684	2.53096	0.921526	1.45775	1.63984	-1.2691	0.00416027	0.023862
DG1C01107	1.08314	3.28459	2.54639	5.13496	4.80744	7.31006	1.32922	0.00830199	0.0411751
DG1C01115	1.46924	0.527643	2.12181	4.90482	9.07607	3.98996	2.12908	0.000284225	0.00253711
DG1C01164	3.013	10.4329	1.18056	17.2329	32.3356	6.78676	1.95514	0.00853523	0.0421142
DG1C01217	3.1241	7.44132	4.96535	10.1129	9.74693	15.4958	1.19507	0.00525733	0.0288466
DG1C01219	8.06177	4.37363	4.61165	0.952178	0.317311	0.349808	-3.39202	2.17e-10	7.08e-09
DG1C01222	5.69647	2.70821	5.08312	8.43526	15.2774	8.20821	1.2462	0.00478466	0.0267216
DG1C01243	19.1705	9.52979	12.2431	4.31236	4.50502	2.89706	-1.80168	6.34e-06	8.85e-05
DG1C01245	15.6688	8.88482	21.4648	3.63036	2.03147	2.72763	-2.45049	3.54e-06	5.23e-05
DG1C01246	38.1399	23.1442	61.1224	10.1896	21.5243	18.1862	-1.2905	0.00525629	0.0288454
DG1C01251	121.542	28.7949	40.6114	11.6293	4.35986	7.03153	-3.04704	5.15e-08	1.15e-06
DG1C01255	2.69005	0.494011	0.536424	0.185033	0.191152	0.117071	-2.91562	0.000992108	0.00736857
DG1C01257	14.899	8.6023	6.96089	2.70973	1.42056	3.2242	-2.04378	7.57e-06	0.000103201
DG1C01263	13.8105	18.5163	24.3147	4.96506	3.17524	5.23569	-2.07542	1.48e-07	3.03e-06
DG1C01272	5.17253	7.0926	9.6177	24.875	26.0718	17.3047	1.6483	3.32e-05	0.000386278
DG1C01278	0.2663	0.217353	0.514261	1.09904	4.56675	0.254967	2.57451	0.00307313	0.0187235
DG1C01286	1.08658	1.65547	1.49012	6.27813	10.3291	6.84101	2.48042	0.00031545	0.00278112
DG1C01291	6.24863	1.02002	0.749498	0.900549	0.126863	0.543882	-2.34609	0.00969115	0.0466392
DG1C01325	40.9409	53.9589	56.0545	18.8764	18.7292	28.4595	-1.1865	9.07e-05	0.000936463
DG1C01339	41.9922	81.1058	79.8592	129.434	158.774	142.866	1.09256	0.00100454	0.00745219
DG1C01341	51.1881	59.8266	73.0146	610.124	791.827	454.646	3.33998	6.25e-27	1.29e-24
DG1C01350	25.1549	3.06601	2.56263	1.57902	2.37271	1.90729	-2.38899	0.00225645	0.0145845
DG1C01351	51.4183	7.38233	4.85404	2.05243	3.18044	1.0551	-3.33589	1.92e-05	0.000239379
DG1C01360	3.17485	0.640203	0.512228	0.0799299	0	0.075858	-4.777	0.00140588	0.00983611
DG1C01365	4.20188	5.81036	4.54548	17.2409	9.85461	12.9862	1.46763	2.48e-05	0.000300399
DG1C01368	24.0541	22.2978	17.4305	7.87624	6.0865	8.82874	-1.47839	4.37e-06	6.34e-05
DG1C01376	73.7112	149.752	138.037	12.2711	20.311	36.3534	-2.38463	7.54e-08	1.64e-06
DG1C01390	0	1.30412	0.53662	14.0677	9.3858	13.9073	4.38442	8.9e-07	1.52e-05
DG1C01395	81.2769	142.803	211.449	36.9026	34.9202	30.1821	-2.0896	2.37e-08	5.63e-07
DG1C01397	12.3114	13.4839	16.6561	3.1615	0.985974	0.452896	-3.20275	6.57e-08	1.44e-06
DG1C01401	29.8206	12.0022	13.2691	3.64287	4.40389	1.47119	-2.53049	1.75e-06	2.78e-05
DG1C01413	5.93355	8.79002	8.21528	3.49308	2.27092	4.60117	-1.13899	0.00292508	0.0180058
DG1C01414	0	0.2555	0	0.57419	12.1601	1.63482	5.76423	0.00120624	0.00868202
DG1C01418	4.6036	5.0029	6.43313	1.36405	2.13509	1.68686	-1.62396	5.21e-05	0.000577039
DG1C01419	30.7549	52.487	77.9105	10.9046	9.53943	4.2277	-2.7034	2.42e-09	6.67e-08
DG1C01437	5.4915	4.44732	5.45237	12.8697	12.8709	9.09558	1.1828	0.000792373	0.00611376
DG1C01439	1.71305	0.326242	0.839015	15.4882	4.8285	9.13261	3.34829	5.7e-07	1.02e-05
DG1C01443	2.36185	2.39895	3.31612	17.7741	20.7115	31.6587	3.12621	3.36e-15	2.24e-13
DG1C01465	1.91736	1.21283	0.643944	0.351692	0	0.0834438	-3.11069	0.00266373	0.0166739
DG1C01472	11.0057	19.0574	18.0122	31.5232	28.7475	41.5747	1.08942	0.00118053	0.00853375
DG1C01480	3.28381	1.38057	1.34737	0.835309	0.616379	0.566254	-1.57279	0.0101208	0.0483024
DG1C01495	2.12562	2.4066	1.97137	0.951477	0.853606	0.451503	-1.52365	0.00106687	0.00783661
DG1C01498	5.40749	4.4828	13.4605	0.952971	0	0.516813	-3.97877	5.13e-06	7.3e-05
DG1C01503	10.4099	9.1789	7.74017	22.8029	27.5436	20.6758	1.38297	1.27e-06	2.08e-05
DG1C01505	45.7005	34.5836	35.5763	4.47698	5.05669	2.7193	-3.23773	7e-21	8.34e-19
DG1C01506	84.9601	100.137	61.2018	10.4941	19.6746	20.8411	-2.26497	3.78e-10	1.2e-08
DG1C01508	1.83626	3.42713	0.431694	12.1029	8.28129	7.45867	2.29633	0.000280264	0.00251006
DG1C01524	8.81488	15.5356	13.6106	29.0625	26.3573	22.8484	1.05091	0.0023922	0.0152927
DG1C01527	5.04127	2.2274	4.58267	1.03566	0.980744	0.573356	-2.19374	0.000674413	0.00533276
DG1C01528	170.635	170.634	204.636	23.3185	30.7153	39.79	-2.53528	8.53e-18	7.51e-16
DG1C01531	18.3958	4.82233	15.8362	3.40403	4.66487	1.38455	-2.04457	0.000563839	0.00459385
DG1C01536	422.752	517.909	562.944	131.278	144.061	126.295	-1.89916	2.82e-14	1.67e-12
DG1C01543	6.08757	8.18107	4.36547	15.9767	13.3563	15.676	1.27865	0.000222382	0.00206174
DG1C01552	7.45702	7.40294	4.94225	2.44458	1.22763	1.41781	-1.95424	2.9e-06	4.38e-05
DG1C01553	5.95599	6.65338	2.76909	1.25553	0.117914	1.2999	-2.51401	0.000451551	0.00380034
DG1C01554	13.6132	6.2453	14.5742	5.65306	5.70574	1.91169	-1.37281	0.00886677	0.0434171
DG1C01561	37.4546	31.1188	35.2215	14.2924	12.2577	18.0004	-1.2144	6.37e-05	0.000688043
DG1C01564	29.2574	39.6666	30.4206	11.8769	6.68626	9.62539	-1.81092	7.74e-08	1.67e-06
DG1C01566	2.86326	2.47052	2.19799	6.63994	6.20068	6.5509	1.36852	3.91e-05	0.000447442
DG1C01567	13.4764	20.3804	18.2129	1.91904	2.70942	5.88881	-2.30056	2.23e-07	4.37e-06
DG1C01568	3.20023	1.52367	3.29156	8.38924	10.5238	12.674	1.98182	1.59e-05	0.000201806
DG1C01592	14.6216	18.5091	17.5424	11.3182	6.56941	7.2358	-1.00665	0.00145172	0.0101024
DG1C01601	32.6768	53.6551	65.7823	461.166	787.032	1186.4	4.00576	1.33e-22	1.87e-20
DG1C01616	20.4732	47.428	103.407	11.5006	21.1098	7.99112	-2.07357	0.000253128	0.00229756
DG1C01627	3.83604	3.78288	2.65607	0.944591	1.11523	0.896471	-1.79341	0.000823988	0.00631184
DG1C01639	3.56593	2.7782	4.10999	8.5625	11.6406	4.62747	1.25258	0.00265624	0.0166377
DG1C01641	5.83709	2.91403	3.33074	0.509346	1.72891	1.58831	-1.65475	0.00870007	0.0427501
DG1C01642	2.9881	3.74916	2.6171	1.27888	0.699442	0.49977	-1.91248	0.00243729	0.0155174
DG1C01650	3.40902	1.27908	0.179427	23.78	2.29466	5.82815	2.71425	0.00246569	0.0156568
DG1C01656	1.12293	0.855426	0.219995	0.0600754	0	0.057015	-4.2099	0.00599902	0.0319745
DG1C01669	2.11086	2.01002	1.77232	10.454	26.4658	21.6188	3.31698	3.63e-14	2.11e-12
DG1C01670	0	1.81005	0.310334	206.778	248.284	278.28	8.48867	1.05e-38	5.03e-36
DG1C01675	0	0.228667	0.235231	7.45137	5.57424	12.0098	5.80685	3.42e-15	2.28e-13
DG1C01676	0	0	0	28.8133	18.2098	13.1902	8.5542	1.86e-10	6.18e-09
DG1C01679	61.3341	45.1685	54.5458	108.886	140.698	109.819	1.16319	1.98e-05	0.000245798
DG1C01680	0.278551	0.424391	0.327429	3.57652	4.06427	1.35773	3.13553	0.000446004	0.00376186
DG1C01685	36.6616	67.7059	49.0388	130.702	184.31	141.391	1.57936	1.09e-06	1.82e-05
DG1C01687	4.87203	2.2347	3.46842	0.792958	1.00122	0.668944	-2.10048	5.89e-05	0.000642668
DG1C01698	6.26914	10.511	6.405	2.55776	2.4869	2.14187	-1.68353	0.000132971	0.0013134
DG1C01701	16.9782	18.7466	25.7652	7.29918	5.16199	8.3686	-1.55635	1.77e-06	2.82e-05
DG1C01707	0	0.115743	0	4.61697	2.88866	2.34517	6.46123	1.04e-07	2.18e-06
DG1C01710	0.942482	2.42313	2.76965	5.44555	21.0961	4.45034	2.34685	0.00164655	0.0112397
DG1C01760	85.3719	21.0328	8.24248	8.77822	3.02283	0.427232	-3.22508	0.000347637	0.00302306
DG1C01761	150.885	40.0625	23.9179	13.6657	7.26643	2.6702	-3.18192	5.09e-06	7.26e-05
DG1C01770	68.0207	23.3002	19.4972	3.32153	3.22952	0.927154	-3.88923	1.1e-09	3.2e-08
DG1C01776	51.6075	24.454	11.3142	10.2549	6.92687	7.86088	-1.79734	0.000849509	0.00647196
DG1C01777	10.2923	3.66733	1.56108	0.56839	0.146796	0.809152	-3.33564	0.00052366	0.00431297
DG1C01778	19.4113	20.6944	10.1149	6.29512	1.59264	0.853489	-2.51763	0.000200513	0.00187787
DG1C01790	3.01652	4.1615	4.92957	13.7449	15.956	16.2722	1.9324	5.6e-09	1.46e-07
DG1C01812	28.1895	41.6413	57.6518	14.762	14.2302	12.5016	-1.61454	1.12e-06	1.87e-05
DG1C01821	48.5339	16.1409	21.7131	7.44075	10.5693	7.9444	-1.7318	0.000912056	0.00686786
DG1C01840	25.6561	59.2591	39.2806	291.318	815.293	148.975	3.3445	1.46e-09	4.15e-08
DG1C01846	10.9761	33.457	24.8279	4.26601	5.35145	2.60272	-2.49718	6.36e-08	1.4e-06
DG1C01855	0.491316	0	0	0.378502	4.82256	3.83168	4.15383	0.00265119	0.016612
DG1C01859	20.9644	15.4801	12.9784	9.8278	6.19948	5.69533	-1.18089	0.00112661	0.00821433
DG1C01864	56.5855	18.373	18.1007	12.4664	7.21857	5.72724	-1.86788	0.000356609	0.00309264
DG1C01871	254.54	175.778	326.672	134.81	140.094	100.607	-1.00705	0.00188747	0.0125969
DG1C01880	6.17082	15.4455	8.38854	2.10206	1.00227	3.47842	-2.17888	5.82e-05	0.000635226
DG1C01881	22.9755	24.557	29.4674	2.53124	1.45275	3.08442	-3.43839	2.07e-22	2.9e-20
DG1C01898	6.36997	0.873455	2.09656	65.1038	13.8569	3.10489	3.13111	0.00131444	0.0093154
DG1C01910	9.62924	5.81893	8.32592	2.79372	1.10532	1.18467	-2.22146	9.32e-06	0.000125028
DG1C01936	5.66429	10.9846	10.9195	0.207794	1.88906	2.32706	-2.63278	5.87e-05	0.000639917
DG1C01939	11.187	51.9231	47.923	15.4004	9.10215	6.18363	-1.84988	0.000883186	0.00668061
DG1C01940	13.3577	10.4615	10.6736	6.263	4.28022	4.48082	-1.1944	0.00208392	0.0136865
DG1C01945	6.57381	12.1864	8.09213	25.032	25.4855	20.2844	1.40555	2.26e-05	0.000276214
DG1C01952	14.595	23.1397	24.8404	5.8561	6.04975	6.1506	-1.78729	3.22e-08	7.45e-07
DG1C01972	119.948	106.481	130.832	28.5465	15.4734	29.9353	-2.26692	5.89e-12	2.41e-10
DG1C01990	5.09034	4.61173	6.75286	2.28755	1.15748	2.30394	-1.51023	0.000681603	0.00537748
DG1C02001	5.24992	3.3907	3.62218	0.293076	0.756919	0	-3.56202	0.000283795	0.00253456
DG1C02021	12.6164	13.2783	9.36645	2.13146	0.440389	2.42746	-2.8035	0.000787142	0.00608278
DG1C02023	7.38585	8.06658	6.09168	2.04335	1.19077	3.03319	-1.77277	8.2e-05	0.000857276
DG1C02031	1.24907	3.4889	2.99087	0.772187	0.552269	0.958341	-1.74887	0.0072642	0.0370883
DG1C02036	9.10811	12.9757	18.7361	5.69541	3.2949	4.64853	-1.57612	6.33e-05	0.000684008
DG1C02040	13.9013	35.9303	18.2389	36.9175	50.2349	55.4491	1.07406	0.00716714	0.0367353
DG1C02083	4.01516	7.48571	6.19103	10.3107	15.0503	14.282	1.17059	0.000647669	0.00515268
DG1C02086	419.404	689.576	446.018	60.7022	61.1625	34.9749	-3.30331	4.24e-22	5.76e-20
DG1C02089	9.2161	20.7119	17.3752	28.1244	36.3688	31.0469	1.02048	0.00438931	0.0249118
DG1C02092	18.2296	25.2516	23.3525	41.7492	76.8835	53.6307	1.37194	2.88e-05	0.000342253
DG1C02095	1.85379	2.17259	2.57019	0.610311	0.252197	0.463376	-2.30582	0.000634544	0.00506551
DG1C02101	13.691	20.6968	14.9349	4.75382	4.62837	6.65387	-1.614	9.07e-07	1.54e-05
DG1C02110	8.39826	3.52973	1.1347	0.371833	0.384128	0	-4.12203	0.000155804	0.00151042
DG1C02118	7.74558	6.42997	7.70398	1.36002	1.93186	2.98482	-1.7938	0.000180648	0.00171524
DG1C02126	14.2675	12.1812	10.3158	6.98199	4.64194	6.29827	-1.03092	0.00365608	0.0215051
DG1C02128	36.1648	39.2972	33.6577	18.9329	16.816	14.5322	-1.11213	8.04e-06	0.000109006
DG1C02139	0.22731	0	0.374075	1.80953	2.89451	0.886374	3.21996	0.000902	0.00680383
DG1C02145	31.5797	27.0914	32.0992	12.3298	13.0183	11.9362	-1.27852	1.89e-07	3.76e-06
DG1C02146	8.71931	11.8854	12.4686	5.24507	4.1891	6.19096	-1.0751	0.00153291	0.0105604
DG1C02150	28.2138	32.7311	25.1462	12.6281	12.0998	14.5752	-1.12515	1.1e-05	0.000144525
DG1C02157	27.9055	32.4227	35.7423	167.307	98.8096	23.0031	1.59463	0.0036608	0.0215292
DG1C02165	59.1643	54.9575	86.9819	16.0876	12.2225	10.8177	-2.35722	5.72e-13	2.73e-11
DG1C02166	0	0.311689	2.40477	17.8618	19.8998	7.81117	4.09161	7.65e-06	0.000104291
DG1C02167	0.716101	0.654616	0.505054	106.473	71.0495	17.9759	6.70285	4.52e-21	5.5e-19
DG1C02174	0.626077	0.715401	0.735936	10.0483	5.81314	3.81457	3.25147	0.0021504	0.0140415
DG1C02177	1.88032	3.71121	2.9853	4.95399	11.0778	11.635	1.69715	0.000132651	0.00131062
DG1C02201	76.5056	107.819	85.8221	10.0657	25.8083	46.4983	-1.70697	0.000462109	0.00387626
DG1C02205	10.9632	9.03841	7.99711	3.47306	1.57651	4.02029	-1.61976	6.72e-05	0.000721521
DG1C02206	6.51928	4.61693	4.95341	25.4937	37.9104	19.9963	2.37851	6.5e-12	2.63e-10
DG1C02211	38.4518	50.5562	54.3113	28.1636	12.7363	15.7797	-1.33314	0.000252472	0.00229219
DG1C02213	121.611	92.3679	169.148	33.1244	36.6595	31.4661	-1.9155	4.41e-10	1.38e-08
DG1C02221	0.56849	0.620071	0.364496	1.26078	2.05654	1.98376	1.77512	0.00116595	0.00844618
DG1C02225	22.7191	10.3762	2.06062	1.75564	0.976608	2.05072	-2.87044	2.9e-05	0.000343806
DG1C02252	253.188	445.091	425.003	94.6675	72.9726	59.9556	-2.29775	2.92e-12	1.25e-10
DG1C02254	20.5377	16.4475	24.6573	77.4191	73.6926	134.33	2.21631	4.27e-10	1.34e-08
DG1C02266	11.3174	10.8592	9.70689	34.2074	27.294	16.5953	1.29779	0.000143451	0.00140347
DG1C02269	3.58571	4.91095	3.01919	0.685697	0.944495	1.08461	-2.07726	2.34e-06	3.61e-05
DG1C02274	2.2595	4.85998	4.18707	0.989799	0.423116	0.615453	-2.47125	2.83e-06	4.29e-05
DG1C02282	10.8	10.6521	9.7218	1.3867	1.99803	2.8399	-2.31706	4.08e-10	1.28e-08
DG1C02294	2.20571	2.65543	2.36126	47.235	26.9585	28.8939	3.8417	1.33e-27	2.93e-25
DG1C02302	16.6005	3.28796	17.8223	35.2402	73.6918	29.8038	1.88233	0.00144515	0.0100646
DG1C02305	15.1994	26.4635	70.0138	3.12778	6.18936	7.56743	-2.72179	6.92e-07	1.21e-05
DG1C02319	18.6135	20.0875	18.8697	82.6357	87.7196	64.5049	2.03402	1.57e-14	9.58e-13
DG1C02342	1.2802	0.731423	1.27911	0	0.169809	0.0780001	-3.73726	0.00444875	0.0251999
DG1C02361	11.962	10.2092	10.0542	4.07758	2.6117	3.37968	-1.67266	1.02e-07	2.15e-06
DG1C02362	3.63696	2.70131	4.22171	0.29186	0.180907	0.498585	-3.42822	1.13e-07	2.36e-06
DG1C02367	86.8232	145.19	119.523	47.1115	33.8751	51.5791	-1.40102	9.11e-06	0.000122576
DG1C02382	21.1986	15.4518	22.5052	5.501	5.91969	10.2784	-1.44105	0.000115631	0.00116078
DG1C02391	9.69141	8.98381	6.49663	5.09734	2.7362	4.07882	-1.07341	0.00620023	0.0327733
DG1C02400	5.83319	3.76959	3.00464	1.73917	1.73873	1.17137	-1.43561	0.000703023	0.00553153
DG1C02426	13.8869	17.6948	18.0461	3.46347	2.9154	5.11315	-2.10336	1.28e-09	3.67e-08
DG1C02441	14.7012	17.03	17.965	7.24501	7.61884	8.38678	-1.09004	5.35e-05	0.000590345
DG1C02446	3.81957	3.97014	5.30121	0.738589	0.366246	0.532732	-2.99215	2.54e-11	9.54e-10
DG1C02447	19.7358	27.3802	28.7305	7.52194	10.7643	13.4583	-1.25037	0.000324668	0.00284735
DG1C02450	42.7194	83.2528	52.1655	26.2715	20.6302	23.1642	-1.33959	9.64e-05	0.00098866
DG1C02462	7.68022	8.38497	12.1563	1.95271	4.79105	2.91884	-1.5419	0.000458046	0.00384577
DG1C02469	37.6332	103.629	92.8246	21.9156	16.6393	17.8756	-2.04667	5.79e-07	1.03e-05
DG1C02509	26.7486	38.6983	29.3638	13.8542	13.4103	12.0988	-1.26215	1.45e-05	0.000186027
DG1C02511	5.33983	7.00128	6.11587	3.49403	2.11125	3.17004	-1.06615	0.0016248	0.011117
DG1C02514	0.269603	0.0513446	0.0528183	0.519244	1.84765	1.2046	3.22975	0.00242968	0.0154815
DG1C02527	30.4725	37.2606	27.0325	10.5547	10.3108	15.8275	-1.36242	9.6e-06	0.000128457
DG1C02533	7.84817	4.43955	5.84573	19.5551	18.1403	23.8614	1.76619	2.14e-06	3.33e-05
DG1C02537	17.5392	18.0838	18.7618	3.01036	2.45204	4.67011	-2.4164	1.78e-11	6.77e-10
DG1C02541	1.96459	0.949757	1.50994	4.94794	7.61722	6.35324	2.09607	8.42e-05	0.000876944
DG1C02544	7.68761	7.33187	10.8154	1.01038	0.722628	1.40149	-3.03296	6.47e-10	1.97e-08
DG1C02552	70.1761	130.9	228.641	44.1618	41.575	44.5315	-1.71765	3.84e-05	0.000440434
DG1C02574	12.5094	10.0642	14.2543	21.6342	25.9052	27.8427	1.03873	0.00323426	0.0195179
DG1C02575	16.2071	6.95288	10.5616	52.9363	43.146	43.2406	2.05016	3.16e-08	7.34e-07
DG1C02576	6.51631	4.56772	4.92412	2.84752	2.17902	2.73582	-1.03923	0.0039946	0.0231046
DG1C02591	41.8071	22.7328	23.7242	12.2167	6.11909	7.02685	-1.79534	0.000672534	0.00532271
DG1C02593	0.672806	0.918807	0.405077	2.06485	2.1549	1.91967	1.62595	0.000349604	0.00303863
DG1C02596	26.7879	48.4831	41.6226	14.2324	16.6226	20.5612	-1.17877	0.000361107	0.00312392
DG1C02614	35.2741	38.3001	36.8865	8.03867	13.4695	25.5856	-1.22345	0.00474711	0.0265585
DG1C02630	28.2129	58.9587	48.61	10.1854	9.42424	26.8982	-1.53942	0.00100984	0.00747722
DG1C02636	2.25572	2.76166	9.65916	14.4814	19.6621	21.0082	1.91922	0.00185792	0.01244
DG1C02639	12.6543	10.4159	8.00465	5.23234	4.69413	4.83511	-1.06897	0.00320136	0.0193701
DG1C02643	9.47576	14.7527	19.3531	52.3165	85.9402	40.1252	2.0397	1.34e-06	2.19e-05
DG1C02644	5.7302	2.09164	5.80017	1.12405	1.37235	1.55169	-1.74648	0.0066574	0.0346665
DG1C02656	7.39134	16.6358	8.55666	2.15688	3.71368	5.04927	-1.56798	0.00502986	0.0278338
DG1C02664	294.78	159.581	283.393	61.2994	19.8265	39.3281	-2.61017	2.1e-09	5.81e-08
DG1C02682	4.91316	6.84925	16.7483	2.27101	1.56407	3.95142	-1.86436	0.00355215	0.0210279
DG1C02686	4.06062	4.63996	7.61122	9.30016	24.3104	13.3733	1.53287	0.00287451	0.0177354
DG1C02687	10.7519	17.5419	17.2795	32.2859	38.7938	29.707	1.15089	0.000177811	0.00169147
DG1C02690	17.5663	14.1922	16.4643	31.2983	34.2322	33.1457	1.03799	6.03e-05	0.00065569
DG1C02703	34.5608	29.4117	11.0796	87.354	106.913	102.93	1.99114	2.5e-06	3.84e-05
DG1C02730	21.2255	4.27496	4.12842	46.6635	38.9906	27.8185	1.94045	0.00116058	0.00841557
DG1C02747	8.88985	3.74249	2.29161	22.0277	16.0327	10.0726	1.691	0.00229533	0.0148004
DG1C02768	9.78246	13.4138	7.81932	30.9824	18.5121	24.4769	1.26044	0.00187436	0.0125333
DG1C02773	467.844	281.955	209.687	94.2629	94.2179	81.6816	-1.82242	1.22e-07	2.54e-06
DG1C02780	5.79575	14.3339	4.66626	37.7177	13.7957	17.8013	1.49089	0.00621678	0.0328459
DG1C02814	32.5854	24.775	28.1532	13.0291	10.8683	14.7463	-1.14041	0.000176444	0.00167984
DG1C02815	17.4028	16.6402	24.1593	37.86	45.6192	39.3294	1.0825	0.000226234	0.00208916
DG1C02818	1.25426	1.77044	1.90798	0.189463	0.293593	0.269717	-2.70533	0.00425533	0.0242959
DG1C02829	5.65336	5.97301	6.67876	21.1927	20.047	13.8126	1.59405	2.3e-07	4.49e-06
DG1C02834	1.51429	0.508924	1.46589	5.71856	4.96244	4.55888	2.12713	0.000743102	0.00580129
DG1C02855	2.80932	0.856036	3.96273	8.41655	9.19172	10.9547	1.90921	0.0052736	0.0289223
DG1C02867	13.3835	36.65	27.284	9.33766	10.95	8.64423	-1.41196	0.000306625	0.00271356
DG1C02879	25.435	24.4851	20.605	8.20421	4.82262	4.09108	-2.03717	2.41e-09	6.64e-08
DG1C02887	0.188361	0.14349	0.516631	1.69296	2.83162	6.42685	3.70828	1.17e-05	0.000153074
DG1C02897	5.47635	6.88344	5.14983	1.71568	2.76032	2.40238	-1.34205	0.000161966	0.00155893
DG1C02899	4.17988	2.02628	0.893332	13.0106	6.8884	6.01953	1.86495	0.00648302	0.0339658
DG1C02935	1.71416	1.95873	1.41046	8.95048	6.29062	1.46217	1.72151	0.00395099	0.0229082
DG1C02944	0.430527	0.302739	0.194643	1.99853	1.84498	0.322846	2.16503	0.0105002	0.0497674
DG1C02947	2.93675	7.4859	7.16968	42.6381	20.6756	9.08419	2.05016	0.00198798	0.0131624
DG1C02988	5.82259	3.50487	2.10829	55.3028	28.2727	19.9552	3.18278	2.83e-11	1.05e-09
DG1C03004	0	0.0807711	0.498537	0.363036	12.0013	1.11976	4.56767	0.000491554	0.00408308
DG1C03020	241.704	106.732	114.999	60.5336	27.0105	56.6407	-1.679	0.000187608	0.00177264
DG1C03031	14.0237	16.9978	14.5178	4.64799	6.0122	6.15345	-1.43137	1.4e-06	2.27e-05
DG1C03054	14.2909	6.20119	8.76075	63.3626	44.9183	26.9812	2.2132	2.22e-07	4.34e-06
DG1C03067	0.583111	0.490962	2.20059	0.157621	0.24425	0	-3.03343	0.00498372	0.0276658
DG1C03069	0.260246	0.416326	0.611823	8.15323	4.07334	1.33193	3.40817	8.56e-06	0.000115513
DG1C03073	0.526707	0.458556	0.206376	1.77121	1.26421	1.58928	1.95635	0.000993322	0.00737521
DG1C03077	2.37563	3.47804	5.89039	1.71576	1.03396	1.04034	-1.62597	0.00237218	0.015198
DG1C03082	39.3326	33.2279	33.6309	3.14974	4.89912	11.5877	-2.42872	9.47e-08	2.01e-06
DG1C03084	17.7971	23.3867	29.288	34.4194	71.3364	92.9149	1.50084	0.000246493	0.00224664
DG1C03086	0.916888	0.730217	1.86161	1.6767	2.32182	15.879	2.50776	0.00109319	0.00800308
DG1C03102	37.7087	35.3926	31.81	13.1011	17.3859	19.4614	-1.06484	0.000200861	0.00188062
DG1C03106	22.5617	21.0694	27.5976	57.6431	78.4622	60.6378	1.47102	2.49e-07	4.84e-06
DG1C03107	53.9878	86.9562	92.0186	151.635	215.781	164.953	1.19786	0.000147504	0.00143871
DG1C03108	17.2032	14.721	16.7906	7.44612	4.74963	7.01936	-1.33638	3.27e-05	0.000381425
DG1C03111	186.922	140.643	162.108	1338.93	1468.05	1195.17	3.03614	1.9e-33	6.48e-31
DG1C03115	16.6256	9.16175	7.43891	46.3777	16.8952	19.6058	1.32406	0.00420964	0.0240821
DG1C03122	190.739	179.268	222.884	83.8638	85.9834	121.446	-1.02005	0.000267472	0.002414
DG1C03135	1.83688	2.28977	1.24318	15.0087	12.2563	4.61237	2.57448	1.54e-06	2.49e-05
DG1C03140	1.6355	1.03825	1.22825	0.116663	0.0602606	0.2768	-3.08627	0.0010201	0.0075421
DG1C03151	124.085	148.148	155.058	50.7999	52.0184	41.2186	-1.56348	3.2e-09	8.61e-08
DG1C03153	6.61242	9.26555	6.80822	4.09016	1.85662	2.94075	-1.34493	0.00219424	0.014264
DG1C03159	20.5535	13.8523	16.3226	7.85336	8.11306	8.3262	-1.05756	0.00104456	0.00769857
DG1C03161	0.933096	3.16427	2.44132	5.71982	7.66568	6.82222	1.63708	0.000656121	0.00520928
DG1C03165	5.55485	4.01092	5.96875	1.7065	2.35057	2.36705	-1.26894	0.00149304	0.0103407
DG1C03179	162.67	30.2656	60.6745	8.19476	3.9154	4.8608	-3.89667	6.04e-12	2.46e-10
DG1C03184	52.1618	11.4309	36.1168	0.152909	1.10576	2.61215	-4.67577	2.67e-10	8.59e-09
DG1C03187	0.47949	0.986221	1.18362	0.0615653	0.0636011	0	-4.41898	0.00201477	0.0133096
DG1C03192	59.4582	47.4826	59.1591	7.49132	3.89906	2.87644	-3.53707	1.98e-19	2.03e-17
DG1C03223	50.893	66.743	71.2357	116.455	162.762	155.136	1.20699	1.79e-05	0.000224956
DG1C03257	5.23126	3.78271	6.24527	2.07276	0.840258	0.622521	-2.10603	3.27e-05	0.000381068
DG1C03273	5.65538	7.27218	7.48091	25.0952	34.0467	44.2338	2.34657	9.19e-14	5.02e-12
DG1C03282	438.051	386.357	439.041	102.854	65.2663	114.081	-2.15733	3.47e-13	1.71e-11
DG1C03286	2.77016	1.80184	2.93062	0.984964	0.706622	1.24638	-1.34622	0.00323978	0.0195375
DG1C03287	2.17238	1.22317	2.77562	0.404243	0.167044	0.30692	-2.80587	2.75e-05	0.000329203
DG1C03296	21.5782	15.0999	26.3476	69.4792	45.0407	48.8178	1.37842	7.32e-05	0.000775627
DG1C03302	115.995	125.432	117.236	42.6525	50.564	35.4078	-1.47395	1.36e-08	3.35e-07
DG1C03303	0.14322	0.327308	1.17846	3.31004	2.27966	4.36308	2.61924	0.0102997	0.0489761
DG1C03316	9.02704	10.7397	14.3561	0.681793	4.01473	3.30001	-2.08799	0.000282484	0.00252542
DG1C03319	23.815	14.1707	42.8292	80.1786	34.282	114.944	1.50885	0.00284508	0.0175879
DG1C03321	15.8434	21.6164	34.7452	153.429	65.9729	139.657	2.31911	4.66e-08	1.04e-06
DG1C03323	27.6022	19.0022	21.554	14.9025	7.30955	6.8934	-1.22288	0.00217246	0.0141494
DG1C03325	4.84794	5.24417	11.3972	1.6599	0.857395	0.708903	-2.73208	5.57e-06	7.88e-05
DG1C03331	20.343	34.6529	47.5301	1.53172	1.99879	4.74363	-3.62288	5.57e-13	2.67e-11
DG1C03332	46.2897	39.271	47.7575	4.44692	4.32893	4.54502	-3.31773	2.17e-28	5.06e-26
DG1C03340	13.3735	16.7757	15.79	10.3027	4.41504	7.17043	-1.06335	0.00800777	0.0400388
DG1C03342	11.3059	6.60563	5.47227	2.299	1.2893	1.80784	-2.11032	1.31e-05	0.000170143
DG1C03344	7.59622	11.0729	12.7904	20.8774	20.533	22.3657	1.02592	0.00117891	0.00852378
DG1C03354	5.67878	7.08852	6.9292	4.59676	1.71938	2.70781	-1.12006	0.0104637	0.0496412
DG1C03357	24.3204	60.1619	83.4271	1.99954	5.58167	3.31084	-3.94206	4e-15	2.63e-13
DG1C03362	3.2371	2.27628	7.31754	0.31972	0.330292	0.606864	-3.33975	0.000376299	0.00324094
DG1C03368	10.1595	3.64204	11.0056	0.255776	0	2.91295	-2.95071	0.00716884	0.0367353
DG1C03369	32.3555	32.7799	38.2917	7.67755	12.4567	14.6176	-1.56781	1.98e-06	3.11e-05
DG1C03371	11.0742	7.40402	12.3249	2.42024	3.43788	0.143559	-2.36052	0.00224595	0.0145362
DG1C03372	12.3828	15.7621	13.8064	4.91004	3.80431	1.9971	-1.96521	1.63e-06	2.61e-05
DG1C03378	6.5181	4.77439	6.81052	1.6452	2.29077	1.56139	-1.71644	0.000162054	0.00155893
DG1C03379	11.1525	6.9983	7.10486	3.43393	1.91564	4.8559	-1.30111	0.00257173	0.016201
DG1C03386	384.277	412.574	432.241	150.649	158.279	128.474	-1.48517	3.36e-10	1.07e-08
DG1C03392	168.374	218.263	250.143	51.2843	54.8929	52.8555	-1.99626	3.08e-14	1.81e-12
DG1C03403	61.6326	57.7923	74.1195	14.3721	8.49129	10.0361	-2.55159	2.53e-17	2.1e-15
DG1C03409	0.789023	0.640607	0.512552	3.4125	1.56988	1.61933	1.76789	0.000708757	0.0055679
DG1C03428	7.20063	7.57683	6.9418	21.0184	30.44	33.1408	1.96748	6.03e-10	1.85e-08
DG1C03430	1.18224	2.67041	1.42201	8.18996	13.5664	7.16968	2.46364	3.75e-08	8.53e-07
DG1C03432	8.82595	2.43435	1.07324	10.9415	43.1949	7.78809	2.3227	0.00963937	0.0464346
DG1C03436	9.88088	17.2047	27.0219	4.83306	6.33026	5.81547	-1.66673	0.000192941	0.00181618
DG1C03438	17.9526	27.0167	22.5854	44.5947	63.073	50.5086	1.23354	2.79e-05	0.000332903
DG1C03443	45.3915	34.351	38.0516	10.276	7.34125	9.50987	-2.11297	5.36e-13	2.58e-11
DG1C03451	7.69367	7.06563	7.5699	2.48791	2.57018	3.54175	-1.37014	4.41e-05	0.000497603
DG1C03452	1.75927	0.781772	1.07994	0.301181	0.181499	0.333478	-2.14338	0.000661712	0.00524773
DG1C03456	23.1184	27.54	58.4633	5.25013	1.8253	5.65342	-3.09484	6.45e-10	1.97e-08
DG1C03459	2.85519	2.98739	5.21625	23.851	20.9437	12.4917	2.3789	3.25e-09	8.73e-08
DG1C03464	1.61004	3.01996	1.46405	0.429051	0.282061	0.740352	-2.05772	0.00117645	0.00850778
DG1C03475	7.34324	6.61913	11.039	1.42743	3.02687	2.99462	-1.7417	4.68e-05	0.000525392
DG1C03479	1.62809	1.2529	2.18716	3.96753	6.43456	4.43347	1.55458	5.4e-05	0.000595631
DG1C03497	25.7474	11.7371	38.9586	3.86861	11.0813	6.84239	-1.80754	0.00135919	0.00957874
DG1C03503	7.42017	6.22664	8.17706	16.0773	19.5309	16.6711	1.26532	0.00070623	0.00555183
DG1C03521	55.9844	110.828	64.4626	15.5266	18.7464	24.9839	-1.95765	7.31e-08	1.59e-06
DG1C03532	5.248	5.27082	4.05847	2.94357	1.68532	2.42338	-1.04146	0.00714262	0.0366544
DG1C03537	6.19272	5.55214	10.3031	1.22328	0.631863	0.116096	-3.48624	2.89e-06	4.37e-05
DG1C03538	76.2025	66.3279	145.295	8.38318	12.8126	12.8606	-3.07488	1.15e-14	7.12e-13
DG1C03541	10.2633	3.43739	2.28804	2.72644	0.704149	1.11408	-1.81004	0.00678289	0.0351637
DG1C03542	14.9754	12.9934	14.159	37.5901	78.9308	69.2533	2.14616	2.48e-10	8.03e-09
DG1C03565	1.21244	4.29144	2.71134	0.303755	0.431475	1.04502	-2.19439	0.00122864	0.00880709
DG1C03575	630.051	494.827	655.058	1328.3	1135.62	1097.26	1.00551	7.82e-05	0.000821586
DG1C03596	38.0017	19.1871	27.1695	13.2675	2.88553	2.15383	-2.20002	0.000415998	0.00354367
DG1C03600	1.41372	2.42313	4.25834	0.0567245	0	0.376843	-4.19236	1.41e-05	0.00018115
DG1C03602	9.11739	12.9398	11.8777	5.44314	4.19809	6.01503	-1.10936	0.000648473	0.00515576
DG1C03610	8.30376	3.03104	3.66031	17.1774	34.2669	13.0699	2.10529	0.000150538	0.00146544
DG1C03621	0.527412	0.774847	0.398544	7.06205	2.94821	0.642685	2.6527	0.000785313	0.00607132
DG1C03624	4.70348	4.48932	8.97618	1.34993	3.00933	1.82059	-1.55204	0.00353222	0.0209311
DG1C03637	12.198	11.0006	7.98542	5.49374	4.18188	2.72127	-1.3256	0.000304311	0.00269716
DG1C03646	42.3161	14.5635	27.5319	18.733	7.56301	7.08421	-1.33436	0.00868518	0.042683
DG1C03682	2.93723	1.83797	2.8772	19.3056	16.2335	14.6577	2.71652	3.35e-12	1.42e-10
DG1C03689	8.7208	14.2381	9.94556	5.3391	4.28995	6.15794	-1.0529	0.00113968	0.00829323
DG1C03701	0.531315	2.73203	2.10074	0.310088	0.224239	0.0588582	-3.17484	9.68e-05	0.000992423
DG1C03702	3.36595	6.49772	5.45529	0.785781	1.18382	0.714678	-2.50819	2.79e-08	6.54e-07
DG1C03712	4.51739	0.23113	0.158509	0	0	0.0821601	-5.72789	0.00183125	0.0122872
DG1C03714	396.957	89.8035	63.7339	21.1015	9.87489	17.8869	-3.48787	7.39e-09	1.9e-07
DG1C03723	6.92308	15.2752	16.2269	33.1271	58.4623	59.5349	1.98145	8.74e-07	1.49e-05
DG1C03724	34.4632	25.6751	28.9105	64.133	44.3034	77.0535	1.06378	0.000978711	0.00728644
DG1C03727	11.1757	14.3628	9.70846	24.49	28.3125	21.3239	1.07863	0.000230806	0.00212188
DG1C03729	4.80934	5.88804	5.72666	13.7536	16.1139	35.6957	2.0033	1.67e-06	2.67e-05
DG1C03759	126.215	203.695	217.855	86.0767	100.854	80.6576	-1.02817	0.000784703	0.00606794
DG1C03771	20.6724	8.62194	15.7948	30.6569	30.9851	36.5263	1.12593	0.00457328	0.0257918
DG1C03781	205.612	305.725	489.23	181.449	167.512	46.734	-1.33402	0.00770279	0.0388577
DG1C03782	773.667	1034.52	1682.53	12.5726	45.2133	26.7665	-5.36303	2.13e-30	6.13e-28
DG1C03783	1055.64	1019.8	1270.32	28.1353	66.3321	22.3153	-4.83554	2.59e-31	7.83e-29
DG1C03788	1.22149	0.761322	0.391587	4.13475	1.76751	4.736	2.15973	0.00916997	0.0446081
DG1C03803	18.3001	40.2993	49.079	66.156	110.764	61.8116	1.15403	0.00599984	0.0319745
DG1C03824	0.434529	0.99305	0.948586	1.91288	2.55251	3.70651	1.79614	0.00784788	0.0394646
DG1C03834	8.20073	2.67016	4.45707	0.169831	0.584823	0.0537264	-4.25607	3.9e-08	8.83e-07
DG1C03842	43.8657	32.9558	45.2181	9.30948	8.70902	16.6888	-1.80841	3.55e-07	6.66e-06
DG1C03847	7.53199	16.0693	16.8667	6.67168	5.94382	5.46046	-1.15661	0.00459356	0.0258896
DG1C03854	0.361198	0.825463	1.98137	20.8696	12.297	0.146714	3.40476	0.00194426	0.0129046
DG1C03870	2.78153	2.55165	2.34859	0.804825	0.519649	1.24121	-1.57287	0.00463272	0.0260558
DG1C03874	109.879	121.046	133.317	4.33787	5.27706	4.30926	-4.70448	3.86e-71	9.02e-68
DG1C03875	16.1382	8.91442	12.8114	0.196407	0.811608	0.512604	-4.63698	2.49e-19	2.52e-17
DG1C03896	55.1596	19.4268	69.2795	1.45528	9.52152	1.38114	-3.54604	6.09e-06	8.53e-05
DG1C03897	7.24672	17.3499	3.44789	1.10769	1.14432	0	-3.64213	0.000188135	0.00177666
DG1C03906	21.9712	22.0972	33.4954	94.6234	132.561	112.69	2.13654	1.56e-12	6.96e-11
DG1C03912	2.73909	2.63195	1.24398	25.0181	14.12	0.75858	2.59738	0.00190702	0.0127081
DG1C03914	11.3722	18.6724	15.2249	27.201	41.4752	25.942	1.06974	0.00120766	0.00868866
DG1C03925	32.2961	54.0462	35.0852	321.773	103.849	69.6326	2.03412	9.07e-05	0.000936696
DG1C03937	0.173451	0	0	1.71803	0.262939	1.35875	4.22356	0.000489406	0.00406909
DG1C03952	45.0332	30.5415	25.3337	14.1986	15.6668	18.1773	-1.06506	0.00120579	0.00868202
DG1C03962	5.20452	3.68152	3.20455	1.1933	0.657471	1.43451	-1.87203	0.00128682	0.0091615
DG1C03984	3.63456	2.16684	2.66246	0.608697	0.558956	1.09119	-1.8977	0.00230865	0.0148643
DG1C03987	146.936	96.769	108.392	28.3695	19.0545	20.6725	-2.36514	3.75e-14	2.17e-12
DG1C03988	0	0.162591	0.083629	5.02417	0.188738	0.0866949	4.45904	0.00713587	0.0366252
DG1C03998	9.71131	8.2515	5.85403	71.7771	103.629	44.9079	3.21422	1.92e-16	1.48e-14
DG1C04001	133.945	220.061	212.411	1811.43	1250.71	753.423	2.7574	3.59e-13	1.76e-11
DG1C04018	12.3568	5.14587	9.03781	37.9369	23.0195	16.3291	1.54547	0.000593518	0.00479369
DG1C04026	3.71593	3.70568	3.57379	0.433741	0.537701	1.89357	-1.92766	0.00632758	0.0332958
DG1C04028	0.699342	12.0756	10.7781	0.299312	0.20614	0.568128	-4.44126	3.47e-06	5.15e-05
DG1C04031	8.66876	15.1335	1.98137	58.1257	48.5493	44.3077	2.55642	1.64e-05	0.000208087
DG1C04037	4.54827	4.55158	5.41278	1.77735	2.77292	1.58353	-1.23851	0.00173699	0.0117561
DG1C04050	1.26603	0.436728	0.870447	0.245366	0.12674	0.145542	-2.31107	0.00385026	0.0224364
DG1C04061	25.0618	15.8463	22.7545	173.252	174.347	75.7619	2.73815	1.26e-12	5.68e-11
DG1C04062	8.02517	10.9261	21.7436	93.3216	103.353	242.191	3.43579	9.63e-13	4.41e-11
DG1C04063	10.4875	18.2535	13.7157	38.3907	54.2621	23.359	1.45654	0.000183936	0.00174076
DG1C04072	168.676	162.841	123.466	6.08753	4.47475	4.77748	-4.88452	4.78e-55	4.93e-52
DG1C04074	5.73101	2.69651	6.18186	0.519421	1.0732	0.739441	-2.64556	3.41e-05	0.00039534
DG1C04075	10.874	2.0709	3.48601	0	0.218539	0	-6.1825	5.21e-05	0.000576702
DG1C04082	7.05886	11.04	10.9397	17.7217	23.7477	19.7502	1.08253	0.000853244	0.00649759
DG1C04094	10.8733	16.8824	16.8303	31.8654	43.5986	34.5407	1.30912	3.23e-05	0.000377477
DG1C04113	26.0925	55.6174	119.803	4.32774	16.07	10.6559	-2.69423	1.98e-06	3.11e-05
DG1C04116	2.79838	3.7396	2.39737	0.791687	0.377477	0.462373	-2.44671	7.1e-05	0.000754672
DG1C04117	11.3469	10.7109	11.6707	4.7904	4.17172	3.71975	-1.40625	2.81e-06	4.26e-05
DG1C04118	84.846	87.2694	74.251	24.609	20.8498	21.9313	-1.86445	1.86e-13	9.55e-12
DG1C04120	56.5443	49.5518	73.1503	9.75752	15.9309	11.786	-2.25339	3.67e-12	1.55e-10
DG1C04122	10.2489	11.1788	7.30141	2.39261	2.12843	3.21686	-1.88494	3.16e-06	4.73e-05
DG1C04136	3.25816	3.33976	4.33676	12.4271	10.5501	19.3843	1.9606	4.19e-07	7.72e-06
DG1C04141	21.5656	21.4799	29.7304	83.2097	204.744	75.0973	2.32382	3.24e-08	7.49e-07
DG1C04143	255.719	267.199	398.958	1329.1	1061.06	793.586	1.79274	2.41e-08	5.72e-07
DG1C04144	40.1276	27.23	19.3183	6.50629	9.08303	10.1801	-1.74416	8.29e-06	0.000112147
DG1C04148	76.8357	76.6582	88.7782	13.2101	21.7226	20.05	-2.13424	5.85e-13	2.79e-11
DG1C04151	14.002	4.97165	6.60217	2.33615	1.0493	3.08471	-1.97636	0.0011668	0.00845023
DG1C04157	8.79746	16.3432	16.1145	3.32634	6.58632	3.41996	-1.62462	0.000269385	0.00242939
DG1C04162	355.688	341.322	398.937	82.3867	81.078	90.9657	-2.10157	2.37e-19	2.41e-17
DG1C04163	227.087	223.761	316.173	39.0941	17.1825	25.7431	-3.22054	3.2e-19	3.21e-17
DG1C04167	85.9121	46.3675	90.5278	27.7742	9.7677	14.1144	-2.10452	2.73e-06	4.16e-05
DG1C04186	1.78412	0.522736	1.72077	47.695	50.0003	10.5916	4.75065	3.42e-15	2.28e-13
DG1C04192	19.5053	23.7941	33.0905	5.68573	5.45419	5.39608	-2.2025	9.1e-11	3.15e-09
DG1C04195	9.25658	11.8409	6.83664	0.736252	0.32597	0.598924	-4.06189	1.26e-16	9.87e-15
DG1C04206	6.12407	4.83833	4.94909	2.61081	2.82407	1.66159	-1.1612	0.00174979	0.0118313
DG1C04207	1.47564	1.38861	2.4488	0.70586	0.652443	0.35258	-1.63189	0.0056959	0.0306553
DG1C04209	0.776312	9.79326	12.1184	0.358835	0.041189	0.227037	-5.16789	4.39e-09	1.16e-07
DG1C04225	26.5437	18.7147	24.8283	1.01519	2.84664	6.88196	-2.6968	5.66e-06	7.99e-05
DG1C04231	12.0889	6.86166	13.0956	1.62319	3.45854	4.6215	-1.71777	0.00101981	0.0075421
DG1C04233	14.1652	9.51352	8.01956	3.78602	3.52776	3.31133	-1.57271	8.89e-05	0.00092157
DG1C04238	87.6508	50.7915	53.9372	19.0775	7.78398	15.8234	-2.16659	1.12e-07	2.35e-06
DG1C04245	3.40579	8.73797	7.85574	2.47525	2.5571	2.89729	-1.32663	0.00958424	0.0462199
DG1C04264	11.8688	8.30742	7.46477	31.828	12.4899	20.28	1.22947	0.00308762	0.018802
DG1C04276	12.7888	23.2069	24.6808	46.4184	71.3983	74.5703	1.67075	3.15e-06	4.72e-05
DG1C04277	13.5389	11.2676	13.6148	56.974	91.3493	97.4624	2.68257	1.47e-16	1.15e-14
DG1C04307	103.33	154.218	145.157	345.438	281.183	339.736	1.26849	4.5e-06	6.5e-05
DG1C04308	46.3324	72.5708	112.963	108.846	172.67	224.931	1.13201	0.00591221	0.0315843
DG1C04326	32.8497	35.1077	36.7059	14.8368	13.0206	14.3635	-1.30411	2.71e-07	5.22e-06
DG1C04332	8.33053	6.44625	6.76871	3.30268	1.58963	3.66871	-1.32516	0.00133236	0.00942144
DG1C04343	0.669431	0.101992	0.209839	6.30323	2.0127	0.543829	3.16474	0.00102191	0.00755388
DG1C04354	12.6721	10.1877	9.30633	4.51793	4.44658	6.19989	-1.079	0.000648645	0.00515576
DG1C04370	2.42542	2.5623	2.2055	17.598	23.6127	15.419	2.98223	9.64e-22	1.26e-19
DG1C04372	5.12511	6.71525	5.14084	0.965141	1.54091	2.08176	-1.8794	0.000335965	0.00293467
DG1C04376	39.8267	24.5821	29.9254	12.5616	13.1892	15.0727	-1.20322	5.58e-05	0.00061318
DG1C04393	10.0398	17.2798	24.5825	0.909317	1.21568	0.507643	-4.30092	2.25e-18	2.1e-16
DG1C04408	2.50742	1.99316	1.40963	6.019	6.36264	8.50214	1.82242	0.000951602	0.00711216
DG1C04421	32.2971	47.5752	43.7809	6.04608	6.03428	7.87769	-2.62503	1.05e-18	1.01e-16
DG1C04432	3.65078	5.21456	3.6985	1.85033	1.14691	1.31705	-1.53553	0.000144422	0.00141218
DG1C04434	9.65674	14.811	9.53016	22.8088	25.1385	25.9888	1.12764	0.000384608	0.00330277
DG1C04457	36.9096	52.2685	91.9415	10.9067	24.828	18.641	-1.73149	6.25e-05	0.000676188
DG1C04458	65.9759	87.9536	67.2123	27.016	43.8745	37.2283	-1.02625	0.000609679	0.00489843
DG1C04464	26.9079	18.0927	16.9503	4.47745	5.37559	10.8531	-1.57462	0.000222321	0.00206172
DG1C04466	23.4116	12.7895	28.0367	3.32604	7.26102	11.4948	-1.53556	0.00186741	0.0124987
DG1C04471	4.82355	5.0393	10.0439	13.9792	14.2586	21.1601	1.31923	0.00641563	0.0336927
DG1C04475	2.75676	3.71547	2.82504	1.27063	1.03136	0.77522	-1.59046	0.00986585	0.0473304
DG1C04479	8.35286	1.73538	5.22806	15.1819	5.75558	32.9149	1.81645	0.00906955	0.0442369
DG1C04489	11.1503	14.7354	14.0186	25.6455	26.1077	51.1592	1.37362	0.000508397	0.00421002
DG1C04490	0.57665	0.658922	0.338918	1.29571	6.88398	4.91879	3.05834	0.00160792	0.0110209
DG1C04501	12.2889	7.95159	10.0943	154.364	117.834	54.8474	3.43392	2.91e-15	1.95e-13
DG1C04506	1.22898	1.69092	3.03668	0.837297	0.299418	0.244505	-2.1043	0.00164873	0.0112521
DG1C04507	1.83567	2.73595	3.34611	0.683173	0.882205	0.486277	-1.94454	0.00014263	0.00139778
DG1C04510	0.564853	1.07574	0.663968	4.07525	9.70442	1.37662	2.72494	3.82e-05	0.000438926
DG1C04511	0.201034	0.229716	0.23631	38.5893	75.3308	124.079	8.49014	1.16e-29	3.13e-27
DG1C04513	11.0533	5.87199	12.537	32.2436	37.8111	18.9041	1.59801	0.000242734	0.00221757
DG1C04520	7.51479	10.043	10.9074	3.94342	3.16371	5.73324	-1.14151	0.00221005	0.0143441
DG1C04536	11.7864	22.3834	23.4161	7.03383	2.20195	4.04576	-2.10889	0.000200168	0.00187614
DG1C04541	483.228	689.312	802.624	99.7944	89.8625	81.7968	-2.85812	3.08e-23	4.65e-21
DG1C04547	63.1247	35.606	48.9161	290.904	256.08	448.218	2.75764	1.37e-15	9.58e-14
DG1C04550	1.04845	0.239608	0	16.0196	2.92048	1.91641	3.99517	0.000256983	0.00232713
DG1C04556	28.5081	13.3432	22.4957	7.58913	1.24294	3.51342	-2.37723	2.68e-05	0.000321819
DG1C04576	382.938	518.146	658.621	109.412	75.815	76.7418	-2.56895	5.34e-16	3.87e-14
DG1C04594	48.9724	42.5534	34.2102	7.77487	7.07818	6.13362	-2.57752	9.95e-19	9.58e-17
DG1C04604	26.4464	4.89269	5.32919	0	0	0	-7.68919	4.11e-07	7.59e-06
DG1C04605	190.181	58.7336	197.158	6.59964	3.94719	5.60413	-4.78248	1.33e-19	1.38e-17
DG1C04606	10.1864	0.676731	0.835386	0.760414	0	0.144335	-3.68957	0.00719926	0.0368641
DG1C04607	51.7354	35.9097	43.0971	2.47042	2.55211	4.16812	-3.8216	2.64e-22	3.66e-20
DG1C04615	6.19927	1.42659	0.455441	0	0.114207	0.209839	-4.62626	4.91e-05	0.000548346
DG1C04616	3.86436	1.55553	1.54856	0.0563834	0.116496	0.107022	-4.63481	1.09e-06	1.83e-05
DG1C04617	15.5482	13.9594	27.4147	1.91956	2.43631	2.18613	-3.11691	7.38e-15	4.66e-13
DG1C04618	3.68555	5.62949	4.99535	0.579446	0.399071	0.274964	-3.51008	6.12e-11	2.17e-09
DG1C04625	3.44564	2.47736	4.8694	0	0.308117	0.14153	-4.59003	5.33e-09	1.4e-07
DG1C04633	3.58086	12.7638	12.1878	44.6048	39.9122	40.3787	2.13719	2.66e-06	4.07e-05
DG1C04646	3.02027	2.80409	4.49328	0.242372	0.625966	0.74758	-2.66678	2.1e-05	0.000258439
DG1C04648	4.68363	1.84766	3.53923	0.214773	0.295834	1.63066	-2.2222	0.00722234	0.0369283
DG1C04657	1.22318	1.54105	1.17974	9.90643	19.7192	7.10865	3.22555	2.81e-12	1.2e-10
DG1C04669	11.9825	11.0444	5.36944	4.25005	3.33685	3.8722	-1.30352	0.00431799	0.0246055
DG1C04672	196.018	180.019	205.925	44.9227	53.4157	112.598	-1.45869	0.000131219	0.0012983
DG1C04680	0	0.419649	0.431694	8.17339	5.68324	3.43099	4.38847	4.15e-06	6.03e-05
DG1C04684	6.15847	5.1551	7.23911	1.47113	2.0422	2.57421	-1.6014	8.21e-05	0.000857276
DG1C04693	77.2389	66.5634	71.4338	30.844	21.7541	27.2825	-1.42456	2.4e-07	4.67e-06
DG1C04695	97.4185	59.0404	72.8821	14.8256	6.49956	8.33576	-2.94582	2.43e-14	1.45e-12
DG1C04697	4.49157	4.01666	6.65703	0.846254	1.65134	1.99298	-1.74982	0.000108462	0.00109762
DG1C04700	2.08155	0.663774	1.19495	19.2679	30.3713	16.8706	4.07365	5.83e-18	5.21e-16
DG1C04706	8.72754	5.89785	7.44603	1.0242	1.61822	2.45864	-2.10619	6.84e-06	9.44e-05
DG1C04707	16.1407	5.28237	2.57884	2.81689	2.18253	2.10052	-1.75353	0.0102632	0.0488886
DG1C04708	10.6984	33.2929	23.8669	8.65103	8.39363	9.93005	-1.3241	0.00220613	0.014328
DG1C04709	8.54836	6.32855	3.96273	0.309179	0.638807	0.586858	-3.61331	3.89e-06	5.71e-05
DG1C04712	0.189995	0	0	2.60211	1.26007	1.54347	4.74894	0.000171484	0.0016375
DG1C04715	63.1839	31.7981	35.0811	20.7131	8.02427	13.7606	-1.60867	0.000491367	0.0040825
DG1C04729	5.31002	3.85294	3.52661	13.2268	32.3996	11.5824	2.17748	1.26e-06	2.07e-05
DG1C04739	3.86484	0.736042	1.85086	0.597321	0.474671	0.218035	-2.32299	0.00275937	0.0171732
DG1C04756	21.4073	33.8859	21.8133	9.11024	7.40049	9.45902	-1.56304	4.7e-06	6.76e-05
DG1C04760	30.2708	25.3712	28.4061	9.23847	8.86914	10.8048	-1.53396	1.53e-08	3.75e-07
DG1C04781	2.5483	1.41044	4.58678	8.33324	12.0418	5.43421	1.59906	0.00204118	0.0134511
DG1C04782	44.322	41.1761	60.4176	8.72753	6.05192	10.5522	-2.52075	1.8e-14	1.09e-12
DG1C04786	6.39253	6.0508	4.20573	10.4129	12.2127	11.7427	1.05033	0.00211599	0.013866
DG1C04789	33.3049	31.9759	27.6631	154.676	150.42	58.9755	1.97542	4.52e-07	8.25e-06
DG1C04793	12.8858	9.44223	14.2814	4.93725	3.74399	4.38664	-1.48115	1.85e-05	0.00023214
DG1C04794	90.8244	71.9225	67.6807	179.969	315.914	223.745	1.64852	1.33e-07	2.74e-06
DG1C04796	7.91861	20.2808	11.3944	4.90834	6.60996	3.49372	-1.39294	0.00375426	0.0219756
DG1C04803	20.4519	12.5635	15.0028	3.75138	4.0794	9.93128	-1.428	0.00319414	0.0193429
DG1C04808	8.93603	3.81801	7.30716	1.39679	0.824559	2.3672	-2.12012	0.000498534	0.00413433
DG1C04812	47.381	50.1017	64.3701	19.27	16.041	26.828	-1.37545	1.87e-05	0.000234808
DG1C04823	1.40357	3.44092	3.05973	7.11029	9.54565	8.39621	1.67251	5.36e-05	0.000591091
DG1C04824	98.7739	92.1562	89.3505	36.1907	35.3773	40.1084	-1.32194	1.29e-08	3.19e-07
DG1C04827	6.07767	7.08652	6.46374	17.996	19.1395	17.5326	1.48387	1.43e-07	2.93e-06
DG1C04831	23.0711	18.2002	22.2402	8.30426	7.04235	7.64595	-1.46076	2e-05	0.00024787
DG1C04832	13.9083	8.75718	9.30882	0.510226	1.2048	2.21364	-3.01698	2.7e-09	7.37e-08
DG1C04838	19.5845	16.3536	20.3647	2.90146	1.36245	2.6702	-3.01365	2.38e-13	1.2e-11
DG1C04845	3.07019	5.64066	7.32397	97.7393	80.7691	100.059	4.12562	1.33e-30	3.91e-28
DG1C04856	11.2133	11.492	10.7863	33.0838	30.1125	23.3028	1.37438	2.54e-07	4.92e-06
DG1C04863	0.196526	0.112283	0.173258	2.64952	3.6495	1.61649	4.03434	4.56e-07	8.32e-06
DG1C04864	8.47391	7.46479	17.7715	1.10241	1.48547	1.00076	-3.22898	1.12e-11	4.39e-10
DG1C04867	144.355	135.378	143.067	25.3923	14.0066	16.5865	-2.91152	6.16e-21	7.4e-19
DG1C04872	18.7944	30.8173	68.0599	2.59711	3.46553	2.2594	-3.819	1.69e-13	8.75e-12
DG1C04875	10.14	9.13189	15.3536	34.2037	26.786	23.5606	1.29339	0.000356829	0.00309379
DG1C04876	14.7037	12.2056	15.5787	79.2417	78.0139	50.458	2.29437	2.22e-13	1.13e-11
DG1C04878	4.90832	5.17298	5.60154	0.887196	0.82172	0.987171	-2.53347	5.85e-12	2.4e-10
DG1C04881	69.8543	52.107	67.2168	15.2853	11.6156	13.6706	-2.21607	2.47e-15	1.68e-13
DG1C04893	0	0.136825	0.140753	1.53745	1.90595	1.89686	4.3195	0.00316736	0.0191942
DG1C04904	4.92917	6.22817	4.34558	1.39967	1.44595	0.346529	-2.27854	9.09e-05	0.000938405
DG1C04905	10.0416	10.4987	9.74876	5.32431	2.42664	5.84571	-1.14874	0.00515145	0.0283769
DG1C04916	0.897449	2.05098	1.05492	0.096025	0.198401	0	-3.7809	0.0041815	0.0239641
DG1C04929	169.095	157.035	252.486	47.2505	42.7295	25.2826	-2.32331	2.52e-11	9.44e-10
DG1C04962	4.57401	2.02581	3.0009	0.364211	0.940638	1.2098	-1.92721	0.00144223	0.0100503
DG1C04967	18.0355	6.34688	2.53481	2.26537	0.260031	1.1148	-2.88008	0.000378821	0.00326106
DG1C04992	9.21281	14.2167	21.507	3.75875	3.31201	1.62625	-2.36568	4e-07	7.42e-06
DG1C05002	0.66909	0	0.196624	80.1105	30.6188	0.203832	6.98939	0.000583733	0.00472993
DG1C05008	16.2295	26.0768	34.5044	187.958	352.091	263.95	3.3931	8.2e-20	8.74e-18
DG1C05018	12.0488	9.96789	12.9166	5.01238	4.73063	5.52051	-1.18901	0.000301698	0.00267536
DG1C05019	2.9881	29.4019	21.0745	1.91832	5.50487	2.22517	-2.46518	0.00179687	0.0121005
DG1C05020	19.2288	38.0898	41.1132	5.58812	9.94514	8.38908	-2.03532	1.2e-07	2.49e-06
DG1C05027	4.68573	7.55896	4.69795	34.1517	96.7029	20.3204	3.16456	3.5e-08	8.03e-07
DG1C05034	0.542679	0.366425	0.434934	1.77363	1.0143	2.37463	1.94492	0.000784241	0.00606571
DG1C05047	3.10225	1.35042	0.651179	16.1225	4.60479	2.43018	2.18411	0.00271269	0.0169157
DG1C05048	5.99239	3.9964	4.94905	1.45873	0.945546	2.82312	-1.50785	0.00136483	0.00960967
DG1C05052	90.9566	99.0229	142.778	261.768	264.786	229.212	1.18831	2.83e-05	0.00033678
DG1C05058	37.3664	21.2668	29.1884	0.552878	1.65002	1.51584	-4.55659	4.45e-24	7.35e-22
DG1C05059	48.9447	20.0094	30.5381	0.491447	2.91926	3.32318	-3.87921	2.58e-11	9.62e-10
DG1C05060	0.364433	0.704724	0.362476	2.19564	0.669317	2.18626	1.82853	0.00714584	0.0366656
DG1C05063	0.0474815	0.0542558	0.0837197	1.76798	0.944714	0.144648	3.95754	0.000206784	0.00193041
DG1C05064	17.3882	23.3157	38.3759	64.2442	54.9542	64.4308	1.22089	0.000789721	0.00609732
DG1C05072	36.0384	25.3731	16.5418	10.5955	4.4947	7.67541	-1.76974	3.46e-05	0.000400592
DG1C05078	13.2989	12.8022	9.57791	7.84651	4.13019	5.0709	-1.05981	0.00341008	0.0203866
DG1C05085	29.8013	32.5335	26.1308	12.4378	10.7844	9.98103	-1.40802	3.54e-08	8.09e-07
DG1C05087	123.521	149.309	191.783	16.2696	20.2196	16.1373	-3.13733	5.19e-27	1.08e-24
DG1C05094	4.90741	3.55011	3.69351	1.1786	0.936596	0.537769	-2.19248	2.11e-07	4.16e-06
DG1C05095	21.8108	26.4366	39.2356	11.0578	7.02984	18.5051	-1.25183	0.00341727	0.0204226
DG1C05098	7.63974	6.77592	5.98686	1.65822	1.88195	2.88151	-1.66106	2.36e-06	3.64e-05
DG1C05100	10.0315	9.08161	10.0828	3.2045	3.0212	4.54712	-1.43209	7.28e-06	9.98e-05
DG1C05111	7.13426	8.62886	8.02648	3.08911	3.87379	3.62655	-1.16189	3.32e-05	0.000386193
DG1C05123	3.46859	1.96825	2.88457	7.42264	10.1407	7.79208	1.61083	6.8e-06	9.4e-05
DG1C05128	12.1372	7.74403	15.9326	123.563	89.7305	102.779	3.14618	6.49e-20	7.04e-18
DG1C05140	12.8089	17.237	30.3618	3.12615	9.26732	7.09474	-1.62746	0.000918285	0.00690438
DG1C05141	7.39032	7.59344	7.28596	3.44358	3.00407	4.61173	-1.00314	0.0028117	0.0174184
DG1C05147	21.7837	20.0253	20.4484	10.936	9.27774	7.76843	-1.14863	3.13e-05	0.000368031
DG1C05149	189.935	344.519	311.362	48.4004	107.978	23.5266	-2.2273	7.46e-06	0.000102027
DG1C05153	14.1695	13.2418	12.8789	3.11112	3.91269	5.07082	-1.72948	1.06e-06	1.77e-05
DG1C05155	8.94396	6.25976	15.6386	1.86612	3.55907	0.681174	-2.33746	0.000527576	0.00434012
DG1C05156	4.23783	3.18893	3.88796	0.398141	0	0	-4.83091	3.49e-05	0.000404192
DG1C05185	226.487	151.549	412.237	2359.49	2352.51	2663.57	3.22601	2.56e-17	2.12e-15
DG1C05186	20.1255	11.6316	13.1529	65.8486	33.7038	89.1961	2.07586	9.03e-07	1.54e-05
DG1C05204	72.7135	91.0584	109.574	42.1578	33.2713	25.4141	-1.43363	7.54e-06	0.000102933
DG1C05205	1.25935	8.92196	7.10559	45.922	97.5538	82.8683	3.72581	4.48e-10	1.4e-08
DG1C05206	3.50603	6.34322	5.58865	0.511551	0.669392	0.776786	-2.97125	5.86e-11	2.09e-09
DG1C05208	12.5957	12.3946	13.6497	5.19206	5.18254	4.16179	-1.40554	1.01e-06	1.69e-05
DG1C05211	7.63462	9.30546	6.48667	1.13504	1.6345	1.82801	-2.3423	3.46e-10	1.1e-08
DG1C05218	1.5065	2.03442	1.93183	17.057	8.35639	12.6835	2.80901	3.74e-07	6.99e-06
DG1C05221	5.77469	3.06601	7.40507	97.3627	36.287	46.1303	3.4721	1.42e-13	7.42e-12
DG1C05223	71.4771	172.243	133.133	39.6351	55.4209	18.3841	-1.72613	0.000154211	0.00149704
DG1C05225	0.205432	15.8059	12.0739	0.703383	0.999133	2.00265	-2.91366	0.00289851	0.0178615
DG1C05234	49.6639	75.3705	75.7095	1150.23	1620.28	458.077	4.01323	8.63e-20	9.15e-18
DG1C05241	5.53278	2.91152	2.56722	47.2973	63.2493	27.5891	3.64959	3.41e-16	2.51e-14
DG1C05246	0.645546	0.98353	0.632351	11.4199	9.37143	8.52192	3.70466	8.64e-20	9.15e-18
DG1C05248	4.05506	8.85282	10.9671	1.65087	4.32924	1.3659	-1.6963	0.00225607	0.0145845
DG1C05249	3.37118	3.96546	5.20594	1.35796	1.88511	1.08741	-1.53028	0.000607407	0.00488448
DG1C05250	1.81281	3.23436	4.2618	1.06171	1.68741	0.775095	-1.397	0.0101266	0.0483147
DG1C05251	0.220783	3.2166	7.52619	0.354349	0.512493	0.134519	-3.45332	0.000930994	0.00697598
DG1C05258	209.221	253.03	215.485	104.137	89.5651	65.0062	-1.38369	9.63e-07	1.63e-05
DG1C05263	16.1114	24.967	36.0608	7.93457	8.28059	6.68511	-1.74731	1.91e-06	3.02e-05
DG1C05266	1.74269	6.52711	7.16968	47.1754	49.3132	34.2722	3.09011	1.43e-10	4.8e-09
DG1C05285	0.29701	0	0.232751	1.01694	1.44453	3.25732	3.42089	0.00523777	0.0287685
DG1C05286	0.578341	0.220285	0.566519	5.69307	4.98634	1.52695	3.1588	0.000232511	0.00213364
DG1C05290	19.4278	17.295	41.9559	133.425	233.724	59.4602	2.44373	4.46e-06	6.46e-05
DG1C05293	2.65609	0	2.86197	15.0623	1.76156	25.8929	2.95342	0.00574334	0.0308453
DG1C05294	5.53584	2.10855	7.04949	50.6436	52.6242	63.8038	3.51102	1.42e-13	7.4e-12
DG1C05298	180.447	365.982	383.443	56.9314	112.736	68.6101	-1.95896	6.38e-07	1.13e-05
DG1C05299	2.52093	3.39763	1.36767	0.746956	0.171479	0.630136	-2.22335	0.00596012	0.0318064
DG1C05306	23.4346	15.066	33.6256	0.83748	0.247192	1.81672	-4.62403	8.62e-16	6.14e-14
DG1C05313	4.74871	5.18106	3.36263	11.2394	10.1692	6.22234	1.0614	0.00249591	0.0158143
DG1C05320	18.125	16.8874	44.004	98.2797	64.8199	80.7856	1.63009	0.000123002	0.00122565
DG1C05322	4.27694	1.38771	5.33775	9.28805	18.4199	13.5762	1.91123	0.000253995	0.00230407
DG1C05324	0	21.0694	25.1295	0.171557	0	0	-7.97356	0.00772076	0.0389239
DG1C05330	26.7937	16.4036	22.396	1.01546	0.985458	1.48939	-4.22491	3.91e-32	1.24e-29
DG1C05331	113.175	75.7436	86.848	8.41378	10.0772	19.5016	-2.85391	5.23e-14	2.96e-12
DG1C05332	174.127	180.269	232.687	6.87597	14.7503	27.8673	-3.56291	4.33e-15	2.82e-13
DG1C05333	167.107	129.474	135.679	6.93532	5.29207	19.3347	-3.76956	3.17e-16	2.35e-14
DG1C05342	5.65109	12.9651	5.81236	2.60757	2.22531	1.29117	-1.99004	8.31e-05	0.000866644
DG1C05349	8.21726	0.48152	3.46739	11.9034	27.9478	13.6078	2.13214	0.00785607	0.0395002
DG1C05350	3.42981	1.52412	1.79184	6.36103	32.8569	1.62534	2.59786	0.00601938	0.0320355
DG1C05361	0.271645	0.827737	0.957933	41.3892	31.3477	48.4388	5.91179	4.05e-32	1.27e-29
DG1C05371	26.6515	50.4107	63.9701	11.7056	13.112	16.217	-1.77584	2.49e-06	3.83e-05
DG1C05372	17.7203	3.55584	13.9204	2.99666	4.185	0.948001	-2.112	0.00108244	0.00793768
DG1C05373	7.54928	5.71859	6.6804	15.3564	18.227	21.8095	1.47788	3.53e-05	0.000407701
DG1C05384	15.5219	3.27118	5.12479	1.98959	0.452881	0.800101	-2.87829	1.54e-05	0.000196494
DG1C05385	9.43811	8.58482	8.61045	3.25566	1.43252	1.48768	-2.10374	2.95e-06	4.45e-05
DG1C05412	14.0614	9.37697	27.687	30.7552	59.2493	66.7551	1.62048	0.00042712	0.00362695
DG1C05414	42.9343	37.952	51.4203	7.95694	4.88905	10.6611	-2.48681	3.56e-12	1.5e-10
DG1C05425	4.90693	6.59318	7.10125	12.2841	13.4753	11.8086	1.02035	0.000585801	0.00474449
DG1C05436	33.9185	144.766	210.207	17.3555	31.293	37.2396	-2.17413	0.000102988	0.00104797
DG1C05437	2.9292	8.88275	10.5282	3.32706	2.24157	2.12792	-1.53109	0.00614575	0.032559
DG1C05439	145.35	153.639	266.297	83.4495	79.7866	115.053	-1.01783	0.00310021	0.0188558
DG1C05444	179.008	50.5239	70.0886	4.50833	5.08865	4.5956	-4.39493	1.57e-20	1.79e-18
DG1C05455	17.788	23.5662	12.1213	55.6086	59.1572	61.5717	1.72735	6.15e-06	8.6e-05
DG1C05465	12.9596	4.01746	3.70027	1.99467	0.271135	0.647624	-2.82244	0.00011891	0.00118961
DG1C05468	17.0998	11.452	14.5761	2.10833	2.17805	2.34591	-2.69592	1.09e-12	4.93e-11
DG1C05480	121.306	155.865	115.848	332.239	520.401	249.006	1.49314	1.36e-05	0.000175084
DG1C05486	1.64888	0.396658	0.918098	7.63275	3.97135	3.43689	2.34092	0.000144104	0.00140947
DG1C05488	38.2547	51.7699	47.2842	131.813	164.673	109.841	1.57101	2.8e-08	6.57e-07
DG1C05489	101.809	88.5183	107.294	1541	1461.27	595.577	3.60075	3.17e-21	3.92e-19
DG1C05498	4.08052	5.36026	4.9476	11.3449	12.5298	10.2188	1.25105	4.57e-05	0.000513393
DG1C05507	3.25535	4.74464	5.03701	1.19422	1.23371	2.22629	-1.47729	0.00136717	0.0096152
DG1C05509	1.28898	0.387601	0.877199	0	0.0899867	0	-4.77677	0.00563176	0.0303685
DG1C05511	4.192	2.72164	2.91175	5.01543	8.08785	18.4592	1.68789	0.00396522	0.0229726
DG1C05513	0.10535	0.36114	0	1.35266	1.81661	1.66888	3.38552	0.00897338	0.0438472
DG1C05518	7.52265	1.72782	3.55484	0.679519	0.501421	0.230322	-3.18198	4.38e-06	6.34e-05
DG1C05519	29.1186	30.1084	54.5751	11.9522	12.1433	11.062	-1.69018	9.62e-07	1.63e-05
DG1C05546	0.208142	0.594595	0.122332	0	0	0	-5.23477	0.00973788	0.0468126
DG1C05554	11.6386	23.1606	30.7818	3.79922	4.70982	6.30993	-2.13975	1.01e-06	1.71e-05
DG1C05555	24.7622	20.82	19.0117	50.4478	51.6369	40.0041	1.14252	2.92e-05	0.000346803
DG1C05561	176.948	150.666	145.95	25.6406	25.4504	51.2337	-2.20465	2.56e-10	8.26e-09
DG1C05568	0.227783	0.130141	0.214202	0	0	0	-5.15309	0.00926939	0.0450112
DG1C05573	5.47818	10.6921	9.79914	58.1274	64.7885	35.3885	2.61393	1.43e-12	6.4e-11
DG1C05581	2.46078	0.468645	0.137742	0.0752282	0	0	-5.25298	0.00352741	0.0209132
DG1C05587	2.14292	2.37331	3.17774	1.35456	0.306108	0.923992	-1.56628	0.010279	0.0489173
DG1C05593	59.6169	77.1095	70.6448	31.5332	29.3281	35.2611	-1.10343	1.69e-05	0.000213696
DG1C05596	12.4755	14.7639	13.1675	42.203	34.8463	26.9451	1.36952	1.19e-06	1.97e-05
DG1C05597	25.7191	10.4623	19.8323	4.62318	3.82084	8.1485	-1.74927	0.000475402	0.00397151
DG1C05607	2.73909	3.64204	4.09782	0.575495	0.660584	1.3351	-2.0159	0.000554775	0.00453752
DG1C05610	3.40242	2.5439	4.93759	0.862937	0.668604	1.53558	-1.81856	0.00116122	0.00841851
DG1C05621	1.6892	1.17191	1.32374	5.55133	0.88024	8.79721	1.8685	0.00431646	0.0246008
DG1C05629	1.12952	2.32321	4.2487	0.58011	0.299646	0.137639	-2.91841	0.00649338	0.03401
DG1C05632	31.081	45.4008	34.773	73.1293	79.9423	71.743	1.02099	0.000124965	0.00124309
DG1C05633	16.0592	16.1125	19.184	35.707	35.4157	36.7517	1.07642	6.69e-05	0.000717772
DG1C05641	17.8432	18.9856	26.7484	161.855	231.599	141.198	3.07754	2.24e-21	2.82e-19
DG1C05642	1.4404	0.251457	0.0470318	0.0513731	0.0530719	0.073134	-3.28691	0.0082509	0.0409449
DG1C05650	87.2736	92.4987	78.4079	27.9929	21.3688	24.336	-1.80289	1.25e-12	5.63e-11
DG1C05669	18.4139	18.663	22.3896	5.17008	4.68092	8.15946	-1.71661	7.47e-07	1.3e-05
DG1C05678	1.05785	1.78439	2.01325	0.194037	0.133635	0.368304	-2.78621	0.00112761	0.00821736
DG1C05690	76.2641	63.165	71.826	21.0802	22.5676	24.1206	-1.63495	2.58e-10	8.33e-09
DG1C05691	21.3726	30.329	32.56	10.0059	10.7461	13.9151	-1.27475	0.000178352	0.00169524
DG1C05699	47.7754	65.1607	58.3646	210.017	275.638	84.7778	1.74132	3e-05	0.000354109
DG1C05708	1.49526	1.46451	1.44377	3.29122	5.45425	5.14084	1.66226	0.000561712	0.00458029
DG1C05710	0.881996	0.985436	2.71862	0.629144	0.337973	0.406024	-1.73435	0.00671746	0.0349071
DG1C05721	85.6447	77.8944	68.7569	20.1504	21.1852	20.0265	-1.91487	1.52e-15	1.06e-13
DG1C05738	20.5994	17.6645	16.0104	41.7694	39.1192	35.5265	1.10611	2.51e-05	0.000303165
DG1C05767	1.37931	0.441309	0.551257	0	0.0365913	0.100847	-4.08817	0.000532543	0.0043738
DG1C05773	1.40101	1.82602	1.74978	0.871324	0.406513	0.586858	-1.40915	0.00647088	0.0339276
DG1C05782	9.84685	4.27882	4.89071	0	0.55188	0.676001	-3.94383	2.81e-05	0.000334752
DG1C05783	0.982892	6.80481	4.04376	0.779475	0.72856	0.81022	-2.34341	0.000381698	0.00328261
DG1C05791	5.97619	6.17847	6.35581	26.6738	24.9135	22.5407	2.0076	1.96e-05	0.000243921
DG1C05798	8.24686	5.45569	6.12249	11.8553	19.8889	10.8186	1.10638	0.00350947	0.0208563
DG1C05810	10.1166	16.184	21.0321	6.46926	5.63071	7.6867	-1.25228	0.000893483	0.0067483
DG1C05830	8.38634	5.51271	7.36693	4.57344	2.51185	2.63724	-1.1249	0.00847822	0.0418832
DG1C05833	16.7568	15.6126	35.4548	28.6318	123.957	125.499	2.04048	0.000221508	0.00205636
DG1C05834	14.4333	21.5742	23.5479	8.53923	9.626	8.86783	-1.13396	0.000171367	0.00163684
DG1C05839	2.64421	2.35003	2.70528	9.30509	5.74819	4.02768	1.31405	0.00132175	0.00935584
DG1C05842	33.4503	15.5548	19.4395	1.15559	0.89535	0.913931	-4.52423	3.58e-26	6.94e-24
DG1C05845	0.243474	0.834635	1.21634	2.81353	8.80045	2.96689	2.68221	0.000318956	0.00280709
DG1C05863	41.0362	43.2889	49.2474	89.7044	109.472	90.0931	1.12022	1.13e-05	0.000148304
DG1C05869	67.7262	43.1146	66.0455	18.2574	15.8227	10.3753	-1.98801	6e-09	1.56e-07
DG1C05871	4.38877	3.89457	4.39053	23.4994	29.3547	17.4663	2.4769	2.13e-13	1.08e-11
DG1C05879	148.303	110.304	124.745	26.6469	21.4273	14.6269	-2.60723	2.78e-16	2.08e-14
DG1C05892	69.2679	29.373	44.9093	3.57246	1.81775	11.6389	-3.0693	1.97e-07	3.91e-06
DG1C05903	45.8486	41.6132	22.8307	5.15548	7.67929	4.21012	-2.68965	1.61e-10	5.37e-09
DG1C05906	16.8207	18.0928	36.0642	2.64457	6.20397	10.4577	-1.8732	0.000282894	0.00252797
DG1C05917	11.271	6.21073	8.40658	89.3278	104.803	118.59	3.59793	4.73e-29	1.17e-26
DG1C05921	3.69612	4.70613	4.53088	0.67796	0	1.6729	-2.44767	0.00454928	0.0256689
DG1C05925	3.5206	0.208081	1.71243	0.0779372	0	0.147934	-4.56699	0.000925262	0.0069464
DG1C05930	5.56993	3.62634	2.77879	1.4137	1.41749	1.93359	-1.32421	0.00398755	0.0230791
DG1C05937	0.145761	0.111038	0.514013	21.0235	4.06018	3.07873	5.20839	7.69e-10	2.3e-08
DG1C05941	179.025	148.654	198.685	274.251	337.924	440.065	1.00441	0.000632447	0.00505568
DG1C05943	6.3831	4.62533	10.843	1.54919	2.63295	2.84569	-1.63155	0.000604972	0.00486714
DG1C05963	10.5029	9.22667	8.71774	3.38075	2.67761	3.262	-1.60414	1.21e-08	3e-07
DG1C05982	43.3726	44.2387	67.4074	12.5207	19.1126	17.0262	-1.6668	3.96e-07	7.35e-06
DG1C05984	78.7419	77.836	60.947	26.5012	21.2855	18.9476	-1.69904	2.05e-09	5.68e-08
DG1C05989	0.392299	0.320192	2.17393	0.0719574	0.0743368	0	-4.31704	0.0061476	0.0325639
DG1C06009	2.80721	3.38397	0.326353	11.6449	12.521	3.83426	2.10959	0.00242264	0.0154422
DG1C06013	26.1351	6.32215	2.90951	1.68251	2.99348	3.63715	-2.08343	0.00437474	0.0248441
DG1C06014	1.06029	7.2694	4.56992	7.44225	18.0957	16.1935	1.70329	0.00720204	0.036873
DG1C06023	85.8129	86.3725	127.992	134.788	200.028	305.355	1.09752	0.00281613	0.0174366
DG1C06054	0.0493715	0.197454	0.609365	5.45168	0.425671	0.391055	2.88186	0.00689157	0.0356217
DG1C06061	38.2535	25.7125	25.8081	15.0651	11.1715	13.4359	-1.17285	0.000134706	0.00132829
DG1C06064	10.6012	15.8914	6.16644	2.63111	2.28322	3.46261	-1.9552	4.63e-06	6.67e-05
DG1C06065	11.785	18.4461	6.5657	1.65502	3.05312	3.14141	-2.22139	1.82e-06	2.89e-05
DG1C06068	15.0613	19.4373	18.6761	6.82528	7.91276	10.652	-1.05968	0.00180425	0.0121339
DG1C06076	2.61948	3.11621	2.31988	8.93819	9.37654	8.35167	1.73272	2.34e-07	4.57e-06
DG1C06077	21.7383	24.2417	44.7172	1.91244	0.533969	1.03015	-4.69985	1.28e-21	1.64e-19
DG1C06082	19.2542	26.5119	42.8507	0.879229	0.480866	0.441761	-5.61685	4.21e-32	1.31e-29
DG1C06085	72.9248	82.6742	81.7303	7.24612	12.8661	11.9273	-2.88332	2.07e-20	2.32e-18
DG1C06102	20.9413	19.7426	20.4072	153.577	218.407	112.422	2.99265	4.27e-21	5.24e-19
DG1C06107	7.26482	6.92657	5.72932	15.9623	20.5206	14.5289	1.36201	1.62e-06	2.6e-05
DG1C06135	3.92697	4.45191	3.23486	1.86598	0.779278	1.01734	-1.65891	0.000574676	0.00466841
DG1C06140	63.1947	53.7296	62.8612	10.467	5.79584	3.41722	-3.18691	4.67e-15	3.02e-13
DG1C06159	45.1416	11.8285	18.5656	128.116	59.4526	61.9001	1.72744	0.000879914	0.00666017
DG1C06167	49.0743	36.99	36.8132	9.29493	5.25408	5.20725	-2.63158	5.33e-15	3.43e-13
DG1C06168	17.4178	23.327	17.6121	7.45466	3.72637	2.73867	-2.06326	0.000108694	0.00109933
DG1C06169	44.5688	59.3959	42.1454	23.6566	10.6493	8.86351	-1.75317	2.09e-05	0.000257782
DG1C06170	0.116557	0	0	2.3945	1.31414	0.071016	4.94627	0.00335496	0.020112
DG1C06181	41.3235	12.064	16.0946	57.4003	60.1737	52.1644	1.29268	0.00493274	0.0274133
DG1C06194	6.81467	2.75228	1.79545	0	0	0.214762	-5.67611	9.17e-07	1.56e-05
DG1C06209	233.729	338.49	60.5398	78.9077	49.4322	83.2088	-1.57278	0.00248805	0.015776
DG1C06210	217.862	187.94	47.9366	35.9262	38.7353	50.6346	-1.84917	0.000155106	0.00150407
DG1C06212	100.858	62.5432	88.9062	31.4688	29.8081	47.7589	-1.2053	0.00022299	0.00206519
DG1C06219	0.951723	1.22592	0.325447	6.70982	6.08245	2.08752	2.57697	7.99e-06	0.000108471
DG1C06224	13.6651	19.3106	45.5275	2.59551	5.36268	7.98105	-2.29489	4.06e-05	0.000463291
DG1C06254	43.0401	94.7011	73.9619	131.586	243.405	211.156	1.47533	8.73e-05	0.000906979
DG1C06276	192.667	133.051	205.064	28.7332	35.9688	48.6978	-2.22179	3.76e-12	1.58e-10
DG1C06281	21.0062	33.3794	34.1722	80.1917	96.2153	85.8198	1.57206	1.51e-07	3.08e-06
DG1C06291	23.7483	16.7637	16.8909	6.46302	6.79087	4.98042	-1.65014	5.08e-07	9.18e-06
DG1C06307	0.308469	0.430807	0.443173	2.11235	0.954713	1.2112	1.86473	0.00606838	0.0322417
DG1C06332	33.2987	50.8145	29.0406	21.2394	13.9629	19.3721	-1.04474	0.0102761	0.0489116
DG1C06340	2.36657	1.00156	1.03031	0.112541	0	0	-5.19123	0.00136267	0.00959892
DG1C06343	0.867134	0.669493	0.385677	2.0763	2.0517	1.19945	1.47113	0.00723204	0.0369671
DG1C06357	0.315291	0.0900685	0.0926538	3.33981	0.73187	0.672353	3.23177	0.00795748	0.0398608
DG1C06368	6.6948	8.84815	12.231	17.0883	19.2583	26.9314	1.19507	0.002116	0.013866
DG1C06370	15.863	22.2994	26.4132	15.0341	6.17554	8.32315	-1.12351	0.0053498	0.0292213
DG1C06378	24.5722	14.5424	20.8862	3.14244	0.45449	0.41753	-3.89816	3.6e-09	9.59e-08
DG1C06379	9.22543	10.0367	22.4677	0.425576	0.293099	0	-5.87195	2.19e-16	1.66e-14
DG1C06382	8.62328	14.7804	21.2189	3.32162	4.15587	5.60427	-1.76452	2.33e-05	0.000283451
DG1C06385	0.981729	0.819773	1.86414	5.7208	11.7198	19.831	3.35349	4.99e-10	1.55e-08
DG1C06398	1.30952	0.83131	1.84717	0.373643	0.270199	0.354609	-1.99177	0.00290454	0.0178955
DG1C06401	0.778693	1.79519	3.06716	0.157867	0.108725	0.149824	-3.7524	5.53e-09	1.44e-07
DG1C06406	0.298051	0.258837	0.588588	3.67382	1.39161	0.799027	2.36201	0.000181852	0.0017243
DG1C06409	369.386	344.909	377.167	33.9896	33.3985	19.5704	-3.64467	8.14e-34	2.82e-31
DG1C06410	37.2884	196.63	236.203	900.981	1251.53	664.914	2.5884	2.44e-06	3.76e-05
DG1C06416	22.3468	33.6813	35.2121	59.8499	61.5562	80.0225	1.14864	0.000224577	0.00207605
DG1C06417	8.81943	6.94431	25.3512	40.8232	43.746	54.7286	1.76469	0.000297472	0.00264323
DG1C06418	126.53	167.424	159.795	633.795	622.134	725.642	2.13234	1.97e-17	1.66e-15
DG1C06421	17.2921	11.5196	33.9048	411.153	421.128	458.285	4.36719	5.05e-28	1.13e-25
DG1C06422	3.61861	2.06744	8.27084	30.9747	12.2663	12.4936	2.00413	0.00262238	0.016458
DG1C06423	0	0	0.299509	357.253	225.766	152.45	11.2544	2.19e-19	2.24e-17
DG1C06426	0	0	0.240727	27.8724	17.3851	2.24596	7.61649	2.37e-07	4.61e-06
DG1C06430	0.24621	7.31478	2.3153	103.69	49.9669	40.8031	4.31679	8.26e-09	2.1e-07
DG1C06431	3.9781	7.61399	9.35228	26.1773	29.1536	8.84681	1.62227	0.00260836	0.0163964
DG1C06433	59.2365	36.0452	40.4765	742.649	956.613	273.476	3.86576	1.56e-17	1.32e-15
DG1C06434	33.9526	17.3347	17.5492	184.58	106.042	68.0755	2.38449	3.26e-07	6.18e-06
DG1C06435	24.621	7.03344	56.7249	162.806	245.262	117.009	2.57405	1.89e-05	0.000236816
DG1C06448	1.78258	2.13627	2.35091	0.837361	0.63437	0.10596	-1.99013	0.00814298	0.0405344
DG1C06468	1.36954	2.17974	0.977415	10.4879	2.78979	4.52981	1.98262	0.00112499	0.00820674
DG1C06477	65.8477	67.355	42.3715	15.7558	4.21453	3.73828	-2.88316	1.04e-07	2.18e-06
DG1C06482	8.09361	3.57089	4.94189	1.9918	0.77535	1.01365	-2.13061	1.92e-05	0.000239962
DG1C06485	9.60452	7.29904	12.1811	18.2029	20.7554	38.3591	1.41541	0.0002221	0.00206076
DG1C06498	2.36894	0.451154	4.40898	19.5173	16.2349	25.4992	3.08961	4.72e-06	6.78e-05
DG1C06537	4.93036	2.5039	2.49528	0	0	0.333775	-4.85015	8.51e-06	0.000114819
DG1C06567	5.0256	4.46905	4.95463	2.02949	1.55901	2.74099	-1.18422	0.00102964	0.00759816
DG1C06570	1.33417	3.15991	5.85965	15.7444	10.4733	11.4691	1.86879	0.000117602	0.00117821
DG1C06580	5.41156	22.9778	26.9625	9.0012	4.16001	6.7442	-1.47018	0.00733467	0.0373718
DG1C06604	6.76488	9.08723	10.6228	26.8534	35.6871	29.5128	1.80446	1.59e-08	3.88e-07
DG1C06617	119.893	121.081	134.232	43.7572	47.3285	51.1045	-1.39447	3.43e-09	9.18e-08
DG1C06640	176.095	165.458	177.909	27.587	14.5167	17.2612	-3.12408	4.38e-23	6.55e-21
DG1C06641	3.34777	6.3467	5.27676	1.17231	0.302768	0.834438	-2.68579	6.62e-05	0.000710905
DG1C06642	4.0178	4.68872	4.1199	2.25009	0.623646	1.30211	-1.61209	0.00311599	0.0189386
DG1C06644	35.322	31.6165	47.9786	3.33845	2.21246	9.68446	-2.90843	1.31e-08	3.24e-07
DG1C06648	52.0165	43.3486	47.369	24.9111	15.3457	27.1392	-1.07714	0.000521698	0.00429883
DG1C06649	47.1399	40.4893	28.2006	16.1111	11.8636	12.181	-1.52245	1.16e-06	1.92e-05
DG1C06651	10.6548	25.1156	13.9423	2.06498	5.33316	7.67581	-1.71342	0.0014448	0.0100642
DG1C06662	3.86127	4.91957	3.10908	1.04113	1.53651	0.446994	-1.97141	7.06e-05	0.000751109
DG1C06689	11.7479	11.3771	18.0206	1.81863	1.10516	2.79204	-2.83953	1.23e-10	4.18e-09
DG1C06695	37.734	41.2552	65.778	320.438	301.75	303.512	2.68163	9.04e-19	8.73e-17
DG1C06696	0	0	0.968336	15.6542	6.33763	5.82225	4.8944	6.37e-06	8.88e-05
DG1C06711	445.057	515.926	683.408	156.092	154.912	217.788	-1.63189	3.46e-08	7.96e-07
DG1C06724	50.216	34.8928	35.0798	13.2867	13.8486	21.3916	-1.30268	9.12e-05	0.000940766
DG1C06739	17.6728	10.731	18.6313	22.7932	37.1599	34.3795	1.00861	0.00410755	0.0236176
DG1C06750	14.4163	5.53495	8.13403	2.07313	1.07084	3.7945	-2.00905	0.0019642	0.0130173
DG1C06752	33.8651	53.208	34.8315	17.5846	14.2026	16.6888	-1.32324	0.000846131	0.00645044
DG1C06753	67.1822	43.908	50.7774	19.9124	21.9867	26.702	-1.23321	5.4e-05	0.000595538
DG1C06754	1.64441	1.22355	1.34857	5.89222	4.05804	8.10847	2.10259	2.69e-06	4.1e-05
DG1C06765	18.1645	7.57761	3.38918	2.40631	0.956109	0.527014	-2.90366	0.000476412	0.00397805
DG1C06803	19.0112	10.3917	8.09384	1.05646	1.20628	0.791562	-3.61526	3.88e-14	2.24e-12
DG1C06806	21.4107	53.4922	52.5108	13.6988	11.1674	18.1305	-1.56162	0.000102757	0.00104592
DG1C06819	3.31629	3.26179	2.56591	0.862386	0.751699	1.48345	-1.55361	0.000404135	0.00345184
DG1C06857	18.8208	16.1449	17.3057	36.9752	44.135	29.9658	1.09241	0.000168504	0.00161299
DG1C06868	1.20679	1.45154	1.34388	8.48137	20.7251	10.2938	3.30987	2.92e-11	1.09e-09
DG1C06872	15.0545	21.5986	14.3536	206.827	110.716	103.954	3.05322	2.74e-15	1.85e-13
DG1C06875	5.50828	4.59164	5.41337	12.6957	13.1155	6.43709	1.06008	0.00772147	0.0389239
DG1C06876	16.3883	7.18083	9.77684	4.98367	2.94198	3.71626	-1.51362	0.000320165	0.00281419
DG1C06878	429.155	486.955	492.533	994.339	1179.53	982.083	1.16929	7.84e-07	1.35e-05
DG1C06880	3.82843	8.69171	8.76356	19.7271	19.9117	19.3973	1.47941	0.000164396	0.00157885
DG1C06887	30.771	28.7973	33.8388	103.018	112.226	89.8056	1.71269	3.03e-12	1.3e-10
DG1C06888	4.78996	3.77473	3.30062	10.4977	13.3644	8.4534	1.44795	0.000633877	0.00506134
DG1C06907	28.1735	13.3483	17.3214	3.72524	3.5446	6.51269	-2.08776	3.93e-06	5.76e-05
DG1C06910	39.2122	25.2925	19.5008	8.08748	1.82396	3.94585	-2.59404	5.02e-07	9.08e-06
DG1C06920	6.93779	4.04424	4.60945	0.826244	1.14698	2.40147	-1.82669	0.00014732	0.00143731
DG1C06927	12.9972	11.5785	6.18691	58.1555	22.5592	22.0335	1.74558	0.000180936	0.001717
DG1C06942	43.4725	31.5264	26.1371	109.926	94.5003	88.8798	1.54162	1.61e-07	3.26e-06
DG1C06974	24.6451	20.019	13.0993	47.6718	39.7255	28.073	1.00464	0.00525627	0.0288454
DG1C06978	4.67914	11.0441	6.0412	54.5635	38.3586	62.9071	2.84841	2.5e-12	1.08e-10
DG1C06995	16.6409	26.636	21.9358	49.3438	71.9246	44.5269	1.35227	2.58e-05	0.000310085
DG1C06998	0.487799	0.393455	1.31543	0.110527	0.152243	0.139862	-2.44219	0.00952847	0.0460206
DG1C06999	40.602	89.5553	93.7497	289.472	210.954	149.865	1.54348	0.000106313	0.00107743
DG1C07004	3.89822	1.74126	4.66555	0.591524	1.97427	0.475022	-1.76027	0.00878217	0.0431113
DG1C07021	5.18565	5.01389	4.22002	16.2871	15.8733	11.7631	1.61114	1.45e-05	0.000186395
DG1C07025	6.89985	6.15146	5.43676	18.8867	30.3732	51.9257	2.45759	1.19e-08	2.95e-07
DG1C07049	0.0637615	0	0	1.96483	1.26863	0.233092	5.52273	0.00109226	0.00799961
DG1C07052	0	0.118109	0	0.530855	0.411307	3.52668	5.19642	0.00422369	0.0241467
DG1C07053	47.2635	106.869	91.3229	635.908	608.77	456.386	2.79873	3.81e-15	2.51e-13
DG1C07056	101.302	61.6603	125.001	17.3777	27.4337	40.6956	-1.74714	1.63e-05	0.000206555
DG1C07070	4.03267	3.28243	3.57145	1.48952	1.61205	1.279	-1.30986	0.00810008	0.0403909
DG1C07071	12.1737	11.0813	13.0487	5.72244	6.02114	2.66517	-1.32929	0.000876753	0.00664054
DG1C07074	21.4012	22.7474	18.369	7.56958	6.32018	9.00455	-1.44282	1.69e-06	2.7e-05
DG1C07081	33.2621	22.2494	32.2952	9.12869	3.17511	6.13856	-2.24625	7.28e-08	1.58e-06
DG1C07088	15.8153	15.6766	12.7669	1.46793	3.28569	6.73355	-1.93596	0.00187116	0.0125176
DG1C07100	73.874	31.7946	27.4154	26.6728	17.2668	13.5493	-1.20575	0.00779004	0.0392188
DG1C07124	17.981	19.5805	27.0524	6.93106	3.77124	8.42729	-1.75067	2.75e-06	4.18e-05
DG1C07134	8.26422	2.69808	2.52321	1.92928	0.854176	1.43864	-1.67134	0.0104249	0.0494838
DG1C07138	169.117	331.136	412.929	140.989	127.631	173.617	-1.04113	0.00468593	0.0262876
DG1C07146	364.518	699.779	740.922	182.88	174.83	273.696	-1.51024	2.5e-05	0.000302524
DG1C07166	2.44596	3.56687	3.1216	17.0786	8.31184	20.0407	2.321	7.38e-09	1.9e-07
DG1C07178	6.52833	8.01005	2.70472	1.99249	1.59702	0.91289	-1.93176	0.000178214	0.00169439
DG1C07189	0.850585	0.416546	0.857005	2.41829	2.9012	3.77579	2.1009	0.000998208	0.00740991
DG1C07203	1.56201	4.58964	1.52133	0.458417	0.355182	0	-3.23809	0.000473114	0.00395334
DG1C07211	5.7665	2.9504	2.24596	2.21016	0.913298	0.901954	-1.44092	0.00652114	0.0341349
DG1C07265	33.689	33.8274	29.3875	204.274	160.962	113.901	2.31144	1.48e-14	9.03e-13
DG1C07292	1.32996	0.651305	0.595555	7.88765	1.51209	2.46955	2.2022	0.00443063	0.0251086
DG1C07298	63.089	24.6093	29.1216	15.4324	6.89768	7.53236	-1.96299	3.06e-05	0.000360358
DG2C00013	24.7416	22.9516	27.0503	10.2817	14.7505	11.2168	-1.03893	0.000231688	0.00212775
DG2C00027	10.3946	32.5259	22.9722	8.83699	8.56568	9.11159	-1.30681	0.00182898	0.0122767
DG2C00038	9.37894	9.73982	9.18164	5.2708	3.81913	2.60536	-1.27011	0.000457621	0.00384404
DG2C00040	0.871528	2.46597	2.92702	6.55425	5.67001	8.69839	1.74988	0.000611456	0.00490916
DG2C00057	8.11264	13.9051	9.8389	48.1139	41.5062	22.2822	1.8192	4.71e-06	6.76e-05
DG2C00074	12.8579	8.69124	7.66346	19.997	27.6244	18.3163	1.17642	0.00714796	0.0366711
DG2C00076	0.952726	3.87077	2.36424	7.33965	13.7606	3.99885	1.81456	0.0084643	0.0418262
DG2C00093	32.7626	31.6655	24.8403	7.92626	14.3746	14.196	-1.28434	9.6e-05	0.000985913
DG2C00096	2.15911	4.3569	5.61594	0.884759	1.34056	1.28752	-1.78106	0.00143822	0.0100283
DG2C00098	3.75344	4.07753	9.01055	7.46655	26.7517	19.8735	1.68821	0.00106307	0.00781687
DG2C00105	17.3549	21.6884	21.6927	4.48119	4.24888	4.36942	-2.20709	7.51e-13	3.52e-11
DG2C00109	7.72299	35.37	23.0222	40.1404	44.4181	112.706	1.58406	0.00447382	0.0253247
DG2C00117	15.6731	18.5255	35.2802	2.85155	8.71129	4.02077	-2.15266	1.02e-05	0.000135943
DG2C00141	130.048	183.712	204.68	61.6856	61.908	50.3727	-1.57015	3.52e-08	8.08e-07
DG2C00145	2.17707	1.0816	0.778852	0.121535	0.125554	0.173015	-3.25815	1.44e-05	0.000185286
DG2C00151	11.828	19.3309	19.8385	56.0726	77.6716	35.5918	1.73706	3.18e-06	4.75e-05
DG2C00158	0.75561	0.863415	3.01987	12.1273	25.7582	10.1284	3.38281	5.64e-08	1.25e-06
DG2C00183	2.4802	4.03196	3.30613	0.13132	0.169578	0.373891	-3.847	4.34e-11	1.58e-09
DG2C00195	5.97883	15.2556	11.0537	4.95629	3.69577	3.53669	-1.3989	0.00083232	0.00636454
DG2C00196	2.67539	3.78497	10.1084	718.923	487.273	341.848	6.55225	8.41e-41	4.61e-38
DG2C00197	1.21029	0.145576	3.36947	384.898	287.108	179.773	7.49743	4.45e-13	2.16e-11
DG2C00235	0	0	2.69558	27.9718	49.1751	24.2181	5.28654	2.46e-08	5.82e-07
DG2C00237	0.855396	1.28939	1.86123	0.584205	0.482819	0.354844	-1.48902	0.00697329	0.0359592
DG2C00241	38.4757	38.1355	46.997	16.7402	15.9309	18.2403	-1.27449	3.2e-07	6.06e-06
DG2C00243	7.70839	9.68898	10.2786	3.52594	4.60109	4.60852	-1.11379	0.000382353	0.00328502
DG2C00247	10.7429	17.4339	12.4749	44.7249	41.3675	35.3324	1.58504	9.4e-08	2e-06
DG2C00258	3.55341	1.59515	2.16305	6.19194	5.8917	6.41776	1.33983	0.00534361	0.029199
DG2C00259	2.36507	1.68906	3.19076	13.7686	18.1096	12.4777	2.61921	5.02e-13	2.43e-11
DG2C00275	42.2718	27.6016	35.3971	128.066	213.154	131.469	2.17186	2.95e-11	1.1e-09
DG2C00276	13.6197	12.5564	13.2351	36.4153	51.1686	25.9319	1.53145	4.08e-06	5.95e-05
DG2C00277	0.379258	0.268275	0.488265	1.02029	0.838434	1.98064	1.76402	0.00286147	0.0176767
DG2C00298	9.10992	3.70513	7.75909	2.32947	1.84327	3.43379	-1.43026	0.00297822	0.0182589
DG2C00302	11.9264	11.9979	14.6229	28.7215	34.3641	28.5795	1.25532	1.1e-05	0.000144656
DG2C00310	9.97582	7.5994	11.2753	1.80635	5.7679	2.64942	-1.49306	0.0021313	0.0139386
DG2C00311	76.1659	92.929	76.1359	36.2331	39.998	40.8063	-1.06121	2.31e-05	0.000281888
DG2C00324	1.39814	0.72619	1.16537	0.456954	0.134876	0.247815	-1.96519	0.00655506	0.0342562
DG2C00341	14.821	21.7612	30.0195	1.38119	0.898394	0.339844	-4.66767	9.54e-21	1.11e-18
DG2C00353	64.6624	61.4595	120.968	14.17	17.8093	10.0011	-2.55335	1.83e-11	6.93e-10
DG2C00355	0.591664	0.434622	0.372581	9.38749	2.71878	3.5019	3.48148	5.13e-10	1.59e-08
DG2C00368	20.4628	26.1051	38.7255	6.16776	9.53248	15.1178	-1.46325	0.000437921	0.00370629
DG2C00377	0.362393	0.579735	0.681572	9.86443	12.4979	4.06271	4.03901	3.4e-10	1.09e-08
DG2C00379	8.32323	13.6497	11.1426	146.251	113.98	65.9255	3.30677	3.69e-18	3.37e-16
DG2C00380	0.171864	0.981923	0.303032	3.1997	5.58517	6.91111	3.45043	1.05e-05	0.000138978
DG2C00392	382.013	310.328	614.392	38.3374	59.0371	64.5992	-3.00779	5.31e-17	4.32e-15
DG2C00395	0.763129	0.747434	0.897036	0.139977	0	0	-4.10512	0.0073713	0.0375149
DG2C00396	15.248	16.975	9.86233	6.478	3.17261	8.0607	-1.24191	0.00243253	0.015494
DG2C00402	5.79056	4.03968	3.47497	1.29133	2.30423	1.22554	-1.46171	0.00138173	0.009702
DG2C00405	29.4364	25.1465	6.78029	3.98483	4.69875	10.0467	-1.70443	0.0019373	0.0128755
DG2C00423	1.35162	2.24649	3.10537	15.7768	17.6839	10.1817	2.71297	2.18e-09	6.03e-08
DG2C00435	11.5135	10.8644	13.5337	2.86122	1.37939	3.25855	-2.2511	7.97e-07	1.38e-05
DG2C00440	9.66921	14.1338	15.1545	1.90794	2.02655	3.54497	-2.37394	2.84e-10	9.1e-09
DG2C00450	8.46774	4.65327	4.86282	0.33198	0.0857395	1.26027	-3.40417	9.24e-06	0.000124118
DG2C00469	6.52127	12.0957	9.13692	3.21433	4.81695	3.59668	-1.24893	0.000401543	0.00343221
DG2C00476	10.1808	6.21461	6.60202	1.88372	1.23837	1.31825	-2.36784	7.23e-11	2.54e-09
DG2C00477	3.77664	2.38578	1.8407	12.1819	2.32145	9.46606	1.587	0.00617429	0.0326756
DG2C00494	12.7811	11.9041	9.80798	22.789	24.0544	28.2693	1.12809	9.42e-05	0.000968232
DG2C00496	3.00763	4.1118	3.40911	1.58606	1.21107	1.04714	-1.44788	0.00523391	0.0287556
DG2C00532	1.81041	1.88482	2.36454	0.232452	0.560324	0.0490245	-2.85066	4.35e-05	0.000492353
DG2C00535	2.25026	2.79599	4.21164	0.140256	0.492639	0.212977	-3.45258	3.43e-09	9.18e-08
DG2C00538	22.8035	22.9016	26.9619	8.57784	12.2879	9.93185	-1.23336	3.43e-05	0.000397568
DG2C00572	49.0658	121.04	63.8792	17.384	18.1815	6.24941	-2.47771	1.32e-07	2.72e-06
DG2C00593	29.5091	37.0578	39.3807	3.12615	6.0715	7.47657	-2.66066	6e-11	2.13e-09
DG2C00594	20.5722	12.2663	16.2125	4.90732	2.46867	5.14331	-1.96439	7.23e-07	1.26e-05
DG2C00598	5.73885	8.49958	6.39842	9.3925	16.4332	17.3478	1.0715	0.00266397	0.0166739
DG2C00605	7.95625	5.2656	15.7847	1.01694	1.86237	2.93927	-2.31224	1.96e-05	0.00024441
DG2C00607	10.4046	16.2123	9.35803	24.7955	29.1703	32.2729	1.26834	0.000289063	0.00257504
DG2C00615	14.2335	16.7113	18.9446	1.72706	0.778546	1.25166	-3.72439	1.85e-23	2.85e-21
DG2C00628	3.41263	1.18012	2.11129	0.518889	0.0595609	0.656607	-2.43041	0.00356785	0.0210959
DG2C00630	5.82301	8.21107	12.3789	0.381784	0.657347	0.93603	-3.73327	3.47e-15	2.3e-13
DG2C00638	4.48118	5.07222	4.00032	1.43843	0.981318	1.31364	-1.85338	4.61e-07	8.39e-06
DG2C00644	542.172	613.04	848.43	154.41	197.157	251.863	-1.72649	3.52e-08	8.07e-07
DG2C00660	14.8323	21.0809	33.1479	4.70228	9.71555	9.09282	-1.54948	0.00031322	0.00276703
DG2C00675	6.37094	4.18899	4.51841	2.33065	2.12446	2.29866	-1.15434	0.00343227	0.0204913
DG2C00678	51.8715	17.4882	73.2888	10.4189	9.40094	8.7616	-2.31604	3.4e-06	5.05e-05
DG2C00691	10.1214	9.00824	6.18784	39.9337	37.8473	34.7075	2.15684	2.43e-13	1.22e-11
DG2C00694	4.89214	2.18364	1.43764	715.979	564.044	423.444	7.64048	5.12e-68	1.06e-64
DG2C00702	0.0830027	0.0711336	0.0243918	6.04803	0.275243	0.025286	5.14914	8.19e-05	0.00085648
DG2C00704	27.4219	57.7344	50.3487	11.7576	20.0794	22.2567	-1.31882	0.000621369	0.00498304
DG2C00725	34.9817	47.7202	97.5445	14.2254	9.80804	34.6348	-1.61527	0.00181424	0.0121918
DG2C00767	5.63469	0.953868	10.5484	23.3121	60.8996	74.7657	3.21813	3.27e-06	4.87e-05
DG2C00771	14.3553	14.0601	10.5799	38.3265	48.0566	73.3033	2.03934	3.2e-08	7.43e-07
DG2C00772	40.3675	28.2172	25.9787	36.4842	86.5988	92.7472	1.19587	0.00406826	0.023444
DG2C00777	5.22108	4.06771	10.0427	33.8233	12.5916	24.2921	1.87825	0.00134895	0.00952338
DG2C00784	77.7216	108.568	97.3965	436.684	455.741	280.371	2.05336	1.32e-11	5.13e-10
DG2C00786	1.87665	1.70291	4.28214	6.52003	12.4463	6.38965	1.69583	0.00132139	0.00935521
DG2C00788	5.84339	9.34791	12.5927	0.125046	1.16263	0.949405	-3.62917	2.62e-07	5.06e-06
DG2C00796	0	0.103896	0.267197	1.98465	0.482418	0.775577	3.15861	0.00778132	0.0391805
DG2C00810	1.60897	1.75098	1.44099	4.82039	4.97979	6.34873	1.756	0.000511003	0.0042286
DG2C00811	30.0635	28.6698	36.0883	201.314	196.299	283.324	2.84941	1.71e-24	2.91e-22
DG2C00820	157.697	228.669	417.958	50.4993	77.2601	50.0948	-2.17293	8.56e-08	1.83e-06
DG2C00822	2.20968	0.420824	1.40694	0	0	0	-5.95895	0.000828401	0.0063395
DG2C00823	70.2443	111.868	75.6115	13.6139	12.306	5.2758	-3.0414	1.44e-13	7.49e-12
DG2C00824	33.5875	49.0519	30.7193	0.230617	1.6677	0.656607	-5.47476	1.96e-23	3.01e-21
DG2C00825	24.9236	10.9904	13.9603	1.39603	0.887502	0.305748	-4.26982	1.05e-12	4.77e-11
DG2C00834	16.5069	20.9799	34.5177	3.30931	8.52765	6.52847	-1.96646	6.59e-06	9.15e-05
DG2C00835	31.2299	31.3481	30.9296	86.3998	121.984	71.5909	1.58759	2.08e-07	4.09e-06
DG2C00852	1.95387	3.70904	3.03759	7.00011	7.5242	7.83396	1.36995	0.000249116	0.00226701
DG2C00864	4.56154	2.5072	2.95247	0.111207	0	0.422166	-4.20824	7.2e-08	1.57e-06
DG2C00870	79.3092	42.4527	98.9957	1139.91	1212.21	798.48	3.83924	1.85e-25	3.41e-23
DG2C00871	3.26951	3.25905	2.53489	23.9374	31.188	15.7669	2.97151	1.19e-13	6.35e-12
DG2C00872	13.6071	20.8238	17.0593	9.67152	6.35812	7.88679	-1.10016	0.000522153	0.00430157
DG2C00874	12.4205	8.91492	5.52083	44.3968	58.7799	20.9915	2.21493	4.51e-07	8.25e-06
DG2C00875	127.377	133.257	108.374	41.251	54.5319	60.1593	-1.23667	4.67e-06	6.72e-05
DG2C00877	75.2528	130.357	393.766	68.0554	29.7668	50.1248	-2.01562	0.000257452	0.00233077
DG2C00878	113.468	159.491	168.315	6.20356	9.96908	8.9205	-4.13094	6.56e-39	3.19e-36
DG2C00887	1.81947	3.57055	3.1616	1.21886	0.734512	0.578383	-1.75014	0.00245835	0.0156162
DG2C00889	9.84314	18.6286	13.998	8.23748	5.36239	4.06956	-1.25922	0.00227165	0.014672
DG2C00892	43.0581	26.5347	33.9015	3.99864	1.25722	4.78491	-3.3578	1.65e-12	7.37e-11
DG2C00899	2.28939	2.5039	5.57444	10.4563	10.7586	13.6698	1.75684	4.27e-05	0.000484221
DG2C00902	33.6918	30.6199	58.7608	218.007	399.61	274.022	2.86166	1.34e-14	8.25e-13
DG2C00914	21.4872	14.0997	67.5203	66.9238	137.145	143.621	1.75752	0.00189286	0.0126209
DG2C00936	17.9333	13.6416	37.8469	325.149	358.865	308.585	3.84182	2.92e-22	3.99e-20
DG2C00940	92.356	52.5359	41.8366	33.0763	22.8692	24.3881	-1.21128	0.00114969	0.00835734
DG2C01004	8.19463	11.6918	16.3381	131.666	241.654	169.37	3.91101	1.32e-26	2.68e-24
DG2C01005	0	0	0	0.337287	0.78399	0.80026	5.59252	0.00352003	0.0208832
DG2C01010	55.5295	68.7273	83.6171	18.7847	27.1682	27.4944	-1.49551	1.73e-06	2.76e-05
DG2C01032	41.8655	50.358	76.8253	12.8619	17.0784	17.4475	-1.83005	2.91e-08	6.79e-07
DG2C01035	156.544	177.68	167.678	58.8727	81.3575	61.5667	-1.30886	4.02e-07	7.44e-06
DG2C01040	51.0889	38.7094	43.1209	27.7435	17.2451	20.5286	-1.01547	0.00112198	0.00818648
DG2C01058	0.619003	0.31122	0.494782	0	0.0328426	0	-5.388	0.000553759	0.00453515
DG2C01069	59.1503	71.0981	66.7076	20.5728	13.1073	19.6609	-1.87879	7.63e-11	2.67e-09
DG2C01074	28.4989	46.5839	41.8527	69.1779	98.1665	73.0911	1.04575	0.000604891	0.00486714
DG2C01078	64.8808	101.057	100.29	31.6577	29.4751	25.7409	-1.6102	3.72e-08	8.45e-07
DG2C01080	20.4354	17.7243	13.7471	47.7352	47.6808	29.8523	1.27542	0.000357827	0.0031009
DG2C01086	1539.43	1228.35	2970.43	792.317	901.705	751.647	-1.22656	0.000918702	0.00690533
DG2C01090	4.06381	4.47971	3.87771	1.28911	2.28298	0.932143	-1.46106	0.00450345	0.0254595
DG2C01092	37.8212	36.9701	27.8171	11.6656	6.9015	5.11726	-2.10961	1.08e-08	2.72e-07
DG2C01106	129.096	71.7625	144.054	30.1559	25.4698	35.5329	-1.91532	2.27e-08	5.44e-07
DG2C01108	171.329	191.972	207.473	44.6752	46.2734	28.9881	-2.2454	5.86e-15	3.74e-13
DG2C01114	137.167	119.714	156.371	25.6996	22.2604	23.1689	-2.53351	8.9e-24	1.42e-21
DG2C01117	34.2161	16.0086	15.8347	4.84297	5.00311	9.5208	-1.76371	0.00274165	0.017075
DG2C01118	31.8251	35.8382	24.2851	11.8806	11.4863	14.3553	-1.2791	6.5e-06	9.04e-05
DG2C01147	7.13743	5.20644	5.44875	2.16426	2.5153	1.47631	-1.52794	6.17e-05	0.000668484
DG2C01148	76.4397	23.6803	94.4451	20.0655	19.1518	19.8713	-1.71576	0.000509153	0.00421528
DG2C01172	2.50909	1.21054	0.98312	20.1171	11.0938	6.99824	3.02067	3.63e-08	8.29e-07
DG2C01175	15.0295	14.1431	21.8978	100.541	125.477	31.0113	2.33627	1.14e-06	1.9e-05
DG2C01180	9.13029	16.0965	22.6913	130.628	95.5016	150.358	2.98334	6e-13	2.84e-11
DG2C01188	18.7101	23.113	12.0203	4.03994	1.04338	0.479267	-3.27011	3.78e-07	7.05e-06
DG2C01194	9.1022	6.54867	21.795	4.86958	2.34761	2.7729	-1.90219	0.000992219	0.00736857
DG2C01220	67.3816	46.1219	35.1593	227.474	316.264	198.182	2.32486	1.29e-11	5.03e-10
DG2C01233	56.3131	56.4392	71.4326	23.6711	27.2001	15.3292	-1.4713	2.25e-06	3.49e-05
DG2C01236	1.88626	1.05476	2.59464	8.81161	17.4607	8.02039	2.63562	6.18e-08	1.36e-06
DG2C01240	68.8169	67.4624	70.2737	15.8125	15.2135	29.8079	-1.75776	2.19e-07	4.29e-06
DG2C01254	1.53953	1.46599	1.26677	12.9146	10.6189	4.37738	2.71153	1.12e-07	2.34e-06
DG2C01256	1.04595	0.358554	0.307372	14.8399	5.96575	3.25013	3.80362	7.9e-08	1.7e-06
DG2C01262	1.80931	2.14128	2.53189	7.10758	4.37128	3.88457	1.25097	0.0013888	0.00974381
DG2C01271	5.49424	8.64618	4.81541	10.953	11.8905	16.8552	1.0737	0.00523418	0.0287556
DG2C01281	98.1265	108.493	150.374	26.6795	49.8269	45.4145	-1.54491	7.66e-06	0.000104355
DG2C01286	7.44827	8.15945	4.59714	2.68	2.56462	2.62379	-1.3545	0.000145149	0.0014185
DG2C01290	29.2169	36.6733	40.8481	9.66264	1.76156	7.8218	-2.4631	1.52e-05	0.00019419
DG2C01294	1.78621	2.41216	3.08584	0.382242	0.21539	0.230853	-3.13031	8.55e-08	1.83e-06
DG2C01317	3.06663	2.17159	6.29559	0.554573	0.744785	0.263161	-2.88487	1.4e-05	0.000180054
DG2C01318	17.497	34.5627	25.3685	55.1367	74.6776	57.3724	1.28016	0.000165277	0.00158515
DG2C01320	0.284581	0.278728	0.382304	1.56597	1.0785	1.33758	2.08266	0.00393194	0.0228213
DG2C01332	13.2772	9.48215	19.7941	2.54673	5.53036	3.50217	-1.874	1.94e-05	0.000242164
DG2C01333	46.2547	39.7516	45.4045	13.475	17.8197	23.4457	-1.25791	2.98e-05	0.000352946
DG2C01343	31.4626	37.4197	29.9214	12.351	12.5291	13.8377	-1.34548	2.85e-07	5.46e-06
DG2C01345	10.5813	6.18146	9.46203	0.555668	0.975873	0.975617	-3.38175	9.75e-17	7.73e-15
DG2C01348	13.878	12.603	12.0203	4.73611	3.0519	4.27232	-1.66861	4.02e-07	7.44e-06
DG2C01351	4.5546	2.94917	2.71259	1.4425	0.241655	0.333004	-2.33624	0.0006097	0.00489843
DG2C01369	9.88601	1.28976	0.915018	0.549713	0.413012	0.142284	-3.45109	0.000178014	0.00169295
DG2C01379	29.7768	28.9214	30.4247	150.725	124.112	62.3822	1.92504	2.6e-07	5.03e-06
DG2C01393	36.3818	32.6846	65.9182	4.18808	2.82891	3.13392	-3.72868	1.33e-20	1.52e-18
DG2C01405	34.969	36.6718	50.0666	10.4921	10.6574	13.4066	-1.81091	1.9e-09	5.3e-08
DG2C01406	6.34104	18.6188	15.7566	38.9566	43.5453	33.1575	1.51357	0.000399563	0.00341946
DG2C01422	4.21013	5.94477	6.92843	3.43647	0.957333	2.08877	-1.39172	0.00599818	0.0319745
DG2C01475	26.7676	10.9452	16.6577	6.79516	5.10535	5.64953	-1.62693	6.55e-05	0.000704248
DG2C01482	0.123336	1.12746	0.338282	5.22589	2.07223	2.75537	2.67677	0.000559128	0.00456627
DG2C01507	8.32201	13.7687	15.8283	25.0806	28.6696	31.9368	1.18212	0.000368615	0.00318337
DG2C01538	19.4101	10.6294	7.57665	5.26656	4.03196	4.59662	-1.43158	0.000740518	0.0057837
DG2C01543	0.80731	1.58141	1.49124	6.36747	23.4055	8.85383	3.32759	5.5e-07	9.85e-06
DG2C01558	149.311	95.0473	98.122	52.5487	53.765	48.9138	-1.13627	8.9e-05	0.000922209
DG2C01593	8.63731	9.26965	8.30132	2.22476	2.50726	2.14341	-1.92537	5.8e-10	1.78e-08
DG2C01597	3.20159	0.0657193	1.19437	0.123077	0.127147	0.070084	-3.80007	0.00026853	0.00242292
DG2C01611	0.0636073	0	0	0.49002	2.95297	0.697585	5.93196	2.66e-05	0.000319839
DG2C01613	2.76919	2.93498	12.0769	0	0	0	-9.29443	1.56e-11	6e-10
DG2C01627	0.0616102	0.0704003	0.362105	1.89854	1.71616	2.92796	3.75968	8.8e-05	0.000913426
DG2C01632	8.66089	9.41289	11.3671	2.80099	2.41854	3.68988	-1.71755	7.93e-07	1.37e-05
DG2C01640	9.26893	9.01623	8.10168	30.5766	35.5598	21.2574	1.73282	5.99e-08	1.32e-06
DG2C01671	3.73848	3.29906	4.56852	0.0950518	0.441877	0.270629	-3.84463	7.27e-10	2.19e-08
DG2C01690	9.92627	7.91833	18.7129	3.72733	1.49055	1.027	-2.54667	3.32e-05	0.000386424
DG2C01709	434.9	482.548	497.062	46.0067	72.1445	56.4219	-3.01291	3.49e-28	7.99e-26
DG2C01723	6.64021	13.5197	13.1982	45.3421	57.5709	56.6407	2.26519	2.53e-10	8.18e-09
DG2C01724	39.1884	43.5839	39.5531	5.98007	6.91263	7.25055	-2.5965	2.96e-25	5.34e-23
DG2C01728	15.6047	16.7474	18.8496	8.85571	8.11934	6.67113	-1.10948	0.000222627	0.00206292
DG2C01730	19.9995	32.947	40.6923	54.3515	73.5763	87.756	1.20924	0.00069774	0.00549366
DG2C01745	2.72905	1.88022	0.990683	0.25765	0.106468	0.146714	-3.44935	3.25e-05	0.000379475
DG2C01753	0.236894	0.135346	0.835386	3.80207	2.19957	1.87636	2.72353	0.00829935	0.0411751
DG2C01754	2.45333	2.93078	2.88382	11.1682	10.0584	11.1428	1.97636	3.55e-08	8.1e-07
DG2C01781	0.0940459	0.322391	0.0552741	1.08677	1.80881	1.03141	3.07069	0.00148266	0.0102829
DG2C01784	7.05802	2.90715	4.72708	10.8537	13.3898	22.6017	1.67551	0.000564262	0.00459553
DG2C01798	64.1431	68.9247	54.1147	26.739	21.613	21.048	-1.42559	3.16e-08	7.33e-07
DG2C01799	89.7681	85.0728	77.1411	32.0086	31.1285	49.1116	-1.16081	6.55e-05	0.000704292
DG2C01806	64.2206	265.858	254.295	52.4517	61.8351	72.7833	-1.63776	0.000597541	0.00481842
DG2C01837	1.08392	3.78264	1.85952	26.4803	59.064	44.7295	4.28511	3.86e-19	3.82e-17
DG2C01868	14.4348	14.7078	13.2565	4.96964	6.01984	5.0494	-1.39701	7.34e-08	1.59e-06
DG2C01941	11.2546	18.2784	15.2275	2.82579	4.88911	7.76205	-1.52558	0.000221952	0.00205993
DG2C01949	11.7649	24.0458	21.148	3.34821	3.02991	4.40928	-2.39404	6.78e-11	2.39e-09
DG2C01957	17.2489	20.5642	20.0873	44.5686	57.9425	43.8599	1.34383	1.28e-06	2.1e-05
DG2C01958	12.6711	17.0442	12.7575	7.72793	6.48543	3.92726	-1.22159	0.000364284	0.0031483
DG2C01995	11.2836	14.5512	13.522	29.8036	30.517	32.8567	1.24925	5.26e-07	9.48e-06
DG2C01996	11.8205	12.6253	13.1691	30.2752	31.9313	30.1244	1.30117	1.3e-07	2.68e-06
DG2C02008	2.42048	2.82868	4.78512	1.27139	1.16749	0.502758	-1.76724	0.000907022	0.0068373
DG2C02022	1.90782	0.622862	5.31814	0	0.361514	0.464961	-3.24061	0.00220942	0.0143441
DG2C02047	8.24067	9.04188	7.15493	2.6452	1.42844	0.798778	-2.32274	2.93e-06	4.42e-05
DG2C02059	30.1802	37.5586	44.631	15.1788	14.8813	19.5463	-1.17392	9.57e-05	0.000983021
DG2C02064	4.11007	4.85478	4.64128	0.800478	0.735065	0.253233	-2.9261	1.5e-09	4.26e-08
DG2C02067	3.54322	2.69916	1.56555	0.677571	0.29999	0.336837	-2.56594	9.64e-06	0.000128983
DG2C02068	24.8034	9.35499	13.366	1.59624	0.723961	2.6973	-3.2363	8.45e-10	2.51e-08
DG2C02096	41.263	20.8995	43.2065	124.227	100.441	117.467	1.70328	1.13e-06	1.88e-05
DG2C02098	5.38031	5.43015	4.39819	2.70015	2.24604	2.5626	-1.01247	0.00321122	0.0194197
DG2C02100	2.3436	2.8565	5.44081	1.20365	1.81337	1.11853	-1.35917	0.00375002	0.0219618
DG2C02103	2.62258	2.66623	4.69216	0.718033	1.02314	2.06786	-1.38283	0.00664979	0.0346531
DG2C02122	2.63655	11.3144	4.40774	1.8807	1.78746	1.10663	-1.93578	0.000697433	0.00549248
DG2C02136	4.95644	7.15401	3.98632	18.087	16.263	11.4437	1.51422	0.00693696	0.0357983
DG2C02137	0.261905	0	0.923585	5.71674	6.60058	1.91489	3.60629	0.00572139	0.0307619
DG2C02138	3.03048	3.86241	2.46617	10.6256	7.88484	7.24363	1.46595	0.00349938	0.0208069
DG2C02139	8.82021	6.45661	14.5799	29.374	26.5065	25.1906	1.4468	0.000566185	0.00461012
DG2C02152	3.49888	2.65566	2.40165	1.47563	1.11791	0.715788	-1.36743	0.0034368	0.0205114
DG2C02162	3.58092	10.0788	14.7103	97.2314	94.3469	32.7957	2.98882	2.37e-08	5.63e-07
DG2C02169	14.5274	3.33284	8.6372	3.09681	0.967203	0.20505	-2.63189	0.000961951	0.00718184
DG2C02170	17.9223	16.4467	26.1102	47.8893	47.8207	37.0174	1.13902	0.000369143	0.00318714
DG2C02178	16.6684	26.0237	16.0335	57.3139	50.5547	37.7129	1.31619	4.37e-05	0.000494058
DG2C02189	28.1984	37.3424	41.1508	9.67736	10.615	9.89358	-1.81607	9.56e-11	3.28e-09
DG2C02195	1.78359	4.65843	6.28968	175.355	141.949	52.7831	4.87702	6.45e-18	5.73e-16
DG2C02208	3.81705	1.61542	2.99122	9.07591	9.75107	8.61356	1.70354	0.00225369	0.0145747
DG2C02221	0.285508	0.0815604	0.251704	2.29115	9.84636	4.52282	4.744	4.03e-08	9.12e-07
DG2C02254	2.28628	4.30889	1.6753	0.762475	0.70892	1.30254	-1.56633	0.00539962	0.0294383
DG2C02270	195.711	206.29	266.231	52.6104	38.1448	24.7361	-2.5278	1.71e-13	8.81e-12
DG2C02287	7.05215	10.2134	15.551	2.35143	3.51689	2.23164	-2.01408	1.05e-06	1.77e-05
DG2C02288	65.9405	43.4791	36.7333	16.6317	11.1144	15.0446	-1.76641	1.93e-07	3.83e-06
DG2C02295	85.4904	57.2195	60.313	37.3982	25.4837	25.7148	-1.19109	0.000133385	0.00131713
DG2C02296	33.098	35.5737	37.3545	77.8015	105.487	83.3549	1.33601	1.88e-07	3.74e-06
DG2C02298	0.728312	3.98019	0.595555	0.325264	0.16801	0.501628	-2.40079	0.00685449	0.0354742
DG2C02324	194.952	171.152	275.969	3161.69	3411.44	2940.36	3.8938	3.96e-43	2.48e-40
DG2C02325	31.4447	34.8043	50.3564	5.90842	6.1038	14.8196	-2.11245	3.87e-06	5.7e-05
DG2C02329	84.6351	34.6823	50.0003	155.884	213.396	123.049	1.5447	8.7e-05	0.000904704
DG2C02337	0.337118	0	0.59441	9.08988	7.6018	1.8486	4.32115	0.00010021	0.00102119
DG2C02348	27.9025	38.9686	47.5675	13.8276	15.9081	17.8952	-1.25932	3.72e-05	0.000429074
DG2C02381	12.1496	8.92481	9.18098	24.5139	31.6557	41.7715	1.69837	5.86e-05	0.000639052
DG2C02395	36.0553	16.9269	19.4497	10.7661	14.4587	10.1495	-1.02952	0.00888236	0.0434772
DG2C02402	5.64276	3.41355	2.69218	1.81129	1.34285	1.25387	-1.40984	0.000750428	0.00585067
DG2C02424	0.954235	1.24898	1.83547	0.445532	0.253145	0.0422835	-2.4454	0.00085526	0.00651012
DG2C02427	247.811	201.172	313.699	6.44013	6.27886	7.83106	-5.20874	1.51e-71	3.79e-68
DG2C02447	4.07678	3.20267	2.54582	47.7646	38.022	48.4362	3.7715	2.51e-23	3.83e-21
DG2C02452	3.06352	2.18788	1.50045	6.96554	7.19588	4.51083	1.46831	0.00297122	0.0182358
DG2C02456	11.7137	21.1393	42.8679	4.77341	10.2147	6.04031	-1.8444	0.000204421	0.00191038
DG2C02458	7.85938	5.77331	8.28163	2.52281	2.60623	2.87315	-1.44827	2.25e-05	0.000274776
DG2C02459	150.632	84.1544	374.255	6.14878	14.3404	10.8753	-4.27652	5.25e-16	3.82e-14
DG2C02465	9.54094	8.74569	11.4	1.27888	2.43373	2.49134	-2.25268	1.2e-07	2.48e-06
DG2C02477	0.164757	0.188263	0.322779	0.423088	3.20524	1.2046	2.8492	0.00482534	0.0269103
DG2C02485	97.6777	136.283	191.892	27.9364	26.7868	44.2746	-2.09994	4.64e-09	1.22e-07
DG2C02493	885.557	1118.65	1410.58	439.629	377.266	378.747	-1.50908	5.59e-08	1.24e-06
DG2C02499	41.319	39.6042	45.2865	10.2979	9.40361	11.0822	-2.02978	5.36e-13	2.58e-11
DG2C02502	5.80469	21.9437	16.1483	0.372653	0.320813	0.235779	-5.55851	4.19e-18	3.8e-16
DG2C02506	2.05946	7.34228	13.944	0.211544	0.327809	2.10805	-3.12738	0.000545013	0.00446783
DG2C02512	4.30934	9.872	8.20709	28.889	32.9772	35.5213	2.12771	2.67e-09	7.3e-08
DG2C02515	45.1027	83.55	71.2342	25.5842	27.8609	32.582	-1.21036	0.000136939	0.00134842
DG2C02520	8.83772	17.9838	22.0577	22.8502	74.6715	33.3406	1.42707	0.00609986	0.0323508
DG2C02544	67.3555	54.4897	63.3518	8.03867	7.12802	8.8371	-2.94196	1.4e-26	2.82e-24
DG2C02591	1.22673	2.2263	1.49853	0.339724	0.893348	0.498281	-1.51097	0.010185	0.0485623
DG2C02601	43.7298	62.5664	69.9988	31.7312	23.0496	27.268	-1.09804	0.000314089	0.00277261
DG2C02607	4.68394	3.67674	6.65488	0.941331	1.94492	1.68749	-1.71025	0.00047592	0.00397488
DG2C02620	26.2696	43.7329	38.7119	12.9982	11.7849	11.9196	-1.56059	4.34e-07	7.98e-06
DG2C02626	95.42	64.3861	80.4191	23.991	12.844	10.6136	-2.33518	5.84e-10	1.79e-08
DG2C02641	4.73954	2.39137	1.15765	0.237095	0.489871	0.52504	-2.72225	0.000918806	0.00690533
DG2C02648	13.9336	9.69583	7.66433	65.7128	67.4119	76.6232	2.74786	6.82e-17	5.49e-15
DG2C02684	16.2442	19.0451	8.95057	34.9791	57.6825	50.5173	1.70052	1.06e-05	0.000140968
DG2C02685	13.2004	5.73183	5.89635	45.4233	16.8091	41.179	2.0585	0.000317256	0.00279423
DG2C02694	11.3287	1.94175	2.36739	1.93944	0.459152	1.45717	-2.01485	0.00642299	0.0337168
DG2C02697	28.1157	32.4572	33.219	10.1287	9.81207	9.36625	-1.67272	4.75e-11	1.71e-09
DG2C02701	8.71919	27.0055	31.6915	3.38802	7.15229	3.91443	-2.21685	8.98e-05	0.00092923
DG2C02708	0	0	0	0.281823	1.67407	0	5.8756	0.0104744	0.049672
DG2C02716	4.41468	3.33403	2.92272	2.0849	0.639423	0.927511	-1.54204	0.0033044	0.0198632
DG2C02748	8.57752	8.54673	12.0185	2.29077	5.73426	4.1809	-1.25073	0.00726168	0.037086
DG2C02752	56.8233	47.7252	91.9193	15.2318	9.31096	11.5476	-2.44031	1.02e-11	4.02e-10
DG2C02762	24.537	27.438	28.2256	9.60308	10.0947	11.6721	-1.34776	7.55e-05	0.000796954
DG2C02769	6.40668	3.50122	7.20344	0.95374	0.246319	0.678865	-3.17822	1.11e-05	0.000146014
DG2C02770	4.05757	5.32106	5.31374	23.5665	15.4961	15.7624	1.90604	3.91e-09	1.04e-07
DG2C02786	19.4879	10.2619	9.55359	37.4177	49.9716	37.4813	1.67216	5.51e-06	7.8e-05
DG2C02788	16.7909	15.5319	14.098	42.3592	32.232	58.9676	1.53022	1.43e-06	2.32e-05
DG2C02790	0	0.736442	0	12.8264	9.26113	4.31944	5.19813	1.69e-07	3.41e-06
DG2C02791	27.1022	14.1064	28.8164	93.5842	106.451	84.8889	2.02899	2.04e-09	5.67e-08
DG2C02793	14.1892	8.10679	15.6143	43.0267	36.3405	84.2447	2.11412	8.07e-07	1.39e-05
DG2C02798	116.45	62.7765	104.319	17.2831	15.7785	24.604	-2.29231	7.18e-10	2.17e-08
DG2C02807	16.2052	23.199	27.5308	84.563	100.986	134.504	2.26343	7.22e-12	2.91e-10
DG2C02819	6.14274	5.9519	6.46055	11.6231	14.104	27.3149	1.52114	0.000121585	0.00121256
DG2C02821	5.02703	6.18612	8.63642	23.8323	20.004	13.6652	1.54307	0.0102034	0.0486437
DG2C02827	4.53813	3.16075	5.48686	30.1886	27.8045	46.0834	2.98559	1.64e-16	1.27e-14
DG2C02831	45.7759	38.0984	51.0498	9.03931	9.05524	11.1785	-2.19918	1.68e-15	1.16e-13
DG2C02841	136.139	154.221	244.886	52.1343	58.855	34.5032	-1.87478	6.29e-08	1.38e-06
DG2C02851	6.76624	3.9722	9.99663	0.956442	0.494035	1.51286	-2.79696	3.91e-06	5.74e-05
DG2C02858	58.5927	89.3337	96.1798	13.7079	17.3576	18.8143	-2.28548	1.14e-13	6.12e-12
DG2C02864	0	0.511001	0	4.30643	5.04201	1.08988	4.38831	0.00617279	0.0326726
DG2C02872	9.56835	10.5285	10.4663	5.5171	2.87915	6.20768	-1.05855	0.00723788	0.0369862
DG2C02874	0.233735	0.600937	0.412124	90.4832	82.6241	32.1136	7.38319	3.51e-40	1.81e-37
DG2C02897	8.88767	83.6969	85.5589	0	5.69119	0.560182	-4.82868	0.00551346	0.0298697
DG2C02915	15.1547	15.6953	16.5032	7.74427	5.31116	8.89381	-1.10281	0.00102776	0.00758753
DG2C02926	6.56069	8.14644	11.9277	1.46012	1.62443	3.35774	-2.03961	1.95e-05	0.000242426
DG2C02929	3.10883	1.55201	1.98682	0.658816	0.320283	0.404576	-2.26045	0.000157895	0.00152684
DG2C02949	127.314	143.068	138.395	74.1572	72.6769	29.7358	-1.20568	0.00142998	0.00998675
DG2C02975	14.1069	12.3798	7.22986	3.04296	3.96691	1.78777	-1.93485	3.13e-05	0.00036752
DG2C02983	11.5688	9.09804	12.8789	16.689	19.9488	46.1066	1.30793	0.00349267	0.0207775
DG2C02985	179.8	335.639	444.5	1027.18	1055.49	433.315	1.39489	0.00139587	0.00978562
DG2C02989	56.5331	67.6085	65.8466	128.858	184.443	120.176	1.1957	2.19e-05	0.000267787
DG2C02991	1.98081	0.565854	0.72762	3.97392	4.26954	5.73264	2.08495	0.00619736	0.0327729
DG2C02994	39.1094	20.9545	41.5761	14.0002	8.60616	19.8206	-1.25563	0.0024584	0.0156162
DG2C03003	9.50929	12.4605	8.99091	1.12807	5.00424	1.19655	-2.07525	0.000449654	0.00378892
DG2C03018	14.6728	19.9651	13.0491	31.3579	34.0594	33.1717	1.05425	0.000940874	0.00704098
DG2C03019	3.32634	11.1676	5.5224	16.3352	17.4212	20.8518	1.45599	0.00115881	0.0084062
DG2C03021	11.6465	13.2342	1.36901	26.1692	62.1365	28.6994	2.16352	0.000876584	0.00664054
DG2C03025	120.638	58.4244	81.7047	247.167	217.836	198.112	1.35073	8.82e-05	0.000915315
DG2C03026	1.16557	0.871766	1.09607	2.44892	4.10405	2.11757	1.47188	0.00102	0.0075421
DG2C03027	1.54027	2.07593	1.69449	4.63992	10.3201	5.46232	1.94955	2.57e-06	3.94e-05
DG2C03043	13.182	10.3503	19.275	5.04293	4.13519	5.95262	-1.49538	2.49e-05	0.000300991
DG2C03044	2.05828	1.62703	1.70687	0.543037	0.336596	0.618447	-1.84046	3.42e-05	0.000396293
DG2C03059	4.95345	4.79675	11.744	0.754587	0.668177	2.65997	-2.38526	0.000755008	0.00587853
DG2C03071	40.4436	63.7443	63.6995	12.6027	10.0654	16.9861	-2.0761	4.21e-10	1.32e-08
DG2C03076	16.7986	15.0353	32.4621	5.07504	6.20865	10.14	-1.58031	0.000325581	0.00285464
DG2C03081	8.10345	10.9867	8.62635	35.5627	51.6661	42.6493	2.23458	5.77e-15	3.69e-13
DG2C03087	0.728217	0.378233	0.544726	0	0	0	-5.14339	0.00965239	0.0464803
DG2C03094	2.47574	5.89089	5.13557	8.751	9.07901	14.3034	1.25847	0.00293772	0.0180713
DG2C03099	6.59256	4.85548	10.0264	2.76807	2.23795	3.95962	-1.25443	0.00347394	0.0206872
DG2C03100	37.4428	30.2949	29.1142	89.6814	102.056	91.7725	1.55486	7.48e-10	2.25e-08
DG2C03109	5.57778	8.27047	6.86873	32.313	26.3353	27.9157	2.07036	9.61e-11	3.29e-09
DG2C03138	122.94	129.854	139.122	20.9379	54.9207	49.3677	-1.64042	2.47e-05	0.000299536
DG2C03142	9.17276	20.9629	20.6661	2.29008	4.90061	0.931466	-2.64386	3.39e-05	0.000393568
DG2C03151	31.7066	49.739	47.678	107.079	114.623	102.589	1.33443	2.83e-06	4.29e-05
DG2C03157	44.5939	25.3818	30.6713	11.5526	7.6083	7.67483	-1.90238	1.34e-07	2.76e-06
DG2C03158	4.64509	3.57701	3.44228	0.777935	0.535773	0.738305	-2.50053	0.000525195	0.00432256
DG2C03162	0.066604	0	0	0.983454	1.41353	0.243483	5.22075	0.000400437	0.0034257
DG2C03166	11.5503	9.30783	8.86436	1.55248	0.717498	1.58971	-2.93691	1.07e-12	4.87e-11
DG2C03170	5.90314	7.41636	6.50301	2.93655	3.03366	3.20123	-1.10555	0.000808329	0.00620953
DG2C03180	34.2379	35.1673	20.9736	172.125	188.294	115.423	2.40266	3.51e-13	1.72e-11
DG2C03187	1.3122	2.04798	1.76818	3.53404	5.4339	3.627	1.30374	0.00231956	0.0149137
DG2C03193	2.26272	1.22474	1.1199	5.19892	5.68677	4.35359	1.72223	0.00760503	0.0384753
DG2C03194	0.438254	1.25195	1.03031	3.84516	7.07265	2.75921	2.34288	0.00056222	0.00458316
DG2C03208	2.88403	11.1436	4.75313	0.229053	0.118314	0.398538	-4.63745	3.79e-12	1.59e-10
DG2C03209	23.5579	19.3593	20.779	6.87653	8.68257	9.46941	-1.34215	3.91e-06	5.74e-05
DG2C03210	74.761	21.2095	37.576	7.94409	9.91653	16.9636	-1.93376	0.000588634	0.00476193
DG2C03216	5.95488	6.37585	12.2358	1.4449	0.435364	0.914192	-3.12932	1.85e-08	4.49e-07
DG2C03217	6.10545	1.62467	2.26118	0.536934	0.221876	0.611497	-2.85845	0.00113763	0.00828323
DG2C03218	8.65333	8.23131	7.40247	3.37391	2.40378	4.14056	-1.28506	0.000754801	0.00587822
DG2C03251	2.48149	3.22664	1.86079	8.02035	9.44895	9.95786	1.86365	3.53e-08	8.09e-07
DG2C03255	7.90238	10.2128	15.7792	2.03815	2.05977	2.27072	-2.40629	1.13e-09	3.29e-08
DG2C03262	23.8238	18.6797	40.3442	11.8875	11.8695	13.5949	-1.14488	0.001644	0.0112264
DG2C03270	3.3206	12.3223	14.4537	37.0846	86.0414	88.3791	2.81853	6.22e-08	1.37e-06
DG2C03291	0.377805	1.83476	1.66537	7.15511	5.26189	4.83399	2.16947	0.00145309	0.0101079
DG2C03295	4.63428	0.915265	0.470768	0.146921	0.531227	0.209154	-2.76522	0.00929492	0.0450852
DG2C03301	37.586	45.9504	28.6353	14.6426	16.1564	13.1691	-1.34502	5.06e-06	7.22e-05
DG2C03328	2.40708	2.94019	2.95954	6.00362	7.41322	7.88923	1.36577	3.93e-05	0.000448654
DG2C03339	2.80279	6.40534	4.19312	17.0121	17.2366	8.0727	1.66859	0.00851348	0.0420337
DG2C03340	0.792393	0.696496	1.00308	2.387	3.35529	1.55978	1.55593	0.00320105	0.0193701
DG2C03381	74.0123	52.0876	132.239	0.389866	0.906205	0.185002	-7.4536	1.05e-43	6.91e-41
DG2C03413	8.59401	8.47046	11.1553	2.24873	3.07945	2.53123	-1.83942	4e-07	7.43e-06
DG2C03416	34.0291	33.6996	43.576	93.0783	94.1045	64.776	1.18378	4.79e-05	0.000536212
DG2C03432	2.29146	3.97859	5.42207	19.1432	16.8947	19.5823	2.25738	1.79e-09	5.03e-08
DG2C03440	1.33478	0.571958	0.7845	2.9992	3.20903	7.31934	2.32798	0.000915178	0.00688545
DG2C03441	25.9462	28.6287	32.3681	4.58133	5.04148	5.57671	-2.51017	1.9e-18	1.78e-16
DG2C03442	319.208	574.278	764.34	138.736	122.494	127.695	-2.08702	2.74e-09	7.45e-08
DG2C03467	3.17158	3.73389	2.25945	6.66363	7.77635	10.6574	1.45916	0.00271515	0.0169281
DG2C03468	4.72256	1.1872	11.3245	16.4931	25.6831	13.9265	1.70647	0.0097237	0.0467637
DG2C03484	5.06246	7.00924	5.42954	2.41973	0.931279	0.810517	-2.0671	6.65e-05	0.000713951
DG2C03495	11.9604	20.7534	13.3996	7.24238	5.87582	4.49832	-1.38212	0.0001241	0.00123577
DG2C03497	4.15735	2.27628	4.17418	16.5698	14.8201	16.6756	2.18303	1.05e-07	2.21e-06
DG2C03499	6.82312	1.79921	2.00509	0	0	0	-6.84376	1.55e-05	0.000197649
DG2C03525	194.632	309.59	143.323	9.94785	13.5986	10.204	-4.25553	6.83e-32	2.1e-29
DG2C03542	203.561	166.693	254.897	24.7011	15.3107	14.7469	-3.5085	4.42e-27	9.28e-25
DG2C03544	1.98205	1.76154	1.8121	7.7761	12.9992	7.64832	2.35843	7.93e-06	0.000107809
DG2C03546	17.1683	15.9755	13.763	4.61943	5.27452	4.53793	-1.6954	5.34e-09	1.4e-07
DG2C03551	29.9272	32.7444	28.5826	12.7775	14.308	12.2151	-1.20968	6.92e-07	1.21e-05
DG2C03563	89.9574	78.28	126.077	29.6161	49.1057	66.7551	-1.01152	0.00797949	0.0399373
DG2C03571	8.37678	6.61808	8.76969	23.5698	13.9324	13.1982	1.09793	0.00181629	0.0122009
DG2C03574	2.47401	1.51446	2.70041	0.680693	0.351601	0.215339	-2.42211	0.00738362	0.0375666
DG2C03577	573.136	420.235	377.19	156.255	157.118	174.801	-1.48356	4.29e-08	9.67e-07
DG2C03586	3.51827	4.28242	4.80991	0.343713	0.304353	0.932008	-2.98231	2.44e-07	4.74e-06
DG2C03610	13.0323	8.69777	10.642	23.6929	25.2413	37.172	1.41602	3.27e-05	0.000381425
DG2C03620	9.96347	8.14487	9.29603	3.37357	2.82951	3.26511	-1.52786	6.2e-07	1.1e-05
DG2C03624	52.009	55.0459	56.7683	185.662	258.485	167.298	1.90563	5.43e-12	2.23e-10
DG2C03632	46.6419	47.0528	61.7126	18.3711	27.4966	31.507	-1.00077	0.00183715	0.0123197
DG2C03634	1.92544	1.84126	1.09152	11.011	8.58567	5.24167	2.35888	3.11e-09	8.39e-08
DG2C03638	36.8021	17.3347	26.088	64.2063	100.239	98.2497	1.71423	2.43e-05	0.000294823
DG2C03646	23.8692	14.2442	21.2896	5.59836	3.41077	6.53927	-1.92788	1.05e-06	1.76e-05
DG2C03648	2.00934	1.08596	1.69165	0.104592	0.288136	0.033088	-3.50174	1.21e-05	0.000157617
DG2C03659	0.089076	0.203569	0.104706	1.37246	3.19014	1.41108	3.92537	0.000667471	0.00528622
DG2C03661	11.2092	11.6762	22.3485	6.08296	7.76272	6.90504	-1.11963	0.00300705	0.0183977
DG2C03663	14.9373	16.6706	17.6402	52.8432	33.0684	43.2352	1.39644	1.88e-06	2.97e-05
DG2C03682	0.429661	0.490962	1.07324	5.99945	4.27437	3.20686	2.77028	4.98e-06	7.12e-05
DG2C03702	2459.01	4358.25	4607.8	843.623	1353.87	1325.95	-1.69177	9.63e-07	1.63e-05
DG2C03704	17.9864	19.3989	19.1645	45.8039	63.3394	45.7944	1.45972	9.46e-08	2.01e-06
DG2C03706	48.1867	54.0132	59.596	24.1745	27.302	27.3177	-1.03254	4.27e-05	0.000484062
DG2C03711	17.8023	11.8084	11.1776	5.01753	2.59172	2.80424	-1.96491	1.81e-06	2.87e-05
DG2C03713	10.614	6.651	9.45792	37.1474	31.7906	16.0629	1.67236	0.000345382	0.00300569
DG2C03716	2.1881	3.15253	0.559141	88.5591	51.6116	51.356	5.02369	1e-22	1.44e-20
DG2C03721	9.31402	8.94619	12.9053	56.0973	70.6052	52.4171	2.52842	3.67e-17	3.01e-15
DG2C03729	0.324793	0.964943	0.839927	27.5237	11.2012	8.23224	4.47956	3.9e-13	1.9e-11
DG2C03735	9.64159	5.84244	5.32327	41.8279	17.6332	10.8588	1.7594	0.00209734	0.0137643
DG2C03752	11.7415	7.37092	11.9275	25.2194	33.2637	33.2745	1.56837	4.65e-07	8.47e-06
DG2C03762	383.956	486.798	742.827	137.169	75.5708	102.924	-2.34937	5.19e-11	1.86e-09
DG2C03765	51.1791	33.1271	36.0957	9.8773	9.78227	15.1845	-1.78301	2.5e-07	4.85e-06
DG2C03771	3.92058	2.39625	1.66121	0.058534	0.483756	0	-3.89391	5.94e-05	0.00064726
DG2C03777	46.7102	35.7248	18.7625	5.15119	4.67535	3.77134	-2.88978	1.06e-13	5.75e-12
DG2C03783	1.47639	0.887909	1.52233	0.299312	0.0687132	0.0315627	-3.28229	0.000123277	0.00122803
DG2C03795	3.70462	5.46424	5.2656	23.6861	31.414	39.8457	2.7241	4.48e-17	3.66e-15
DG2C03808	7.42064	7.6813	7.28606	17.1502	18.7595	21.4893	1.36418	3.93e-05	0.000448695
DG2C03809	38.0525	7.66501	21.2179	4.30643	3.88262	3.12102	-2.56164	2.41e-06	3.71e-05
DG2C03836	8.41045	8.13187	25.3916	2.03054	1.00117	2.10229	-3.025	2.43e-08	5.76e-07
DG2C03839	38.3832	41.4377	69.6151	15.6214	4.2167	5.11722	-2.578	3.32e-07	6.26e-06
DG2C03841	13.2453	19.3896	22.3138	2.27277	2.34793	0.0743789	-3.54763	4.56e-07	8.32e-06
DG2C03845	11.06	10.5069	10.839	3.55849	4.36329	8.17473	-1.00317	0.00931764	0.0451829
DG2C03847	21.2606	20.6778	31.4166	9.67806	7.89926	8.37871	-1.49393	1.17e-06	1.95e-05
DG2C03851	81.1905	85.1926	61.2644	25.2209	15.5171	17.1276	-1.97013	1.25e-09	3.6e-08
DG2C03856	134.708	125.145	148.458	50.5299	34.2917	60.2009	-1.4881	7.11e-07	1.24e-05
DG2C03858	13.8368	10.7662	15.7584	4.97726	6.07023	8.33208	-1.05266	0.00436132	0.0248121
DG2C03863	0.763509	0.174488	0.448741	3.6272	0.101274	6.51269	2.88285	0.0102695	0.048905
DG2C03868	2.93198	3.17396	7.61849	294.827	158.838	125.424	5.40927	1.85e-29	4.89e-27
DG2C03884	13.8675	28.7284	20.3449	95.0077	143.433	79.6546	2.34413	3.53e-10	1.12e-08
DG2C03888	227.983	177.391	333.687	35.3644	40.5306	20.3756	-2.93636	2.08e-15	1.42e-13
DG2C03900	23.3979	38.381	31.5861	9.74028	15.9119	16.9289	-1.12652	0.000926553	0.00695163
DG2C03903	2.88849	0.341442	1.52205	0	0	0	-6.08095	0.000709481	0.00557109
DG2C03909	25.2957	55.5252	76.1887	686.798	1363.23	1797.66	4.62021	1.68e-23	2.61e-21
DG2C03911	0.266146	0.253432	0.312847	2.05035	2.70652	0.648632	2.70396	0.000902742	0.00680796
DG2C03916	13.6954	4.97936	8.56152	70.3383	96.5279	46.3492	2.97194	1.03e-11	4.08e-10
DG2C03918	0	0	0	0.188106	1.49909	1.14765	7.80313	3.02e-07	5.76e-06
DG2C03923	128.246	212.511	371.687	848.645	829.066	488.065	1.60818	0.000124124	0.00123577
DG2C03927	3.13954	3.73389	10.2428	1.80987	1.3598	0.780761	-2.11225	0.00122223	0.00877009
DG2C03928	4.88671	6.15396	5.22441	1.9653	1.41368	2.19677	-1.5378	1.44e-06	2.34e-05
DG2C03944	43.2599	137.149	324.049	1065.88	1544.61	1938.57	3.17628	2.17e-08	5.21e-07
DG2C03946	8.91079	12.1993	36.1662	663.483	1153.3	681.619	5.45137	1.19e-27	2.64e-25
DG2C03949	2.93976	4.14538	4.48494	23.4506	22.6497	16.6157	2.44654	1.21e-11	4.74e-10
DG2C03959	8.55612	9.22831	9.9247	29.1143	27.3427	28.9042	1.629	9.35e-11	3.22e-09
DG2C03979	1.99538	0.968246	1.31734	0.245672	0.580105	0.299773	-1.92747	0.00363664	0.0214123
DG2C03986	20.1062	22.502	18.2849	7.91472	5.10342	11.9479	-1.27953	0.000706236	0.00555183
DG2C04000	10.1714	9.67794	6.32701	1.77857	0.734954	0.241138	-3.24547	7.72e-08	1.67e-06
DG2C04006	5.26543	4.13266	3.87617	1.02434	0.846574	0.777729	-2.32159	6.9e-06	9.51e-05
DG2C04020	1.43882	3.90931	3.26983	0.246321	0.0848221	0.0389621	-4.54102	1.27e-08	3.16e-07
DG2C04021	25.8333	20.9175	24.4841	0.988489	0.56732	0.625421	-5.02435	4.39e-37	1.97e-34
DG2C04022	27.044	18.2169	26.8199	1.45027	0.813326	1.45504	-4.26932	5.35e-30	1.48e-27
DG2C04028	44.7623	24.5632	35.1798	4.00979	3.93526	7.2939	-2.77139	2.15e-12	9.41e-11
DG2C04029	90.4285	93.4556	95.3399	22.5083	13.2638	27.6046	-2.13342	1.57e-10	5.24e-09
DG2C04030	148.812	151.344	275.836	22.0809	9.38197	20.2237	-3.47378	2.13e-17	1.79e-15
DG2C04031	167.502	145.92	558.885	49.0381	17.735	72.1105	-2.64821	4.98e-06	7.12e-05
DG2C04035	201.82	238.335	272.447	56.401	58.8719	83.6313	-1.83577	1.2e-10	4.07e-09
DG2C04045	0.897377	0.429241	0.269843	0	0.0553632	0.0762915	-3.58978	0.00175391	0.0118545
DG2C04056	183.397	184.444	163.16	65.4818	73.7565	91.7903	-1.19482	3.62e-06	5.35e-05
DG2C04057	43.8254	38.0906	64.9416	15.7813	12.9272	17.5492	-1.66164	5.39e-07	9.68e-06
DG2C04059	7.60035	9.02308	15.6055	21.0381	38.7543	20.9888	1.33093	0.00135139	0.00953674
DG2C04060	16.8498	22.96	20.3644	71.3033	39.4538	47.1382	1.39784	4.08e-05	0.000465121
DG2C04079	137.886	155.951	207.011	328.491	392.957	403.102	1.17197	2.36e-05	0.000286961
DG2C04099	17.7016	14.9975	13.9163	5.43928	6.32154	7.23628	-1.28936	2.41e-05	0.000293175
DG2C04123	4.71101	5.9264	5.23284	1.99777	2.5798	1.106	-1.4781	0.00145399	0.0101121
DG2C04124	17.379	33.4142	25.8466	87.7531	111.001	94.6541	1.94316	1.35e-09	3.87e-08
DG2C04127	43.9585	69.5009	117.535	33.4863	25.222	10.294	-1.73906	0.000314893	0.00277782
DG2C04142	2.65787	4.3194	3.88796	9.70707	8.22614	7.19731	1.21768	0.0025978	0.0163417
DG2C04154	16.1963	9.52572	7.37269	5.19892	2.89604	3.9666	-1.45096	0.000792587	0.00611407
DG2C04163	17.2117	6.84458	18.895	4.673	0.60344	1.7555	-2.60652	0.000110065	0.00111064
DG2C04165	71.961	24.2069	59.6086	5.86507	5.26871	4.35622	-3.3264	4.11e-14	2.37e-12
DG2C04166	3.02698	1.42865	3.01667	0.337962	0.0872844	0.160372	-3.66773	6.82e-05	0.000730937
DG2C04168	58.3023	26.1669	51.2834	4.73147	2.26939	3.44801	-3.69446	1.49e-17	1.26e-15
DG2C04169	0.327055	0.996579	1.02518	5.31912	2.31369	3.45399	2.25651	0.00519329	0.0285668
DG2C04170	10.9234	10.9781	8.04446	1.85879	0.436422	2.08484	-2.76283	7.73e-07	1.34e-05
DG2C04174	23.9577	20.543	39.9374	7.07953	1.64814	2.03459	-2.96809	5.39e-08	1.2e-06
DG2C04186	7.23581	4.86707	5.36871	33.143	34.0348	17.6346	2.28298	1.86e-09	5.2e-08
DG2C04205	1.04658	2.46653	1.99911	0	0.0867633	0	-5.93409	6.08e-05	0.000660686
DG2C04251	7.0894	8.10087	13.889	11.3093	41.8888	41.1002	1.70424	0.00331224	0.0199016
DG2C04276	8.49676	3.19376	8.54211	3.44514	2.00197	1.29423	-1.58313	0.0058761	0.031449
DG2C04285	1.04418	2.02318	2.77501	0.466331	0.662409	0.165966	-2.17332	0.00512998	0.0282807
DG2C04317	11.8259	22.4557	12.2656	78.377	80.9687	7.41723	1.84777	0.0071951	0.0368482
DG2C04318	0.22134	0	0.260179	6.53649	3.81671	1.34859	4.59577	0.00216187	0.0141033
DG2C04330	44.0028	65.097	56.8662	24.3401	27.4451	23.7245	-1.13036	2.81e-05	0.000335008
DG2C04333	1.82969	0.746691	0.921748	0.279675	0	0.106171	-3.17312	0.00350744	0.0208477
DG2C04347	250.929	599.725	383.955	150.06	137.855	169.261	-1.42687	5.57e-05	0.000612053
DG2C04354	22.1985	22.9424	31.9806	73.8625	68.2256	65.0965	1.43092	2.75e-07	5.29e-06
DG2C04363	14.2843	14.9368	7.61598	33.2273	31.1095	29.9186	1.36136	5.86e-05	0.000639052
DG2C04378	5.12283	14.5159	5.67367	1.25468	2.55307	1.73202	-2.18487	2.1e-05	0.000258719
DG2C04387	0.556513	4.68985	8.66769	0	0	0	-8.1453	9.75e-08	2.06e-06
DG2C04388	11.6376	25.2774	17.8474	3.82041	3.55944	3.64272	-2.30638	3.62e-11	1.33e-09
DG2C04396	0.114726	0.0655472	0	0.81018	1.59785	0.559205	4.00507	0.00302491	0.0184779
DG2C04405	17.0043	33.4522	24.1608	349.778	368.379	151.454	3.54919	4.3e-18	3.89e-16
DG2C04431	28.5199	18.0316	25.245	6.42434	6.12626	6.61297	-1.90066	1.25e-09	3.6e-08
DG2C04443	98.307	239.672	211.09	11.5625	12.2434	14.8141	-3.82347	1.25e-23	1.99e-21
DG2C04451	5.1648	12.9184	22.8854	2.87261	1.86265	2.75528	-2.44659	1.69e-06	2.7e-05
DG2C04465	36.0364	45.3004	42.8036	0.700241	0.333875	1.02241	-5.90015	7.76e-47	5.91e-44
DG2C04481	19.9768	3.54704	2.05984	0.449994	0.730516	0.671109	-3.78364	2.07e-06	3.25e-05
DG2C04483	8.04348	17.2096	7.70398	18.0627	26.5631	34.9708	1.27959	0.00231496	0.0148913
DG2C04490	2.73679	8.31137	5.69995	36.6255	38.3726	23.5461	2.56382	1.42e-09	4.06e-08
DG2C04506	0.121437	0.601307	0.713731	12.9935	13.3158	15.0939	4.87656	1.33e-21	1.71e-19
DG2C04509	3.48454	3.1794	2.68989	1.93653	1.24173	0.760501	-1.24406	0.00888649	0.0434893
DG2C04512	78.9116	89.7569	85.1979	27.8258	41.697	46.2066	-1.12757	9.78e-05	0.00100076
DG2C04515	3.93305	6.09925	2.47671	0.631241	0.372637	1.96842	-2.05949	0.00600592	0.0319972
DG2C04519	39.3403	38.6445	35.8528	126.861	139.139	150.801	1.878	9.1e-16	6.47e-14
DG2C04529	65.6802	85.2401	103.364	25.7728	25.1402	19.4268	-1.84901	2.32e-10	7.53e-09
DG2C04537	1.36954	0.730305	0.751268	3.86861	3.26989	3.00398	1.8274	0.00739371	0.0376016
DG2C04545	2.64832	3.66068	5.17163	1.37112	1.18982	0.936913	-1.70938	0.000830678	0.00635461
DG2C04557	5.30984	3.72618	4.00274	21.7129	10.6413	17.6529	1.94372	1.66e-07	3.35e-06
DG2C04561	93.4748	43.7975	71.6254	359.497	425.991	425.813	2.54019	3.93e-14	2.27e-12
DG2C04564	21.8409	25.2549	25.8732	12.0497	8.4491	6.57422	-1.42517	4.74e-06	6.8e-05
DG2C04566	53.502	120.772	122.624	18.837	54.7363	48.6114	-1.27524	0.006111	0.0323945
DG2C04568	13.3838	5.39764	8.48309	21.7333	31.1543	38.5341	1.74776	0.000116985	0.00117336
DG2C04582	25.4124	31.2874	45.3682	63.2662	81.4209	60.7701	1.01449	0.00182405	0.0122459
DG2C04597	1.1539	0.310241	0.997331	4.09611	1.80066	4.59049	2.09251	0.000794542	0.00612511
DG2C04599	3.19462	2.27136	2.08621	1.00266	0.70624	0.778569	-1.59806	0.00210219	0.013791
DG2C04607	11.4781	10.582	29.5907	91.1049	86.8511	67.3908	2.25314	4.1e-07	7.57e-06
DG2C04614	9.30918	3.78864	8.99398	2.94725	0.930328	0.854672	-2.2201	0.000490055	0.00407256
DG2C04618	7.40016	8.1741	2.75458	0.15836	2.45395	0.601171	-2.51224	0.00572997	0.0307844
DG2C04623	29.7387	20.3442	28.0575	90.8118	134.169	79.2716	1.96573	3.76e-09	1e-07
DG2C04629	4.14377	1.94537	1.90682	0.886747	0.21304	0.841574	-2.03563	0.00056938	0.00463398
DG2C04632	0.0520698	0	0.0306033	0.501422	0.656137	0.793129	4.52938	0.000181617	0.00172254
DG2C04635	44.296	23.3922	34.1247	12.9158	5.1499	20.3222	-1.40148	0.00504013	0.0278862
DG2C04639	21.069	30.7191	17.5292	130.737	153.071	66.5606	2.34415	1.14e-09	3.32e-08
DG2C04649	13.0754	6.85134	10.3597	3.15363	2.49135	0.968315	-2.19395	5.07e-05	0.000563306
DG2C04650	15.117	21.5526	22.3342	0.534215	1.28772	0.169	-4.90344	1.41e-13	7.37e-12
DG2C04651	0.0996032	0.720821	3.08312	0.170517	0	0	-4.51714	0.00179924	0.0121095
DG2C04662	21.4595	69.3077	113.964	8.50132	8.15512	21.2512	-2.42836	2.29e-05	0.000279662
DG2C04668	249.948	273.016	230.395	84.123	109.563	150.879	-1.12262	0.00019317	0.00181785
DG2C04675	52.4417	47.3918	36.9254	12.1707	10.0414	15.1776	-1.86472	5.44e-10	1.68e-08
DG2C04681	29.443	25.8139	36.623	11.2725	12.9233	11.481	-1.35989	3.9e-05	0.000446582
DG2C04683	8.11035	5.56049	8.52814	2.23416	3.20779	4.95946	-1.08797	0.00879158	0.0431514
DG2C04695	2.27184	3.36438	2.3073	6.48738	5.15902	4.85022	1.06093	0.00183589	0.0123136
DG2C04705	6.03972	3.5933	11.6761	0.640896	1.92006	1.33814	-2.44721	5.08e-05	0.000563548
DG2C04734	0.592235	0.473712	0.62654	0	0	0	-5.33847	0.00487863	0.0271513
DG2C04743	0.792025	0.452513	0	18.9829	11.5562	4.02139	4.76851	9.56e-08	2.03e-06
DG2C04745	26.0967	35.0871	31.8429	8.28581	14.0155	13.3078	-1.37932	5.53e-05	0.000607837
DG2C04749	25.8588	25.8199	20.7047	9.05765	6.95939	8.247	-1.57094	9.27e-09	2.35e-07
DG2C04758	29.2504	24.3499	17.2506	272.577	396.12	130.448	3.50112	1.97e-16	1.51e-14
DG2C04760	202.631	177.727	216.941	53.44	66.0217	54.1914	-1.77714	1.84e-12	8.15e-11
DG2C04761	20.2487	13.8183	9.5042	8.57601	5.2225	5.8259	-1.14585	0.00776301	0.0391052
DG2C04764	94.7544	90.6634	132.751	1.08213	7.02687	7.18901	-4.37276	3.54e-16	2.6e-14
DG2C04776	7.84529	13.2923	10.0169	725.093	674.791	336.248	5.80808	1.53e-51	1.38e-48
DG2C04778	11.0261	17.755	14.8927	58.0483	49.4645	69.8743	2.02839	2.56e-11	9.58e-10
DG2C04779	19.5362	25.7874	26.3297	3.20757	4.50506	4.1729	-2.5862	3.27e-17	2.69e-15
DG2C04788	11.3332	16.7169	21.7761	8.98978	7.19114	3.58535	-1.32924	0.0016887	0.0114713
DG2C04791	1.40616	0.860777	0.944516	0.193444	0	0	-4.05492	0.00233971	0.0150295
DG2C04798	0	0.119804	0	6.05785	5.56281	0.255522	6.67285	2.94e-06	4.43e-05
DG2C04811	41.7669	33.9838	39.9739	15.2327	8.3263	10.1247	-1.77546	2.23e-08	5.34e-07
DG2C04817	105.427	231.035	205.449	45.8242	58.6642	33.6483	-1.96628	1.43e-07	2.92e-06
DG2C04818	20.3614	14.1553	29.5255	7.07411	4.62993	4.96232	-1.93785	3.79e-07	7.06e-06
DG2C04828	56.1686	60.1412	48.418	17.6291	19.5918	20.618	-1.50401	2.23e-08	5.34e-07
DG2C04830	0	0	0.077818	0.680008	0.96593	6.69567	6.7385	2.09e-05	0.0002583
DG2C04833	0.926759	0.635389	0.653627	0.97839	3.6059	2.96131	1.77128	0.0018042	0.0121339
DG2C04835	8.17285	0.270692	0.696155	0.304166	0	0	-4.91232	0.00415265	0.0238261
DG2C04837	142.501	114.931	34.557	13.8055	15.3452	27.863	-2.34898	5.77e-06	8.13e-05
DG2C04839	66.445	200.151	101.369	15.066	23.6276	63.7403	-1.83725	0.001046	0.00770752
DG2C04843	64.2161	74.044	113.359	29.2303	32.7741	31.0954	-1.42969	3.39e-06	5.04e-05
DG2C04855	41.3831	23.7212	34.3702	8.2751	11.4283	9.17624	-1.77999	3.36e-07	6.34e-06
DG2C04867	7.78659	6.45661	7.20893	14.3331	21.4794	15.7021	1.26832	0.000254828	0.00231
DG2C04872	3.10838	6.81574	5.7276	10.571	11.812	14.3321	1.23807	0.00173745	0.0117569
DG2C04880	24.8477	27.4811	32.1218	3.21965	2.19221	1.52781	-3.60118	3.31e-24	5.5e-22
DG2C04881	0.911303	0.0946656	0.584297	2.44655	4.99996	1.41334	2.47399	0.00193239	0.0128453
DG2C04887	0.732866	0.502456	1.03376	112.071	97.3069	41.1693	6.79465	1.78e-40	9.62e-38
DG2C04889	149.321	234.198	154.701	30.3255	9.39849	10.7128	-3.40974	3.01e-13	1.49e-11
DG2C04906	14.326	8.57798	33.539	1.68966	0.436382	0.51023	-4.41771	6.54e-13	3.09e-11
DG2C04934	15.9192	19.7796	19.4132	54.5594	61.6342	44.1839	1.54675	1.15e-08	2.86e-07
DG2C04935	33.8732	18.894	67.2797	81.0538	155.836	84.7558	1.42547	0.00277354	0.0172491
DG2C04941	4.25938	1.75918	1.50806	0.329453	0.272278	0.062534	-3.50846	5.42e-05	0.000596972
DG2C04951	188.786	577.182	665.739	148.372	238.736	83.7576	-1.59928	0.00154464	0.0106308
DG2C04953	20.7016	11.2483	17.8781	33.144	32.3907	42.5757	1.12196	0.000757577	0.00589591
DG2C04954	522.572	592.138	898.301	223.632	237.658	331.558	-1.3396	3.21e-05	0.000375863
DG2C04957	19.5751	17.3525	23.8402	56.5514	57.886	40.2682	1.35315	6.11e-06	8.56e-05
DG2C04963	8.46933	12.2379	10.0608	23.0146	25.0833	26.7566	1.28937	1.15e-05	0.000151171
DG2C04982	2.44244	1.9002	2.62668	3.80327	5.79016	6.14252	1.18013	0.00836092	0.0413971
DG2C04988	4.24814	4.7171	7.47624	1.3251	2.51499	3.04163	-1.25058	0.00486366	0.0270866
DG2C05013	967.309	1228.58	1362.74	135.428	119.3	197.063	-2.97233	1.31e-22	1.84e-20
DG2C05014	2.08692	1.00407	1.162	0.0705146	0.145693	0.0669224	-3.91564	0.000385113	0.00330629
DG2C05016	10.8207	17.0356	10.5669	7.83736	6.15826	4.62064	-1.03923	0.0029496	0.0181285
DG2C05017	9.794	7.48007	8.78979	2.90944	1.40263	2.97598	-1.83214	2.9e-06	4.38e-05
DG2C05039	9.38715	27.5045	32.1807	0.251851	1.37523	1.1951	-4.60788	6.91e-15	4.39e-13
DG2C05059	7.72431	6.07045	9.27126	2.3853	0.648466	1.86663	-2.22843	7.34e-06	0.00010063
DG2C05063	32.4269	20.0986	34.7672	13.6261	5.99562	12.6924	-1.42838	0.000931704	0.00697981
DG2C05093	151.255	169.922	172.219	27.4744	32.8254	31.199	-2.42542	7.67e-25	1.35e-22
DG2C05104	0	0	0	1.57278	1.98586	0	6.42876	0.00178685	0.0120442
DG2C05113	9.84704	2.06286	0.921706	23.8819	13.8354	10.0216	1.90043	0.0054213	0.0295119
DG2C05118	22.6155	16.535	16.2627	8.49252	4.36752	4.50509	-1.66897	7.52e-06	0.000102676
DG2C05126	0.221061	1.42088	0.974442	0.177398	0	0.0336722	-3.62276	0.00230283	0.0148405
DG2C05127	19.1	32.4443	21.5802	9.44351	10.8146	10.5604	-1.23992	0.00022551	0.00208302
DG2C05140	305.47	300.967	398.668	144.456	136.869	167.187	-1.15914	8.21e-06	0.000111247
DG2C05163	4.31504	6.77624	5.49725	1.57855	3.1336	1.35126	-1.44723	0.00106668	0.00783661
DG2C05171	3.60578	4.62475	4.46916	1.63773	1.56174	0.95649	-1.60718	6.51e-05	0.00070129
DG2C05174	17.2065	11.2119	18.2915	4.4081	9.72749	6.75802	-1.15606	0.0025365	0.0160194
DG2C05183	0.830027	9.76902	12.4886	0.213146	0.440389	1.31487	-3.5393	0.000176291	0.00167884
DG2C05202	2.54643	3.02459	1.81171	0.430204	0.399987	0.449117	-2.52208	8.01e-06	0.000108753
DG2C05203	26.6986	22.6658	20.0613	13.6039	6.62762	7.55579	-1.31564	0.000278563	0.00249785
DG2C05204	24.2566	13.4227	14.5128	4.7942	4.33816	5.94485	-1.78599	4.84e-07	8.79e-06
DG2C05222	3.00109	3.02102	0.965916	0.596347	0.853015	0.565967	-1.79001	0.00538865	0.029405
DG2C05223	1.33502	1.05206	1.83984	11.4669	4.45755	7.79744	2.4947	6.64e-07	1.17e-05
DG2C05234	15.3731	12.9935	15.7759	5.07564	4.7256	4.69813	-1.60115	3.57e-07	6.7e-06
DG2C05241	22.4703	3.63162	2.16286	89.3816	57.3918	41.5478	2.74131	6.12e-05	0.000664236
DG2C05244	48.0178	17.5361	18.0394	6.76424	8.28607	5.15094	-2.04371	4.37e-06	6.34e-05
DG2C05247	21.3625	32.3456	38.5085	51.8191	71.0051	64.6237	1.02884	0.00124982	0.00894062
DG2C05251	51.8802	41.4622	54.9942	10.6065	14.2854	13.8763	-1.93085	1.3e-11	5.05e-10
DG2C05254	4.56515	2.08659	4.82958	7.61998	13.7255	12.9801	1.58312	0.00499973	0.0277108
DG2C05258	72.1776	56.8435	92.9503	31.9363	17.8523	23.9872	-1.58459	2.32e-06	3.59e-05
DG2C05277	5.03832	2.10182	1.88013	9.34421	5.51612	9.258	1.41902	0.0100925	0.0481933
DG2C05279	29.2392	52.6393	60.8748	10.1373	5.76876	2.85365	-2.92328	6.37e-10	1.94e-08
DG2C05280	0.114079	0.879897	0.871629	13.439	12.1055	17.7589	4.55396	2.84e-16	2.11e-14
DG2C05292	10.5348	7.59112	10.815	0	0	0.135486	-7.67774	2.41e-20	2.68e-18
DG2C05294	7.41953	4.50584	8.84343	0.133238	0.206465	0.442575	-4.71417	8.81e-13	4.1e-11
DG2C05301	1.35095	2.70146	1.72979	0.805342	0.447985	0.558538	-1.66627	0.00222991	0.0144503
DG2C05305	46.8012	67.8527	117.341	18.149	25.9259	33.2127	-1.58107	0.000125259	0.00124531
DG2C05308	0	0	0	4.52469	3.56947	7.57338	8.65601	8.98e-11	3.11e-09
DG2C05310	12.7617	10.1342	10.2262	4.25942	5.16358	5.6099	-1.13433	0.000332827	0.00291016
DG2C05312	57.6394	25.449	50.7623	15.3017	5.03126	9.11929	-2.17981	2.01e-06	3.15e-05
DG2C05318	42.234	44.4828	165.447	200.759	378.565	527.29	2.13665	8.92e-05	0.000924651
DG2C05330	3.11729	0.314298	9.05293	0	0.121614	0.055862	-6.1447	1.39e-06	2.26e-05
DG2C05344	15.3315	26.4674	20.3555	8.99292	8.77823	12.063	-1.05233	0.00135844	0.00957686
DG2C05345	9.6262	9.14762	10.0452	2.68006	1.98693	1.61589	-2.19305	7.76e-11	2.71e-09
DG2C05348	192.882	291.506	554.875	106.275	43.9454	65.2227	-2.2664	5.91e-07	1.05e-05
DG2C05349	21.7769	6.4667	4.0446	3.54598	2.34207	2.64813	-1.91441	0.00156903	0.0107817
DG2C05350	10.7474	5.01463	8.84326	2656.83	3126.5	2426.86	8.3847	1.49e-137	2.6e-133
DG2C05361	8.91447	3.81291	5.69743	3.09603	2.29381	1.60271	-1.39428	0.00194243	0.0128998
DG2C05364	0.136528	0.117005	0.0401211	1.27091	0.905474	0.457511	3.15571	0.00143183	0.00999765
DG2C05370	1.48393	14.0173	0.697727	0.952663	1.24661	0.66303	-2.49153	0.00705588	0.0363264
DG2C05372	13.2431	18.1772	19.7273	41.3605	70.4223	101.187	2.06373	6.2e-08	1.37e-06
DG2C05373	15.6449	23.5728	14.5612	58.2351	80.1271	61.9439	1.90369	1.66e-09	4.68e-08
DG2C05391	0	1.0982	0	23.6929	17.8474	3.51342	5.39137	1.25e-06	2.05e-05
DG2C05392	170.169	161.979	136.59	1787.53	1871.5	1244.96	3.39292	9.3e-35	3.47e-32
DG2C05402	4.67543	2.25674	2.79529	35.553	47.635	27.7498	3.51333	1.14e-19	1.2e-17
DG2C05408	9.59491	10.2971	10.8975	1.91453	3.26774	4.661	-1.63776	0.000227862	0.00210198
DG2C05424	16.7229	19.0676	18.471	6.61736	3.87224	6.23633	-1.69148	2.81e-07	5.4e-06
DG2C05425	2.00727	14.7558	1.37637	0.558411	0.710002	0.0815329	-3.74284	3.21e-05	0.000376026
DG2C05426	7.54919	8.05372	9.07018	25.0473	28.0909	20.1079	1.57541	4.52e-08	1.02e-06
DG2C05427	43.6858	27.5376	16.1875	968.309	893.631	577.07	4.80813	1.43e-33	4.91e-31
DG2C05428	0	0.0897457	0.0923217	1.51265	2.3961	1.14847	4.85177	0.000462492	0.00387812
DG2C05441	11.3206	10.5663	17.2597	18.1333	27.579	35.3751	1.056	0.00531379	0.0290654
DG2C05442	2.1442	2.09157	1.41391	12.3554	6.59008	10.069	2.36431	6.95e-08	1.52e-06
DG2C05444	4.1209	6.72691	8.15021	24.272	26.4628	26.702	2.03529	1.6e-08	3.9e-07
DG2C05447	12.3105	6.84588	7.42826	28.873	19.3771	16.1012	1.27843	0.00187511	0.0125347
DG2C05451	15.1235	20.8124	17.8873	46.6517	112.785	46.3291	1.94081	2.13e-06	3.32e-05
DG2C05460	4.05972	5.36551	4.5421	9.1691	14.468	6.25829	1.10364	0.00931715	0.0451829
DG2C05468	4.06977	3.87535	5.18256	0.508033	0.37488	2.34188	-2.01352	0.00505965	0.0279677
DG2C05471	51.145	86.2427	81.1423	32.7162	41.8277	31.1898	-1.04176	0.000758599	0.00590124
DG2C05476	33.6323	55.7611	50.4157	3.79353	10.5812	2.04015	-3.08599	6.62e-09	1.71e-07
DG2C05489	202.614	289.702	448.134	50.4854	77.8717	49.8565	-2.3952	7.91e-11	2.76e-09
DG2C05491	3.88983	4.97818	3.42929	1.89789	1.85745	1.7538	-1.1525	0.00601951	0.0320355
DG2C05499	12.2071	8.68935	8.76234	39.5693	41.2759	58.2202	2.23376	2.27e-12	9.89e-11
DG2C05511	44.8913	41.5208	30.1673	10.824	9.6396	8.40026	-2.00841	2.2e-11	8.3e-10
DG2C05521	60.0112	85.8651	148.427	33.8693	15.2848	54.5178	-1.50099	0.00197815	0.0131023
DG2C05522	3.16976	1.96848	4.21196	320.46	432.969	444.446	7.00683	6.19e-90	2.41e-86
DG2C05528	0.166355	0.126727	0.065182	0.978981	0.349377	0.354751	2.22986	0.00465997	0.0261742
DG2C05532	58.7603	66.9066	68.5831	14.5153	8.32365	13.1921	-2.42509	7.63e-16	5.45e-14
DG2C05540	20.1216	28.9626	22.0665	9.15988	10.2665	11.3124	-1.20466	1.15e-05	0.000151238
DG2C05547	36.957	24.1583	40.7723	106.303	72.08	38.7951	1.09634	0.0073572	0.0374485
DG2C05551	2.11207	2.11173	4.55157	0.451973	0.700378	0.321711	-2.57284	0.000100097	0.00102033
DG2C05558	20.4502	34.5845	49.4759	3.1509	4.04421	7.52127	-2.82119	1.81e-09	5.08e-08
DG2C05561	26.3844	10.2872	12.5733	6.40913	4.2564	4.67059	-1.67853	0.00015903	0.00153427
DG2C05573	2.33808	1.33583	2.07724	0.628332	0.324555	0.331291	-2.15963	0.000242235	0.00221359
DG2C05592	79.3708	58.297	61.0518	16.8597	14.8657	17.02	-2.02196	9.21e-14	5.03e-12
DG2C05600	69.0031	65.1475	107.138	16.698	37.8485	23.6707	-1.62056	2e-05	0.000248404
DG2C05604	67.6436	98.8256	76.0289	43.4942	22.7471	29.5399	-1.33406	0.00013117	0.00129818
DG2C05611	11.2535	11.0766	11.3945	24.3204	15.8137	27.1546	1.0026	0.00652922	0.0341654
DG2C05616	7.60087	1.7586	1.62447	13.2275	14.4981	14.3142	1.93924	0.000558087	0.00456008
DG2C05624	50.317	30.4671	91.1755	5.04397	8.03788	8.40273	-2.99686	8.06e-12	3.23e-10
DG2C05650	4.44756	4.2128	3.96685	13.9257	13.0925	11.3622	1.60893	3.3e-09	8.86e-08
DG2C05654	3.3086	4.4624	1.46641	11.4213	8.48949	7.40254	1.56961	0.00126988	0.00906377
DG2C05661	8.9229	15.398	19.7357	36.8019	22.9949	29.1133	1.01855	0.00685493	0.0354742
DG2C05681	57.9825	13.5042	27.9283	90.8866	55.5188	107.858	1.35869	0.00739493	0.0376023
DG2C05686	46.1253	43.332	51.2813	102.334	100.457	79.3116	1.00838	9.84e-05	0.0010054
DG2C05688	15.3491	7.11583	7.01078	1.29509	0.872553	1.01535	-3.20624	7.95e-11	2.77e-09
DG2C05690	106.112	110.438	106.678	24.8985	30.146	19.8966	-2.1034	6.76e-15	4.3e-13
DG2C05691	349.529	465.237	403.936	54.64	39.6138	26.7139	-3.32708	5.24e-24	8.58e-22
DG2C05699	5.84604	5.52131	6.24076	39.5988	37.5058	33.002	2.65001	3.21e-20	3.53e-18
DG2C05717	4.80613	1.11698	2.87261	302.795	612.109	267.914	7.06991	3.28e-45	2.35e-42
DG2C05718	0.363998	0.748676	0.941313	69.4503	117.904	153.204	7.39701	3.83e-52	3.73e-49
DG2C05722	0.282745	1.1308	0	89.8515	99.761	75.1102	7.56529	5.44e-35	2.07e-32
DG2C05724	0	0	0	2.77391	3.4797	0	6.0608	0.00504175	0.0278908
DG2C05725	48.5798	74.3103	164.424	458.748	874.125	289.105	2.50104	9e-07	1.53e-05
DG2C05728	8.48961	10.8169	10.6563	4.63027	2.65744	3.90612	-1.4142	3.71e-05	0.000427218
DG2C05730	8.72745	8.08725	9.6464	18.1189	28.221	31.0054	1.55297	2.15e-06	3.35e-05
DG2C05743	54.7413	132.494	136.012	30.2636	44.2421	31.8749	-1.59798	5.02e-05	0.000557948
DG2C05744	31.2367	33.276	28.3366	58.115	63.1547	63.7475	1.00048	2.16e-05	0.00026496
DG2C05747	29.1632	31.6057	36.3007	2.62045	2.84958	2.5524	-3.5921	6.56e-30	1.78e-27
DG2C05750	10.8643	4.52386	6.11476	2.2461	1.09912	2.29996	-1.92379	0.000193711	0.00182098
DG2C05754	22.6597	17.0721	34.4412	53.6063	61.7646	47.8411	1.1424	0.00113629	0.00827539
DG2C05764	12.9641	25.7601	25.4206	99.3575	120.904	71.3685	2.19094	2.94e-09	7.98e-08
DG2C05770	3.25221	4.01351	4.58746	6.40283	9.60549	10.251	1.15456	0.00227547	0.0146912
DG2C05774	29.778	40.3879	93.1388	14.2962	0.772796	4.10194	-3.08746	0.00502499	0.0278156
DG2C05777	103.157	38.5737	68.6662	10.6458	15.3541	9.64422	-2.55704	4.61e-10	1.44e-08
DG2C05782	202.674	240.365	371.261	109.654	144.808	71.6411	-1.31562	0.000319881	0.00281271
DG2C05788	13.9466	8.05123	15.0277	5.73588	3.17956	5.22238	-1.38406	0.000581172	0.00471353
DG2C05812	7.26767	34.033	40.9738	714.898	1255.97	1080.58	5.21813	2.9e-23	4.4e-21
DG2C05815	473.873	243.28	312.764	107.949	82.8592	120.092	-1.72281	2.3e-07	4.49e-06
DG2C05827	4.95336	5.0132	8.90015	13.1742	9.76157	18.1079	1.12801	0.00927446	0.0450171
DG2C05845	2.19127	3.16283	4.33815	5.3309	16.0626	17.7077	2.02137	0.000583327	0.00472773
DG2C05854	77.9684	90.9687	86.9241	34.1695	40.0311	39.1216	-1.16924	2.34e-06	3.61e-05
DG2C05870	17.8907	12.678	25.4317	0.712287	0.27594	0.760501	-4.98838	6.88e-20	7.44e-18
DG2C05917	7.44898	11.1073	8.99165	3.08802	5.49413	2.52367	-1.30564	0.00150271	0.0103959
DG2C05920	3.31099	7.29159	13.1619	0.386474	1.51717	1.90729	-2.63482	3.21e-05	0.000375702
DG2C05923	25.9615	11.91	9.51847	1.89676	2.03206	0.933404	-3.28116	1.28e-11	5.01e-10
DG2C05925	3.25238	2.87639	2.64473	1.37292	1.09329	1.60158	-1.1026	0.0049915	0.0276959
DG2C05929	13.8262	15.8252	25.8844	4.14917	6.52141	7.67871	-1.59265	2.92e-05	0.000345904
DG2C05932	4.81176	3.09761	4.46114	13.1395	13.574	14.1218	1.72643	2.74e-06	4.17e-05
DG2C05940	103.652	41.5604	61.4107	33.8284	12.7855	24.7444	-1.52896	0.000747676	0.00583181
DG2C05942	60.2275	107.746	158.669	357.921	222.164	695.451	1.96985	3.15e-05	0.000369211
DG2C05943	1.62001	0.389713	1.30292	76.9616	92.1733	139.64	6.53596	1.27e-43	8.07e-41
DG2C05950	25.0354	31.7448	13.1275	9.7175	13.2525	9.89727	-1.08198	0.00430391	0.0245412
DG2C05953	36.1578	36.4483	36.4621	13.3639	16.4827	16.3263	-1.23454	4.41e-07	8.09e-06
DG2C05956	3.59225	2.94175	2.95581	1.61432	0.397072	0.80252	-1.74789	0.00843526	0.0417164
DG2C05973	4.79571	6.66022	8.41246	18.8516	34.2525	13.6657	1.75508	9.78e-05	0.00100076
DG2C05975	196.952	268.911	307.91	74.0098	55.7318	60.1595	-2.02152	2.64e-12	1.13e-10
DG2C05978	78.0295	105.943	118.886	32.864	37.8587	48.9163	-1.33447	1.08e-05	0.000142878
DG2C05980	0.441195	0.840236	0.979601	0	0	0.119472	-4.19438	0.00663526	0.0346021
DG2C05982	5.02166	6.67708	16.0986	94.3706	117.232	168.89	3.78125	2.5e-16	1.87e-14
DG2C05984	72.7353	24.4958	37.3531	12.3032	5.85255	7.0602	-2.41135	2.14e-07	4.21e-06
DG2C06018	75.4734	26.6309	82.2437	24.3685	15.3916	16.6563	-1.7045	0.000118411	0.00118529
DG2C06019	787.059	1103.48	1130.45	83.5577	73.1755	48.9313	-3.87137	1.82e-35	7.08e-33
DG2C06022	2.46095	2.89994	3.39901	1.73789	0.918079	1.36821	-1.11586	0.00483753	0.0269601
DG2C06033	29.4982	13.1746	26.1998	1.66056	0.547491	0.368843	-4.73751	2.68e-18	2.49e-16
DG2C06042	66.9849	8.93635	12.6568	275.047	204.161	105.381	2.7268	2.71e-05	0.000325314
DG2C06044	299.272	573.27	637.419	124.885	120.629	84.6879	-2.18797	7.2e-10	2.17e-08
DG2C06045	9.46345	6.70792	13.0276	2.59911	5.16873	3.08337	-1.4245	0.00157017	0.0107874
DG2C06052	6.48282	11.1333	13.1908	22.2454	36.0053	35.8491	1.61717	1.61e-05	0.000204405
DG2C06053	5.63469	3.21931	4.78358	12.4599	14.9481	19.8358	1.7947	0.00304593	0.0185869
DG2C06054	0.0572133	0.0653761	0.538021	3.74648	2.35258	0.836617	3.41602	0.000875608	0.00663762
DG2C06057	20.814	27.4802	29.9192	1825.31	1327.99	1028.06	5.74587	2.31e-74	6.22e-71
DG2C06062	0.271225	0.581102	0.677486	124.498	95.2917	37.7188	7.41136	5.53e-47	4.31e-44
DG2C06063	1.6996	2.49697	2.46161	394.947	488.36	254.52	7.42507	4.23e-101	2.47e-97
DG2C06064	3.38082	8.97829	7.13858	1831.77	1406.41	1046.72	7.78703	1.94e-85	6.8e-82
DG2C06065	14.2772	11.1152	18.3194	2.8874	1.24865	2.61285	-2.68852	9.09e-10	2.69e-08
DG2C06096	1.26943	0.984293	1.65205	5.00615	3.96897	5.91127	1.93691	3.26e-05	0.000380531
DG2C06097	8.87725	13.8566	17.6644	2.45843	2.15492	4.45426	-2.14733	3.04e-06	4.56e-05
DG2C06102	0.292169	3.00469	3.09093	43.1408	37.9792	1.06808	3.70082	0.000457379	0.00384353
DG2C06114	12.7277	17.2425	10.9509	4.0434	3.13283	4.31709	-1.8242	9.45e-05	0.000971954
DG2C06117	584.159	591.296	1380.91	146.015	195.318	208.133	-2.21421	2.1e-08	5.04e-07
DG2C06121	8.79132	41.082	28.3798	5.22273	5.91757	9.27376	-1.93028	0.000797945	0.00614596
DG2C06142	6.72246	9.48154	6.7024	3.50386	3.56087	2.32505	-1.28109	0.000250703	0.00228027
DG2C06149	2.51194	2.74819	4.46049	0.205868	1.55962	0.390761	-2.17275	0.00513474	0.0283024
DG2C06150	4.98666	3.18604	4.1599	1.37693	0.355616	0.392036	-2.53387	0.000141417	0.00138822
DG2C06153	3.22537	2.03675	6.53505	0.844605	1.01327	0.284431	-2.46021	4.26e-05	0.000483535
DG2C06154	5.41753	4.34256	5.98796	0.207641	0.0536268	0.197063	-5.08584	3.33e-14	1.95e-12
DG2C06166	33.0659	27.6629	22.673	68.1481	69.6184	40.2129	1.09883	0.00104983	0.00773107
DG2C06184	15.9391	17.7209	9.5199	43.5858	29.8276	21.8376	1.14697	0.00442268	0.0250716
DG2C06188	4.48013	3.97888	2.60706	1.30994	1.20617	1.45942	-1.47111	0.000259091	0.002345
DG2C06196	5.65445	6.87954	8.12899	2.76827	2.10439	4.2135	-1.17761	0.00501281	0.0277658
DG2C06200	4.00842	1.83213	11.9365	2703.39	2351.13	1841.14	8.61082	1.05e-64	1.93e-61
DG2C06201	22.8975	29.2591	17.6542	1676.11	2131.92	733.856	6.0299	1.75e-46	1.3e-43
DG2C06216	0.990032	0.301675	0.620669	4.49148	2.62642	1.12599	2.10395	0.00902468	0.044061
DG2C06223	135.63	153.671	290.069	66.5686	102.205	80.1061	-1.21471	0.00127851	0.00911421
DG2C06227	8.9688	11.6962	12.1196	2.16916	1.68067	1.72564	-2.55013	1.1e-14	6.82e-13
DG2C06262	44.7946	31.0257	58.7979	22.9556	11.4664	26.0955	-1.14889	0.0039918	0.023096
DG2C06287	72.2572	83.0781	107.223	20.5105	28.9777	53.2423	-1.34862	0.000555365	0.00454101
DG2C06299	3.60209	4.11601	2.11708	0	0	0	-5.53484	0.00261938	0.0164421
DG2C06314	142.081	130.305	165.285	47.4117	64.3174	78.4712	-1.19707	5.3e-05	0.000586085
DG2C06323	12.775	19.9704	23.3593	3.45522	1.80435	3.31523	-2.70352	6.05e-12	2.46e-10
DG2C06333	9.81646	22.0662	4.44534	68.2893	86.45	30.1011	2.35522	2.95e-05	0.000349842
DG2C06351	45.8227	38.7975	51.5826	14.5805	17.7876	34.4901	-1.02104	0.00819141	0.040742
DG2C06359	17.6125	21.0774	23.8102	40.9118	41.5787	57.3487	1.16745	4.88e-05	0.000544836
DG2C06368	0	0	0	0.107695	0.222513	0.178865	5.32274	0.00812932	0.0404995
DG2C06378	12.8278	11.1255	15.7888	50.1417	56.0418	46.678	1.9486	1.73e-12	7.67e-11
DG2C06401	0.426871	0.545159	0.501774	3.2563	17.153	3.3964	4.02075	8.69e-10	2.58e-08
DG2C06406	9.32917	11.6518	9.75479	3.41245	5.53975	3.70127	-1.27538	0.000791058	0.00610631
DG2C06409	138.291	138.649	139.649	93.7429	68.4569	45.066	-1.00181	0.00203693	0.0134307
DG2C06430	49.967	77.7163	71.9256	22.7809	31.7812	38.0665	-1.10153	0.000920437	0.00691462
DG2C06439	43.7235	56.8328	47.4422	11.843	13.7217	14.8414	-1.86677	1.71e-11	6.52e-10
DG2C06440	6.38751	1.82471	3.85845	8.42921	11.8852	11.5673	1.40188	0.00830492	0.0411838
DG2C06445	0.316049	0	0	5.81644	2.65504	0	4.69428	0.00673006	0.034957
DG2C06460	0.12219	0.0930819	0.0957537	3.71303	7.67162	5.26099	5.73836	7.31e-15	4.62e-13
DG2C06463	1.46981	3.09558	1.3212	9.54702	14.4883	10.0791	2.54301	3.17e-09	8.55e-08
DG2C06464	57.8075	26.8587	40.6583	81.2162	111.531	85.9277	1.15731	0.00122146	0.00876632
DG2C06499	48.3612	59.0514	62.7402	27.7804	23.9992	26.5489	-1.11369	1.62e-05	0.000205222
DG2C06501	9.58226	11.9131	12.8191	39.8226	52.3067	34.073	1.88446	9.24e-11	3.19e-09
DG2C06504	0.801684	1.73034	3.66472	7.5485	7.3255	4.88452	1.6839	0.00849051	0.0419334
DG2C06507	20.0866	57.3464	32.9485	20.5935	18.4083	13.7219	-1.05934	0.00996564	0.047737
DG2C06534	0.557575	0.700838	0.458789	1.93296	3.55001	4.48431	2.54358	7.7e-05	0.000810312
DG2C06558	24.113	36.8813	38.1299	5.18889	6.57552	7.61664	-2.34867	3.03e-13	1.5e-11
DG2C06559	12.6994	6.04636	8.19565	21.1015	23.5333	19.4197	1.25259	0.0008368	0.0063946
DG2C06566	27.0542	33.6185	33.7201	13.5175	13.2068	19.8898	-1.0118	0.000919608	0.00690988
DG2C06569	49.9913	67.1176	84.9894	18.6107	29.9465	27.2337	-1.40985	1.49e-05	0.000190914
DG2C06600	33.1802	13.3242	37.5393	6.01398	6.47353	12.6126	-1.73901	0.000182967	0.00173252
DG2C06603	2.56672	2.27732	5.85672	0.348945	0.761022	0.515152	-2.71609	4.66e-06	6.71e-05
DG2C06617	13.3468	15.16	24.7743	8.95215	7.50424	9.27288	-1.04496	0.00326616	0.019657
DG2C06647	9.4167	13.6205	10.3685	45.3787	46.9584	47.134	2.0686	5.93e-13	2.82e-11
DG2C06651	40.0314	34.6581	59.5608	17.313	11.5376	13.8304	-1.6487	6.38e-07	1.13e-05
DG2C06660	0.689079	0.472435	0.593994	0.0589839	0	0.0559791	-3.91127	0.00969638	0.0466515
DG2C06683	9.52661	5.62347	7.53626	1.44928	0.538993	0.770251	-3.03483	2.79e-09	7.59e-08
DG2C06685	2.76713	0	1.05492	0.096025	0	0	-5.21839	0.00853886	0.0421142
DG2C06687	4.74495	3.43673	4.04043	0.479716	0.446021	0.386986	-3.21531	4.2e-15	2.75e-13
DG2C06691	5.9993	12.2	11.0561	0.979188	1.55107	3.03573	-2.38457	6.03e-06	8.46e-05
DG2C06692	0.0811081	0	0.0476701	0.781055	1.07584	0.296506	4.03556	0.00296775	0.0182177
DG2C06693	6.65591	7.23698	10.3743	24.7721	39.5926	22.7241	1.84889	1.42e-07	2.9e-06
DG2C06694	4.33005	2.12634	2.60802	8.13275	10.3004	5.93055	1.42863	0.000826085	0.00632514
DG2C06697	64.2353	97.9762	60.8364	216.94	333.209	230.461	1.81376	1.15e-08	2.87e-07
DG2C06704	3.3994	0.698634	0.833677	0.502417	0.194636	0.536425	-1.99419	0.0105447	0.0499173
DG2C06714	1.31476	0.25039	1.28789	5.06436	4.94117	9.34571	2.7605	0.00230573	0.0148537
DG2C06716	0.182606	1.87793	1.50254	9.37844	12.5951	3.11524	2.83546	0.00163138	0.0111524
DG2C06718	30.3361	24.6531	37.2004	489.141	292.66	159.268	3.35629	6.22e-16	4.47e-14
DG2C06724	4.96034	6.22862	3.55611	2.27462	1.12069	2.42444	-1.33354	0.00296773	0.0182177
DG2C06739	2.01239	2.555	3.94251	5.59836	10.6772	7.90162	1.51529	0.00598187	0.031903
DG2C06749	69.9015	42.8168	54.1771	32.0743	13.4671	16.8223	-1.41533	0.000448385	0.00377976
DG2C06751	3.98233	1.96962	3.07416	8.92902	6.22836	6.084	1.23677	0.00689848	0.0356469
DG2C06753	7.17665	8.65979	4.04925	10.8364	15.764	14.552	1.05515	0.00885354	0.0433887
DG2C06754	213.547	432.04	315.51	86.086	68.7642	57.0694	-2.17516	1.58e-10	5.27e-09
DG2C06768	22.6573	17.6072	18.1126	46.3004	43.4171	47.7748	1.24085	2.44e-06	3.75e-05
DG2C06769	5.05056	4.29373	3.60957	0.674418	0.911094	1.72324	-1.96023	0.000153779	0.00149326
DG2C06773	29.6125	28.7767	28.5819	113.285	103.669	107.196	1.90346	5.43e-15	3.49e-13
DG2C06775	23.7333	40.4191	39.6685	8.80794	12.0316	8.55732	-1.8149	6.24e-08	1.37e-06
DG2C06795	33.5114	38.2518	32.5957	7.10257	6.0593	18.7871	-1.7012	0.0001271	0.00126146
DG2C06812	12.8602	17.1793	13.0377	2.55489	3.51917	3.81671	-2.11608	5.32e-10	1.64e-08
DG2C06822	19.6767	23.0461	18.0304	2.87095	3.79634	7.68364	-2.0742	8.41e-07	1.45e-05
DG2C06846	32.7548	46.8764	55.0954	5.39635	2.60561	3.45141	-3.55067	1.02e-20	1.19e-18
DG2C06860	0.513579	1.56494	1.60986	5.27537	9.08303	4.3808	2.36178	0.00278304	0.0172949
DG2C06864	6.91584	5.02499	5.74358	10.5688	16.9508	60.1368	2.31464	4.43e-05	0.000500221
DG2C06881	1.17279	0.775858	0.507899	10.6201	4.99439	8.72517	3.30444	2.41e-09	6.63e-08
DG2C06906	0.60658	0.953043	1.15865	8.08039	9.4539	3.3262	2.95138	2.21e-06	3.42e-05
DG2C06909	2.48272	2.34356	3.42591	14.83	10.4522	7.89222	2.01376	5.04e-05	0.000560277
DG2C06910	0.227467	0	0.0891272	5.35447	4.82752	1.10873	5.11455	4.25e-06	6.17e-05
DG2C06916	22.1862	23.1913	22.8088	11.5411	10.2195	10.0404	-1.09491	2.66e-05	0.000319514
DG2C06918	8.11236	15.1687	16.5906	52.5701	82.9469	65.7273	2.34143	5.82e-11	2.08e-09
DG2C06927	5.07485	4.67133	2.31985	0.78433	0.249313	0.916152	-2.61877	4.4e-05	0.000497166
DG2C06928	2.88069	1.36846	1.82625	0.0415588	0.429331	0.118325	-3.37237	3.51e-05	0.000405922
DG2C06951	7.20033	1.97677	9.23322	1.50082	1.42641	0.626719	-2.37201	0.000245119	0.00223587
DG2C06968	2.3992	3.2898	4.51231	0	0.212158	0.389811	-4.0638	2.1e-05	0.000258439
DG2C06994	48.0462	54.7498	41.5927	14.5586	16.5616	21.7738	-1.44245	9.37e-07	1.59e-05
DG2C07005	0	0	0	0.36997	0.709807	0.250802	5.73456	0.00221024	0.0143441
DG2C07023	0.196233	0.373717	0.230666	2.85553	0.78087	2.47093	2.94416	0.00125887	0.00899311
DG2C07030	10.6331	7.25954	4.24492	3.86396	2.39504	0.651931	-1.67655	0.0102764	0.0489116
DG2C07049	10.3568	9.75665	8.45684	24.8701	24.1195	18.8343	1.25232	1.46e-05	0.000186865
DG2C07061	3.84433	1.53749	1.80756	20.2377	6.62902	4.21611	2.10936	0.00764361	0.0386195
DG2C07081	6.99989	7.65082	2.50423	26.1815	15.3402	22.9934	1.91368	0.00151318	0.0104486
DG2C07083	2.54799	3.2609	1.19803	11.6467	16.8987	7.32753	2.35969	2.53e-05	0.000305436
DG2C07101	3.79534	8.01904	2.69362	0.82751	0.284958	0.610831	-3.06269	2.57e-05	0.000309549
DG2C07111	20.9467	16.1972	21.654	52.1689	59.0322	103.148	1.87119	6.08e-08	1.34e-06
DG2C07120	0	0.19187	0	11.3188	3.34089	0.920759	6.38589	5.09e-06	7.25e-05
DG2C07137	11.914	11.0236	9.01624	2.43674	1.99288	3.14771	-2.0693	9.72e-10	2.86e-08
DG2C07167	26.7729	21.4005	28.368	15.7353	11.9208	10.109	-1.01459	0.00188249	0.0125733
DG2C07170	64.2164	38.0454	41.8563	20.3981	25.6747	21.2133	-1.09393	0.0007092	0.00557013
DG2C07175	21.8406	9.88383	13.3873	6.75618	5.83226	7.99304	-1.12755	0.00762506	0.0385497
DG2C07179	2.65117	1.2365	1.46279	0.62523	0.322952	0.692275	-1.69964	0.00502205	0.0278081
DG3C00070	11.6081	4.89432	15.8341	1.03615	0.741052	1.28593	-3.39327	2.69e-09	7.35e-08
DG3C00079	8.12353	12.6385	8.30026	4.57333	5.7192	3.19815	-1.10194	0.0091711	0.0446081
DG3C00080	3.99277	1.95533	1.3689	11.1687	6.1473	7.1244	1.74293	0.000219809	0.0020418
DG3C00090	8.92701	5.62297	5.22818	14.2972	15.3139	15.2217	1.18474	0.000341105	0.00297438
DG3C00121	10.0297	3.30117	3.84444	0.909849	0.361514	1.26204	-2.75275	3.89e-05	0.000445945
DG3C00127	113.948	123.929	130.842	26.6814	22.9138	16.8668	-2.46678	1.46e-18	1.37e-16
DG3C00129	3.65212	3.03504	6.04917	2.06042	0.366991	0.606864	-2.06499	0.00356276	0.02108
DG3C00131	72.3224	67.2332	73.1564	18.527	13.5186	20.1012	-2.02263	1.55e-13	8.06e-12
DG3C00137	2.16491	1.76392	3.9389	0.459254	1.39835	0.734076	-1.59879	0.00378928	0.0221436
DG3C00143	5.2199	3.10658	7.6698	16.0574	18.7521	8.41478	1.43827	0.00223528	0.0144797
DG3C00144	34.0662	41.0864	81.2727	17.2048	26.6884	23.5967	-1.20845	0.00233987	0.0150295
DG3C00160	17.0049	2.75479	7.99553	1.10551	1.02786	0.209839	-3.56627	7.43e-07	1.29e-05
DG3C00200	19.8991	4.73712	18.1	3.04166	2.04245	1.58769	-2.67735	3.03e-05	0.000357211
DG3C00201	16.4149	4.48728	17.6334	4.03374	3.02117	2.00983	-2.08556	0.000364663	0.0031508
DG3C00221	8.60321	12.4339	12.0156	25.9415	29.2247	22.6109	1.24071	2.45e-05	0.000297593
DG3C00234	9.67371	10.9306	18.2192	1.84696	1.47873	2.05962	-2.84356	1.78e-12	7.88e-11
DG3C00256	1.23701	0.201928	0.207724	5.44555	7.73523	3.8761	3.34145	0.000604548	0.00486596
DG3C00262	199.772	136.617	130.397	54.0934	61.6605	91.1682	-1.16797	0.000314917	0.00277782
DG3C00273	0	0	0	0.794783	0.71159	0	5.90999	0.0074479	0.0378004
DG3C00279	2.73399	2.3547	3.28567	6.75877	10.5275	9.82058	1.70001	4.66e-07	8.48e-06
DG3C00306	11.7207	7.18174	11.9803	2.61724	1.57721	2.6909	-2.15813	0.000338723	0.00295655
DG3C00345	19.3768	7.65288	8.48401	0.667901	0.862484	0.633876	-4.03465	2.11e-12	9.25e-11
DG3C00346	1.30822	1.12115	2.41651	0.05999	0.309869	0.341604	-2.75997	0.00166627	0.0113475
DG3C00350	73.259	66.2845	73.808	22.2639	19.8595	14.3693	-1.91199	5.21e-12	2.15e-10
DG3C00356	14.7484	20.5176	14.6935	7.54381	6.87875	9.2416	-1.07139	0.000514036	0.00425064
DG3C00358	32.6719	30.0131	33.4812	78.2685	108.702	82.8083	1.4935	2.34e-08	5.57e-07
DG3C00361	26.8785	12.7897	18.3454	4.35187	6.69138	5.66698	-1.79174	2.15e-05	0.000263696
DG3C00366	10.8736	11.7311	10.1214	6.37829	3.36781	5.04446	-1.13945	0.00286507	0.0176959
DG3C00373	9.24568	5.9714	6.77283	2.68392	2.55939	1.73079	-1.65319	1.04e-05	0.000137984
DG3C00376	1.22979	3.44926	5.05956	76.0085	76.9648	41.6878	4.33055	4.72e-19	4.64e-17
DG3C00377	12.5023	16.8975	26.7059	2.76175	0.178317	2.12961	-3.45794	5.06e-07	9.14e-06
DG3C00388	1.88469	1.85209	2.25971	0.677571	0.249992	0.413391	-2.1538	0.000739297	0.0057775
DG3C00415	3.92879	1.01168	1.43099	8.59691	5.65166	9.37268	1.88939	0.000963748	0.0071922
DG3C00435	11.3077	8.46802	14.7187	0.328109	2.37271	0.233545	-3.55845	1.05e-06	1.77e-05
DG3C00447	0.498016	1.8969	0.585403	8.52586	12.5511	2.83203	3.01756	0.000499606	0.00414211
DG3C00449	5.95614	9.32662	8.10332	17.561	16.6786	24.5963	1.33842	0.000128511	0.00127366
DG3C00459	96.4936	111.26	150.72	16.0328	10.1182	12.3741	-3.21301	7.12e-24	1.16e-21
DG3C00465	124.623	159.744	165.192	36.4562	41.9288	42.0131	-1.8952	1.24e-13	6.56e-12
DG3C00468	321.099	401.978	401.84	193.957	110.817	123.161	-1.38902	6.99e-06	9.63e-05
DG3C00469	4.34672	7.53404	5.16686	12.4163	11.7904	14.7	1.19815	0.000860902	0.00654312
DG3C00513	0.356304	1.22142	0.418825	4.57485	10.8701	11.7228	3.78479	6.75e-06	9.34e-05
DG3C00515	28.3403	23.1775	16.9605	10.6873	7.47846	6.91095	-1.44358	1.05e-05	0.000138978
DG3C00526	92.8931	121.601	102.168	24.5006	37.6881	15.0758	-2.02991	8.88e-08	1.89e-06
DG3C00527	32.3821	74.8389	68.6873	14.3803	28.0968	10.3841	-1.72983	0.000633454	0.00505911
DG3C00530	0.471241	0.0897457	3.23126	0	0	0	-6.09691	0.00203437	0.0134214
DG3C00540	7.11405	4.58404	9.83992	0.309054	1.06424	1.07547	-3.13168	3.09e-09	8.33e-08
DG3C00565	3.30147	2.88485	0.798985	14.5871	13.2663	19.287	2.75472	3.4e-07	6.41e-06
DG3C00572	1.54315	13.9554	0.362785	0.509493	0.877234	0.59099	-2.99398	0.00230765	0.0148606
DG3C00573	25.0894	50.5596	62.8702	80.6602	145.243	191.555	1.59683	0.000210805	0.00196428
DG3C00575	191.202	100.61	134.805	70.9444	45.4769	41.8998	-1.42515	5.8e-05	0.000634241
DG3C00581	381.097	415.314	570.396	233.745	234.34	149.962	-1.1402	0.000229287	0.00211068
DG3C00582	46.8249	85.7801	77.7956	4.27914	13.5198	5.14412	-3.19162	5.92e-12	2.42e-10
DG3C00586	42.7457	17.7758	28.3139	13.1207	17.1853	13.6197	-1.01161	0.00830158	0.0411751
DG3C00592	30.4416	24.8891	33.6239	105.128	154.031	70.8323	1.89619	2.17e-07	4.27e-06
DG3C00600	64.5406	60.6411	104.167	9.54929	19.5629	4.83862	-2.75235	1.4e-08	3.43e-07
DG3C00602	80.4956	66.1746	59.5319	30.5278	20.5141	25.7484	-1.41945	7.99e-07	1.38e-05
DG3C00612	2.06442	2.21685	5.46731	0.287421	0.560859	0.333396	-3.04226	3.75e-07	6.99e-06
DG3C00677	32.5399	70.4962	49.3045	17.0261	22.2047	17.3047	-1.4237	0.000134999	0.00133081
DG3C00678	15.7051	18.797	21.5256	45.9889	55.1672	66.0364	1.58333	1e-07	2.11e-06
DG3C00680	0.503355	0.460136	0.473343	4.78257	2.003	3.92557	2.90301	0.000324367	0.00284613
DG3C00682	22.5318	23.1216	22.2915	8.53473	7.58518	6.25363	-1.59756	5.82e-08	1.29e-06
DG3C00683	24.531	44.7624	26.0566	68.9675	116.162	58.2984	1.35891	0.00033748	0.00294717
DG3C00687	0.412582	1.02147	1.13162	8.12275	11.8573	12.5689	3.68475	2.3e-12	9.96e-11
DG3C00691	15.5179	16.3602	13.4433	43.1558	41.8326	32.686	1.38222	1.6e-07	3.26e-06
DG3C00700	0	0	0.187556	0.956055	2.11643	0.129621	4.13454	0.00830869	0.0411967
DG3C00708	69.1668	49.0484	35.2651	19.3025	8.57103	9.88269	-2.01766	1.47e-06	2.38e-05
DG3C00712	4.37487	3.48617	2.70659	9.09101	10.537	6.59367	1.31385	0.00151009	0.0104298
DG3C00718	2.85487	3.85662	2.95312	2.00385	1.00981	0.726691	-1.36419	0.00235214	0.0150972
DG3C00720	2.59913	3.79241	5.45237	0.718786	0.371277	0.535989	-2.85702	6.12e-07	1.09e-05
DG3C00737	17.7341	19.8759	17.6497	4.8518	4.03101	5.14063	-1.97221	2.52e-13	1.26e-11
DG3C00742	0.923151	2.83147	1.25648	4.3669	4.06018	9.35459	1.83794	0.00179768	0.0121037
DG3C00755	27.5751	44.2726	51.8346	3.80947	3.70395	8.86129	-2.90988	4.51e-11	1.63e-09
DG3C00767	6.59029	4.64383	6.26191	2.3975	1.60262	3.21227	-1.27158	0.00629664	0.0331828
DG3C00769	13.1067	10.9985	8.90688	15.5139	21.4597	83.3502	1.87152	0.00278551	0.017299
DG3C00772	24.7881	17.9012	27.3895	7.51124	6.31291	14.1364	-1.31912	0.00220719	0.0143322
DG3C00779	4.80622	2.16033	3.2398	0.614181	1.02727	0.388595	-2.32933	1.26e-05	0.000164219
DG3C00781	28.894	27.7416	22.0565	6.25636	6.12307	12.8128	-1.63644	1.93e-05	0.000240383
DG3C00784	12.7217	19.4677	28.5246	4.53331	6.16996	6.14625	-1.84381	5.13e-06	7.3e-05
DG3C00785	4.40185	6.8168	6.19548	3.49523	1.22921	1.55272	-1.46577	0.00692334	0.0357542
DG3C00793	71.4545	22.8617	14.2788	12.5386	4.0018	3.09589	-2.46227	0.000180652	0.00171524
DG3C00795	272.873	342.135	473.902	98.8439	133.485	108.532	-1.67079	4.76e-08	1.06e-06
DG3C00837	0.477748	0.436728	3.93105	40.3627	32.8257	13.157	4.16694	2.31e-08	5.52e-07
DG3C00839	5.27897	3.18679	2.92702	12.2772	11.2299	10.3167	1.57031	0.000487614	0.00405805
DG3C00840	0.310085	0.0885815	0.273372	4.41273	7.23215	2.29864	4.37128	3.77e-12	1.58e-10
DG3C00851	3.55341	0.422957	0.696155	0	0.294585	0	-4.01124	0.00850722	0.0420087
DG3C00859	10.6618	8.41366	10.5247	37.8919	69.3045	54.6961	2.45629	2.23e-13	1.13e-11
DG3C00887	24.2723	38.0516	26.5216	15.5107	13.5649	8.68432	-1.22841	0.000260235	0.00235353
DG3C00888	3.80445	5.32635	5.31807	16.0187	12.5931	17.9591	1.69558	2.04e-07	4.04e-06
DG3C00894	0	0	0	0.137023	1.27398	2.4708	5.90764	0.00287172	0.0177246
DG3C00901	2.06157	0.530863	0.238919	0	0.0770292	0.14153	-3.6834	0.00216618	0.0141235
DG3C00920	2.29148	2.35417	2.10049	1.37662	0.920212	0.742909	-1.14558	0.00928572	0.045053
DG3C00923	7.36485	6.85717	8.44341	39.1093	61.2671	106.143	3.19348	1.79e-14	1.08e-12
DG3C00948	2.18135	5.1551	6.00237	11.1396	27.7505	83.5495	3.20514	4.39e-07	8.06e-06
DG3C00963	5.91363	3.55343	3.26591	0.850933	0.101431	1.05607	-2.65552	5.52e-05	0.000607505
DG3C00968	27.5499	40.8838	29.6924	7.56469	7.40353	6.71426	-2.17206	3.51e-14	2.05e-12
DG3C00995	443.719	560.923	984.283	93.3303	165.808	28.9649	-2.78298	2.57e-07	4.97e-06
DG3C00997	52.1035	47.296	86.4316	8.12798	16.7935	5.22173	-2.62108	2.73e-08	6.4e-07
DG3C01002	64.2907	34.571	33.9168	18.7635	11.7667	16.3284	-1.49724	5.37e-05	0.000592406
DG3C01020	83.9145	55.3859	243.482	36.3685	60.0736	25.7484	-1.64463	0.00218998	0.0142442
DG3C01021	21.9127	34.0473	40.6046	9.68682	9.95093	11.4142	-1.63113	9.9e-07	1.67e-05
DG3C01032	115.39	105.202	104.95	12.3643	9.37683	11.124	-3.30247	2.99e-36	1.28e-33
DG3C01033	5.89485	1.74411	2.66033	0.337894	0.349068	0.897906	-2.69085	0.000295691	0.00262941
DG3C01040	9.4383	8.52233	21.7234	1.44066	2.27623	1.68898	-2.87262	3.24e-08	7.51e-07
DG3C01041	23.5728	28.2638	26.3432	5.11551	2.42214	11.935	-1.99552	0.000397582	0.00340417
DG3C01052	8.07607	6.6147	9.02849	1.48653	0.936395	0.757016	-2.89541	1.11e-12	5.01e-11
DG3C01053	34.4342	29.1038	41.48	4.20203	4.15224	5.46178	-2.9199	4.39e-18	3.97e-16
DG3C01066	11.6225	12.8082	12.3659	2.71326	3.22952	5.37399	-1.69362	1.04e-05	0.000137984
DG3C01067	8.53875	10.1097	14.1486	1.78323	1.91042	5.45323	-1.83426	0.000410715	0.00350377
DG3C01070	89.9762	95.6594	126.791	25.5515	21.8289	26.484	-2.07544	5.05e-14	2.86e-12
DG3C01086	18.411	20.7284	18.5863	44.7755	58.6821	59.5187	1.50328	3.33e-08	7.68e-07
DG3C01098	105.006	141.094	158.649	29.5047	42.4411	48.5599	-1.74216	1.13e-07	2.36e-06
DG3C01102	7.78766	14.5388	16.5033	24.7866	42.9681	38.0036	1.45159	0.000149116	0.00145363
DG3C01104	103.573	91.4375	245.217	39.5311	36.3217	11.9295	-2.32293	5.03e-06	7.18e-05
DG3C01110	22.3616	14.3548	12.7469	7.12576	5.91376	3.28234	-1.59468	5.33e-05	0.000589012
DG3C01111	5.02297	5.30914	4.42827	1.53172	0.666262	2.67785	-1.58782	0.00709311	0.0364622
DG3C01112	14.4666	25.2821	21.2564	50.2612	40.9177	38.8864	1.0999	0.00349764	0.0208001
DG3C01116	7.02428	11.8652	20.4626	0.686228	0.151911	0.55823	-4.80667	2.22e-16	1.68e-14
DG3C01121	2.31822	1.32448	0.64881	0.0708698	0.146427	0	-4.32559	0.000572975	0.00465909
DG3C01130	104.212	31.7977	54.8925	305.655	300.819	168.998	2.027	5.68e-06	8.02e-05
DG3C01149	14.4595	20.8993	21.2741	39.0985	48.0124	29.4928	1.04758	0.000897595	0.00677643
DG3C01167	676.15	406.383	495.266	4283.93	3659.52	2588.63	2.74404	1.15e-17	9.95e-16
DG3C01169	12.3338	12.128	11.5392	26.8785	33.7214	29.7522	1.33294	5.63e-07	1.01e-05
DG3C01170	33.2717	25.6687	21.0247	10.3399	12.4808	5.62963	-1.48605	0.000109437	0.00110525
DG3C01175	14.3595	22.1666	17.6875	6.37917	6.00817	6.38652	-1.52384	5.64e-08	1.25e-06
DG3C01180	72.4118	34.4062	47.5005	18.8244	14.7768	23.6924	-1.42432	0.000119561	0.0011951
DG3C01181	7.68511	9.7608	11.5032	4.08187	2.01675	2.79596	-1.69669	1.09e-05	0.00014358
DG3C01188	10.3949	4.65587	8.44764	1.35939	0.638339	1.09467	-2.92011	1.21e-09	3.5e-08
DG3C01197	6.52445	11.3546	8.47659	29.0171	25.4218	16.1624	1.42791	5.31e-05	0.000587138
DG3C01199	1.15884	2.19694	0.835888	3.78745	3.91269	5.90525	1.70667	0.00037539	0.0032355
DG3C01205	3.26626	9.8669	9.04684	14.6059	19.6206	16.8813	1.21135	0.00582383	0.0312217
DG3C01215	20.3128	50.3267	53.8475	7.39538	6.72314	10.6215	-2.32517	3.45e-08	7.94e-07
DG3C01216	188.395	295.612	294.396	65.8057	76.4384	59.2163	-1.94456	3.12e-11	1.15e-09
DG3C01234	8.46838	25.71	28.1192	3.15481	1.61932	1.31815	-3.34929	1.94e-11	7.34e-10
DG3C01239	0.121009	0.20741	0.177803	0.854547	0.882805	1.5483	2.71261	0.000462564	0.00387812
[truncated: 4,664 more rows]

## Sheet: DB 24h vs DB 0h
Gene ID	DB_0h_1	DB_0h_2	DB_0h_3	DB_24h_1	DB_24h_2	DB_24h_3	log2(foldchange)	pvalue	padj
DG0C00014	2.81172	4.81932	7.07291	9.39944	9.00489	16.3507	1.20495	0.0134932	0.0467188
DG0C00015	22.4496	25.7101	32.8973	6.73075	9.86689	5.47855	-1.9081	3.1e-07	4.1e-06
DG0C00017	12.4329	17.1976	22.6613	4.03845	2.43198	2.8958	-2.51994	1.78e-09	3.52e-08
DG0C00027	5.69659	6.23429	7.67074	0.312919	0.221516	1.03961	-3.68318	2e-10	4.63e-09
DG0C00035	15.9312	26.256	25.5177	2.48728	4.10841	2.51792	-2.92294	3.68e-13	1.24e-11
DG0C00047	171.404	240.308	157.917	36.6879	35.7306	27.44	-2.5464	8.84e-17	4.9e-15
DG0C00061	13.8176	4.4855	1.59961	0.437418	0.0361256	1.62761	-3.28946	0.000500357	0.00294342
DG0C00064	14.3896	13.0091	10.2037	5.07823	5.57667	4.41249	-1.35373	5.71e-05	0.000444648
DG0C00073	18.3659	15.0467	12.6752	65.0759	77.3535	56.289	2.07373	2.45e-12	7.38e-11
DG0C00077	14.239	21.0196	19.5838	8.81935	8.33142	8.37267	-1.13871	0.000341875	0.00212529
DG0C00085	11.7091	10.7037	23.2016	2.23673	6.46548	4.42147	-1.82347	0.00341353	0.0150396
DG0C00094	1.48239	0.108582	0.134039	0	0.0787056	0.0886505	-3.38667	0.0136543	0.047177
DG0C00096	29.004	26.9005	61.353	10.6783	6.12921	16.0423	-1.87482	6.11e-05	0.000471634
DG0C00120	0.998702	2.01386	3.59089	0.0981943	0	0	-6.12809	4.03e-05	0.000325356
DG0C00128	6.08933	8.53257	11.7033	1.26298	0.797646	0.414661	-3.45044	3.34e-10	7.4e-09
DG0C00129	5.47579	6.25703	8.08791	1.86886	2.37456	0.936108	-1.96612	2.35e-05	0.000202381
DG0C00133	50.5551	6.18943	7.52474	1.2346	2.15256	1.14847	-3.85355	1e-06	1.19e-05
DG0C00134	30.5773	2.29584	6.79001	0.419788	2.68689	1.56201	-3.1147	0.000349864	0.00216676
DG0C00136	3.19191	1.64997	1.474	0.254057	0.262276	0.236333	-3.105	4.69e-05	0.000372963
DG0C00139	65.2005	66.8515	70.6662	178.421	301.255	206.176	1.72378	1.67e-08	2.81e-07
DG0C00140	1.22201	0.250629	0.40515	2.77579	3.67662	4.23862	2.46321	0.000170829	0.00115908
DG0C00156	9.52873	5.55994	5.71953	1.94852	2.30892	1.10331	-1.98835	0.000115024	0.000822726
DG0C00158	0.862705	0.197158	0.709859	0	0.0595457	0	-4.67685	0.00868075	0.0325648
DG0C00174	0.295851	0.135224	0	4.74727	3.0222	1.56403	4.36472	1.19e-05	0.000110483
DG0C00181	1.19315	1.67801	1.40252	0.383523	0.411769	0.606506	-1.64424	0.00467786	0.0195472
DG0C00182	2.5715	4.82196	1.86014	0.881681	0.819186	0.410086	-2.16531	0.00453607	0.0190538
DG0C00183	230.736	573.215	433.282	94.4004	63.1992	50.7014	-2.60485	4.15e-10	9.13e-09
DG0C00190	31.6176	26.9651	65.265	14.3432	11.2818	0.953045	-2.25083	0.00156791	0.00781861
DG0C00192	19.3981	12.0577	28.3969	3.90282	4.52498	0.558547	-2.76521	1.41e-05	0.000128399
DG0C00195	1.68021	2.03992	0.987517	9.65394	4.34893	7.18437	2.12962	0.000924893	0.00499147
DG0C00205	17.4512	17.5293	16.792	6.15222	7.14184	6.40339	-1.4287	3.14e-07	4.14e-06
DG0C00215	14.9631	18.5798	20.4029	4.16842	8.2623	6.20419	-1.56333	0.000337589	0.00210263
DG0C00251	14.1677	17.5381	16.4872	5.28874	5.08499	7.26953	-1.48665	1.59e-05	0.000142433
DG0C00254	15.3291	9.56649	8.38571	4.04041	3.01135	3.85021	-1.64902	0.000172396	0.0011684
DG0C00262	7.11731	8.72423	7.68169	4.10966	1.96501	2.4145	-1.51132	0.00179124	0.00874732
DG0C00265	22.011	22.1197	19.9825	489.229	266.003	338.829	4.05785	3.42e-37	1.08e-34
DG0C00276	0.30308	0.796539	1.10441	0	0	0.0942499	-4.60081	0.00206648	0.00987
DG0C00282	49.8926	35.1704	85.3579	9.40009	8.28793	16.1888	-2.3692	4.22e-08	6.56e-07
DG0C00287	7.03118	5.30422	5.05526	0.456405	0.848108	0.212283	-3.53383	3.03e-07	4e-06
DG0C00288	3.4978	0.528994	1.14882	0.171955	0.497052	0	-2.96187	0.0128346	0.0448423
DG0C00300	21.9715	23.6947	29.4572	13.864	10.4756	13.8572	-1.01291	0.00358144	0.0156326
DG0C00311	25.9012	23.227	22.3686	9.71887	13.4662	5.0061	-1.37397	0.000991973	0.0053028
DG0C00322	0.720569	0.760038	0.586391	6.67059	2.06592	6.29142	2.82118	1.88e-05	0.000165699
DG0C00330	6.69129	9.74713	15.4306	1.70753	2.39737	3.01797	-2.19589	7.33e-06	7.1e-05
DG0C00345	8.19996	4.38842	5.36846	2.54458	2.19705	2.52845	-1.34216	0.00186933	0.00908448
DG0C00372	0	0	0	5.40794	0.406029	0	5.98724	0.0133765	0.0463859
DG0C00378	21.427	12.4578	15.7972	2.34554	2.01165	4.02814	-2.60658	4.18e-09	7.8e-08
DG0C00415	3.74342	0.834635	1.82451	162.835	112.048	48.8356	5.61945	2.26e-22	2.21e-20
DG0C00423	10.3832	9.52189	10.9613	2.3214	1.82591	2.77644	-2.1961	4.53e-07	5.76e-06
DG0C00429	1.98781	1.30941	1.51193	0.0781782	0.355113	0.0727243	-3.2509	3.11e-05	0.000260024
DG0C00438	52.5905	40.6516	44.8488	11.8497	11.21	10.689	-2.06811	2.79e-13	9.6e-12
DG0C00448	3.33908	4.53087	2.20781	0.523235	1.08033	1.37908	-1.78858	0.00579609	0.0233452
DG0C00449	2.9822	6.81536	12.3454	35.1094	30.7862	19.3541	1.91452	0.00062028	0.00354388
DG0C00450	0.905484	0.413869	0.638622	18.1619	7.74979	13.2343	4.27052	5.39e-08	8.21e-07
DG0C00451	7.05566	3.08072	5.66401	0.958808	2.45478	2.31899	-1.49426	0.0122995	0.0433245
DG0C00456	120.886	101.602	185.941	18.4802	14.2052	10.8738	-3.26356	1.72e-19	1.25e-17
DG0C00458	4.74775	6.88574	5.58085	27.7751	29.2409	19.0232	2.11166	5.63e-06	5.6e-05
DG0C00459	39.692	58.8622	73.0503	133.221	105.106	153.163	1.15322	0.000548395	0.00318045
DG0C00460	13.8806	6.59391	7.79149	17.857	19.0538	26.1901	1.11995	0.00866221	0.0325087
DG0C00467	26.5373	83.7598	140.626	2.9619	3.69911	7.99702	-4.13709	1e-12	3.18e-11
DG0C00468	2.27275	14.259	31.8569	1.86358	1.42071	1.9336	-3.25078	7.55e-06	7.3e-05
DG0C00473	4.52088	4.14965	4.13808	1.17684	1.84155	1.90139	-1.41313	0.00177739	0.00868633
DG0C00474	3.93823	5.1232	7.47806	33.0145	42.5719	30.4287	2.64841	2.23e-12	6.76e-11
DG0C00475	9.34173	4.2171	8.81186	1.73494	1.59206	0.358646	-2.63394	0.000482123	0.00285147
DG0C00479	1.89538	3.42918	3.63901	188.659	157.206	179.967	5.84198	1.6e-67	2.07e-64
DG0C00496	5.20765	8.73275	11.7659	0.226089	0.0933617	0.105158	-5.98541	5.2e-11	1.31e-09
DG0C00497	2.81117	0	0.508377	11.5663	8.65684	49.0896	4.31692	2.67e-05	0.000226714
DG0C00502	40.4267	4.90561	12.0904	3.5879	4.07438	1.52973	-2.67466	0.000278462	0.00178323
DG0C00503	17.8954	5.00781	1.18056	0.610441	0.75623	0	-4.16323	0.00012103	0.000859132
DG0C00523	2.13186	8.06681	6.49079	16.2979	21.9994	19.0734	1.74743	0.000323327	0.00202707
DG0C00524	2.1433	0.664753	0.251939	3.58247	2.49376	8.95027	2.25027	0.0031845	0.0141809
DG0C00525	0.123661	0.254347	0.174432	1.94294	0.887674	10.9597	4.60222	1.22e-07	1.74e-06
DG0C00550	13.3814	14.3694	22.6466	4.04216	6.00904	1.88009	-2.10855	1.28e-05	0.000118042
DG0C00563	41.0064	27.9355	48.1183	502.832	353.18	340.456	3.31883	2.76e-23	2.97e-21
DG0C00567	110.197	48.486	65.2133	38.1085	38.9917	22.7471	-1.19832	0.0033947	0.0149749
DG0C00582	15.1474	17.138	13.9753	5.8619	6.86701	7.7347	-1.21237	4.64e-05	0.000369552
DG0C00585	3.10923	8.62832	12.1827	139.577	126.72	13.8127	3.52128	1.22e-06	1.42e-05
DG0C00591	1.58699	0.83696	0.573989	0	0.168519	0.0949063	-3.50002	0.012967	0.0452043
DG0C00598	0.292951	0.401696	0.344355	34.9616	19.4921	15.9425	6.05361	3.73e-26	5.15e-24
DG0C00599	0	0.682883	0	72.587	48.6737	39.9564	7.89414	2.59e-16	1.34e-14
DG0C00603	11.0802	10.6805	11.6419	1.86236	2.90529	1.73244	-2.38914	4.67e-08	7.19e-07
DG0C00605	3.42894	5.1641	5.34605	1.22301	2.49546	1.02616	-1.58436	0.000520895	0.00304605
DG0C00608	110.684	137.288	161.718	18.5907	27.3847	17.2293	-2.73004	3.86e-17	2.2e-15
DG0C00612	25.4089	24.3076	28.9992	724.464	529.871	911.351	4.74503	1.1e-54	8.65e-52
DG0C00634	5.38837	3.22344	4.21016	0.741713	1.96897	0.443552	-2.04668	0.000885347	0.00481037
DG0C00639	6.75986	3.89759	9.18531	0.518299	0.428055	0	-4.42339	2.91e-08	4.69e-07
DG0C00644	41.9879	55.1708	50.2058	19.2117	23.719	13.5556	-1.41688	1.09e-05	0.000101867
DG0C00647	50.0997	70.6985	84.9159	9.09325	6.51561	3.83155	-3.43731	3.55e-18	2.26e-16
DG0C00658	8.84555	14.4943	12.9564	33.8701	33.682	46.0917	1.61011	5.9e-07	7.31e-06
DG0C00662	10.8873	28.1958	25.4625	8.62664	3.48429	8.20055	-1.70651	0.00052557	0.00306826
DG0C00666	36.2025	40.0388	41.097	10.1068	12.9487	19.1049	-1.51388	6.52e-06	6.39e-05
DG0C00667	3.94805	3.72363	3.31487	36.0329	16.9557	10.9132	2.50609	6.33e-07	7.81e-06
DG0C00668	15.1516	25.1738	19.5783	49.6713	43.6333	56.0939	1.28221	2.57e-05	0.000219485
DG0C00674	23.9263	31.265	33.9724	143.14	188.69	99.8198	2.24254	3.03e-10	6.77e-09
DG0C00678	2.50011	6.0497	36.4757	1.96652	4.26331	1.14333	-2.63624	0.00516382	0.0212123
DG0C00681	0.930805	0.598278	1.09413	7.09841	3.69415	3.70865	2.43015	6.54e-05	0.000500717
DG0C00696	27.4811	28.4266	35.9539	9.28116	12.9701	7.75568	-1.64767	3.05e-07	4.03e-06
DG0C00711	103.872	207.846	211.135	56.6838	63.6412	47.4196	-1.67478	3.38e-06	3.53e-05
DG0C00719	0.941807	0.645706	1.46133	3.33731	2.13218	9.84066	2.28766	0.00066888	0.00378623
DG0C00722	0.878852	0.970765	0.895323	0.0489659	0	0.13665	-3.95462	0.000449241	0.00268556
DG0C00723	14.7204	17.229	14.897	5.48582	5.83153	11.9241	-1.04988	0.00836216	0.0316103
DG0C00731	0.15295	0	0.251704	2.40313	1.26683	10.5115	5.08898	1.16e-07	1.66e-06
DG0C00732	0.133818	0.114683	0.0393248	10.4008	4.20256	17.946	6.7611	1.9e-18	1.25e-16
DG0C00733	0.234611	0.0536168	0.110312	1.56859	1.03637	1.89691	3.43668	0.000437917	0.00262743
DG0C00742	4.86949	5.56423	6.16425	17.8437	29.7321	17.7637	1.94652	8.05e-05	0.000600841
DG0C00749	0.894396	2.93826	2.23409	0.18687	0	0	-5.07715	0.00223635	0.010559
DG0C00752	4.13545	3.47723	3.3936	0.847735	1.77725	1.63785	-1.39913	0.00615412	0.0245353
DG0C00756	43.0477	25.1959	70.3364	14.6047	15.3456	14.3683	-1.68	4.61e-05	0.000367397
DG0C00757	28.2644	47.0434	54.7679	13.3172	11.2494	11.3048	-1.89397	4.38e-08	6.78e-07
DG0C00758	3.32422	3.25585	3.03032	6.3501	9.08412	17.7213	1.74768	0.000591808	0.00340003
DG0C00759	2.03633	6.87941	4.39703	0.850918	1.03886	0.894803	-2.29029	2.04e-05	0.000178517
DG0C00761	8.26532	16.1436	13.4437	3.21285	3.18413	7.47179	-1.48738	0.00617053	0.024589
DG0C00776	22.421	14.391	23.1687	77.2177	66.0337	104.673	2.01003	3.85e-09	7.2e-08
DG0C00796	5.04731	2.53204	6.94591	1.02883	0.849696	1.05277	-2.34728	0.000233475	0.00152652
DG0C00808	1.83473	1.20437	1.46838	6.9164	5.38881	9.89364	2.25956	5.87e-07	7.28e-06
DG0C00809	16.8357	18.4918	17.9356	38.4601	42.3889	41.1055	1.15986	4.12e-06	4.22e-05
DG0C00810	2.30734	1.10255	3.74778	9.25596	9.49751	7.50135	1.84141	0.000267616	0.00172386
DG0C00837	6.68966	6.96083	7.33635	1.90524	0.515904	1.01691	-2.65234	4.23e-08	6.56e-07
DG0C00845	0.799734	0	0.376026	27.002	16.5598	2.98435	5.24612	3.43e-07	4.49e-06
DG0C00848	0	0	0.0529269	31.2329	8.88829	12.6017	9.91277	3.72e-14	1.46e-12
DG0C00855	2.17766	9.25356	0.559951	0.568734	0.375766	0.952305	-2.70169	0.00704995	0.0274471
DG0C00865	10.6932	4.92034	5.87704	2.23917	2.01441	1.52503	-1.93014	1.38e-05	0.000125794
DG0C00870	20.2171	23.0518	74.3602	4.14228	2.70082	11.2895	-2.73932	1.14e-05	0.000105498
DG0C00877	9.87528	6.62531	7.06445	2.83217	4.71463	4.44588	-1.00899	0.00843489	0.0318341
DG0C00887	11.7557	16.0981	11.6518	3.70981	6.28352	6.31709	-1.31132	0.000200085	0.00133035
DG0C00890	20.4108	23.0148	37.5728	61.9882	65.9741	38.1431	1.0027	0.0078735	0.0300861
DG0C00893	0.682608	0.542607	1.25591	26.1925	21.7548	20.7197	4.76064	8.07e-32	1.74e-29
DG0C00894	4.82249	43.5041	5.66869	114.546	145.406	129.839	2.81778	7.35e-05	0.000554308
DG0C00897	7.72254	5.62551	10.7797	0	0	0.300188	-6.38719	1.18e-07	1.69e-06
DG0C00898	3.56504	0.702357	1.22828	8.4246	7.12744	3.3928	1.74945	0.00618745	0.0246285
DG0C00916	22.153	24.2703	26.3791	33.8956	43.052	91.6788	1.1726	0.00478466	0.0199129
DG0C00931	0.612943	0	0	4.61033	6.13445	4.05044	4.48686	0.000288827	0.0018408
DG0C00935	5.09782	11.0407	21.1125	70.2475	108.668	38.1575	2.511	4.27e-06	4.36e-05
DG0C00943	0.661075	0.68874	0.525668	2.43743	1.28834	2.29762	1.6438	0.00120829	0.00628528
DG0C00947	39.3936	40.5126	21.1271	7.4076	1.01964	0	-3.63399	6.07e-05	0.000469218
DG0C00948	0.339015	1.19737	0.72455	0	0	0.0479203	-5.51242	0.000495859	0.00292171
DG0C00960	2.63611	0.188263	0.0968336	0	0	0	-5.42973	0.014667	0.049955
DG0C00961	1.44439	0.211598	0.195904	0.15476	0.0511254	0	-3.2207	0.0111737	0.0400499
DG0C00963	1.99206	0.758759	0.520359	8.87915	10.3886	8.25972	3.01746	0.00030837	0.0019463
DG0C00966	106.235	41.8374	40.6472	10.3543	21.953	1.15009	-2.52372	0.000731002	0.00407784
DG0C00967	21.8214	5.11214	5.25887	0.915662	1.6385	1.13571	-3.15415	2.16e-05	0.000187823
DG0C00983	66.912	10.4329	26.371	0	0.360109	0	-8.08591	7.65e-11	1.88e-09
DG0C00984	13.173	1.73681	8.03999	0	0.349702	0	-5.96593	1.6e-05	0.000143492
DG0C00991	14.029	15.2752	12.4328	40.5142	43.498	36.66	1.49688	5.3e-07	6.63e-06
DG0C01000	2.71173	3.39218	4.69746	1.04965	0.748677	0.488213	-2.27674	1.64e-05	0.000146143
DG0C01009	0.695641	0	1.63541	33.1382	19.9261	21.0918	4.96626	3.13e-11	8.15e-10
DG0C01031	5.69784	8.27169	11.2263	2.64361	1.70747	1.92321	-2.04276	4.88e-07	6.17e-06
DG0C01052	5.96275	13.5143	11.5852	0.411842	0.340133	0.229867	-5.02146	2.05e-15	9.55e-14
DG0C01061	13.9362	7.76806	10.6281	3.63613	4.12916	4.22809	-1.46631	0.000740457	0.00412178
DG0C01066	0.253815	0.290028	0	3.8182	3.85414	2.76254	4.2044	0.00722667	0.0279964
DG0C01067	292.391	285.799	167.035	2796.93	3335.97	1580.02	3.33861	4.95e-18	3.1e-16
DG0C01068	13.8888	14.129	13.8424	30.8566	31.7473	33.2276	1.15931	2.01e-06	2.22e-05
DG0C01085	60.8852	64.7197	80.5008	12.2741	17.938	11.8149	-2.32756	1.11e-13	4.03e-12
DG0C01111	4.71966	2.11869	0.792546	45.3605	54.6812	36.6922	4.11338	1.05e-12	3.34e-11
DG0C01124	0	0	0.244536	1.85451	2.01023	1.83295	4.55981	0.000533103	0.00310521
DG0C01127	17.2628	5.84466	10.5217	0.971525	2.24662	0.54225	-3.18249	6.4e-07	7.88e-06
DG0C01147	0.329832	0.666806	0.775417	1.90837	1.33092	1.73578	1.45743	0.0142745	0.0488992
DG0C01148	0.14846	0.101785	0	0.645182	0.778773	0.554006	2.92748	0.0102251	0.0372445
DG0C01186	3.63583	4.22157	6.34178	13.8207	8.01428	12.1271	1.22248	0.005068	0.0208828
DG0C01191	1.55901	0.636226	1.35261	6.08029	2.86949	3.86693	1.81362	0.00128553	0.00661378
DG0C01195	1.8954	3.75057	2.60838	0.386355	1.40397	0.790685	-1.69925	0.0139249	0.0479287
DG0C01196	17.6465	26.147	38.3707	3.24128	2.58769	1.50758	-3.52071	7.6e-14	2.84e-12
DG0C01212	9.18657	7.06468	9.77207	34.6219	14.7067	13.4149	1.23556	0.0054807	0.0222827
DG0C01228	2.13378	1.53641	0.30923	0.293142	0	0	-3.83804	0.00280305	0.0127542
DG0C01233	2.9743	0.485522	0.856213	0.101458	0.0837928	0.0943805	-3.99177	0.00293857	0.0132772
DG0C01238	1.47982	2.21124	1.07045	4.66155	7.62123	10.7966	2.24023	3.68e-05	0.000300113
DG0C01243	3.18499	3.05709	3.89361	12.1378	15.1246	6.14077	1.68993	0.00284496	0.0129107
DG0C01244	1.3229	0.348841	0.837326	11.9064	11.2381	9.17711	3.63857	6.12e-09	1.11e-07
DG0C01255	2.07451	2.83681	2.03877	6.42337	7.9809	3.59573	1.34121	0.00374566	0.0162104
DG0C01281	8.08522	2.55343	2.29241	0.407464	0.224345	0	-4.39988	8.46e-07	1.02e-05
DG0C01288	4.31004	4.78688	3.12502	10.4359	7.50669	11.3989	1.22561	0.0015112	0.00758055
DG0C01290	2.3104	7.42509	2.58851	0.935273	0.622924	0.589373	-2.55768	7.86e-06	7.55e-05
DG0C01299	37.04	43.7634	66.0492	18.2402	18.5406	8.56542	-1.72806	3.18e-05	0.000264094
DG0C01301	4.26164	6.3202	3.89031	0.909347	1.12652	0.0704924	-2.80622	0.000142004	0.000987034
DG0C01303	93.5659	118.129	139.139	63.4784	59.0138	22.2613	-1.30948	0.00234438	0.0110125
DG0C01313	2.78202	3.64989	2.18012	0.34445	0.213356	0.48063	-3.09862	3.08e-05	0.000257801
DG0C01324	2.96786	4.40868	4.18636	694.25	702.423	702.347	7.47558	1.18e-117	8.51e-114
DG0C01329	2.46518	1.56494	6.43944	18.7711	11.7216	10.6473	1.94402	0.010464	0.0379543
DG1C00003	1.06029	2.80175	2.96006	27.2483	19.851	16.5892	3.19445	5.03e-11	1.27e-09
DG1C00018	563.595	597.432	505.56	221.132	245.321	146.592	-1.47641	1.18e-06	1.38e-05
DG1C00019	51.9598	25.2678	26.964	10.1031	12.7492	10.0404	-1.69768	1.04e-05	9.73e-05
DG1C00020	24.8496	17.3023	18.9152	55.2925	69.845	76.9476	1.68997	3.91e-08	6.12e-07
DG1C00027	81.4155	47.5335	80.5191	275.592	217.893	161.631	1.61104	6.2e-06	6.1e-05
DG1C00036	0.745032	0.25039	0.669701	3.14988	5.74735	2.11242	2.69015	9.23e-05	0.000677553
DG1C00075	15.9948	14.7126	13.5635	35.1238	56.9479	34.5332	1.48187	4.4e-06	4.47e-05
DG1C00077	2.8113	0.968118	13.8069	0.0643699	0.26581	0.479035	-4.47325	3.36e-06	3.51e-05
DG1C00093	13.0907	10.4871	7.27573	5.47019	3.73204	2.32305	-1.45717	0.00368876	0.0160063
DG1C00103	0.380264	0.977663	1.62034	2.78075	2.88712	3.76928	1.63435	0.0142791	0.0489103
DG1C00104	8.39646	0.624026	0.320969	0.228202	0.471171	0	-3.75506	0.00594729	0.0238506
DG1C00115	1.70249	9.72695	7.84352	0.917957	1.55416	1.36627	-2.361	0.000167712	0.00114114
DG1C00124	1.59915	2.37056	0.609651	0.144483	0.357979	0.268807	-2.59255	0.00486902	0.0201942
DG1C00131	2.23599	3.16821	2.31294	5.68084	8.45743	7.16194	1.43166	0.00068581	0.00386813
DG1C00139	0	0	0.297777	0.105857	4.8084	2.85569	4.70478	0.0017925	0.00875227
DG1C00141	24.4671	55.6296	118.103	433.825	575.357	337.559	2.72999	9.33e-08	1.36e-06
DG1C00153	9.44038	8.97626	9.9629	3.80086	2.18783	0.964283	-2.06665	0.00019725	0.00131562
DG1C00157	30.5644	16.9661	17.8528	5.17823	4.69384	6.16809	-2.06426	3.81e-08	5.98e-07
DG1C00159	12.726	12.8912	13.766	0.130498	0.969986	0.0606972	-5.07689	1.32e-13	4.73e-12
DG1C00160	1.62552	4.0973	3.14713	0.399562	0.527986	0.446025	-2.71992	0.000123129	0.000871937
DG1C00176	1.21158	0.669891	0.160794	0	0.107904	0.151923	-2.99916	0.00858035	0.0322752
DG1C00179	16.0798	3.06233	0.74123	0.7905	0.43524	0.490235	-3.58076	0.00260562	0.0120193
DG1C00185	15.3011	4.10122	8.43788	0	1.82538	0	-3.90817	0.000884045	0.00480402
DG1C00193	264.819	230.684	229.521	55.5712	56.0807	56.1175	-2.14691	8.92e-19	6.04e-17
DG1C00196	45.8585	57.9512	49.3911	23.5995	26.7409	12.9963	-1.30699	0.000335496	0.00209103
DG1C00211	1.8619	3.79167	1.82023	2.77318	10.2046	6.19132	1.32528	0.013845	0.0477174
DG1C00212	0.0964467	0.661242	0.6122	0.322416	5.08591	4.49886	2.82163	0.00154727	0.00773144
DG1C00215	3.59994	4.05394	3.12773	15.5227	6.19388	15.0887	1.73283	0.000228236	0.00149633
DG1C00223	26.9317	19.0432	57.6834	0.915185	1.22823	1.01097	-5.07023	7.06e-25	8.8e-23
DG1C00232	8.97684	7.37758	17.1673	1.90442	2.09711	5.74417	-1.82234	0.000855859	0.00467264
DG1C00233	0	0.0797422	0	0.583224	0.096335	2.06164	5.00479	0.0109775	0.0394683
DG1C00243	1.98743	0.232921	1.55745	0.0851779	0	0.316943	-3.29031	0.0139731	0.0480536
DG1C00244	98.5546	111.935	196.707	61.7083	32.7175	40.3405	-1.63069	3.32e-05	0.000274819
DG1C00245	61.9745	59.7783	158.086	9.43621	10.7373	9.94831	-3.25051	2.26e-12	6.83e-11
DG1C00248	2.99661	53.9302	198.137	0.939141	0.51708	0	-7.49163	1.32e-05	0.000121065
DG1C00253	1.06588	1.37019	1.19026	3.87495	5.07627	4.01895	1.80604	1.18e-05	0.000109212
DG1C00254	24.5577	29.7353	43.5992	16.7319	18.5652	11.6418	-1.09423	0.00194517	0.00939738
DG1C00255	2.32996	3.32797	4.20601	10.4316	6.89222	7.37494	1.29078	0.00968838	0.0356345
DG1C00274	1.90906	3.31957	4.34174	0.277473	0.859352	1.22605	-2.04885	0.00280895	0.0127778
DG1C00276	0.363194	0.622518	0.747117	3.49065	4.01094	6.35308	2.97192	6.56e-05	0.00050213
DG1C00287	3.20979	8.19286	4.60601	0.278705	0.863167	1.03705	-2.90534	5.67e-06	5.63e-05
DG1C00301	1.42838	1.55798	0.419756	0.271307	0.0448136	0	-3.49775	0.0027052	0.0123949
DG1C00302	3.46884	7.81425	4.09417	0.189325	0.23454	0.132088	-4.81756	3.12e-19	2.21e-17
DG1C00312	23.2262	49.2114	58.0283	12.4304	5.40119	14.4109	-2.05522	1.25e-05	0.00011561
DG1C00313	15.5422	5.09845	4.02101	19.0176	20.3258	23.8191	1.31849	0.0146595	0.0499457
DG1C00321	2.81431	0.48541	0.187253	0.0887556	0.0733018	0	-4.46412	0.00616975	0.024589
DG1C00323	51.6317	39.8568	42.8792	5.06569	2.35807	1.79924	-3.90493	2.38e-19	1.71e-17
DG1C00325	50.4104	37.3024	31.2584	8.57116	11.4498	12.243	-1.91818	4.32e-09	8.03e-08
DG1C00341	4.1241	8.67099	10.1318	1.8612	2.90347	3.78333	-1.45824	0.00392955	0.0168709
DG1C00342	76.9585	5.58099	15.2064	0.441283	0	0	-7.92015	2.45e-09	4.73e-08
DG1C00346	30.1697	35.2724	38.8233	17.4108	17.9742	14.8136	-1.08888	0.000308921	0.00194893
DG1C00353	33.0997	8.17064	17.217	0	0.318413	0	-7.43483	1.04e-09	2.14e-08
DG1C00365	8.9229	7.90707	8.77619	20.6214	22.8126	34.2601	1.5639	3.82e-06	3.95e-05
DG1C00367	3.69434	4.31791	3.59814	2.04657	0.903396	1.34579	-1.47493	0.000916332	0.00495044
DG1C00381	0.551263	0.629913	0.0809992	4.49193	0.856109	3.85713	2.81924	0.00348881	0.0152986
DG1C00382	13.8305	10.5138	5.84991	40.431	26.1219	21.8644	1.51478	0.000506782	0.00297685
DG1C00386	0.272207	0	0	0.909975	1.1273	7.61844	5.02646	0.0025016	0.0116255
DG1C00419	0.583111	4.83948	3.89613	0.0512976	0.932048	0.90666	-2.33218	0.0118633	0.042067
DG1C00433	0.322938	0.184506	0	1.18077	1.14236	0.878721	2.61043	0.00524052	0.021464
DG1C00443	13.9974	19.9863	18.8119	140.811	128.48	129.74	2.88295	8.8e-26	1.18e-23
DG1C00452	8.82649	13.5307	13.5843	3.02343	4.46224	3.54168	-1.73817	4.85e-07	6.13e-06
DG1C00454	68.244	57.7457	72.9039	22.6879	38.2823	40.5869	-1.00581	0.00226371	0.010671
DG1C00456	38.039	41.9772	50.9391	18.8284	22.977	23.7236	-1.03433	0.00034895	0.00216196
DG1C00460	635.335	464.836	691.757	56.5669	99.7591	39.1761	-3.22881	4.74e-16	2.39e-14
DG1C00461	11.9293	8.07243	7.65771	1.34344	0.992734	0.855072	-3.15517	8.82e-12	2.49e-10
DG1C00468	15.9531	42.2274	37.1377	120.711	83.2032	100.231	1.63838	5.21e-05	0.000409737
DG1C00477	6.75297	5.27552	6.47994	0.345533	0.665863	0.535713	-3.60168	1.8e-08	3e-07
DG1C00478	21.1358	27.982	29.3856	1.86779	5.11254	3.37569	-2.95288	1.65e-12	5.09e-11
DG1C00504	7.57529	6.01524	12.9795	36.3761	32.6124	29.2468	1.85241	2.26e-06	2.46e-05
DG1C00507	9.21109	5.53961	10.9413	35.9782	27.4384	27.1365	1.78197	9.02e-06	8.54e-05
DG1C00508	1.12133	1.06776	2.36158	9.059	3.09587	6.10233	1.96943	0.000898743	0.00487217
DG1C00515	0.120399	1.7885	0.141526	11.4709	2.32686	3.36969	3.03777	0.00646267	0.0255423
DG1C00526	7.28294	9.80027	12.7005	1.60174	1.52128	1.49	-2.72611	8.01e-13	2.58e-11
DG1C00532	0.165754	0.492447	0.584518	0	0	0	-5.5053	0.00376173	0.0162648
DG1C00546	19.8857	33.4079	35.5321	9.10098	9.17075	11.0657	-1.63457	7.41e-07	9.05e-06
DG1C00552	8.26138	7.51538	7.61796	37.5381	34.213	30.1304	2.08773	1.97e-15	9.22e-14
DG1C00561	0.991253	1.47591	1.25346	2.83673	3.69044	4.60045	1.5456	8.47e-05	0.000628977
DG1C00572	3.78596	3.49585	1.84305	7.41478	11.2973	12.9031	1.75494	6.64e-05	0.000507549
DG1C00573	3.7083	4.00625	4.43826	22.9902	23.734	29.4586	2.61311	3.37e-14	1.33e-12
DG1C00582	128.726	78.858	173.095	25.0621	24.8562	20.9722	-2.45972	1.38e-11	3.78e-10
DG1C00589	0.323978	0.302892	0.450068	0.295375	5.40745	3.80097	3.10854	0.000331401	0.00206872
DG1C00608	9.19792	8.73275	10.4144	29.1655	21.8466	29.865	1.47617	6.67e-06	6.52e-05
DG1C00630	33.7732	23.6412	42.4503	19.9134	18.7222	11.3295	-1.03264	0.00703259	0.0274002
DG1C00639	16.0693	11.9631	21.4648	3.66265	2.68882	3.02856	-2.43967	0.000100655	0.00073172
DG1C00640	9.04204	8.19121	13.597	0.953105	5.17272	0.759956	-2.18233	0.00282247	0.0128286
DG1C00646	15.1662	13.1196	14.0611	2.14225	3.75965	3.57043	-2.19191	2.67e-08	4.34e-07
DG1C00654	2.80636	1.62534	1.53643	11.9518	11.6221	25.4041	2.99461	2.17e-10	4.98e-09
DG1C00655	17.9573	19.7058	16.18	7.66908	5.67855	3.44404	-1.71641	6.15e-05	0.000474691
DG1C00659	2.4565	3.41719	5.77509	71.7653	79.8372	41.5167	4.02093	1.18e-20	9.84e-19
DG1C00660	0	0.163121	0	3.10192	4.72952	0.66589	5.70813	8.07e-05	0.000601871
DG1C00662	0	0	0	3.45983	2.95595	2.21963	7.59997	1.68e-07	2.34e-06
DG1C00666	10.4526	35.472	24.1294	1.47348	6.17153	5.28693	-2.47009	3.71e-05	0.00030239
DG1C00669	44.3837	44.5645	47.8475	10.2981	9.45459	8.6496	-2.30317	4.02e-18	2.56e-16
DG1C00671	43.8875	91.8423	77.7656	30.7273	41.7599	19.6468	-1.24562	0.00216704	0.0102904
DG1C00673	4.28727	4.04979	2.75496	1.14657	1.4204	0.711054	-1.78916	0.00310787	0.0139065
DG1C00674	86.9352	91.284	89.7117	16.9241	18.9009	11.9587	-2.52098	4.16e-18	2.64e-16
DG1C00686	10.6788	7.03751	6.1831	3.09271	5.21789	2.05497	-1.23614	0.00729303	0.0282051
DG1C00689	8.04647	9.31013	8.56609	4.39856	3.91214	4.79989	-1.02017	0.00574111	0.0231489
DG1C00690	42.2171	48.0227	40.5582	14.0068	16.5633	12.24	-1.64531	6.31e-09	1.14e-07
DG1C00691	528.327	688.888	814.654	80.6969	122.087	37.9889	-3.10933	7.18e-13	2.35e-11
DG1C00698	10.0766	16.449	12.7849	6.23809	5.44633	5.42986	-1.2351	0.00024363	0.00158551
DG1C00699	0.914794	0.783982	1.55323	0	0	0	-7.278	5.08e-07	6.38e-06
DG1C00701	65.9591	74.8416	86.6726	18.302	28.0674	26.928	-1.66961	2.78e-08	4.5e-07
DG1C00702	14.697	9.40861	11.2397	4.06961	5.68318	5.23116	-1.2724	0.00071992	0.00402845
DG1C00719	38.3573	56.3378	48.8304	214.741	135.033	154.924	1.77906	1.83e-08	3.05e-07
DG1C00722	87.7512	59.9423	112.706	17.0129	18.4571	9.69231	-2.56068	1.95e-11	5.26e-10
DG1C00731	19.3813	0.180787	7.99699	0.925579	0.76442	0.369004	-3.77689	0.000486492	0.00287449
DG1C00733	8.40641	2.62558	3.42558	0.0936739	0.464182	0	-4.67797	1.16e-06	1.36e-05
DG1C00735	16.1062	5.76609	2.92517	0.462164	2.19474	0.967325	-2.79725	0.000364487	0.0022431
DG1C00741	0	0.490962	0.202022	9.47979	41.993	18.305	6.65717	6.25e-15	2.7e-13
DG1C00749	20.0974	36.0731	26.8247	55.1453	61.525	96.7783	1.32515	0.000219934	0.00144821
DG1C00750	15.9186	30.6532	40.427	541.185	646.085	770.654	4.45642	9.5e-31	1.93e-28
DG1C00752	30.587	21.9587	24.8479	155.384	116.06	80.6756	2.15178	1.07e-09	2.21e-08
DG1C00759	155.199	111.878	125.109	6.241	9.63184	3.69448	-4.3557	2e-28	3.38e-26
DG1C00760	17.0167	15.5556	18.2129	2125.58	1325.61	1649.63	6.61495	7.52e-108	4.53e-104
DG1C00762	0.149066	0	0.876114	2.98992	4.32131	3.94022	3.44379	0.00403096	0.0172491
DG1C00766	1.10035	0.107772	1.0717	0.105098	0	0.0977657	-3.56173	0.00910266	0.0338907
DG1C00768	2.02661	1.88155	3.72222	2078.39	1566.66	1289.59	9.31029	7.82e-122	9.42e-118
DG1C00769	16.6893	36.5395	34.4435	3379.43	1897.08	1443.67	6.22762	1.03e-46	5.31e-44
DG1C00774	2.0611	1.85933	1.9127	10.4259	2.54572	7.84316	1.79597	0.00244761	0.0114158
DG1C00775	13.3949	10.7731	8.05434	4.30562	2.98699	4.00525	-1.55109	0.000163532	0.00111649
DG1C00780	7.12949	7.90707	3.4508	93.231	78.59	27.0615	3.39422	1.35e-10	3.2e-09
DG1C00783	43.8451	52.7375	101.756	724.848	402.361	299.098	2.8128	3.73e-10	8.24e-09
DG1C00789	0.778624	0.677876	0.91525	0.123947	0.153549	0.115301	-2.62339	0.00972048	0.0357271
DG1C00796	0	0.243098	1.25038	6.04515	4.40522	2.97711	3.16292	0.0130782	0.0455174
DG1C00816	14.2987	28.9894	23.7856	88.5638	83.9396	93.9141	1.954	4.56e-09	8.44e-08
DG1C00818	294.982	394.831	368.762	127.972	131.677	139.03	-1.44461	1.9e-08	3.16e-07
DG1C00826	19.2253	17.0721	16.7668	62.5729	56.4254	45.7596	1.59976	3.86e-08	6.05e-07
DG1C00829	55.0981	17.8099	16.293	0.672927	0	0	-7.10153	4.96e-05	0.000392684
DG1C00845	48.8572	34.6837	33.9621	16.0071	19.0458	21.4523	-1.09221	0.00317182	0.0141384
DG1C00853	0	0	0	0.554947	2.29161	7.22726	5.59787	0.00984611	0.0361044
DG1C00871	10.1092	15.1009	17.1276	5.66389	7.17249	5.62002	-1.23062	0.00154067	0.00770484
DG1C00890	8.27813	3.49752	13.0015	2.09294	2.59279	0.540815	-2.27374	0.00127342	0.00656629
DG1C00893	0.041112	0.18791	0.048326	2.54255	2.83764	0	4.25748	0.00222579	0.0105252
DG1C00895	11.2382	9.97406	5.77145	34.1948	31.8558	28.3315	1.77041	1.16e-06	1.36e-05
DG1C00902	3.55394	1.59299	2.4696	0.361014	0.514995	0.793777	-2.2258	5.76e-05	0.000447361
DG1C00908	1.06718	0.975547	1.83984	0	0.196423	0	-4.24533	0.00594499	0.0238466
DG1C00916	0	0.119804	0.369728	2.97919	1.3026	0.978125	3.42307	0.014414	0.0492835
DG1C00918	1.88057	0.186859	0.096111	0	0	0	-6.00691	0.00256121	0.0118401
DG1C00923	8.63555	4.76112	4.94853	0.613448	0.655648	1.54412	-2.74482	6.27e-08	9.41e-07
DG1C00929	28.615	24.2669	18.83	9.61028	10.965	6.97619	-1.41359	3.56e-05	0.000291468
DG1C00940	282.043	370.18	439.638	1517.92	1494.13	1898.32	2.1325	3e-13	1.03e-11
DG1C00943	20.1318	17.6954	17.4297	9.9008	7.85624	4.87593	-1.32193	0.000353587	0.00218532
DG1C00956	2.78257	4.3719	2.04427	29.9407	21.1264	9.19386	2.67896	2.09e-05	0.000182655
DG1C00960	18.0971	2.36687	3.07555	1.09333	0	0.339018	-4.10825	0.000243638	0.00158551
DG1C00966	98.7276	122.774	145.828	60.7758	50.6591	31.5254	-1.39509	6.72e-05	0.000512751
DG1C00985	44.2663	63.1781	83.3803	35.5049	22.0716	38.5725	-1.02601	0.00474546	0.0197725
DG1C00995	24.0673	23.345	16.7592	3.92551	2.78296	4.52417	-2.55237	4.6e-14	1.79e-12
DG1C01013	0.172541	0.295737	0	1.15359	2.02455	2.68278	3.60066	0.00290134	0.0131287
DG1C01026	6.28841	10.1151	10.2349	4.85119	2.53746	4.7384	-1.17439	0.00916397	0.0340628
DG1C01035	3.32312	3.62685	4.00639	11.8923	14.6737	4.04087	1.45085	0.00276889	0.0126258
DG1C01039	3.72982	1.59824	2.60318	0.389643	0.4827	0.181231	-2.93956	0.00654385	0.0258104
DG1C01046	5.64219	1.79921	5.19268	0.731067	1.0868	1.0201	-2.18707	0.000496774	0.00292615
DG1C01047	18.3608	12.2972	14.9207	101.755	69.1522	68.5497	2.35853	1.16e-13	4.22e-12
DG1C01052	5.44248	4.34752	5.71627	0.631733	0.660868	0.78355	-2.93667	7.83e-12	2.22e-10
DG1C01071	30.731	14.5509	20.7682	6.99019	6.81093	7.45235	-1.672	1.46e-05	0.000132
DG1C01072	18.1807	32.003	27.7298	51.6204	55.5356	71.3369	1.15947	0.000460164	0.00273908
DG1C01073	2.84843	4.35684	2.53096	2.13686	0.990762	1.0462	-1.26053	0.0122792	0.0432574
DG1C01100	5.89597	12.2369	6.83625	18.7043	24.8047	16.3393	1.22786	0.00232443	0.0109287
DG1C01112	0.300808	0.264404	0.217594	0	0.0319421	0	-4.39795	0.0138765	0.047803
DG1C01115	1.46924	0.527643	2.12181	6.9464	5.04153	11.4877	2.47248	2.56e-05	0.000218469
DG1C01164	3.013	10.4329	1.18056	78.8995	50.6674	6.10445	3.18369	0.000132198	0.000925462
DG1C01219	8.06177	4.37363	4.61165	0.279897	0.165116	0.632328	-4.03083	3.24e-12	9.64e-11
DG1C01222	5.69647	2.70821	5.08312	11.6065	10.1022	48.3593	2.33464	0.000126579	0.000892352
DG1C01243	19.1705	9.52979	12.2431	2.71229	4.58426	1.58426	-2.2343	5.79e-06	5.73e-05
DG1C01244	34.8987	37.5586	29.2486	10.1332	15.3187	23.6887	-1.08716	0.00359235	0.0156745
DG1C01245	15.6688	8.88482	21.4648	1.96917	2.60208	1.28225	-3.00289	3.45e-07	4.51e-06
DG1C01251	121.542	28.7949	40.6114	4.02891	6.95731	1.59	-3.95245	3.11e-10	6.93e-09
DG1C01255	2.69005	0.494011	0.536424	0.240876	0.132623	0	-3.35774	0.00207599	0.00990757
DG1C01257	14.899	8.6023	6.96089	1.00034	1.08706	1.22441	-3.23702	1.3e-12	4.07e-11
DG1C01263	13.8105	18.5163	24.3147	2.46228	1.18624	2.57682	-3.22984	3.9e-12	1.15e-10
DG1C01270	6.01195	3.98057	4.68923	0.657398	2.40442	2.0967	-1.53813	0.0108053	0.0389652
DG1C01271	6.97779	5.75518	5.30367	0.438465	1.88303	0.571028	-2.6562	3.26e-05	0.000270311
DG1C01272	5.17253	7.0926	9.6177	42.9143	17.2667	19.156	1.82453	0.000227892	0.00149462
DG1C01278	0.2663	0.217353	0.514261	5.34136	2.23193	5.47153	3.67504	5.46e-11	1.36e-09
DG1C01286	1.08658	1.65547	1.49012	15.7403	3.7499	6.19479	2.56679	0.00188754	0.00916309
DG1C01289	4.21163	6.06796	4.73541	22.1901	8.72087	8.25684	1.34842	0.0127225	0.0445391
DG1C01291	6.24863	1.02002	0.749498	0.586166	0.308066	0.148711	-2.9827	0.00134105	0.00685548
DG1C01292	3.33203	6.7423	6.03825	1.04426	0.670785	1.94282	-2.18008	2.81e-05	0.000237257
DG1C01293	89.6205	68.2713	59.3296	16.0498	9.96977	10.5915	-2.60591	1.72e-13	6.09e-12
DG1C01304	0.677395	0.774041	1.44774	6.38176	4.80303	4.26091	2.38293	1.23e-06	1.43e-05
DG1C01324	6.60021	12.972	10.3962	4.30251	4.46449	3.18136	-1.35951	0.00313544	0.0140019
DG1C01325	40.9409	53.9589	56.0545	20.9572	24.6618	20.7249	-1.22091	1.38e-05	0.000126156
DG1C01339	41.9922	81.1058	79.8592	167.415	172.385	209.056	1.39898	5.13e-05	0.000404636
DG1C01341	51.1881	59.8266	73.0146	415.979	533.918	757.747	3.1766	4.96e-22	4.62e-20
DG1C01350	25.1549	3.06601	2.56263	1.40152	3.24099	1.82525	-2.28214	0.00569325	0.0229874
DG1C01351	51.4183	7.38233	4.85404	3.22847	1.19526	3.00325	-3.13903	8.59e-05	0.000635903
DG1C01359	0.888353	4.73712	0	28.2123	22.4825	6.90635	3.32804	0.00145186	0.00732558
DG1C01368	24.0541	22.2978	17.4305	6.86242	5.20082	5.63266	-1.88692	2.31e-08	3.79e-07
DG1C01369	7.19677	9.75125	12.2046	2.42486	2.70947	2.52107	-1.96313	1.41e-07	2e-06
DG1C01370	4.57262	5.44015	6.95586	9.53128	10.9536	17.7327	1.13425	0.0029092	0.0131577
DG1C01371	0.387302	0.855615	0.637368	1.76946	1.46137	2.40881	1.55088	0.00751458	0.0289411
DG1C01376	73.7112	149.752	138.037	15.8862	32.4359	11.0835	-2.63718	1.35e-08	2.3e-07
DG1C01388	10.8421	6.6573	7.6907	4.79095	4.25782	2.955	-1.10421	0.00523439	0.0214437
DG1C01390	0	1.30412	0.53662	4.57831	19.5359	12.4218	4.3046	3.78e-05	0.000307219
DG1C01395	81.2769	142.803	211.449	49.5369	26.0738	12.2318	-2.34245	7.34e-06	7.11e-05
DG1C01397	12.3114	13.4839	16.6561	0.543573	0.448928	0.216708	-5.1711	1.33e-22	1.33e-20
DG1C01401	29.8206	12.0022	13.2691	0.504497	6.4165	1.12633	-2.79885	0.000273398	0.00175516
DG1C01402	5.41521	4.74878	4.29296	0.526243	0.086923	0.195812	-4.23741	8.64e-08	1.27e-06
DG1C01404	4.66812	4.01629	3.74423	0.64257	0.6065	0.512351	-2.85498	2.48e-06	2.68e-05
DG1C01406	10.7441	6.70802	6.57506	4.07304	2.21708	3.01389	-1.40936	0.00278722	0.0126982
DG1C01413	5.93355	8.79002	8.21528	3.92007	3.78789	2.44322	-1.20959	0.00134916	0.00689307
DG1C01414	0	0.2555	0	3.7374	4.93864	14.2543	6.39382	3.23e-05	0.000268299
DG1C01415	2.85818	0.653192	0.447961	6.36982	7.89109	22.813	3.1675	0.000419636	0.00253288
DG1C01418	4.6036	5.0029	6.43313	2.79811	2.84419	1.90212	-1.12129	0.00635262	0.0251743
DG1C01419	30.7549	52.487	77.9105	5.01374	17.0619	3.20297	-2.70258	5.21e-06	5.23e-05
DG1C01443	2.36185	2.39895	3.31612	21.3837	31.0643	8.97688	2.89693	2.72e-08	4.42e-07
DG1C01458	0.210026	0.239991	0.246879	1.40421	1.25636	1.85052	2.65974	0.00713999	0.0277319
DG1C01465	1.91736	1.21283	0.643944	0	0	0	-7.06448	2.76e-06	2.95e-05
DG1C01472	11.0057	19.0574	18.0122	36.5793	31.9632	34.3566	1.06283	0.00133787	0.00684215
DG1C01475	2.13435	6.66624	2.34161	0.475669	0	0	-4.66544	0.00156781	0.00781861
DG1C01478	6.46684	5.52822	4.97246	2.76324	1.81227	2.60827	-1.27901	0.00067546	0.00382049
DG1C01480	3.28381	1.38057	1.34737	0.46603	0.769772	0.0963375	-2.19873	0.0062349	0.0247921
DG1C01484	11.3685	7.08573	6.05256	3.91766	4.15268	1.86522	-1.33511	0.00250752	0.0116486
DG1C01490	11.5402	9.89003	2.66459	2.58337	2.41804	0.80105	-2.08699	0.00545659	0.0222005
DG1C01495	2.12562	2.4066	1.97137	0.423742	0.16152	0.879326	-2.19659	0.000478804	0.00283575
DG1C01496	15.7661	6.32122	7.80319	4.00682	3.05462	1.43358	-1.85087	0.00253563	0.0117615
DG1C01498	5.40749	4.4828	13.4605	0	0.731835	0.659445	-4.07434	6.52e-06	6.39e-05
DG1C01500	6.38031	1.61349	2.33602	8.12951	19.6367	7.96895	1.75556	0.0044131	0.0186282
DG1C01503	10.4099	9.1789	7.74017	40.417	29.1177	42.398	1.99725	7.14e-11	1.75e-09
DG1C01505	45.7005	34.5836	35.5763	5.12874	8.08642	5.56611	-2.65692	5.08e-15	2.24e-13
DG1C01506	84.9601	100.137	61.2018	27.4909	25.7687	4.39293	-2.12557	0.00018317	0.00123436
DG1C01508	1.83626	3.42713	0.431694	22.9171	12.6742	11.8964	3.02446	2.38e-06	2.58e-05
DG1C01515	74.8447	57.3947	68.4643	27.4302	30.9694	14.7495	-1.48887	4.26e-05	0.00034207
DG1C01527	5.04127	2.2274	4.58267	0.337054	1.29905	0.62708	-2.40647	0.00137158	0.00699378
DG1C01528	170.635	170.634	204.636	23.3468	22.0484	7.23936	-3.40649	7.34e-15	3.13e-13
DG1C01530	59.24	66.2679	66.6004	40.3958	27.1567	18.6158	-1.1905	0.000866993	0.0047213
DG1C01531	18.3958	4.82233	15.8362	1.62784	1.04565	1.85079	-3.15058	7.53e-08	1.12e-06
DG1C01536	422.752	517.909	562.944	140.272	167.69	107.216	-1.89064	3.12e-10	6.95e-09
DG1C01543	6.08757	8.18107	4.36547	25.854	14.5873	10.5369	1.41807	0.00165184	0.00818044
DG1C01545	28.1788	26.1778	19.8565	12.8682	11.0404	11.5056	-1.10323	0.000287006	0.00183049
DG1C01552	7.45702	7.40294	4.94225	0.309395	1.78867	0.411159	-2.99989	2.44e-06	2.64e-05
DG1C01553	5.95599	6.65338	2.76909	0.594345	0.490859	0.0691102	-3.76974	2.12e-07	2.89e-06
DG1C01554	13.6132	6.2453	14.5742	1.18423	4.12171	1.02293	-2.46792	7.29e-05	0.000550318
DG1C01561	37.4546	31.1188	35.2215	12.9889	12.0803	13.1714	-1.47671	7.21e-07	8.81e-06
DG1C01564	29.2574	39.6666	30.4206	9.98904	8.03457	2.58565	-2.30147	2.05e-06	2.26e-05
DG1C01566	2.86326	2.47052	2.19799	9.37638	7.54213	6.31456	1.58902	1.79e-05	0.00015817
DG1C01567	13.4764	20.3804	18.2129	1.37401	1.30671	1.35562	-3.72527	2.95e-26	4.14e-24
DG1C01568	3.20023	1.52367	3.29156	7.02069	7.08678	8.60422	1.46505	0.0032398	0.0143882
DG1C01570	2.40456	0.279419	1.38929	0.136242	0.0562601	0	-4.4636	0.000793929	0.0043842
DG1C01582	10.6467	15.6766	13.3548	27.9476	32.8467	32.1641	1.19325	6.93e-05	0.000526576
DG1C01588	20.8977	39.5712	41.6195	15.5687	14.0119	18.846	-1.11246	0.00330861	0.0146631
DG1C01589	9.00373	11.6208	8.8622	5.48491	4.82939	3.03606	-1.17707	0.00162928	0.00808089
DG1C01592	14.6216	18.5091	17.5424	7.31212	9.26699	5.14747	-1.25492	0.00015192	0.00104729
DG1C01598	14.6632	13.598	11.0298	26.4296	25.1888	32.0296	1.05352	0.000258742	0.00167356
DG1C01601	32.6768	53.6551	65.7823	444.75	587.547	307.752	3.10556	4.52e-16	2.29e-14
DG1C01618	13.1069	7.86055	14.9762	5.30687	3.25905	3.03794	-1.66803	0.00012042	0.000856201
DG1C01622	19.9639	13.0638	11.4026	5.35644	4.12489	2.28938	-1.95094	1.33e-05	0.00012167
DG1C01627	3.83604	3.78288	2.65607	0.7905	0.21762	0.245118	-3.09355	3.13e-05	0.000260784
DG1C01630	17.2388	18.0337	19.907	32.3652	54.7167	28.6917	1.03614	0.00421894	0.017928
DG1C01638	14.7847	15.299	16.9315	38.2881	61.4035	34.5318	1.48026	2.23e-05	0.000193129
DG1C01641	5.83709	2.91403	3.33074	0.757789	1.17346	2.11477	-1.61607	0.0112282	0.0402015
DG1C01648	4.27964	10.1813	10.556	18.7628	25.0839	13.5267	1.166	0.0138127	0.047615
DG1C01656	1.12293	0.855426	0.219995	0.078206	0	0	-4.87299	0.00521272	0.0213782
DG1C01660	783.151	292.663	849.344	126.805	220.213	288.149	-1.63726	0.000396694	0.00241254
DG1C01669	2.11086	2.01002	1.77232	17.9772	11.5169	19.6926	3.02239	5.02e-14	1.94e-12
DG1C01670	0	1.81005	0.310334	240.058	154.89	288.991	8.3399	1.43e-32	3.24e-30
DG1C01675	0	0.228667	0.235231	16.0554	9.73775	5.21183	6.07134	1.56e-14	6.43e-13
DG1C01676	0	0	0	11.0321	18.2224	101.393	9.62322	4.52e-11	1.15e-09
DG1C01679	61.3341	45.1685	54.5458	159.523	113.064	140.544	1.32333	5.05e-06	5.08e-05
DG1C01680	0.278551	0.424391	0.327429	4.81111	7.5623	6.35228	4.15636	3.15e-08	5.04e-07
DG1C01685	36.6616	67.7059	49.0388	118.975	130.507	114.863	1.21302	0.000169262	0.00115083
DG1C01687	4.87203	2.2347	3.46842	0.34409	1.04199	0.533476	-2.48396	7.27e-05	0.000549114
DG1C01688	6.74923	10.1583	6.4307	1.93817	2.87306	2.49641	-1.70785	1.9e-05	0.000167294
DG1C01696	0.773178	0.616388	0.655216	1.08196	1.83679	2.43234	1.35061	0.00876447	0.0328229
DG1C01698	6.26914	10.511	6.405	4.79866	2.34553	0.819899	-1.57709	0.0132358	0.0459377
DG1C01701	16.9782	18.7466	25.7652	4.71914	8.79562	6.61455	-1.64508	4.4e-06	4.47e-05
DG1C01707	0	0.115743	0	19.3855	8.73917	6.53603	8.23806	2.37e-12	7.14e-11
DG1C01710	0.942482	2.42313	2.76965	8.2705	18.8651	10.9908	2.61099	2.9e-05	0.000244426
DG1C01756	1.70306	1.8163	2.93612	0.853985	0.235097	0.264803	-2.30541	0.00655659	0.0258409
DG1C01760	85.3719	21.0328	8.24248	0	0.967974	0	-6.87153	6e-05	0.000464299
DG1C01761	150.885	40.0625	23.9179	3.13941	0.432131	0.973467	-5.62055	1.13e-12	3.56e-11
DG1C01770	68.0207	23.3002	19.4972	0	0	0	-9.78727	2.26e-13	7.86e-12
DG1C01775	12.6746	42.2247	22.0331	2.01408	7.26966	7.84127	-2.20315	0.000139557	0.000971519
DG1C01776	51.6075	24.454	11.3142	2.56728	0.141351	0.318424	-4.91167	5.24e-09	9.63e-08
DG1C01777	10.2923	3.66733	1.56108	0.369964	0	0	-5.51406	9.1e-05	0.00066914
DG1C01778	19.4113	20.6944	10.1149	0.334488	1.93374	0.311154	-4.28111	2.17e-09	4.24e-08
DG1C01780	6.30899	2.93704	3.57068	0.260378	0.967687	0	-3.38419	0.000449578	0.00268624
DG1C01788	8.84738	2.52742	2.41857	17.5394	19.172	35.1911	2.34122	3.41e-05	0.000280874
DG1C01790	3.01652	4.1615	4.92957	23.2425	18.5355	19.6763	2.31001	1.72e-11	4.66e-10
DG1C01791	0.201034	0.344574	0.177232	3.27622	0.763168	2.81323	3.20671	0.000313628	0.00197312
DG1C01812	28.1895	41.6413	57.6518	22.1326	18.5638	7.23226	-1.44379	0.00177804	0.00868665
DG1C01821	48.5339	16.1409	21.7131	8.17285	13.4996	9.85535	-1.48744	0.006565	0.025863
DG1C01840	25.6561	59.2591	39.2806	717.421	1637.99	104.911	4.27812	7.68e-10	1.61e-08
DG1C01846	10.9761	33.457	24.8279	1.48754	8.35402	3.32103	-2.42682	6.4e-05	0.000491333
DG1C01847	43.9188	50.9849	47.0488	20.5527	20.9566	28.221	-1.06225	0.000143813	0.000997693
DG1C01855	0.491316	0	0	9.85466	8.41009	13.4452	5.8824	2.31e-10	5.27e-09
DG1C01859	20.9644	15.4801	12.9784	4.81183	7.761	2.73835	-1.72128	0.000131348	0.00092094
DG1C01864	56.5855	18.373	18.1007	2.79092	7.42713	1.92312	-2.9657	1.65e-06	1.87e-05
DG1C01874	62.1347	161.14	193.698	32.5569	31.0558	14.2343	-2.45426	5.95e-07	7.37e-06
DG1C01880	6.17082	15.4455	8.38854	1.12265	0.347692	0.195812	-4.22153	1.46e-10	3.43e-09
DG1C01881	22.9755	24.557	29.4674	0.976345	1.27672	1.09745	-4.55339	6.86e-42	2.79e-39
DG1C01910	9.62924	5.81893	8.32592	1.70236	2.55627	1.51162	-2.0726	7.56e-06	7.31e-05
DG1C01930	52.8772	101.915	84.3874	210.175	152.748	133.85	1.02006	0.00403101	0.0172491
DG1C01936	5.66429	10.9846	10.9195	0.595113	1.74257	1.66079	-2.81519	4.89e-08	7.5e-07
DG1C01939	11.187	51.9231	47.923	7.51807	12.4977	13.5389	-1.76254	0.00131249	0.00672664
DG1C01940	13.3577	10.4615	10.6736	4.51559	4.14373	3.15043	-1.5818	0.000167185	0.0011382
DG1C01945	6.57381	12.1864	8.09213	25.7014	29.7559	16.6262	1.39162	0.000298068	0.00188987
DG1C01951	6.19357	7.74911	18.4313	4.32441	4.11259	2.98658	-1.53677	0.00232927	0.0109486
DG1C01952	14.595	23.1397	24.8404	6.04794	4.53318	2.3166	-2.31221	1.11e-07	1.6e-06
DG1C01972	119.948	106.481	130.832	11.852	16.7981	6.6151	-3.37225	1.51e-18	1e-16
DG1C01981	12.6683	3.3255	3.42095	2.28916	1.18161	2.12946	-1.83492	0.00664902	0.0261539
DG1C01990	5.09034	4.61173	6.75286	1.82322	2.25865	1.9787	-1.47388	0.000459107	0.00273414
DG1C01992	8.92372	5.98218	6.99305	1.98877	2.87436	2.03503	-1.69871	1.64e-05	0.000146634
DG1C01996	3.9578	1.98547	1.47511	13.7148	3.99769	9.15574	1.81326	0.00623664	0.0247922
DG1C02012	99.0712	77.3265	103.91	47.1189	55.0357	35.4743	-1.06008	0.000537843	0.00312929
DG1C02030	7.11695	5.35022	5.28364	24.4177	17.3222	34.3626	2.05895	2.58e-05	0.000219959
DG1C02031	1.24907	3.4889	2.99087	1.00523	0.510894	0.791242	-1.78494	0.0105795	0.0382961
DG1C02032	1.13342	1.72683	5.32919	7.26215	12.7777	18.2105	2.19484	0.00386604	0.0166457
DG1C02035	13.8812	13.8826	10.4787	44.1476	58.9982	75.7992	2.18921	1.02e-11	2.84e-10
DG1C02036	9.10811	12.9757	18.7361	3.75656	4.77619	3.31058	-1.81819	5.27e-06	5.28e-05
DG1C02041	4.01454	2.48479	0.524331	0.0931972	0	0.0866955	-5.3793	0.000114813	0.000821418
DG1C02066	9.76544	7.34842	9.86914	20.7019	19.9743	22.6834	1.19521	0.000230031	0.00150701
DG1C02068	4.95069	8.64716	9.9761	4.31479	3.02655	1.92442	-1.38167	0.00368704	0.0160008
DG1C02072	41.8274	39.3081	52.8429	16.6616	26.0821	7.19246	-1.45474	0.00186707	0.00907468
DG1C02082	258.129	194.566	308.128	132.524	109.733	52.9023	-1.39878	0.000457701	0.00272667
DG1C02083	4.01516	7.48571	6.19103	12.5802	12.1625	13.9268	1.0927	0.00125118	0.00647023
DG1C02085	49.042	20.4298	20.5884	4.2583	12.1206	1.48546	-2.36189	0.000319572	0.00200632
DG1C02086	419.404	689.576	446.018	62.3807	72.3703	15.436	-3.40326	3.51e-11	9.04e-10
DG1C02089	9.2161	20.7119	17.3752	49.2004	47.8583	31.0413	1.40365	0.000339636	0.00211392
DG1C02090	3.40845	1.8417	2.74867	4.61511	10.7416	11.3799	1.70395	0.000110993	0.000796931
DG1C02092	18.2296	25.2516	23.3525	64.0497	51.1001	68.3741	1.42125	1.22e-06	1.42e-05
DG1C02095	1.85379	2.17259	2.57019	0.23835	0	0.443445	-3.3374	0.000367074	0.00225748
DG1C02101	13.691	20.6968	14.9349	3.56173	3.49312	4.84564	-2.08804	1.38e-09	2.78e-08
DG1C02110	8.39826	3.52973	1.1347	0.3227	0	0	-5.46138	0.000120899	0.000858674
DG1C02118	7.74558	6.42997	7.70398	1.65981	1.00526	0.926411	-2.64975	5.47e-07	6.83e-06
DG1C02119	3.55452	2.66108	0.240128	11.5411	11.1108	16.9616	2.57776	0.00020198	0.00134122
DG1C02127	0	0	0	0.372315	0.115308	0.519512	5.85121	0.00281923	0.0128169
DG1C02128	36.1648	39.2972	33.6577	14.9059	12.9431	13.0439	-1.4513	9.07e-09	1.6e-07
DG1C02133	20.6474	14.3268	14.4676	3.8453	3.57274	7.78007	-1.74132	8.21e-05	0.000611146
DG1C02145	31.5797	27.0914	32.0992	12.7378	9.64326	10.6224	-1.49544	6.71e-08	1e-06
DG1C02146	8.71931	11.8854	12.4686	3.90172	3.74363	4.27004	-1.50855	1.37e-05	0.000125521
DG1C02150	28.2138	32.7311	25.1462	16.1693	14.2269	10.439	-1.11014	0.000247715	0.00161059
DG1C02157	27.9055	32.4227	35.7423	149.075	140.653	145.117	2.14305	5.7e-17	3.22e-15
DG1C02158	4.08792	1.38872	1.342	9.54135	5.7448	7.15785	1.67891	0.00210837	0.0100435
DG1C02162	2.60816	1.18493	1.40362	0.0525236	0.390405	0	-3.544	0.000480514	0.00284428
DG1C02165	59.1643	54.9575	86.9819	8.26444	17.9944	5.41647	-2.69679	9.1e-09	1.6e-07
DG1C02166	0	0.311689	2.40477	38.2982	18.4508	34.7782	5.06122	2.41e-09	4.66e-08
DG1C02167	0.716101	0.654616	0.505054	148.421	99.6444	171.025	7.75797	1.1e-44	5.32e-42
DG1C02174	0.626077	0.715401	0.735936	19.8829	6.48197	16.5489	4.33269	7.17e-06	6.97e-05
DG1C02177	1.88032	3.71121	2.9853	7.1838	6.16895	6.45482	1.17352	0.00273983	0.0125249
DG1C02197	11.9675	14.0916	11.554	6.31682	5.94916	4.81947	-1.17305	6.84e-05	0.000520803
DG1C02201	76.5056	107.819	85.8221	31.2588	39.3761	12.7768	-1.72695	8.6e-05	0.000636104
DG1C02205	10.9632	9.03841	7.99711	1.54133	2.3479	1.14704	-2.50491	2.46e-10	5.61e-09
DG1C02206	6.51928	4.61693	4.95341	83.7769	62.4146	123.952	4.03111	3.73e-30	7.16e-28
DG1C02208	4.98196	0.650599	0.39041	9.63576	7.76152	12.1358	2.25492	0.00295104	0.0133302
DG1C02211	38.4518	50.5562	54.3113	25.1416	23.9561	15.3064	-1.18778	0.000280146	0.00179211
DG1C02221	0.56849	0.620071	0.364496	2.89384	2.49699	3.13392	2.41729	1.59e-06	1.81e-05
DG1C02225	22.7191	10.3762	2.06062	2.16829	1.50036	1.41737	-2.82486	5.08e-05	0.000401472
DG1C02241	3.08147	0	1.60986	0	0	0	-5.64113	0.0135161	0.0467801
DG1C02247	16.972	12.4118	7.18202	30.4485	54.3548	77.7601	2.11333	8.98e-06	8.5e-05
DG1C02251	8.19774	10.1703	7.34188	3.13196	3.34106	5.09856	-1.18878	0.0105238	0.0381367
DG1C02252	253.188	445.091	425.003	106.333	98.8916	69.3176	-2.0668	1.48e-09	2.98e-08
DG1C02254	20.5377	16.4475	24.6573	49.5851	64.5774	23.3359	1.12542	0.0102919	0.0374276
DG1C02266	11.3174	10.8592	9.70689	55.1207	28.2932	44.9607	1.97329	6.44e-09	1.16e-07
DG1C02267	5.36123	8.61261	3.44755	25.0121	12.9297	15.3235	1.57749	0.000269358	0.0017326
DG1C02269	3.58571	4.91095	3.01919	0.765118	1.08827	0.0395412	-2.63078	0.000508703	0.00298522
DG1C02274	2.2595	4.85998	4.18707	0.622043	0.55043	0	-3.29958	3.74e-05	0.000304368
DG1C02282	10.8	10.6521	9.7218	0.760083	2.23632	2.60728	-2.50885	8.94e-08	1.31e-06
DG1C02283	11.9375	20.0312	20.6062	32.9092	30.1589	52.9377	1.10421	0.00300926	0.0135492
DG1C02284	0.505142	1.11462	1.04423	1.54309	1.8515	3.73756	1.38461	0.0119062	0.04219
DG1C02290	0.354065	0.584394	0	3.81389	1.19476	2.93613	3.03967	0.00125576	0.00649113
DG1C02294	2.20571	2.65543	2.36126	37.6579	28.4368	33.9897	3.7578	4.72e-32	1.03e-29
DG1C02297	553.04	1099.95	1038.92	4156.54	3614.44	3689.91	2.05453	1.19e-09	2.42e-08
DG1C02302	16.6005	3.28796	17.8223	50.6851	58.9707	31.4902	1.87042	0.00124264	0.00643792
DG1C02305	15.1994	26.4635	70.0138	2.81007	2.60497	5.54815	-3.38792	2e-09	3.94e-08
DG1C02319	18.6135	20.0875	18.8697	187.824	150.226	117.068	2.94879	6.11e-23	6.29e-21
DG1C02327	29.3759	28.5491	23.3071	14.3466	13.2264	13.6044	-1.01586	0.000262615	0.00169496
DG1C02348	2.07114	13.7265	2.67803	1.24627	2.28727	0.128814	-2.36096	0.00949981	0.0350942
DG1C02351	0	0	0	0	0.633965	3.57035	6.67332	0.00176125	0.00862413
DG1C02355	25.1654	25.1369	9.25669	34.1943	45.3738	54.8336	1.13721	0.0114871	0.0409459
DG1C02356	17.5888	15.2634	14.4127	6.94329	6.37386	7.3233	-1.23142	5.72e-06	5.68e-05
DG1C02361	11.962	10.2092	10.0542	2.3356	2.39655	1.87639	-2.3201	6.76e-13	2.22e-11
DG1C02362	3.63696	2.70131	4.22171	0.0759885	0	0	-7.17674	7.3e-08	1.08e-06
DG1C02367	86.8232	145.19	119.523	42.4235	49.9982	14.4619	-1.74941	0.000160889	0.00110073
DG1C02382	21.1986	15.4518	22.5052	4.17736	3.45001	2.63689	-2.56261	5.76e-12	1.66e-10
DG1C02391	9.69141	8.98381	6.49663	3.31785	3.16999	1.99708	-1.60303	0.000115189	0.000823618
DG1C02394	7.35293	11.4345	9.07245	16.197	19.7628	28.9985	1.18426	0.000861379	0.00469801
DG1C02400	5.83319	3.76959	3.00464	1.20506	0.573016	1.6645	-1.91525	0.000235094	0.00153572
DG1C02426	13.8869	17.6948	18.0461	0.946277	2.80426	1.50162	-3.26557	3.37e-13	1.15e-11
DG1C02431	6.57178	8.71833	6.43346	11.5287	11.3189	21.8601	1.00306	0.00790608	0.0301851
DG1C02441	14.7012	17.03	17.965	7.69748	7.23047	9.59978	-1.0553	0.000376633	0.00230763
DG1C02444	38.2344	39.8799	37.8406	14.9756	14.3816	13.202	-1.48115	7.18e-08	1.07e-06
DG1C02446	3.81957	3.97014	5.30121	0.115379	0.667028	0.500874	-3.36975	5.4e-09	9.89e-08
DG1C02447	19.7358	27.3802	28.7305	9.31046	5.96587	7.69032	-1.7609	5.16e-07	6.47e-06
DG1C02450	42.7194	83.2528	52.1655	25.5345	27.6728	3.65434	-1.67784	0.00631683	0.0250545
DG1C02462	7.68022	8.38497	12.1563	4.89342	2.09942	4.61116	-1.32187	0.00360123	0.0157054
DG1C02467	1.44579	2.09089	0.955958	0.151037	0.561325	0.351251	-2.1007	0.00253888	0.0117676
DG1C02469	37.6332	103.629	92.8246	5.95801	13.0586	12.2572	-2.93879	5.56e-10	1.2e-08
DG1C02472	1.32378	0.933332	1.15877	0.329544	0.466569	0.175174	-1.8411	0.0119251	0.0422486
DG1C02478	5.08591	5.50241	5.53315	2.89394	2.0913	2.1873	-1.20634	0.00777443	0.0297706
DG1C02488	13.09	8.89545	8.20181	2.79518	4.61698	1.25526	-1.8284	0.000785009	0.00434158
DG1C02509	26.7486	38.6983	29.3638	9.54814	8.82442	7.26072	-1.92175	3.24e-09	6.15e-08
DG1C02511	5.33983	7.00128	6.11587	2.74627	1.79558	1.67651	-1.60616	1.26e-05	0.000115781
DG1C02514	0.269603	0.0513446	0.0528183	1.05148	2.41911	0.209598	3.24822	0.00849902	0.0320293
DG1C02527	30.4725	37.2606	27.0325	8.92485	10.7992	11.9707	-1.61586	4.93e-08	7.56e-07
DG1C02537	17.5392	18.0838	18.7618	2.93916	5.2905	2.4537	-2.37643	4e-09	7.48e-08
DG1C02541	1.96459	0.949757	1.50994	9.59866	4.27661	8.69407	2.30813	8.87e-05	0.000654405
DG1C02544	7.68761	7.33187	10.8154	0.101178	0.417807	0.470599	-4.71856	1.21e-12	3.79e-11
DG1C02552	70.1761	130.9	228.641	77.6574	68.635	27.9256	-1.33524	0.00863385	0.0324192
DG1C02568	3.43921	1.79652	1.73258	0	0.271293	0	-4.61987	0.00163518	0.00810791
DG1C02569	1.35078	1.2005	1.17615	0.167244	0.0690621	0	-4.04183	0.00112251	0.00588825
DG1C02575	16.2071	6.95288	10.5616	43.7237	50.7119	43.2376	1.99344	1.98e-07	2.72e-06
DG1C02591	41.8071	22.7328	23.7242	8.19277	4.37817	4.48307	-2.4155	3.17e-05	0.000263364
DG1C02593	0.672806	0.918807	0.405077	2.88002	2.03876	4.5162	2.20099	1.59e-05	0.000142925
DG1C02596	26.7879	48.4831	41.6226	13.0723	14.9617	18.5757	-1.36293	6.98e-05	0.000530126
DG1C02630	28.2129	58.9587	48.61	9.74272	12.9979	7.29334	-2.2097	2.11e-08	3.48e-07
DG1C02636	2.25572	2.76166	9.65916	18.8519	15.1246	23.2988	1.93216	0.00268599	0.0123255
DG1C02643	9.47576	14.7527	19.3531	69.2933	85.1883	31.493	2.0623	1.25e-05	0.000115016
DG1C02644	5.7302	2.09164	5.80017	1.06421	1.64796	0.866221	-1.95699	0.00590774	0.0237156
DG1C02649	6.59716	9.94001	15.7841	5.75745	2.09541	5.08347	-1.36095	0.0113319	0.0405126
DG1C02656	7.39134	16.6358	8.55666	1.68469	1.54596	2.08955	-2.65172	1.18e-05	0.000109514
DG1C02664	294.78	159.581	283.393	21.5036	26.1772	11.6783	-3.66785	1.59e-19	1.17e-17
DG1C02666	0	0.105206	0	0.923357	0.635487	1.86104	4.92861	0.00650738	0.0256974
DG1C02682	4.91316	6.84925	16.7483	0.492733	1.35647	0.763932	-3.46503	3.39e-06	3.54e-05
DG1C02686	4.06062	4.63996	7.61122	28.4329	17.2708	23.2072	2.04501	5.48e-06	5.47e-05
DG1C02687	10.7519	17.5419	17.2795	40.7483	28.0974	29.4424	1.07393	0.00135853	0.00693505
DG1C02690	17.5663	14.1922	16.4643	55.5541	52.2373	70.7497	1.85167	8.02e-11	1.96e-09
DG1C02703	34.5608	29.4117	11.0796	102.204	68.8948	125.325	1.94381	2.9e-05	0.000244426
DG1C02712	0.215535	3.20171	1.68903	0.120087	0	0	-5.46662	0.00148461	0.00746813
DG1C02730	21.2255	4.27496	4.12842	89.3329	145.765	65.4122	3.30773	7.79e-08	1.15e-06
DG1C02746	2.55401	1.35346	2.6976	0.247476	0.510966	0.805741	-2.11149	0.00253647	0.0117633
DG1C02747	8.88985	3.74249	2.29161	16.2929	23.575	32.4951	2.23671	4.49e-05	0.00035844
DG1C02768	9.78246	13.4138	7.81932	17.8772	26.1079	55.9744	1.64915	0.00132346	0.00677516
DG1C02772	24.6288	22.9767	22.1222	7.07341	8.41801	9.72689	-1.50311	1.57e-07	2.2e-06
DG1C02773	467.844	281.955	209.687	50.7188	48.9156	51.3269	-2.70324	2.74e-14	1.09e-12
DG1C02780	5.79575	14.3339	4.66626	20.7019	27.9476	25.1832	1.53974	0.00171342	0.00843797
DG1C02792	0.119742	0	0	0.600434	0.165296	12.4742	6.49595	0.000508792	0.00298526
DG1C02793	3.06592	4.4133	6.0377	1.26451	0.549652	0.185731	-2.79858	4.61e-05	0.000367437
DG1C02814	32.5854	24.775	28.1532	10.6403	9.22267	18.13	-1.20906	0.00138911	0.00707019
DG1C02818	1.25426	1.77044	1.90798	0	0	0.114718	-5.37909	0.000540784	0.00314406
DG1C02826	14.2697	13.3789	12.616	4.89259	4.99476	4.10879	-1.55907	1.92e-06	2.13e-05
DG1C02829	5.65336	5.97301	6.67876	17.2844	16.2357	27.9167	1.70942	6.54e-07	8.04e-06
DG1C02836	0.970304	1.01634	0.665329	0.135153	0.167431	0	-3.15206	0.00717315	0.0278319
DG1C02838	324.405	315.159	393.685	137.18	163.747	82.4753	-1.46342	1.74e-05	0.000154655
DG1C02856	5.23578	5.50796	3.51686	14.5858	7.22768	14.8604	1.32316	0.00599826	0.0240256
DG1C02867	13.3835	36.65	27.284	7.40693	9.81722	7.33474	-1.68907	4.28e-05	0.000343224
DG1C02873	63.2464	51.2505	43.3747	30.4404	19.9301	18.8589	-1.22417	0.000236645	0.00154418
DG1C02875	2.4621	2.81338	1.41089	0.771625	0.552303	0.765648	-1.71839	0.00318034	0.0141694
DG1C02879	25.435	24.4851	20.605	3.02563	4.99763	2.02071	-2.8429	2.39e-13	8.27e-12
DG1C02887	0.188361	0.14349	0.516631	8.5007	7.6273	3.8074	4.53703	7.49e-10	1.58e-08
DG1C02889	22.7514	41.5233	38.1385	78.4474	96.1954	72.4805	1.23621	0.000212699	0.00140466
DG1C02895	13.9663	10.8686	15.0018	23.9481	25.0969	35.1946	1.04339	0.00537224	0.0219138
DG1C02897	5.47635	6.88344	5.14983	1.35473	0.665261	1.703	-2.27591	4.34e-07	5.56e-06
DG1C02899	4.17988	2.02628	0.893332	66.4781	49.3079	46.8727	4.4688	1.01e-17	6.11e-16
DG1C02908	192.91	105.881	126.33	57.8056	58.3161	34.147	-1.5336	3.63e-05	0.00029716
DG1C02918	5.98072	5.35331	3.51508	35.6546	30.2033	29.7575	2.64975	1.49e-14	6.15e-13
DG1C02934	2.255	0.784221	1.15247	0	0.135343	0	-4.88783	0.000685028	0.00386553
DG1C02947	2.93675	7.4859	7.16968	41.9128	27.4426	17.9138	2.28165	8.8e-05	0.000650362
DG1C02961	0.103084	0.0504819	0.0865516	1.13227	0.32526	1.19067	3.41683	2.89e-05	0.00024341
DG1C02962	72.2097	82.9499	93.4886	26.0466	38.3209	21.7801	-1.56259	1.9e-06	2.1e-05
DG1C02969	46.5645	19.0923	1.93183	74.1686	89.9914	92.4185	1.88724	0.0124923	0.0438782
DG1C02985	0	0	0	0.775164	1.60049	2.34353	6.02618	0.00123759	0.00641649
DG1C02988	5.82259	3.50487	2.10829	57.438	58.6684	44.9839	3.77993	1.12e-20	9.37e-19
DG1C02994	24.818	22.8294	22.4202	11.3049	9.29743	6.99614	-1.37874	1.13e-05	0.000105269
DG1C02997	14.952	15.8111	20.6737	7.37048	9.37562	5.51656	-1.24042	0.000847183	0.00463507
DG1C02998	258.648	67.516	211.581	38.5886	19.4459	7.90942	-3.06262	1.08e-06	1.28e-05
DG1C03005	3.20012	2.16922	2.55027	0.543958	0.898491	0.590345	-1.98948	0.00297735	0.0134306
DG1C03011	19.9557	24.6559	23.6691	56.2448	44.9178	73.1234	1.31485	1.1e-05	0.000102448
DG1C03014	16.4345	13.2492	11.7332	6.57254	5.63693	7.21142	-1.13011	0.00125759	0.00649963
DG1C03018	51.5428	42.9107	39.6025	18.9542	19.5958	19.5165	-1.24243	2.1e-06	2.3e-05
DG1C03020	241.704	106.732	114.999	34.0367	51.0264	9.29219	-2.32585	6.08e-05	0.000469949
DG1C03023	50.7182	28.3386	28.0023	8.64089	12.9226	2.3897	-2.18958	0.000101563	0.000737574
DG1C03031	14.0237	16.9978	14.5178	3.50841	2.22565	3.50016	-2.34142	1.81e-11	4.88e-10
DG1C03035	14.7558	21.9447	16.3381	8.26752	9.07857	4.59727	-1.30597	0.000612019	0.003505
DG1C03039	98.5222	95.0448	97.7729	42.6836	46.9761	44.46	-1.15435	3.07e-06	3.25e-05
DG1C03041	1.49066	3.40667	0	18.1887	3.08665	23.6413	3.15627	0.00188713	0.00916232
DG1C03044	19.1896	20.4019	18.4605	8.69958	8.49685	10.0279	-1.12858	2.91e-05	0.000244773
DG1C03054	14.2909	6.20119	8.76075	45.4757	40.1547	50.4038	2.1803	7.16e-09	1.28e-07
DG1C03067	0.583111	0.490962	2.20059	0	0.127097	0.190876	-3.38339	0.00282555	0.012834
DG1C03069	0.260246	0.416326	0.611823	7.0469	4.16735	4.77484	3.60914	6.11e-09	1.11e-07
DG1C03070	21.8638	19.953	19.577	6.37693	8.71015	9.69664	-1.34351	0.000135163	0.00094366
DG1C03077	2.37563	3.47804	5.89039	1.11679	1.48599	0.981162	-1.74249	0.00177517	0.00867901
DG1C03082	39.3326	33.2279	33.6309	1.98105	2.6254	0.685713	-4.35542	6.44e-22	5.94e-20
DG1C03084	17.7971	23.3867	29.288	58.5652	45.9112	44.9673	1.04979	0.00128895	0.0066295
DG1C03095	194.667	93.2527	128.405	76.146	45.9824	22.6973	-1.55592	0.00113472	0.00594972
DG1C03106	22.5617	21.0694	27.5976	69.1054	65.5311	50.9289	1.34716	6.57e-06	6.43e-05
DG1C03107	53.9878	86.9562	92.0186	303.429	258.05	183.133	1.64243	1.92e-06	2.13e-05
DG1C03108	17.2032	14.721	16.7906	1.6264	5.6415	3.38898	-2.22232	1.9e-06	2.1e-05
DG1C03111	186.922	140.643	162.108	1435.09	1260.66	698.256	2.76008	2.91e-15	1.33e-13
DG1C03115	16.6256	9.16175	7.43891	54.5924	21.7476	31.9171	1.66927	0.000183744	0.00123787
DG1C03122	190.739	179.268	222.884	99.7621	100.561	90.176	-1.06424	3.52e-05	0.000288959
DG1C03127	26.9337	28.9526	37.5813	15.7566	15.5607	12.0982	-1.14054	0.000326903	0.00204595
DG1C03128	18.4211	15.6248	14.193	4.91611	5.19982	6.98008	-1.5334	1.38e-05	0.000125817
DG1C03135	1.83688	2.28977	1.24318	7.44315	8.145	11.0782	2.27427	9.85e-07	1.17e-05
DG1C03140	1.6355	1.03825	1.22825	0	0	0	-6.70394	1.13e-05	0.000104987
DG1C03145	9.19184	8.25257	7.71768	1.64613	3.85196	3.31781	-1.5425	0.00263409	0.0121255
DG1C03150	4.91639	3.78778	2.64874	1.05833	1.23396	1.12928	-1.76511	3.1e-05	0.000259257
DG1C03151	124.085	148.148	155.058	51.3061	47.6545	37.8571	-1.67749	4.85e-09	8.93e-08
DG1C03153	6.61242	9.26555	6.80822	1.85553	0.73291	3.45216	-1.95278	0.000744748	0.004143
DG1C03159	20.5535	13.8523	16.3226	3.31572	5.78107	5.14069	-1.86576	2.16e-06	2.36e-05
DG1C03161	0.933096	3.16427	2.44132	8.70382	9.72296	8.93905	2.03311	2.49e-05	0.000213593
DG1C03175	6.97954	4.30502	2.2143	1.61469	1.80028	1.05143	-1.62917	0.00219319	0.0103873
DG1C03179	162.67	30.2656	60.6745	11.2013	4.29509	1.86069	-3.90303	1.05e-08	1.84e-07
DG1C03184	52.1618	11.4309	36.1168	0	0	0	-9.98844	7.2e-14	2.71e-12
DG1C03186	28.8046	15.7504	23.0573	4.43062	13.6609	6.59445	-1.48104	0.00822146	0.0311784
DG1C03187	0.47949	0.986221	1.18362	0	0	0	-6.06538	0.000358133	0.00220854
DG1C03192	59.4582	47.4826	59.1591	3.12665	6.02525	2.35452	-3.87953	1.48e-21	1.32e-19
DG1C03221	25.3366	28.5043	36.5668	10.1377	16.0699	15.0583	-1.1661	0.00063482	0.00361666
DG1C03223	50.893	66.743	71.2357	150.607	179.636	220.595	1.50757	3.08e-07	4.06e-06
DG1C03226	1.56704	1.3927	1.63734	0.129346	0.133531	0.300806	-3.06763	1.78e-06	2e-05
DG1C03227	1.70748	5.09452	2.56462	0	0.130949	0.29499	-4.47637	0.00028391	0.00181298
DG1C03257	5.23126	3.78271	6.24527	0.444026	1.26939	0.571916	-2.76294	5.58e-08	8.46e-07
DG1C03273	5.65538	7.27218	7.48091	45.5751	45.8006	42.4192	2.6781	2.22e-23	2.43e-21
DG1C03282	438.051	386.357	439.041	118.853	147.175	60.1426	-1.98625	9.56e-08	1.39e-06
DG1C03287	2.17238	1.22317	2.77562	0.105249	0.434615	0.0979062	-3.27848	5.55e-05	0.000433981
DG1C03302	115.995	125.432	117.236	52.7941	55.2003	42.7605	-1.28484	8.69e-07	1.05e-05
DG1C03306	1.63451	4.14399	2.40165	6.06173	6.48701	9.13334	1.37179	0.00642955	0.0254318
DG1C03316	9.02704	10.7397	14.3561	1.42009	1.02622	2.0641	-2.96071	3.27e-10	7.26e-09
DG1C03321	15.8434	21.6164	34.7452	127.929	63.4363	61.6471	1.7752	5.45e-05	0.000426702
DG1C03323	27.6022	19.0022	21.554	7.5807	7.87646	1.4407	-2.04261	0.000271844	0.00174611
DG1C03324	2.72325	0.0723672	0.446666	6.66898	10.2288	2.65875	2.55304	0.00804782	0.030626
DG1C03325	4.84794	5.24417	11.3972	1.5126	1.60615	1.10556	-2.37901	4.82e-05	0.000382105
DG1C03329	2.1425	0.597116	0.737106	3.05706	4.25605	3.98131	1.65703	0.012508	0.0439136
DG1C03331	20.343	34.6529	47.5301	0.314841	2.68689	0.585754	-4.84817	1.35e-13	4.83e-12
DG1C03332	46.2897	39.271	47.7575	3.00582	2.5744	0.932043	-4.38946	1.93e-23	2.13e-21
DG1C03340	13.3735	16.7757	15.79	4.76873	8.20503	1.75594	-1.66941	0.00192929	0.00933817
DG1C03342	11.3059	6.60563	5.47227	0.256528	0.635586	0	-4.71208	6.61e-10	1.41e-08
DG1C03344	7.59622	11.0729	12.7904	30.8157	39.1671	53.2458	1.93338	7.93e-08	1.17e-06
DG1C03348	9.38323	7.23256	7.76648	3.24813	3.29573	2.84887	-1.41142	0.000535621	0.00311787
DG1C03354	5.67878	7.08852	6.9292	1.18649	1.83199	2.68732	-1.82268	3e-05	0.000251725
DG1C03357	24.3204	60.1619	83.4271	1.2738	4.80267	0.669749	-4.66373	1.07e-12	3.37e-11
DG1C03362	3.2371	2.27628	7.31754	0.208105	0	0	-6.00345	6.74e-05	0.00051405
DG1C03367	6.72322	5.76183	9.43963	1.56079	0.773417	0.871142	-2.82242	0.000621768	0.00355126
DG1C03368	10.1595	3.64204	11.0056	0	0	0.619479	-5.38051	7.08e-05	0.000536516
DG1C03369	32.3555	32.7799	38.2917	6.49957	7.08965	8.27067	-2.27805	4.08e-15	1.83e-13
DG1C03371	11.0742	7.40402	12.3249	0.787666	0.16263	2.19815	-3.3435	1.77e-05	0.000156457
DG1C03372	12.3828	15.7621	13.8064	1.97844	4.52481	3.3977	-2.11292	4.27e-07	5.46e-06
DG1C03378	6.5181	4.77439	6.81052	1.11742	1.15357	0.952843	-2.52354	9.84e-07	1.17e-05
DG1C03386	384.277	412.574	432.241	94.093	122.165	142.194	-1.81424	5.03e-11	1.27e-09
DG1C03392	168.374	218.263	250.143	29.7654	47.8068	44.167	-2.42285	2.12e-14	8.62e-13
DG1C03400	0	1.022	1.75223	3.23908	5.76175	8.80756	2.65339	0.0057346	0.0231259
DG1C03403	61.6326	57.7923	74.1195	6.65367	5.51238	5.14175	-3.51849	4.99e-37	1.54e-34
DG1C03409	0.789023	0.640607	0.512552	5.20591	5.10204	4.4876	2.89026	9.05e-13	2.9e-11
DG1C03410	0	0.296906	1.52714	8.25182	8.96715	0.808016	3.28682	0.00468805	0.0195739
DG1C03423	0	0	0	1.20435	0.877636	0.395412	6.5516	0.000125719	0.000887023
DG1C03428	7.20063	7.57683	6.9418	30.8251	23.8847	23.8419	1.81926	5.92e-09	1.08e-07
DG1C03430	1.18224	2.67041	1.42201	15.2572	12.8663	15.0906	3.00076	1.67e-13	5.92e-12
DG1C03431	5.37857	1.82102	1.87329	7.65826	8.52477	69.6914	3.19233	0.000298095	0.00188987
DG1C03432	8.82595	2.43435	1.07324	27.9786	15.9649	65.7766	3.10019	0.000134023	0.000936606
DG1C03436	9.88088	17.2047	27.0219	2.80878	5.47455	5.85275	-1.97012	0.000103892	0.000751924
DG1C03438	17.9526	27.0167	22.5854	84.285	91.0715	93.9585	1.95969	4.1e-12	1.2e-10
DG1C03442	4.31374	8.56123	6.3808	2.96692	2.96319	3.59434	-1.05136	0.00687938	0.0269281
DG1C03443	45.3915	34.351	38.0516	4.85839	8.95933	1.85731	-2.93875	6.45e-09	1.16e-07
DG1C03445	1.99206	0.986387	0.312215	0	0	0	-5.91184	0.00120647	0.00627856
DG1C03447	19.5671	30.8579	21.8434	50.8667	61.7231	57.1068	1.19612	5.61e-05	0.000437656
DG1C03451	7.69367	7.06563	7.5699	3.28638	1.53409	2.30391	-1.68832	3.58e-05	0.000292807
DG1C03452	1.75927	0.781772	1.07994	0.130692	0.0269841	0.121575	-3.76187	6.83e-06	6.66e-05
DG1C03456	23.1184	27.54	58.4633	2.43154	4.77619	14.9775	-2.33992	0.00014444	0.00100146
DG1C03459	2.85519	2.98739	5.21625	35.764	43.7355	36.1573	3.35361	4.56e-21	3.91e-19
DG1C03464	1.61004	3.01996	1.46405	0.558537	0.419351	0.141702	-2.47987	0.000563757	0.00325751
DG1C03467	78.555	35.1964	34.7487	13.1302	24.6845	22.3392	-1.33857	0.00336779	0.0148707
DG1C03475	7.34324	6.61913	11.039	3.66754	4.20016	1.59212	-1.43356	0.00227364	0.0107136
DG1C03479	1.62809	1.2529	2.18716	6.4978	5.77922	9.32506	2.05476	1.06e-07	1.53e-06
DG1C03481	1.63068	2.46948	3.09462	6.63349	5.80394	11.6999	1.70918	7.3e-05	0.000550664
DG1C03482	0.702664	0.951603	1.22365	2.87096	4.13142	5.42228	2.07698	1.42e-05	0.000128647
DG1C03495	11.6592	14.6266	12.3054	4.39518	5.06817	7.32855	-1.23703	0.00097392	0.00521787
DG1C03499	2.51328	1.25644	0.461608	19.9542	6.5052	3.17511	2.76847	0.000562111	0.00324852
DG1C03503	7.42017	6.22664	8.17706	33.1382	40.1722	71.2073	2.68916	1.57e-10	3.68e-09
DG1C03521	55.9844	110.828	64.4626	10.6469	10.2357	13.8504	-2.77199	5.37e-14	2.06e-12
DG1C03530	12.8427	11.9946	11.9942	6.56728	6.31428	5.65323	-1.026	0.00299613	0.0135001
DG1C03532	5.248	5.27082	4.05847	2.07755	1.37265	2.44798	-1.34538	0.00131552	0.00673833
DG1C03537	6.19272	5.55214	10.3031	0.477737	1.57822	1.03695	-2.85116	2.82e-05	0.000238154
DG1C03538	76.2025	66.3279	145.295	4.63437	5.92637	8.344	-3.96464	3.02e-20	2.39e-18
DG1C03541	10.2633	3.43739	2.28804	0.788726	2.11704	0.366852	-2.31424	0.00177755	0.00868633
DG1C03542	14.9754	12.9934	14.159	44.115	53.8001	36.301	1.63755	1.5e-08	2.53e-07
DG1C03554	1.05651	2.32505	1.24189	6.99827	4.75344	8.45699	2.09251	2.72e-05	0.00023096
DG1C03565	1.21244	4.29144	2.71134	1.08743	0.408221	0.597743	-2.01422	0.00277078	0.0126328
DG1C03572	5.06106	13.4728	7.51812	22.0317	22.1111	21.1865	1.29217	0.00251891	0.011691
DG1C03574	0.172541	0.854351	0.135211	4.51823	2.14364	1.16254	2.72267	0.00446221	0.0188024
DG1C03575	630.051	494.827	655.058	2447.8	1796.95	1886.53	1.74939	5.06e-10	1.09e-08
DG1C03596	38.0017	19.1871	27.1695	1.70444	4.03531	0.422809	-3.79653	1.85e-09	3.66e-08
DG1C03600	1.41372	2.42313	4.25834	0.0738437	0.243945	0.206077	-3.96218	6.07e-06	5.98e-05
DG1C03601	2.02578	2.2496	0.53662	0	0.0787739	0.35491	-3.51033	0.000688097	0.00387901
DG1C03602	9.11739	12.9398	11.8777	5.9696	3.40704	5.73374	-1.20533	0.00123737	0.00641626
DG1C03610	8.30376	3.03104	3.66031	31.4217	92.6581	162.287	4.21213	2e-12	6.1e-11
DG1C03614	29.4277	44.497	36.8927	10.584	7.55878	10.0835	-2.0099	2.92e-10	6.55e-09
DG1C03621	0.527412	0.774847	0.398544	5.98198	1.82015	0.995781	2.33657	0.00278875	0.0127032
DG1C03626	4.60067	3.34023	2.36232	1.19374	1.35273	1.18793	-1.49914	0.000382327	0.00233533
DG1C03627	0.146085	7.84557	5.32327	20.2667	12.9063	28.7335	2.18051	0.0100407	0.036706
DG1C03630	1.65	2.93286	1.53931	0.350213	0.542316	0.936623	-1.77838	0.00416369	0.0177349
DG1C03637	12.198	11.0006	7.98542	4.67372	5.44019	2.13007	-1.38068	0.00122157	0.00634343
DG1C03646	42.3161	14.5635	27.5319	7.10105	11.8836	2.69442	-1.99101	0.000493565	0.0029101
DG1C03662	94.5524	127.916	137.753	386.683	368.659	582.808	1.85587	4.5e-09	8.34e-08
DG1C03664	16.2514	10.4266	25.1314	6.79093	7.17154	6.11006	-1.40242	0.00139083	0.00707562
DG1C03665	0.84442	2.36399	2.58074	0.211714	0.349702	0.131296	-3.08195	0.000432389	0.00259944
DG1C03668	6.90048	1.76154	1.68267	0	0.0506687	0	-7.45667	1.38e-07	1.95e-06
DG1C03674	14.5104	9.74674	8.70116	3.11366	5.4814	2.51533	-1.59881	0.000552252	0.00319975
DG1C03682	2.93723	1.83797	2.8772	21.9759	12.9364	34.905	3.14933	8.75e-11	2.12e-09
DG1C03689	8.7208	14.2381	9.94556	3.57175	3.50792	4.53486	-1.53878	4.5e-06	4.57e-05
DG1C03692	5.56948	9.36356	10.1958	4.12048	3.05643	2.12946	-1.46753	0.000478837	0.00283575
DG1C03701	0.531315	2.73203	2.10074	0.161469	0.133354	0.0375511	-4.0465	7.63e-06	7.36e-05
DG1C03702	3.36595	6.49772	5.45529	0.852439	0.950421	0.436134	-2.80479	3.03e-08	4.87e-07
DG1C03705	7.33499	3.4264	0.976083	0.693975	1.01892	1.29112	-2.00242	0.00881971	0.0330042
DG1C03712	4.51739	0.23113	0.158509	0.112697	0.0930744	0.104835	-4.02382	0.0104693	0.0379697
DG1C03714	396.957	89.8035	63.7339	9.15662	16.6758	2.62087	-4.30286	1.49e-09	3e-08
DG1C03722	0.327055	0.140144	0	1.36666	0.733656	4.25892	3.70068	0.000580552	0.0033428
DG1C03723	6.92308	15.2752	16.2269	113.042	87.7054	44.7065	2.64263	5e-09	9.21e-08
DG1C03727	11.1757	14.3628	9.70846	46.3763	45.3203	65.7348	2.12224	1.59e-11	4.34e-10
DG1C03729	4.80934	5.88804	5.72666	13.363	19.0979	15.0529	1.49875	3.49e-06	3.64e-05
DG1C03738	6.12943	6.94556	8.40579	16.2215	9.51898	20.1728	1.05817	0.00915275	0.0340351
DG1C03741	0.998553	0.82407	0.326047	10.478	0.306321	3.62278	2.70533	0.00614302	0.0245068
DG1C03767	8.17953	6.31149	8.37304	3.53148	1.58329	2.53423	-1.61989	0.000143467	0.000995685
DG1C03771	20.6724	8.62194	15.7948	26.4333	35.8139	40.6606	1.15335	0.00706187	0.0274876
DG1C03774	28.7058	33.0392	29.7544	79.5391	74.9429	83.9269	1.34586	3.76e-08	5.92e-07
DG1C03782	773.667	1034.52	1682.53	36.4495	18.0472	1.72826	-5.98696	6.72e-17	3.78e-15
DG1C03783	1055.64	1019.8	1270.32	35.3184	32.3018	5.59744	-5.54486	2.97e-24	3.57e-22
DG1C03803	18.3001	40.2993	49.079	112.775	90.5636	122.657	1.56182	0.000100988	0.000733991
DG1C03834	8.20073	2.67016	4.45707	0	0.182591	0.34277	-4.88523	7.11e-09	1.28e-07
DG1C03836	1.71554	1.00101	0.858115	0.183031	0.403099	0.056754	-2.49049	0.00819175	0.0310788
DG1C03842	43.8657	32.9558	45.2181	4.64564	4.72644	9.08152	-2.7638	2.6e-13	9e-12
DG1C03843	13.2347	14.7913	18.491	6.98571	4.76775	7.17529	-1.33468	8.03e-05	0.000599731
DG1C03847	7.53199	16.0693	16.8667	3.58562	1.57936	1.40832	-2.66141	4.99e-07	6.28e-06
DG1C03853	97.5715	60.4176	102.006	42.4576	47.8569	27.291	-1.17781	0.00157808	0.00786119
DG1C03858	4.59999	8.88791	5.60378	1.81734	0.23091	1.95065	-2.30533	0.00226026	0.0106589
DG1C03862	0.604269	1.25377	0.766377	0.239215	0.109758	0.173077	-2.37557	0.000822069	0.00451613
DG1C03870	2.78153	2.55165	2.34859	0.851271	0.378566	0.974627	-1.84729	0.00251636	0.0116821
DG1C03872	141.275	56.6258	123.216	37.812	18.6288	64.0797	-1.45308	0.00349639	0.0153187
DG1C03874	109.879	121.046	133.317	5.80535	9.45832	0.932789	-4.5204	4.52e-14	1.76e-12
DG1C03875	16.1382	8.91442	12.8114	0.447444	0.739073	1.30815	-3.95848	2.44e-15	1.13e-13
DG1C03876	3.51966	1.10276	3.00285	0.569324	0.313463	0	-3.15301	0.00163827	0.00811988
DG1C03889	5.15069	1.2643	1.03151	0.573949	0.895362	0.17797	-2.20407	0.0113736	0.0406199
DG1C03896	55.1596	19.4268	69.2795	4.42044	12.5169	7.63668	-2.57518	8.58e-05	0.00063531
DG1C03906	21.9712	22.0972	33.4954	57.6048	105.529	172.586	2.07508	1.22e-06	1.42e-05
DG1C03912	2.73909	2.63195	1.24398	3.22563	26.3821	14.519	2.70249	8.83e-05	0.000651858
DG1C03914	11.3722	18.6724	15.2249	43.6112	40.1505	27.9618	1.26952	0.000156693	0.00107609
DG1C03920	13.7363	3.66243	15.1471	3.49865	3.61184	5.28869	-1.42957	0.0143517	0.0491078
DG1C03925	32.2961	54.0462	35.0852	172.742	217.952	206.777	2.26334	8.68e-13	2.79e-11
DG1C03927	26.3306	11.308	21.811	5.31675	8.05019	8.51784	-1.47609	0.00539763	0.0220003
DG1C03942	1.23284	4.18075	3.59954	6.91317	5.38007	24.2395	1.97887	0.00242212	0.0113159
DG1C03943	11.9735	10.9748	15.043	4.43305	2.48818	3.52324	-1.90132	1.72e-07	2.39e-06
DG1C03947	23.5006	27.3719	41.5964	14.8629	16.4085	3.38597	-1.44678	0.00789855	0.0301691
DG1C03952	45.0332	30.5415	25.3337	7.31481	8.3797	10.3165	-1.99207	2.77e-08	4.48e-07
DG1C03961	9.24887	6.50365	4.40446	3.17112	3.0773	2.72866	-1.20314	0.00905127	0.0337341
DG1C03962	5.20452	3.68152	3.20455	0.414249	0.427651	0.38535	-3.33566	2.28e-06	2.48e-05
DG1C03980	14.2998	21.9826	15.0254	33.6603	37.634	39.47	1.07465	0.000397437	0.00241665
DG1C03981	49.3735	53.7008	52.1183	18.586	17.6668	21.3127	-1.46706	1.43e-07	2.01e-06
DG1C03984	3.63456	2.16684	2.66246	0.704355	0.799858	0.819023	-1.90055	0.00274159	0.0125297
DG1C03987	146.936	96.769	108.392	30.7571	30.9732	10.9553	-2.30809	1.3e-07	1.84e-06
DG1C03992	0.269418	0.615714	0.738952	9.15662	2.47944	0.41891	2.86564	0.00785323	0.0300246
DG1C03993	0.19478	1.22413	0.343437	8.62757	4.97431	4.08856	3.3036	7.89e-05	0.000590178
DG1C03998	9.71131	8.2515	5.85403	163.987	139.988	197.362	4.35746	2.29e-41	9.11e-39
DG1C04001	133.945	220.061	212.411	1129.14	1470.99	1174.66	2.70134	4.46e-18	2.82e-16
DG1C04018	12.3568	5.14587	9.03781	31.0269	25.7004	30.2287	1.67501	2.58e-05	0.000219936
DG1C04021	12.8711	16.6127	15.8705	45.6443	42.5809	39.6147	1.46018	5.08e-08	7.78e-07
DG1C04022	25.3663	16.0576	15.2587	6.96699	11.8366	8.33267	-1.09515	0.0146665	0.049955
DG1C04025	3.45626	0.236963	0.243764	8.89665	13.6455	6.6638	2.84844	0.00139386	0.00708538
DG1C04026	3.71593	3.70568	3.57379	0.564643	0.279797	0.315151	-3.29648	1.11e-05	0.000103707
DG1C04037	4.54827	4.55158	5.41278	0.991606	1.16993	1.14206	-2.16849	1.51e-07	2.11e-06
DG1C04048	3.35327	5.42823	3.73638	1.16769	0.867936	0.325868	-2.44141	3.1e-05	0.000259039
DG1C04051	34.2791	19.653	26.4737	6.24089	9.92466	11.8581	-1.55672	4.93e-05	0.000390525
DG1C04053	1.50044	2.57177	3.41722	0.391867	0.647272	0.510341	-2.29912	0.00113752	0.00596095
DG1C04061	25.0618	15.8463	22.7545	333.452	252.951	341.175	3.82869	6.25e-36	1.78e-33
DG1C04062	8.02517	10.9261	21.7436	73.5384	72.5195	48.4079	2.22342	2.78e-07	3.7e-06
DG1C04063	10.4875	18.2535	13.7157	82.1919	50.5751	62.9591	2.16966	4.36e-10	9.55e-09
DG1C04072	168.676	162.841	123.466	3.80997	3.02072	0.283534	-6.03156	1.58e-26	2.3e-24
DG1C04074	5.73101	2.69651	6.18186	0.338091	0.372298	0.524175	-3.60103	1.29e-06	1.49e-05
DG1C04078	0.929919	0.490427	1.00901	0	0.049373	0	-5.40317	0.000564202	0.00325904
DG1C04082	7.05886	11.04	10.9397	18.3901	22.4828	33.6626	1.32316	0.000417274	0.0025221
DG1C04086	41.4963	83.8736	58.4247	27.0222	29.6425	19.218	-1.31025	0.000280887	0.0017959
DG1C04094	10.8733	16.8824	16.8303	59.1712	49.556	50.3327	1.80024	9.2e-09	1.62e-07
DG1C04113	26.0925	55.6174	119.803	3.74276	3.9696	13.2669	-3.30539	5.36e-08	8.17e-07
DG1C04114	1.65687	1.49328	3.29172	3.82257	2.80264	13.3165	1.58906	0.0108891	0.0392205
DG1C04116	2.79838	3.7396	2.39737	1.18917	0.392847	0.0737475	-2.47709	0.00300117	0.0135212
DG1C04117	11.3469	10.7109	11.6707	4.5869	3.02208	4.69839	-1.49309	1.44e-05	0.000130951
DG1C04118	84.846	87.2694	74.251	20.9015	24.1187	26.9845	-1.8104	4.18e-11	1.07e-09
DG1C04120	56.5443	49.5518	73.1503	8.26094	8.43652	1.65261	-3.31888	4.22e-10	9.27e-09
DG1C04122	10.2489	11.1788	7.30141	0.346077	1.92928	0.321934	-3.47815	2.81e-07	3.73e-06
DG1C04137	6.79504	7.52375	5.38684	3.962	1.59972	2.62087	-1.30961	0.00850615	0.0320395
DG1C04141	21.5656	21.4799	29.7304	156.185	134.438	583.289	3.5443	2e-11	5.37e-10
DG1C04143	255.719	267.199	398.958	1746.75	1269.96	1610.37	2.29159	1.12e-13	4.09e-12
DG1C04144	40.1276	27.23	19.3183	4.69277	2.83586	0.532365	-3.46087	2.45e-08	4.01e-07
DG1C04147	24.9226	20.3752	32.1369	9.90935	5.00481	8.96988	-1.73445	3.23e-06	3.4e-05
DG1C04148	76.8357	76.6582	88.7782	21.7698	18.724	9.34665	-2.31427	5.66e-10	1.22e-08
DG1C04149	6.922	6.83749	4.75452	2.2652	3.45376	3.46873	-1.04553	0.00510567	0.0210117
DG1C04151	14.002	4.97165	6.60217	1.0578	1.31043	0.369004	-3.25183	3.1e-06	3.27e-05
DG1C04159	48.1881	16.2017	36.0142	12.5955	9.17057	10.6377	-1.66845	0.000376122	0.00230567
DG1C04162	355.688	341.322	398.937	82.6286	53.8407	35.131	-2.70849	1.16e-13	4.19e-12
DG1C04163	227.087	223.761	316.173	16.1885	13.3698	3.52949	-4.56653	3.72e-20	2.91e-18
DG1C04165	13.5139	12.1226	21.8978	4.22207	5.40476	3.14203	-1.92776	1.16e-05	0.000107734
DG1C04167	85.9121	46.3675	90.5278	7.94927	13.448	4.77078	-3.11995	1.21e-11	3.35e-10
DG1C04169	0.975343	0.980758	0.779611	0.0652104	0	0.242645	-3.2123	0.00702926	0.0273902
DG1C04172	9.06068	9.80268	14.2763	4.18895	4.92326	3.22229	-1.45819	0.000325843	0.00203995
DG1C04186	1.78412	0.522736	1.72077	52.0723	43.7634	89.055	5.47921	2.4e-29	4.29e-27
DG1C04192	19.5053	23.7941	33.0905	4.6701	1.96486	4.0984	-2.87296	5.2e-11	1.31e-09
DG1C04195	9.25658	11.8409	6.83664	0.95845	0.621946	0.0636848	-4.12459	1.52e-10	3.56e-09
DG1C04203	3.75885	1.09765	0.589123	0	0	0.194817	-4.86007	0.000278848	0.00178507
DG1C04206	6.12407	4.83833	4.94909	1.11959	2.24557	2.12016	-1.56895	0.000194023	0.00129769
DG1C04207	1.47564	1.38861	2.4488	0.435262	0.199709	0.62984	-2.11607	0.00199949	0.0096059
DG1C04209	0.776312	9.79326	12.1184	0	0.171464	0	-7.03577	7.86e-05	0.000588055
DG1C04213	4.9731	6.33375	3.16644	0.865874	1.2872	1.3693	-2.07121	0.000215725	0.00142282
DG1C04217	0.196233	0.149487	0	1.63999	0.722369	1.32217	3.35002	0.00807421	0.0307102
DG1C04220	0.782596	3.41442	1.50532	0.237834	0	0	-4.6978	0.00156358	0.00780324
DG1C04225	26.5437	18.7147	24.8283	1.32157	1.09147	2.63438	-3.83843	1.28e-13	4.63e-12
DG1C04227	0.811582	4.8687	2.86197	15.9393	12.8839	13.5654	2.28389	0.00132385	0.00677621
DG1C04228	6.75445	10.5002	5.90859	44.6344	22.3345	35.0483	2.10279	5.59e-07	6.97e-06
DG1C04229	64.4393	35.2754	47.6792	9.85241	13.2398	4.34953	-2.45561	2.13e-07	2.9e-06
DG1C04231	12.0889	6.86166	13.0956	3.30167	2.50865	3.56275	-1.81262	0.000198105	0.00131986
DG1C04233	14.1652	9.51352	8.01956	0.773118	0.23944	0.89898	-4.10806	3.88e-12	1.14e-10
DG1C04238	87.6508	50.7915	53.9372	8.86966	15.34	6.40658	-2.68246	2.94e-10	6.59e-09
DG1C04254	9.68622	9.19636	5.19062	1.5476	1.96636	2.99001	-1.92476	0.000316571	0.00198886
DG1C04265	0.558997	16.0965	3.94251	0.37374	0.925996	0.869167	-3.2748	0.00252737	0.0117287
DG1C04268	0.989115	0.956352	1.74401	0.254351	0.157548	0.177455	-2.68946	0.00226644	0.0106824
DG1C04276	12.7888	23.2069	24.6808	63.9368	87.3748	113.433	2.08854	2.64e-08	4.3e-07
DG1C04277	13.5389	11.2676	13.6148	65.9277	90.4235	166.219	3.03086	4.73e-14	1.83e-12
DG1C04285	20.2014	24.2272	21.8509	9.41735	9.69646	13.5152	-1.05925	0.000314606	0.00197858
DG1C04286	5.0612	2.82593	2.09577	1.34585	0.238183	0	-2.70488	0.00795841	0.0303528
DG1C04302	6.04319	6.23169	10.1645	1.64244	1.76341	1.1459	-2.33365	1.73e-06	1.94e-05
DG1C04309	37.5559	18.6918	25.7097	15.3606	11.1637	11.5265	-1.14311	0.00307269	0.0137815
DG1C04318	29.6014	34.6405	34.731	13.4022	19.1048	10.674	-1.22909	0.000360726	0.00222184
DG1C04323	15.769	12.7769	14.0584	6.50377	6.16292	8.02428	-1.07896	0.000859079	0.00468809
DG1C04326	32.8497	35.1077	36.7059	13.0486	9.44287	16.2845	-1.47035	4.2e-06	4.3e-05
DG1C04332	8.33053	6.44625	6.76871	1.17257	2.58241	0.772627	-2.27645	7.48e-06	7.24e-05
DG1C04345	28.7886	28.8912	39.3134	116.909	74.2292	65.6256	1.37029	7.09e-05	0.000537002
DG1C04348	6.98398	5.06692	5.34267	0.864706	1.9384	1.26403	-2.12366	1.08e-05	0.000100369
DG1C04349	10.4967	12.5756	7.27092	4.87856	4.28787	4.53822	-1.18272	0.000873048	0.00475179
DG1C04354	12.6721	10.1877	9.30633	3.65602	2.98663	4.25122	-1.5998	1.82e-06	2.03e-05
DG1C04355	7.79944	8.24211	4.8942	3.03859	2.59048	3.55606	-1.22687	0.00786306	0.0300551
DG1C04356	27.3023	16.5754	27.3144	44.5541	43.1737	80.3059	1.20077	0.00166024	0.00821414
DG1C04359	3.81705	4.36164	3.48976	20.5581	21.0769	13.8484	2.2158	0.00149123	0.007496
DG1C04365	9.82676	14.4696	13.0537	4.89639	5.71653	7.76388	-1.05997	0.00129332	0.00664631
DG1C04370	2.42542	2.5623	2.2055	18.8933	22.5527	4.19814	2.63485	1.89e-06	2.1e-05
DG1C04372	5.12511	6.71525	5.14084	1.7133	0.943322	1.06252	-2.2341	7.87e-05	0.000588308
DG1C04376	39.8267	24.5821	29.9254	9.1789	11.0031	4.84957	-1.94632	9.32e-07	1.12e-05
DG1C04393	10.0398	17.2798	24.5825	1.7408	0.172524	0.58297	-4.43073	1.97e-11	5.3e-10
DG1C04399	33.8992	26.5642	32.9474	18.0642	10.25	11.122	-1.27998	0.000228572	0.00149826
DG1C04400	2.42294	1.09288	1.27415	0.426302	0.264057	0.0991407	-2.6452	0.00966163	0.0355723
DG1C04404	2.30439	1.24477	1.2805	0.490221	0.173514	0	-2.91441	0.00402799	0.0172416
DG1C04416	6.69918	4.31245	6.03265	2.00813	2.64996	4.06095	-1.00446	0.0101844	0.037119
DG1C04418	8.06222	9.64554	10.7729	28.9672	31.1053	45.0535	1.84741	1.07e-08	1.86e-07
DG1C04421	32.2971	47.5752	43.7809	4.98037	5.17823	3.72289	-3.18899	3.3e-23	3.51e-21
DG1C04432	3.65078	5.21456	3.6985	0.722627	0.464182	0.261417	-3.15681	1.5e-09	3.01e-08
DG1C04434	9.65674	14.811	9.53016	37.1156	34.859	29.4678	1.54284	4.02e-06	4.13e-05
DG1C04442	4.99002	3.47076	2.16773	11.6044	8.83516	10.6262	1.50609	0.00411813	0.0175636
DG1C04454	6.78817	11.8845	10.2658	4.04749	3.89075	5.24649	-1.17037	0.00305106	0.0137083
DG1C04457	36.9096	52.2685	91.9415	28.2709	18.8863	5.49349	-1.81434	0.00117109	0.00611642
DG1C04458	65.9759	87.9536	67.2123	41.627	33.8047	30.8675	-1.09167	0.000160758	0.00110004
DG1C04464	26.9079	18.0927	16.9503	3.7808	3.51281	3.22396	-2.59418	2.03e-12	6.2e-11
DG1C04466	23.4116	12.7895	28.0367	3.75796	3.44099	3.95177	-2.56278	5.56e-10	1.2e-08
DG1C04468	13.8873	16.4003	16.4609	31.2608	26.0747	43.1136	1.06626	0.0005791	0.0033355
DG1C04480	34.1929	31.8205	30.48	7.85943	11.2174	7.45311	-1.8954	2.87e-09	5.48e-08
DG1C04489	11.1503	14.7354	14.0186	98.0488	64.3799	157.693	2.96608	1.2e-13	4.34e-12
DG1C04493	1.25542	0	0.26831	10.1104	4.56889	5.32365	3.64999	0.000222105	0.00146037
DG1C04494	4.18751	0.458831	0.876573	0	0.158373	0	-5.06866	0.00113311	0.00594215
DG1C04501	12.2889	7.95159	10.0943	97.0107	163.918	133.062	3.66215	7.84e-24	9.03e-22
DG1C04505	1.36266	0.707762	0.631	0.0690198	0.171007	0	-3.49132	0.00557028	0.022569
DG1C04506	1.22898	1.69092	3.03668	0.0838454	0.415479	0.272987	-2.96306	5.68e-05	0.000442404
DG1C04507	1.83567	2.73595	3.34611	0.17787	0.1469	1.44779	-2.2043	0.00762458	0.0293148
DG1C04510	0.564853	1.07574	0.663968	29.1333	19.7164	5.18598	4.52203	3.27e-14	1.3e-12
DG1C04511	0.201034	0.229716	0.23631	51.0755	162.624	54.3891	8.62339	6.61e-28	1.07e-25
DG1C04513	11.0533	5.87199	12.537	55.4259	24.0923	16.1311	1.66525	0.00205974	0.00984043
DG1C04515	28.4258	24.7237	17.1286	78.3272	49.9836	42.1386	1.24381	0.000837002	0.00458701
DG1C04516	10.5073	8.37371	8.42405	23.5971	14.8023	22.5374	1.12047	0.00146651	0.00738817
DG1C04520	7.51479	10.043	10.9074	4.47819	4.3299	4.5214	-1.12976	0.0010273	0.00546659
DG1C04524	6.68523	3.39512	6.76687	0	0	0	-6.78259	9.12e-06	8.61e-05
DG1C04526	1.89567	1.61542	2.9459	5.31675	7.36271	11.1406	1.847	5.39e-05	0.000422785
DG1C04530	4.30787	3.44574	3.24082	0.576039	0.594676	1.33963	-2.17126	0.00343824	0.0151226
DG1C04541	483.228	689.312	802.624	69.9342	73.1462	33.811	-3.51406	6.29e-20	4.82e-18
DG1C04547	63.1247	35.606	48.9161	136.873	115.446	190.883	1.54845	8.7e-06	8.27e-05
DG1C04556	28.5081	13.3432	22.4957	9.51807	3.28363	1.96134	-2.15828	0.000158172	0.0010844
DG1C04561	6.35235	4.79471	4.17878	0.876698	1.7699	0.906153	-2.13385	0.000208129	0.00137978
DG1C04562	4.23708	6.00125	6.85945	2.24763	2.62681	3.03762	-1.14654	0.00305944	0.013734
DG1C04568	7.84763	4.15873	5.03568	2.28123	2.51204	3.0063	-1.16453	0.00914362	0.0340081
DG1C04572	107.069	70.6386	112.873	271.125	264.373	136.424	1.17631	0.00176798	0.00865006
DG1C04574	0.0291651	0.0666523	0.102848	1.60871	0.966256	0.362783	3.87267	0.000315312	0.00198268
DG1C04576	382.938	518.146	658.621	75.7058	86.8334	38.4028	-2.98931	2.22e-14	8.99e-13
DG1C04583	1.21209	1.95533	1.00573	0.119175	0	0.110861	-4.26952	0.00314301	0.0140307
DG1C04594	48.9724	42.5534	34.2102	16.0043	13.2177	14.5348	-1.55878	1.28e-07	1.82e-06
DG1C04600	17.2291	6.11641	9.04471	0	0	0	-7.8771	2.19e-08	3.6e-07
DG1C04604	26.4464	4.89269	5.32919	0.841988	0	0	-5.56705	8.79e-05	0.000649572
DG1C04605	190.181	58.7336	197.158	5.87832	2.24068	4.20634	-5.22723	5.86e-19	4.03e-17
DG1C04606	10.1864	0.676731	0.835386	0	0.490527	0	-4.54271	0.00404077	0.0172827
DG1C04607	51.7354	35.9097	43.0971	0.714663	3.98404	0.99721	-4.52907	6.26e-15	2.71e-13
DG1C04615	6.19927	1.42659	0.455441	0.0719577	0.594287	0.334689	-3.03373	0.00371794	0.0161078
DG1C04616	3.86436	1.55553	1.54856	0.293599	0.181859	0.0682793	-3.72562	3.67e-05	0.000299818
DG1C04617	15.5482	13.9594	27.4147	1.92771	2.77137	5.37969	-2.5357	1.77e-07	2.45e-06
DG1C04618	3.68555	5.62949	4.99535	0.754321	0.882557	2.45594	-1.84554	0.00139866	0.0071028
DG1C04622	0.767798	0.584894	0.64466	0	0.100943	0	-4.24675	0.00534023	0.0218032
DG1C04625	3.44564	2.47736	4.8694	0	0	0.18059	-5.95836	1.71e-08	2.86e-07
DG1C04630	11.2485	21.1997	23.182	53.2305	45.3738	63.1456	1.50485	0.000171424	0.0011629
DG1C04633	3.58086	12.7638	12.1878	79.2383	50.7596	47.0351	2.59998	1.14e-07	1.64e-06
DG1C04636	11.3486	10.3981	10.1433	4.28329	5.63111	2.84606	-1.35265	0.00103645	0.00550716
DG1C04646	3.02027	2.80409	4.49328	0.552158	0.260582	1.02728	-2.53407	0.000199568	0.00132838
DG1C04648	4.68363	1.84766	3.53923	0	0.07697	0	-6.8146	9.69e-07	1.15e-05
DG1C04655	0.570974	0.782923	1.20809	4.13559	2.36459	1.59802	1.62914	0.0105832	0.0383057
DG1C04657	1.22318	1.54105	1.17974	18.1909	21.3447	47.4008	4.42347	1.53e-22	1.52e-20
DG1C04669	11.9825	11.0444	5.36944	2.21308	3.10717	1.95576	-1.99584	0.000120537	0.000856778
DG1C04672	196.018	180.019	205.925	54.3149	41.7618	19.0634	-2.37012	3.85e-09	7.22e-08
DG1C04680	0	0.419649	0.431694	3.68311	1.85889	9.89782	4.16881	0.000212025	0.00140123
DG1C04684	6.15847	5.1551	7.23911	0.478778	2.07593	0.556721	-2.59554	2.22e-05	0.000192495
DG1C04693	77.2389	66.5634	71.4338	28.7779	29.028	17.0357	-1.5574	2.43e-06	2.63e-05
DG1C04694	2.64717	0.168047	1.03722	0	0	0	-5.99193	0.00158965	0.0079115
DG1C04695	97.4185	59.0404	72.8821	3.73022	4.55412	3.62087	-4.30064	2.14e-36	6.35e-34
DG1C04697	4.49157	4.01666	6.65703	1.34646	0.876137	0.759109	-2.38496	2.01e-07	2.76e-06
DG1C04700	2.08155	0.663774	1.19495	27.6721	35.6174	58.408	4.90315	6.98e-24	8.06e-22
DG1C04706	8.72754	5.89785	7.44603	0.784293	0.971602	1.31324	-2.88134	3.01e-09	5.74e-08
DG1C04707	16.1407	5.28237	2.57884	0.785789	0.108162	1.7056	-3.2572	0.00034703	0.00215253
DG1C04708	10.6984	33.2929	23.8669	3.95688	7.16428	7.07853	-1.93334	6.64e-05	0.000507464
DG1C04709	8.54836	6.32855	3.96273	0	0	0	-7.56952	8.76e-08	1.28e-06
DG1C04712	0.189995	0	0	2.22299	1.66108	3.545	5.16169	3.14e-05	0.00026208
DG1C04715	63.1839	31.7981	35.0811	18.6503	24.8674	7.52496	-1.38044	0.00726019	0.0280991
DG1C04716	2.28847	0.82245	0.672507	4.25698	10.4454	12.7122	2.81671	8.48e-07	1.02e-05
DG1C04717	14.1834	26.9821	17.399	38.5644	48.5481	62.0735	1.31243	0.000313344	0.00197201
DG1C04728	1.97865	3.21293	7.37539	6.39694	9.59588	18.2164	1.40656	0.0124573	0.0437696
DG1C04729	5.31002	3.85294	3.52661	50.6351	33.169	130.41	4.03633	3.68e-16	1.89e-14
DG1C04739	3.86484	0.736042	1.85086	0.77759	0.395199	0.111284	-2.36917	0.00720977	0.0279447
DG1C04748	9.58175	0.970147	0.285141	0.405459	0	0	-4.84003	0.0049279	0.0204009
DG1C04756	21.4073	33.8859	21.8133	4.76415	13.8131	3.58315	-1.82757	0.00064944	0.0036918
DG1C04760	30.2708	25.3712	28.4061	8.74662	9.58142	5.14178	-1.87326	8.84e-08	1.29e-06
DG1C04762	4.86949	7.26441	4.76995	17.635	12.0437	9.14879	1.16554	0.00811718	0.0308315
DG1C04779	16.8488	7.94306	7.08879	2.46228	3.36808	1.35999	-2.17923	4.4e-05	0.000352179
DG1C04781	2.5483	1.41044	4.58678	13.71	6.43093	5.32429	1.54163	0.0069115	0.0270333
DG1C04782	44.322	41.1761	60.4176	8.87129	9.72602	4.58467	-2.68668	1.5e-12	4.67e-11
DG1C04786	6.39253	6.0508	4.20573	25.3568	31.7419	21.8818	2.21094	2.88e-10	6.47e-09
DG1C04789	33.3049	31.9759	27.6631	260.398	304.603	355.36	3.27134	5.05e-34	1.22e-31
DG1C04793	12.8858	9.44223	14.2814	3.69228	5.53408	1.27211	-1.83131	0.000542718	0.00315382
DG1C04794	90.8244	71.9225	67.6807	265.605	127.985	157.668	1.22362	0.000708597	0.00397494
DG1C04796	7.91861	20.2808	11.3944	3.87944	4.05207	4.56407	-1.699	0.000436288	0.00261896
DG1C04798	3.61596	8.38767	8.75593	27.9836	18.3691	11.9193	1.45635	0.00209399	0.0099816
DG1C04803	20.4519	12.5635	15.0028	3.34136	3.82095	6.69472	-1.83108	5.6e-05	0.000437051
DG1C04808	8.93603	3.81801	7.30716	0.129881	1.50173	0.12082	-3.51509	8.46e-05	0.000627957
DG1C04812	47.381	50.1017	64.3701	15.238	12.2424	12.4393	-2.05549	2.35e-11	6.22e-10
DG1C04823	1.40357	3.44092	3.05973	11.6022	13.7742	15.0782	2.32196	2.14e-08	3.53e-07
DG1C04824	98.7739	92.1562	89.3505	26.0894	33.3034	42.7895	-1.49245	3.78e-07	4.89e-06
DG1C04826	23.3921	17.6606	23.0163	9.16389	11.8931	5.92663	-1.2797	0.000840646	0.00460558
DG1C04827	6.07767	7.08652	6.46374	18.797	27.0531	28.2214	1.88063	7e-09	1.26e-07
DG1C04828	6.94284	3.64507	7.64645	2.71824	1.89957	1.94508	-1.51262	0.00469656	0.0196026
DG1C04830	1.68876	0.988383	1.01675	0.0688468	0.454875	0	-2.81467	0.0134538	0.0466092
DG1C04831	23.0711	18.2002	22.2402	7.90616	5.197	9.00564	-1.56228	8.92e-05	0.000657728
DG1C04832	13.9083	8.75718	9.30882	0.189775	1.72405	0.838543	-3.56041	4.91e-09	9.04e-08
DG1C04838	19.5845	16.3536	20.3647	1.03012	2.17416	1.1712	-3.70579	8.1e-16	3.98e-14
DG1C04839	16.8559	4.17317	14.6401	1.25219	1.80978	3.20329	-2.54634	0.000141616	0.00098491
DG1C04844	9.14402	4.51832	3.65201	2.71453	2.9242	1.59195	-1.29349	0.0128908	0.0449963
DG1C04845	3.07019	5.64066	7.32397	80.045	132.382	121.356	4.3451	3.98e-28	6.55e-26
DG1C04847	3.93534	2.86161	1.15647	23.4708	24.8167	13.6285	2.92154	4.67e-08	7.19e-07
DG1C04848	26.8367	23.1673	31.0615	55.2348	58.8194	53.0744	1.00875	0.00017037	0.00115683
DG1C04856	11.2133	11.492	10.7863	55.8293	44.9938	29.7625	1.92955	3.55e-09	6.7e-08
DG1C04863	0.196526	0.112283	0.173258	28.5785	14.7855	21.3137	7.02202	3.35e-28	5.53e-26
DG1C04864	8.47391	7.46479	17.7715	1.43511	2.06127	1.10282	-2.90354	8.03e-09	1.43e-07
DG1C04865	13.5206	21.2459	19.1594	49.8744	49.6087	54.6301	1.47926	4.1e-07	5.26e-06
DG1C04867	144.355	135.378	143.067	18.8744	28.3112	13.8563	-2.82434	1.91e-16	1.01e-14
DG1C04870	10.4106	9.20976	4.81107	14.7348	22.0205	19.516	1.16804	0.00236296	0.0110824
DG1C04872	18.7944	30.8173	68.0599	1.40871	6.98058	2.35879	-3.47788	6.92e-08	1.03e-06
DG1C04875	10.14	9.13189	15.3536	33.6102	24.7925	21.3781	1.17003	0.00283108	0.0128542
DG1C04876	14.7037	12.2056	15.5787	98.8584	126.155	315.459	3.62908	1.24e-15	6e-14
DG1C04878	4.90832	5.17298	5.60154	0.398258	0.460481	1.4819	-2.785	4.41e-07	5.63e-06
DG1C04881	69.8543	52.107	67.2168	13.6928	8.8575	7.59233	-2.6853	5.55e-15	2.43e-13
DG1C04885	13.8868	20.529	16.7115	39.7155	38.9777	47.1252	1.26306	8.86e-06	8.41e-05
DG1C04893	0	0.136825	0.140753	4.20304	0.991777	4.28219	5.10048	0.000433468	0.0026042
DG1C04904	4.92917	6.22817	4.34558	0.158442	1.76654	0.147389	-2.91348	0.0005585	0.0032298
DG1C04905	10.0416	10.4987	9.74876	4.89259	2.02035	3.85594	-1.53249	0.000349194	0.00216298
DG1C04908	3.98264	0.730383	0.809144	0	0.203622	0	-4.715	0.000662262	0.00375583
DG1C04909	22.3789	2.66373	5.34336	0.194822	0	0	-7.34403	6.88e-07	8.44e-06
DG1C04914	11.1249	18.0176	16.1571	6.26236	9.13822	4.57461	-1.21366	0.00167398	0.00827306
DG1C04918	4.97044	9.16063	5.46567	0.803996	2.76669	0.99721	-2.12024	0.00157088	0.00783059
DG1C04929	169.095	157.035	252.486	20.0776	53.9662	14.0926	-2.74624	3.06e-08	4.91e-07
DG1C04931	23.093	22.4435	31.6475	10.3849	7.80823	5.1938	-1.75667	1.37e-06	1.57e-05
DG1C04941	2.52839	1.24757	2.29658	0.192097	0.555274	0.268044	-2.59577	0.00296146	0.0133689
DG1C04959	2.47549	0.942893	0.323319	0	0	0	-5.63209	0.00360225	0.0157064
DG1C04962	4.57401	2.02581	3.0009	0.237065	0.978938	0.606448	-2.41968	0.000294268	0.00186921
DG1C04963	29.2592	24.0983	28.8844	10.374	10.0539	14.7708	-1.26163	0.000143985	0.000998503
DG1C04967	18.0355	6.34688	2.53481	0.54612	1.71392	0.609626	-3.25138	4.37e-05	0.000349613
DG1C04992	9.21281	14.2167	21.507	3.66984	4.33829	0.803254	-2.38033	6.25e-05	0.000480851
DG1C04998	4.13447	2.48028	4.61695	8.81109	13.4124	6.58927	1.32708	0.0145881	0.0497526
DG1C05008	16.2295	26.0768	34.5044	240.814	298.812	585.727	3.83399	3.87e-19	2.7e-17
DG1C05012	13.0601	23.103	17.4761	41.0986	32.705	39.6804	1.0453	0.000892323	0.00484536
DG1C05018	12.0488	9.96789	12.9166	2.9806	4.12489	2.84761	-1.84278	1.67e-06	1.89e-05
DG1C05020	19.2288	38.0898	41.1132	5.55514	5.05215	8.6742	-2.38984	2.15e-09	4.2e-08
DG1C05027	4.68573	7.55896	4.69795	44.6889	86.5622	449.785	5.05698	3.75e-13	1.26e-11
DG1C05029	5.65338	5.49898	8.95205	1.09333	2.3864	1.96146	-1.91446	0.000139459	0.00097103
DG1C05031	3.74823	4.06335	6.21349	0.64257	0.796031	2.0921	-2.02846	0.00634085	0.0251304
DG1C05039	5.14002	3.09124	2.86197	11.5306	7.09549	13.25	1.47974	0.00877709	0.0328613
DG1C05048	5.99239	3.9964	4.94905	2.15961	0.522775	1.28157	-1.95625	0.000260445	0.00168277
DG1C05052	90.9566	99.0229	142.778	447.49	305.686	192.973	1.47434	0.000129526	0.000909756
DG1C05056	0.706861	1.7276	1.56947	0.656389	0.21684	0.0305299	-2.18748	0.0127737	0.044664
DG1C05058	37.3664	21.2668	29.1884	3.5187	0.52837	0.0743916	-4.45362	2.69e-08	4.37e-07
DG1C05059	48.9447	20.0094	30.5381	3.43873	1.65116	0.297566	-4.24253	5.76e-11	1.44e-09
DG1C05063	0.0474815	0.0542558	0.0837197	1.07141	0.85209	0.442964	3.64931	0.0001807	0.00121964
DG1C05072	36.0384	25.3731	16.5418	0.799608	1.70599	1.67361	-4.25054	2.47e-20	1.98e-18
DG1C05078	13.2989	12.8022	9.57791	6.42058	7.15054	4.389	-1.02368	0.00404636	0.0172938
DG1C05085	29.8013	32.5335	26.1308	8.23464	9.90922	14.216	-1.48803	2.49e-06	2.69e-05
DG1C05087	123.521	149.309	191.783	17.7559	21.8978	1.25916	-3.53519	2.97e-07	3.93e-06
DG1C05094	4.90741	3.55011	3.69351	0.442586	0.706681	1.07045	-2.48785	5.57e-08	8.45e-07
DG1C05095	21.8108	26.4366	39.2356	7.24012	10.6224	12.8362	-1.54668	6.39e-05	0.000490657
DG1C05098	7.63974	6.77592	5.98686	0.912115	0.77841	0.848484	-3.04425	3.53e-17	2.03e-15
DG1C05100	10.0315	9.08161	10.0828	3.5641	4.28149	4.44573	-1.28311	3.31e-05	0.000273912
DG1C05110	0.990671	0.566006	1.08133	0	0.0976831	0	-4.53764	0.00996819	0.0364891
DG1C05111	7.13426	8.62886	8.02648	2.27802	1.7086	3.30839	-1.744	1.14e-06	1.33e-05
DG1C05114	0.76492	0.308489	0.528907	0	0.0621133	0	-4.4728	0.0125501	0.04404
DG1C05123	3.46859	1.96825	2.88457	8.79509	10.5861	16.6566	2.07598	2.51e-07	3.38e-06
DG1C05128	12.1372	7.74403	15.9326	64.9803	81.4772	95.9873	2.72275	9.9e-14	3.63e-12
DG1C05141	7.39032	7.59344	7.28596	3.33723	2.71502	3.05808	-1.32656	9.52e-05	0.000696468
DG1C05144	45.0128	30.7129	38.7424	13.2312	22.749	6.82546	-1.45036	0.00130396	0.00669049
DG1C05147	21.7837	20.0253	20.4484	9.57724	11.5795	8.22689	-1.11704	0.000132113	0.00092514
DG1C05148	8.3658	3.25888	6.36959	1.35065	1.37795	1.62596	-2.08383	0.000109994	0.000791012
DG1C05149	189.935	344.519	311.362	131.358	114.21	47.2439	-1.56289	0.000312079	0.00196542
DG1C05153	14.1695	13.2418	12.8789	5.28267	3.99929	5.40555	-1.4942	2.22e-05	0.000192587
DG1C05156	4.23783	3.18893	3.88796	0.172766	0.856109	0	-3.44647	0.00106628	0.00563996
DG1C05165	1.90301	1.54143	0.877783	0.120791	0.199518	0.149819	-3.22635	1.68e-05	0.000149787
DG1C05171	1.25439	0.268755	0.138235	0	0	0	-5.68693	0.00374742	0.0162161
DG1C05185	226.487	151.549	412.237	2929.12	1953.46	2265.93	3.14182	1.16e-14	4.82e-13
DG1C05186	20.1255	11.6316	13.1529	72.9932	57.924	63.914	2.08028	1.07e-09	2.2e-08
DG1C05188	7.6744	1.90342	1.98137	0.662923	2.10786	0.801679	-1.72356	0.0118308	0.0419722
DG1C05189	10.403	1.2646	3.64251	0.369964	0.611095	0	-3.9755	0.0051606	0.0212044
DG1C05196	0.587472	0.604159	0.276222	2.55305	3.89266	1.18747	2.34411	0.00365023	0.0158715
DG1C05200	3.09761	2.75298	1.71943	0.431464	0.593898	0.401364	-2.43664	0.00553521	0.0224597
DG1C05205	1.25935	8.92196	7.10559	94.7237	69.8861	149.601	4.15416	6.3e-12	1.8e-10
DG1C05206	3.50603	6.34322	5.58865	0.177583	1.46663	0.495583	-2.87046	1.63e-05	0.000145785
DG1C05208	12.5957	12.3946	13.6497	5.2976	8.52409	4.80058	-1.08523	0.00218661	0.0103637
DG1C05211	7.63462	9.30546	6.48667	1.11939	1.36824	0.333216	-3.0824	2.95e-09	5.63e-08
DG1C05218	1.5065	2.03442	1.93183	10.759	12.2887	10.4343	2.58252	3.27e-06	3.44e-05
DG1C05221	5.77469	3.06601	7.40507	80.7278	64.4171	159.624	4.19062	1.08e-19	8.08e-18
DG1C05222	17.3922	25.6227	23.5362	69.2403	71.7096	73.7021	1.65405	3.51e-09	6.63e-08
DG1C05223	71.4771	172.243	133.133	76.0145	67.2204	26.9731	-1.17919	0.0119128	0.0422094
DG1C05226	3.25987	4.43362	3.49543	10.1799	7.33181	15.3049	1.51446	5.67e-05	0.000442197
DG1C05234	49.6639	75.3705	75.7095	2275.23	1869.89	3587.14	5.22979	1.18e-49	7.09e-47
DG1C05236	0.596071	0.948694	0.325308	0.0889568	0.191017	0.0993012	-2.32496	0.00155443	0.00776397
DG1C05241	5.53278	2.91152	2.56722	96.616	93.7625	127.23	4.80727	2.11e-35	5.83e-33
DG1C05246	0.645546	0.98353	0.632351	50.7136	33.0711	41.7667	5.76192	2.91e-50	1.88e-47
DG1C05251	0.220783	3.2166	7.52619	0.0922581	0.761944	0	-3.68621	0.0037347	0.0161688
DG1C05258	209.221	253.03	215.485	81.3272	83.8859	38.6976	-1.76555	1.24e-06	1.44e-05
DG1C05263	16.1114	24.967	36.0608	7.1672	4.57002	4.60821	-2.27466	2.62e-08	4.27e-07
DG1C05266	1.74269	6.52711	7.16968	35.3588	56.8676	27.0212	2.91788	4.04e-08	6.3e-07
DG1C05275	43.8254	39.7069	53.0396	16.6878	11.0973	8.46744	-1.94984	8.06e-07	9.77e-06
DG1C05285	0.29701	0	0.232751	1.32385	1.50335	3.84842	3.59881	0.00382929	0.0165229
DG1C05286	0.578341	0.220285	0.566519	5.31675	3.59265	6.29471	3.4331	1.07e-05	9.93e-05
DG1C05290	19.4278	17.295	41.9559	214.095	122.556	413.422	3.21423	5.74e-10	1.23e-08
DG1C05294	5.53584	2.10855	7.04949	38.5542	26.7467	106.159	3.50328	5.95e-08	8.99e-07
DG1C05298	180.447	365.982	383.443	97.1211	75.5934	30.3375	-2.22765	2.36e-06	2.56e-05
DG1C05306	23.4346	15.066	33.6256	0.311494	0.964716	0.434645	-5.40777	3.91e-23	4.14e-21
DG1C05312	6.76813	16.7061	7.87805	25.4758	21.8977	39.525	1.43313	0.000835302	0.00458142
DG1C05313	4.74871	5.18106	3.36263	21.1104	22.2723	18.548	2.18505	7.11e-13	2.33e-11
DG1C05320	18.125	16.8874	44.004	222.672	162.056	191.963	2.83229	2.45e-11	6.46e-10
DG1C05322	4.27694	1.38771	5.33775	26.5652	17.0562	78.8156	3.43466	3.78e-08	5.94e-07
DG1C05330	26.7937	16.4036	22.396	0.841221	1.05867	0.782535	-4.6427	1.2e-34	2.98e-32
DG1C05331	113.175	75.7436	86.848	17.0187	9.19008	4.38408	-3.20482	7.92e-12	2.24e-10
DG1C05332	174.127	180.269	232.687	12.97	13.6159	7.477	-4.14056	1.14e-34	2.86e-32
DG1C05333	167.107	129.474	135.679	8.66929	11.0998	3.19717	-4.26531	3.7e-22	3.54e-20
DG1C05349	8.21726	0.48152	3.46739	21.835	10.18	29.1572	2.28441	0.00596131	0.0238935
DG1C05350	3.42981	1.52412	1.79184	31.8491	18.4126	38.2192	3.66335	1.87e-10	4.34e-09
DG1C05355	285.184	310.296	346.931	122.406	108.036	72.2615	-1.67227	5.82e-08	8.8e-07
DG1C05361	0.271645	0.827737	0.957933	193.878	74.123	148.816	7.64836	3.04e-43	1.31e-40
DG1C05362	3.10085	1.73226	3.40197	2.87944	9.79769	11.7857	1.53402	0.013619	0.0470687
DG1C05365	4.02262	4.23365	2.86197	1.23858	0.438394	0	-2.77935	0.0062418	0.0248059
DG1C05371	26.6515	50.4107	63.9701	8.87443	20.0108	20.6926	-1.54473	0.00060914	0.00349072
DG1C05372	17.7203	3.55584	13.9204	0.939141	1.25293	1.34404	-3.34941	4.03e-08	6.29e-07
DG1C05373	7.54928	5.71859	6.6804	24.8115	13.4658	23.6081	1.59479	0.000106081	0.000765922
DG1C05384	15.5219	3.27118	5.12479	1.71206	1.77652	1.10259	-2.41472	5.77e-05	0.000448307
DG1C05385	9.43811	8.58482	8.61045	0.941824	0.713017	0.58408	-3.61264	3.29e-14	1.3e-12
DG1C05412	14.0614	9.37697	27.687	52.0482	28.351	283.606	2.78801	8.36e-05	0.000621325
DG1C05414	42.9343	37.952	51.4203	1.35403	2.57202	5.66806	-3.8241	1.96e-15	9.2e-14
DG1C05417	0.27187	1.1805	0.12783	1.90858	2.47698	4.3963	2.44007	0.00575805	0.0232075
DG1C05418	17.2726	17.6721	15.9088	37.911	31.1724	35.5957	1.00591	6.44e-05	0.000494456
DG1C05423	0.703081	0.133899	0	2.93795	2.26465	2.733	3.17036	0.0091217	0.0339475
DG1C05425	4.90693	6.59318	7.10125	25.8006	20.7977	39.1066	2.16669	1.34e-09	2.71e-08
DG1C05436	33.9185	144.766	210.207	21.3304	19.3548	6.00491	-3.09053	8.55e-07	1.03e-05
DG1C05437	2.9292	8.88275	10.5282	0.847399	1.16642	0.437935	-3.21397	1.81e-06	2.02e-05
DG1C05439	145.35	153.639	266.297	85.9114	61.0554	35.4709	-1.665	7.32e-05	0.000552436
DG1C05444	179.008	50.5239	70.0886	4.23867	2.06449	0.707713	-5.45386	1.53e-18	1.01e-16
DG1C05446	2.55763	4.18634	1.7876	0.693246	0.381693	0.859845	-2.18564	0.00525808	0.0215237
DG1C05451	25.3416	39.0137	27.5097	9.90949	10.0201	9.76819	-1.66446	1.75e-08	2.93e-07
DG1C05454	3.67186	5.14316	5.01232	1.38587	0.490527	0.368339	-2.67529	0.00157334	0.00784107
DG1C05455	17.788	23.5662	12.1213	46.1063	53.3809	70.1469	1.6285	0.000136776	0.000953819
DG1C05458	1.01638	2.0117	1.10939	0.63707	0.5512	0.197542	-1.6105	0.0124532	0.0437595
DG1C05465	12.9596	4.01746	3.70027	0	0.11287	0	-7.43214	1.47e-09	2.95e-08
DG1C05468	17.0998	11.452	14.5761	0.189284	1.40694	4.04982	-2.97272	3.84e-05	0.000311815
DG1C05472	0.310818	1.06549	0.852502	0	0.0715111	0	-4.74211	0.00654114	0.0258026
DG1C05479	0.889445	0.55437	0.190094	5.40612	2.79052	6.78912	3.14271	5.57e-05	0.00043542
DG1C05480	121.306	155.865	115.848	327.886	307.123	333.867	1.26611	2.07e-06	2.27e-05
DG1C05484	0	1.05428	0.271134	5.01204	6.04984	2.15187	3.30848	0.0127612	0.044629
DG1C05486	1.64888	0.396658	0.918098	6.23738	10.7819	0.202404	2.50754	0.010238	0.0372773
DG1C05488	38.2547	51.7699	47.2842	184.169	207.938	201.277	2.07609	2.84e-15	1.3e-13
DG1C05489	101.809	88.5183	107.294	1232.4	982.513	801.516	3.30709	1.08e-30	2.18e-28
DG1C05506	25.7578	35.5734	29.2974	65.2385	61.8094	62.5962	1.02994	0.000116992	0.000834695
DG1C05507	3.25535	4.74464	5.03701	1.38807	1.14638	1.65278	-1.6761	0.000265035	0.00170906
DG1C05511	4.192	2.72164	2.91175	8.59926	4.86617	29.9235	2.09877	0.00218314	0.0103533
DG1C05514	2.69331	3.19906	3.62414	5.86419	6.79995	11.4612	1.30522	0.00192248	0.00931021
DG1C05518	7.52265	1.72782	3.55484	0.379113	0.469654	0.176332	-3.67125	8.92e-07	1.07e-05
DG1C05519	29.1186	30.1084	54.5751	6.62234	13.3812	6.04074	-2.15937	9.17e-07	1.1e-05
DG1C05552	3.40864	5.84244	3.72056	0.406961	0	0.378571	-4.13249	0.00481726	0.0200278
DG1C05554	11.6386	23.1606	30.7818	5.35796	5.10583	1.38023	-2.50068	8.43e-06	8.04e-05
DG1C05555	24.7622	20.82	19.0117	55.0068	54.0718	49.859	1.26366	3.32e-06	3.47e-05
DG1C05561	176.948	150.666	145.95	26.8384	35.4646	8.1402	-2.78011	6.9e-09	1.24e-07
DG1C05565	20.7192	2.1462	2.82875	1.4716	1.05332	0.36505	-3.18686	0.000327196	0.00204707
DG1C05570	20.6953	13.0254	17.6271	8.60167	9.62474	7.91557	-1.00855	0.00438641	0.0185286
DG1C05571	6.3802	6.0335	10.3445	2.57415	3.28003	1.36833	-1.68598	0.000691366	0.00389163
DG1C05573	5.47818	10.6921	9.79914	63.1295	55.9422	127.08	3.206	2.41e-14	9.71e-13
DG1C05584	0	0	0.168903	0.120087	0.595066	4.35666	4.90799	0.0058397	0.0234842
DG1C05585	27.4229	51.2495	15.9668	15.8501	5.12998	6.87404	-1.80078	0.00117632	0.00613935
DG1C05593	59.6169	77.1095	70.6448	32.1825	30.1126	21.2273	-1.34603	9.46e-06	8.91e-05
DG1C05596	12.4755	14.7639	13.1675	74.3559	41.1796	69.0255	2.15514	2.39e-11	6.32e-10
DG1C05597	25.7191	10.4623	19.8323	3.0952	2.41425	0.959756	-3.14974	7.8e-08	1.15e-06
DG1C05607	2.73909	3.64204	4.09782	1.33187	1.23747	1.5487	-1.38338	0.00947933	0.0350458
DG1C05610	3.40242	2.5439	4.93759	0.421263	0.811799	0.914375	-2.3711	8.78e-05	0.000649323
DG1C05620	7.06676	5.55402	6.11865	1.72857	1.57036	3.96635	-1.40717	0.00361939	0.015764
DG1C05621	1.6892	1.17191	1.32374	1.54618	4.21953	6.12846	1.46855	0.00688122	0.0269324
DG1C05627	3.88573	4.25765	3.12847	1.77942	0.881758	1.07594	-1.63582	0.00426302	0.0180919
DG1C05628	2.15942	2.57669	2.17893	1.11796	1.00244	1.24796	-1.07455	0.00970663	0.0356871
DG1C05632	31.081	45.4008	34.773	152.469	155.541	208.517	2.17831	2.07e-13	7.24e-12
DG1C05640	0.315291	0.855651	0	6.45575	3.97157	2.02222	3.37723	0.000220129	0.00144896
DG1C05641	17.8432	18.9856	26.7484	390.012	351.722	279.909	3.97243	1.06e-37	3.42e-35
DG1C05649	3.43797	2.38089	2.81662	7.05248	5.89644	8.01838	1.24102	0.00344457	0.0151431
DG1C05650	87.2736	92.4987	78.4079	15.856	13.1412	12.4727	-2.67362	4.65e-23	4.88e-21
DG1C05668	40.4358	49.8455	49.5597	23.1652	23.2367	22.0858	-1.06505	4.41e-05	0.000352617
DG1C05669	18.4139	18.663	22.3896	5.06671	5.62098	8.30093	-1.68379	1.46e-06	1.68e-05
DG1C05678	1.05785	1.78439	2.01325	0.0841988	0.347692	0.548275	-2.33503	0.0102095	0.0371954
DG1C05690	76.2641	63.165	71.826	16.7088	17.455	14.7196	-2.14616	2.41e-14	9.71e-13
DG1C05691	21.3726	30.329	32.56	8.64075	7.88183	9.71753	-1.7194	1.22e-06	1.42e-05
DG1C05699	47.7754	65.1607	58.3646	284.064	316.876	308.476	2.37292	1.15e-19	8.5e-18
DG1C05706	43.968	101.888	90.2883	211.712	267.222	214.159	1.51835	4.75e-05	0.000377623
DG1C05708	1.49526	1.46451	1.44377	16.2454	11.0578	10.5452	3.06767	4.81e-13	1.6e-11
DG1C05710	0.881996	0.985436	2.71862	0.262086	0.162339	0.0304753	-3.37239	5.37e-05	0.000420929
DG1C05719	2.27488	0.999784	0.548523	0	0	0	-6.31514	0.000180108	0.0012161
DG1C05721	85.6447	77.8944	68.7569	12.3421	14.0275	12.7048	-2.60652	1.31e-23	1.48e-21
DG1C05731	4.73974	6.49243	4.98314	2.95243	2.2758	2.70068	-1.06918	0.00522087	0.0214005
DG1C05738	20.5994	17.6645	16.0104	58.64	65.6262	47.7816	1.62995	1.99e-08	3.29e-07
DG1C05773	1.40101	1.82602	1.74978	0.439079	0.543942	0.136149	-2.17972	0.000728813	0.00406751
DG1C05777	0	0	0	1.18389	0.122219	0.619479	6.11883	0.00160155	0.00796302
DG1C05782	9.84685	4.27882	4.89071	0.927253	0	0	-4.46191	0.000136316	0.000951161
DG1C05783	0.982892	6.80481	4.04376	0.628159	0.678412	1.03383	-2.37426	0.000704618	0.00395508
DG1C05784	9.73629	12.699	8.88884	25.3195	24.8464	27.8731	1.28116	1.01e-05	9.44e-05
DG1C05788	13.0417	7.79161	9.41597	34.5241	18.4602	18.5282	1.2053	0.00397173	0.0170378
DG1C05790	13.0674	23.0235	15.2515	37.1594	38.7184	46.6092	1.21821	0.000158953	0.00108892
DG1C05791	5.97619	6.17847	6.35581	34.2481	25.1422	71.2401	2.77968	5.4e-07	6.75e-06
DG1C05796	7.0894	12.5865	16.4602	23.3078	31.1389	34.9823	1.27214	0.00173536	0.00852624
DG1C05798	8.24686	5.45569	6.12249	26.3157	22.2784	18.774	1.72898	3.45e-07	4.51e-06
DG1C05807	0.848234	0.323084	0.332358	7.7979	3.70797	0.659445	2.96937	0.00902399	0.0336602
DG1C05810	10.1166	16.184	21.0321	5.57023	4.60036	6.23031	-1.56581	8.05e-05	0.000600874
DG1C05824	1.75941	0.913834	1.69211	0	0	0	-5.04977	0.0132168	0.0458978
DG1C05825	6.01145	10.4145	15.5002	0.972384	2.81077	5.87957	-1.76102	0.0102858	0.0374129
DG1C05827	0	0	0	1.78666	2.50847	9.6397	7.70042	8.27e-07	1e-05
DG1C05828	2.51708	0.713802	0.73429	0.184258	0.38044	0.199972	-2.40181	0.00162662	0.0080721
DG1C05830	8.38634	5.51271	7.36693	2.8638	0.746894	2.03306	-1.95828	0.000386455	0.00235782
DG1C05833	16.7568	15.6126	35.4548	89.6272	73.3098	95.3998	1.89401	3.85e-06	3.97e-05
DG1C05834	14.4333	21.5742	23.5479	5.23718	7.28325	7.072	-1.63898	1.03e-06	1.22e-05
DG1C05839	2.64421	2.35003	2.70528	8.26654	8.92267	15.8746	2.06427	9.92e-08	1.44e-06
DG1C05842	33.4503	15.5548	19.4395	1.06557	0.310602	0.174924	-5.5183	2.04e-20	1.65e-18
DG1C05845	0.243474	0.834635	1.21634	10.174	7.5623	8.61248	3.5003	6.49e-09	1.17e-07
DG1C05857	4.93665	10.1883	5.3884	1.93657	1.59938	3.28965	-1.62649	0.00220109	0.0104193
DG1C05858	17.0926	14.6167	12.2469	37.4941	34.395	41.5659	1.33145	4.2e-06	4.3e-05
DG1C05863	41.0362	43.2889	49.2474	135.649	141.857	122.71	1.54838	2.11e-09	4.13e-08
DG1C05869	67.7262	43.1146	66.0455	7.07967	11.873	6.24977	-2.84298	5.09e-14	1.96e-12
DG1C05871	4.38877	3.89457	4.39053	39.8781	39.8954	42.5408	3.23467	5.11e-29	8.8e-27
DG1C05879	148.303	110.304	124.745	32.3451	15.4859	16.6577	-2.60694	3.37e-12	1e-10
DG1C05882	1.53962	0.368221	1.0522	0	0.296561	0	-3.30122	0.0142351	0.0487762
DG1C05892	69.2679	29.373	44.9093	0.208236	2.23573	6.58612	-4.03166	8.75e-08	1.28e-06
DG1C05903	45.8486	41.6132	22.8307	9.5208	4.12489	6.098	-2.52198	4.79e-08	7.36e-07
DG1C05906	16.8207	18.0928	36.0642	4.73371	5.44959	6.47178	-2.12727	3.04e-07	4.02e-06
DG1C05911	8.03632	2.9659	2.05358	15.852	17.9152	6.98501	1.60773	0.00659174	0.0259511
DG1C05915	3.62693	5.39862	2.58045	1.43581	0.85642	1.55825	-1.63182	0.000848703	0.00464198
DG1C05917	11.271	6.21073	8.40658	70.7666	100.778	42.7893	3.01588	4.69e-13	1.56e-11
DG1C05921	3.69612	4.70613	4.53088	0.706053	0.437338	0.0820996	-3.4411	1.84e-06	2.05e-05
DG1C05932	9.36042	13.1547	7.52497	4.13621	3.56455	3.93131	-1.4053	0.000691376	0.00389163
DG1C05937	0.145761	0.111038	0.514013	14.0496	6.50592	18.8866	5.65819	1.13e-16	6.15e-15
DG1C05941	179.025	148.654	198.685	350.263	329.657	470.548	1.09125	0.000162283	0.00110984
DG1C05942	7.93995	7.78301	9.97369	4.29369	4.72812	2.66277	-1.16942	0.00343519	0.0151129
DG1C05943	6.3831	4.62533	10.843	0.780671	1.45067	1.81552	-2.46586	3.74e-06	3.88e-05
DG1C05944	2.05789	2.74341	1.03031	0	0	0	-7.53666	1.49e-07	2.09e-06
DG1C05963	10.5029	9.22667	8.71774	1.98047	2.6251	2.22897	-2.09094	1.05e-11	2.94e-10
DG1C05982	43.3726	44.2387	67.4074	18.8133	7.16605	5.73304	-2.32415	1.53e-06	1.75e-05
DG1C05984	78.7419	77.836	60.947	7.02932	7.71507	1.63474	-3.76162	8.32e-14	3.09e-12
DG1C05999	12.6607	7.32624	13.8329	5.42615	3.92119	3.28094	-1.4581	0.00244139	0.0113911
DG1C06009	2.80721	3.38397	0.326353	11.4468	9.96477	6.28345	2.05273	0.00223464	0.0105587
DG1C06014	1.06029	7.2694	4.56992	10.279	64.8894	24.5094	2.91868	5.68e-05	0.000442741
DG1C06031	7.40843	5.35786	6.83444	3.13493	1.81236	0.729059	-1.82653	0.00549453	0.0223258
DG1C06054	0.0493715	0.197454	0.609365	0.165046	3.30549	2.22622	2.70686	0.00952791	0.0351661
DG1C06057	0	0	0	0	1.24244	0.167931	5.98102	0.0116852	0.0415168
DG1C06060	5.01743	4.5087	3.43564	1.0992	1.88287	1.174	-1.67106	0.000140385	0.000977069
DG1C06061	38.2535	25.7125	25.8081	6.07158	5.50254	3.04893	-2.65153	4.67e-12	1.36e-10
DG1C06064	10.6012	15.8914	6.16644	3.05982	1.35782	0.594762	-2.73957	3.92e-06	4.04e-05
DG1C06065	11.785	18.4461	6.5657	2.56488	1.31334	0.572628	-3.08352	1.2e-07	1.71e-06
DG1C06068	15.0613	19.4373	18.6761	6.91066	7.09348	5.41835	-1.48679	2.12e-05	0.000184237
DG1C06076	2.61948	3.11621	2.31988	11.2758	12.4827	2.6781	1.68358	0.00322943	0.0143474
DG1C06077	21.7383	24.2417	44.7172	0.134574	0.277855	0.312964	-6.98641	5.88e-32	1.28e-29
DG1C06078	0.128144	0	0.15063	2.1419	0.884479	3.38721	4.47252	0.00402236	0.0172243
DG1C06080	17.8223	6.84401	6.63977	2.44177	2.82326	0.605713	-2.44491	0.00013644	0.000951839
DG1C06082	19.2542	26.5119	42.8507	0.875265	0.166815	0.187893	-6.23839	6.59e-25	8.24e-23
DG1C06085	72.9248	82.6742	81.7303	10.7595	9.8599	9.66612	-3.00582	1.73e-29	3.17e-27
DG1C06092	4.20063	13.3537	6.92125	23.3141	25.0783	25.4	1.55679	0.000315577	0.00198365
DG1C06101	11.8591	12.0038	11.2958	26.466	25.7168	32.9054	1.23864	4.03e-06	4.13e-05
DG1C06102	20.9413	19.7426	20.4072	207.651	127.874	193.423	3.07791	9.14e-25	1.14e-22
DG1C06107	7.26482	6.92657	5.72932	23.7187	19.014	16.1163	1.52804	4.21e-07	5.4e-06
DG1C06108	6.24626	9.28447	5.61119	3.60747	2.66389	2.72413	-1.26917	0.00102082	0.00544169
DG1C06120	11.9736	31.7291	24.5894	57.7042	57.2398	54.8377	1.27894	0.0012088	0.00628706
DG1C06131	38.1443	34.3128	34.1052	83.0878	80.1043	63.0951	1.05161	0.000969072	0.00519498
DG1C06138	8.70505	11.025	15.8277	4.37224	3.37418	7.06764	-1.30191	0.00310393	0.0138958
DG1C06140	63.1947	53.7296	62.8612	3.76075	3.24099	1.47034	-4.44091	2.62e-30	5.12e-28
DG1C06141	22.9187	28.1689	21.5311	59.7844	61.1309	37.7263	1.09377	0.000667935	0.00378148
DG1C06148	19.641	26.8308	19.5664	33.8375	40.1565	72.0812	1.10705	0.00279729	0.0127296
DG1C06161	8.22844	7.86941	21.1319	7.1758	3.82745	2.36413	-1.51341	0.0138635	0.0477719
DG1C06164	9.04525	18.8588	9.87998	60.336	19.4788	31.8932	1.52904	0.00148146	0.00745622
DG1C06167	49.0743	36.99	36.8132	6.13159	7.75758	3.51939	-2.85151	1.26e-14	5.25e-13
DG1C06168	17.4178	23.327	17.6121	1.56523	2.5854	2.03846	-3.26177	1.64e-08	2.76e-07
DG1C06169	44.5688	59.3959	42.1454	11.9858	19.5136	11.8432	-1.7864	1.82e-07	2.52e-06
DG1C06170	0.116557	0	0	3.01974	0.88495	0.0906153	4.99341	0.00432952	0.0183247
DG1C06184	7.76218	8.08471	6.7826	1.14817	1.23273	2.77697	-2.17268	6.59e-05	0.000504257
DG1C06194	6.81467	2.75228	1.79545	0	0	0	-7.87555	4.54e-08	7.01e-07
DG1C06207	9.93376	17.8055	19.4614	6.18581	6.85648	3.33142	-1.55866	0.00172348	0.00847828
DG1C06209	233.729	338.49	60.5398	25.1485	39.7021	44.3587	-2.57075	1.83e-06	2.04e-05
DG1C06210	217.862	187.94	47.9366	13.7618	14.8286	10.1014	-3.58519	2.66e-12	7.97e-11
DG1C06212	100.858	62.5432	88.9062	22.6925	22.7362	17.943	-2.02769	8.08e-11	1.97e-09
DG1C06219	0.951723	1.22592	0.325447	3.21048	5.27908	2.4484	2.09372	0.000215015	0.0014184
DG1C06223	4.69149	2.02666	3.9679	0.956305	0.552857	0.355837	-2.56134	0.000360339	0.00221984
DG1C06224	13.6651	19.3106	45.5275	0.810918	1.89755	5.40615	-3.31382	9.76e-07	1.16e-05
DG1C06247	19.8376	5.31131	7.70781	1.80358	5.04153	0.903407	-2.10905	0.00428083	0.018159
DG1C06257	3.38507	1.66325	1.19372	4.24354	7.94392	4.52647	1.38492	0.0100986	0.0368652
DG1C06276	192.667	133.051	205.064	22.6169	28.6233	19.3781	-2.94401	9.56e-21	8.03e-19
DG1C06281	21.0062	33.3794	34.1722	91.4617	90.4887	104.766	1.65919	8.6e-08	1.26e-06
DG1C06284	0.484794	0.72015	1.76657	0.162064	0.066923	0.0753791	-3.3402	0.00723175	0.02801
DG1C06291	23.7483	16.7637	16.8909	5.89667	4.98874	5.48531	-1.84684	4.65e-08	7.17e-07
DG1C06307	0.308469	0.430807	0.443173	2.40612	1.84523	1.91851	2.35184	0.000143339	0.000995165
DG1C06314	0	0	0	1.39409	0.471008	0.471576	6.62496	0.000105396	0.00076174
DG1C06342	1.69746	1.32248	1.54184	0.128966	0.319534	0	-3.34366	0.00781234	0.0298935
DG1C06370	15.863	22.2994	26.4132	9.45951	5.3879	7.23908	-1.58462	1.46e-05	0.000131973
DG1C06378	24.5722	14.5424	20.8862	0.490898	0.472996	0	-5.98757	2.23e-22	2.17e-20
DG1C06379	9.22543	10.0367	22.4677	0.369343	0.838843	0	-5.11549	5.33e-12	1.54e-10
DG1C06381	32.2164	14.1014	16.6681	5.55347	6.79788	14.1144	-1.28991	0.00972462	0.035735
DG1C06382	8.62328	14.7804	21.2189	3.26708	1.86495	3.35201	-2.43386	6.37e-08	9.53e-07
DG1C06385	0.981729	0.819773	1.86414	15.5889	13.6043	17.202	3.62994	1.61e-17	9.61e-16
DG1C06391	0.194821	0.54064	0.0654303	4.00069	1.95941	3.67832	3.55343	9.42e-07	1.13e-05
DG1C06397	4.87492	5.2351	4.77208	1.00832	1.62049	3.85331	-1.23855	0.0139645	0.0480421
DG1C06401	0.778693	1.79519	3.06716	0	0.0188586	0.127449	-5.3088	6.26e-09	1.13e-07
DG1C06406	0.298051	0.258837	0.588588	1.13586	1.44827	1.37175	1.75652	0.000777806	0.00430701
DG1C06409	369.386	344.909	377.167	44.1338	50.0239	33.4894	-3.12997	2.63e-29	4.68e-27
DG1C06410	37.2884	196.63	236.203	1451.75	1443.57	1247.4	3.10421	1.2e-08	2.07e-07
DG1C06411	1.87823	1.56088	3.21136	3.90048	10.4497	7.52225	1.68603	0.00257548	0.0118985
DG1C06417	8.81943	6.94431	25.3512	28.368	47.6757	31.805	1.35751	0.00967304	0.0356004
DG1C06418	126.53	167.424	159.795	404.728	433.066	198.554	1.15869	0.00166759	0.00824371
DG1C06421	17.2921	11.5196	33.9048	327.064	215.803	123.767	3.37727	3.77e-12	1.12e-10
DG1C06422	3.61861	2.06744	8.27084	20.4974	13.8758	23.4436	2.01634	0.00148428	0.00746813
DG1C06423	0	0	0.299509	507.234	307.064	549.896	12.1035	1.33e-22	1.33e-20
DG1C06426	0	0	0.240727	14.0344	3.39243	27.066	7.47547	3.73e-07	4.83e-06
DG1C06428	1.28898	0.294577	0	6.0326	7.11746	9.21931	3.73831	0.00104767	0.00556023
DG1C06430	0.24621	7.31478	2.3153	91.772	74.4334	148.919	4.9682	5.63e-12	1.62e-10
DG1C06431	3.9781	7.61399	9.35228	31.0854	18.6712	17.7831	1.65656	0.000515035	0.00301699
DG1C06433	59.2365	36.0452	40.4765	1492.03	894.844	863.39	4.54614	3.76e-36	1.09e-33
DG1C06434	33.9526	17.3347	17.5492	163.41	81.4401	174.85	2.56846	1.16e-08	2e-07
DG1C06435	24.621	7.03344	56.7249	253.916	162.462	137.051	2.61294	2.01e-05	0.000176437
DG1C06442	6.93798	10.0084	7.86017	21.9864	13.6511	24.4064	1.23834	0.000546405	0.00317043
DG1C06448	1.78258	2.13627	2.35091	0.0726716	0	0	-6.4885	2.92e-06	3.1e-05
DG1C06452	7.17446	9.53263	8.53144	4.13675	2.7255	4.41025	-1.20106	0.0010242	0.00545573
DG1C06458	157.189	136.629	139.36	428.509	283.433	258.391	1.12914	0.000291018	0.00185247
DG1C06459	8.10837	10.3985	7.59342	18.9293	21.4612	20.9638	1.19773	1.72e-05	0.00015312
DG1C06464	15.1162	16.9195	13.3265	8.21153	5.97554	5.82249	-1.21629	7.04e-05	0.000533975
DG1C06477	65.8477	67.355	42.3715	5.86024	14.3684	0.340713	-3.1196	5.57e-05	0.00043542
DG1C06481	68.7733	53.8847	89.1079	37.6164	24.9351	37.6396	-1.11666	0.0011403	0.00597461
DG1C06482	8.09361	3.57089	4.94189	0.826726	1.55177	0.349569	-2.63206	6.64e-06	6.49e-05
DG1C06498	2.36894	0.451154	4.40898	0.659937	40.0597	89.3222	4.12768	0.00804482	0.030621
DG1C06506	0.192529	0.0244442	0.150875	1.53753	1.03357	1.16417	3.29615	3.13e-05	0.000261494
DG1C06534	8.25917	6.93014	7.02158	3.20927	1.93528	2.60629	-1.5583	4.3e-05	0.000345396
DG1C06536	7.2366	7.18713	7.63193	0.226089	0.933617	1.15674	-3.27386	1.31e-07	1.86e-06
DG1C06537	4.93036	2.5039	2.49528	0	0.189057	0.106473	-5.04571	8.37e-06	7.99e-05
DG1C06540	7.38323	13.5611	14.4003	4.75352	5.88878	4.93213	-1.21538	0.00403323	0.0172565
DG1C06567	5.0256	4.46905	4.95463	1.28712	1.2868	1.22884	-1.96116	5.35e-08	8.16e-07
DG1C06568	14.4602	12.0735	10.1153	4.9159	5.56365	7.70628	-1.04792	0.00241165	0.011283
DG1C06570	1.33417	3.15991	5.85965	19.6242	20.3596	26.025	2.63642	6.26e-08	9.4e-07
DG1C06597	18.1043	12.3968	18.4914	7.19685	7.769	8.01265	-1.12779	0.000523143	0.00305508
DG1C06604	6.76488	9.08723	10.6228	35.8209	38.0669	42.1543	2.09736	4.69e-11	1.19e-09
DG1C06617	119.893	121.081	134.232	27.8278	32.6486	21.7748	-2.22343	6.18e-15	2.68e-13
DG1C06640	176.095	165.458	177.909	14.8056	32.4387	5.63429	-3.32667	2.29e-10	5.23e-09
DG1C06641	3.34777	6.3467	5.27676	0.508701	0.420128	0.118303	-3.87248	1.46e-06	1.67e-05
DG1C06642	4.0178	4.68872	4.1199	0.92876	0.472029	0.199377	-3.04738	1.59e-06	1.81e-05
DG1C06643	4.39276	2.97667	2.4617	1.02452	0.352555	0.397102	-2.52121	0.000343833	0.00213599
DG1C06644	35.322	31.6165	47.9786	1.31199	2.30255	0.457675	-4.84058	8.56e-22	7.83e-20
DG1C06647	24.6913	24.3896	33.9973	3.27211	4.00998	16.7902	-1.8292	0.00196491	0.00947251
DG1C06648	52.0165	43.3486	47.369	9.39397	9.49156	5.20599	-2.59985	2.22e-14	8.99e-13
DG1C06649	47.1399	40.4893	28.2006	8.22227	8.86051	16.9743	-1.80425	4.05e-06	4.15e-05
DG1C06651	10.6548	25.1156	13.9423	1.68011	1.11006	0.104194	-4.13861	1.31e-09	2.65e-08
DG1C06654	1.27845	2.36658	3.3963	17.5653	13.8363	7.55374	2.43681	4.51e-07	5.75e-06
DG1C06656	16.7727	14.9925	12.9849	42.7309	38.963	31.7579	1.30721	1.23e-05	0.000113858
DG1C06659	13.601	7.59805	3.81925	3.91524	1.14738	2.34975	-1.7983	0.00681998	0.0267332
DG1C06660	1.75829	2.9635	1.00757	0.514314	0.515784	0.649303	-1.80688	0.00273138	0.0124942
DG1C06662	3.86127	4.91957	3.10908	1.06491	1.06605	0.930583	-1.99218	1.11e-06	1.31e-05
DG1C06671	229.218	100.767	147.912	62.1757	71.093	66.8131	-1.29122	0.00035697	0.00220284
DG1C06676	0.152682	0.271391	0.598244	0.879036	1.14752	1.71456	1.84118	0.00658096	0.0259172
DG1C06689	11.7479	11.3771	18.0206	1.11411	1.4377	1.16594	-3.49895	2.06e-16	1.08e-14
DG1C06695	37.734	41.2552	65.778	410.541	197.108	160.732	2.3747	3.29e-08	5.24e-07
DG1C06697	0	0	0	1.26298	0.120355	0	6.25553	0.00675027	0.0265031
DG1C06703	1.6097	3.02605	5.24921	0.954719	0.931847	0.645902	-1.99695	0.0038446	0.0165691
DG1C06711	445.057	515.926	683.408	158.497	99.4937	141.38	-2.07784	6.13e-11	1.52e-09
DG1C06724	50.216	34.8928	35.0798	11.2736	15.6241	26.8644	-1.19872	0.00269082	0.0123399
DG1C06739	17.6728	10.731	18.6313	33.7123	33.5859	55.6355	1.34833	0.000275655	0.00176745
DG1C06747	1.90545	0.829451	1.33322	2.72992	3.00613	5.64329	1.44236	0.0144267	0.0493178
DG1C06750	14.4163	5.53495	8.13403	1.15663	2.38809	2.15187	-2.33134	0.000335658	0.00209168
DG1C06752	33.8651	53.208	34.8315	16.2322	11.3434	17.0357	-1.48892	0.000688576	0.0038807
DG1C06753	67.1822	43.908	50.7774	24.5576	28.9491	26.1637	-1.05772	0.00059019	0.00339181
DG1C06754	1.64441	1.22355	1.34857	11.3139	6.81003	7.01644	2.53794	5.91e-09	1.08e-07
DG1C06760	0.869092	1.15198	0.694683	2.03373	2.59142	3.08102	1.46895	0.00650008	0.0256798
DG1C06765	18.1645	7.57761	3.38918	0	0	0	-7.9386	5.69e-08	8.64e-07
DG1C06775	18.824	20.5341	16.2036	42.1141	34.4076	45.5544	1.09934	6.76e-05	0.000515666
DG1C06803	19.0112	10.3917	8.09384	2.17153	3.40752	2.62605	-2.22476	1.85e-06	2.06e-05
DG1C06805	28.6997	14.8857	11.7701	6.99691	7.35042	3.59285	-1.65828	0.000358939	0.00221197
DG1C06806	21.4107	53.4922	52.5108	10.7362	15.4544	12.6392	-1.7495	1.73e-05	0.0001535
DG1C06807	16.282	10.8306	10.0384	3.45089	6.0887	6.931	-1.20887	0.00446402	0.0188049
DG1C06809	18.1829	8.99008	12.3308	26.1548	26.7898	28.272	1.00275	0.00898914	0.0335475
DG1C06816	27.1958	14.8999	14.3961	3.91351	4.47522	13.2178	-1.42699	0.00668139	0.0262641
DG1C06819	3.31629	3.26179	2.56591	0.280663	0.550512	0.261083	-3.0865	4.44e-09	8.24e-08
DG1C06820	5.13483	7.76468	9.61398	3.39198	4.62651	3.10754	-1.04903	0.0106518	0.0385157
DG1C06854	0.396251	0.6339	0.838408	4.43757	1.1487	2.21803	2.02853	0.00479616	0.0199565
DG1C06857	18.8208	16.1449	17.3057	61.2945	72.0621	57.5216	1.8337	3.9e-11	1e-09
DG1C06866	4.03301	0.921683	0.948138	11.9092	9.37168	17.1402	2.65659	3.15e-05	0.000262605
DG1C06867	0.478966	0.136825	0	1.60116	2.81003	2.60655	3.43526	0.00721001	0.0279447
DG1C06868	1.20679	1.45154	1.34388	17.517	10.6968	9.38196	3.19818	2.3e-11	6.1e-10
DG1C06871	19.056	22.0052	22.3998	7.5837	3.89714	4.85987	-1.99813	2.6e-06	2.79e-05
DG1C06872	15.0545	21.5986	14.3536	137.559	137.622	303.521	3.46552	2.09e-16	1.09e-14
DG1C06876	16.3883	7.18083	9.77684	2.67747	2.7641	2.53859	-2.09834	7.61e-07	9.26e-06
DG1C06878	429.155	486.955	492.533	1485.28	1686.43	1321.12	1.6386	1.23e-10	2.92e-09
DG1C06880	3.82843	8.69171	8.76356	36.4581	21.8351	28.432	1.99239	3.08e-06	3.25e-05
DG1C06887	30.771	28.7973	33.8388	179.165	204.805	184.934	2.57137	2.42e-25	3.13e-23
DG1C06888	4.78996	3.77473	3.30062	12.8377	16.4166	22.6001	2.08859	1.11e-06	1.3e-05
DG1C06905	0.895721	0.845513	1.32756	2.53868	3.06434	2.84601	1.42885	0.00694853	0.0271469
DG1C06907	28.1735	13.3483	17.3214	1.02095	1.58097	2.49303	-3.56439	7.59e-12	2.16e-10
DG1C06910	39.2122	25.2925	19.5008	3.92956	3.85769	1.24147	-3.24951	5.36e-11	1.34e-09
DG1C06920	6.93779	4.04424	4.60945	0.201675	0.610721	1.59465	-2.73438	1.5e-05	0.000135365
DG1C06953	0.164427	0.28183	0.367232	1.23676	1.04412	1.09935	2.02589	0.000647429	0.00368153
DG1C06974	24.6451	20.019	13.0993	71.8201	58.6494	66.1434	1.731	2.67e-07	3.56e-06
DG1C06978	4.67914	11.0441	6.0412	49.7471	43.5207	33.1569	2.50557	3.08e-09	5.86e-08
DG1C06979	1.98562	2.9982	1.58381	12.3274	2.54524	9.15185	1.83237	0.00520552	0.0213614
DG1C06984	5.378	2.02433	2.23118	23.1603	26.3771	7.27992	2.52548	2.14e-05	0.00018646
DG1C06985	10.403	8.00912	8.23901	19.1148	24.8512	13.7662	1.08151	0.00554699	0.0224963
DG1C06993	1.55743	1.48993	2.00102	0.423777	0.549985	0.619479	-1.69654	0.00859914	0.0323282
DG1C06994	0.062252	0.355668	0.512228	1.40471	2.36322	1.16152	2.38601	0.00386554	0.0166455
DG1C06995	16.6409	26.636	21.9358	59.0066	67.8058	63.2335	1.5079	3.06e-07	4.04e-06
DG1C06996	0.0580982	0	0.102439	0.922541	0.641609	0.632345	3.74143	0.0011905	0.00620704
DG1C06999	40.602	89.5553	93.7497	209.227	179.542	217.735	1.40147	0.000171634	0.00116403
DG1C07018	8.29345	7.36247	5.39889	1.41897	1.89308	2.16613	-1.97737	2.12e-07	2.89e-06
DG1C07020	0	0	0	0.859777	0.426045	13.2766	7.81471	1.21e-05	0.000111747
DG1C07021	5.18565	5.01389	4.22002	16.802	13.3258	9.92369	1.43833	0.000627663	0.00358074
DG1C07030	0.678412	1.00776	1.03669	0	0.0936508	0	-4.64278	0.00704447	0.0274376
DG1C07049	0.0637615	0	0	0.213151	1.8484	1.98281	5.70624	0.000948971	0.00510236
DG1C07053	47.2635	106.869	91.3229	759.471	686.784	519.702	2.96734	1.69e-15	8.02e-14
DG1C07054	1.19679	0.716332	0.468932	3.33401	6.17571	2.25961	2.26851	0.000132126	0.00092514
DG1C07056	101.302	61.6603	125.001	12.5353	17.1466	11.6608	-2.83367	2.2e-14	8.95e-13
DG1C07071	12.1737	11.0813	13.0487	6.55276	5.35485	3.72154	-1.25066	0.000722477	0.00403838
DG1C07072	3.45851	0.754188	0.403435	0.132385	0.218669	0.0410498	-3.57897	0.000533914	0.00310894
DG1C07074	21.4012	22.7474	18.369	3.50966	3.67896	4.83445	-2.41493	2.7e-13	9.33e-12
DG1C07076	2.10684	2.38038	2.19827	6.17256	3.88872	7.69274	1.37106	0.000639596	0.003641
DG1C07081	33.2621	22.2494	32.2952	3.76218	3.60031	4.72184	-2.89809	6.8e-18	4.19e-16
DG1C07088	15.8153	15.6766	12.7669	1.59246	3.68251	2.66645	-2.5014	3.28e-05	0.000271908
DG1C07099	41.9415	39.9945	54.1962	13.0927	8.62307	16.0336	-1.88951	3.8e-07	4.91e-06
DG1C07100	73.874	31.7946	27.4154	11.3325	14.1512	6.07212	-2.10833	1.73e-05	0.000153667
DG1C07124	17.981	19.5805	27.0524	4.84857	6.57668	5.01811	-2.00819	5.52e-10	1.19e-08
DG1C07134	8.26422	2.69808	2.52321	1.34546	0.296319	0.16688	-2.94818	0.000644335	0.00366567
DG1C07136	0.783314	0.963923	2.37273	6.29465	3.0776	8.19773	2.0567	0.00041736	0.0025221
DG1C07146	364.518	699.779	740.922	216.737	199.267	128.705	-1.76259	2.97e-06	3.14e-05
DG1C07153	24.9291	30.9875	21.7889	69.187	67.013	74.6181	1.40415	3.33e-07	4.38e-06
DG1C07166	2.44596	3.56687	3.1216	8.33246	6.14202	7.89605	1.25673	0.000356368	0.00219988
DG1C07178	6.52833	8.01005	2.70472	0.939141	2.40073	0.499214	-2.1932	0.000630499	0.00359431
DG1C07196	16.8227	23.4815	19.2068	40.3468	48.5178	40.7783	1.08843	9.85e-05	0.000717679
DG1C07203	1.56201	4.58964	1.52133	0	0.184822	0.485742	-3.54633	0.000296249	0.00187981
DG1C07211	5.7665	2.9504	2.24596	0.431577	1.80592	1.17764	-1.71361	0.00385207	0.0165974
DG1C07215	11.9599	9.84911	8.72596	40.257	28.2946	20.7763	1.51425	3.34e-05	0.000275496
DG1C07220	1.07005	0.74426	0.546874	1.16645	4.17452	10.1274	2.66774	0.00051065	0.00299422
DG1C07221	191.824	228.448	214.758	410.274	365.651	949.565	1.40265	0.000507746	0.00298058
DG1C07222	12.8119	12.3176	15.787	38.7679	44.276	57.0832	1.73956	1.42e-08	2.42e-07
DG1C07224	3.59919	1.93539	3.35971	0.353879	0.292263	0.164596	-3.49402	0.000903187	0.00489113
DG1C07251	9.87276	10.5476	8.39721	23.076	17.1745	30.3272	1.25417	0.000826838	0.00454095
DG1C07257	91.2824	78.9152	83.1339	227.064	228.738	129.203	1.1741	0.000319737	0.00200701
DG1C07265	33.689	33.8274	29.3875	247.121	221.13	369.313	3.07418	3.8e-24	4.51e-22
DG1C07266	2.73909	2.85371	3.03032	6.59815	8.45198	9.89572	1.49762	0.00125086	0.00647023
DG1C07298	63.089	24.6093	29.1216	4.50998	12.19	1.4493	-2.71424	3.16e-05	0.000262817
DG1C07301	29.8269	36.3301	31.5653	11.4697	12.8196	9.88709	-1.54964	1.87e-07	2.58e-06
DG2C00003	19.3045	2.2941	1.51279	1.03254	1.27914	0.560296	-3.03968	0.000652287	0.00370566
DG2C00006	0	0	0.212484	1.00714	0.914962	1.12426	3.84794	0.010389	0.03772
DG2C00013	24.7416	22.9516	27.0503	8.49331	7.12466	10.3827	-1.56059	1.44e-07	2.03e-06
DG2C00027	10.3946	32.5259	22.9722	7.10121	9.42273	5.1085	-1.63999	0.000452396	0.00269897
DG2C00033	6.79504	4.33368	5.69642	3.08155	0.65443	0.655218	-1.98165	0.00404538	0.0172938
DG2C00035	5.53584	4.74424	1.89794	0.385542	0.636825	0.358646	-3.16304	0.0115712	0.0411686
DG2C00038	9.37894	9.73982	9.18164	2.19187	3.97463	2.57086	-1.72621	4.28e-06	4.37e-05
DG2C00057	8.11264	13.9051	9.8389	66.9393	101.591	103.015	3.0564	4.17e-18	2.65e-16
DG2C00068	0.440604	1.00693	0.31075	4.56604	1.94633	3.15137	2.42231	0.0045433	0.0190775
DG2C00074	12.8579	8.69124	7.66346	32.6914	22.9994	30.974	1.52882	0.000467633	0.00277713
DG2C00076	0.952726	3.87077	2.36424	24.5946	14.3209	18.9285	2.97924	1.69e-07	2.35e-06
DG2C00093	32.7626	31.6655	24.8403	11.127	16.6161	16.3386	-1.05349	0.000586885	0.00337497
DG2C00098	3.75344	4.07753	9.01055	20.2793	12.6981	15.2068	1.48169	0.000704537	0.00395508
DG2C00105	17.3549	21.6884	21.6927	3.99562	5.08186	6.24435	-2.02212	6.11e-09	1.11e-07
DG2C00117	15.6731	18.5255	35.2802	3.8182	5.38704	3.45318	-2.48929	4.2e-09	7.83e-08
DG2C00118	6.95009	3.7685	2.96604	0.813922	1.9555	1.3422	-1.76596	0.000672134	0.00380286
DG2C00130	0.503098	0.383251	0.131417	0.560609	1.15749	4.60659	2.58544	0.0116534	0.0414202
DG2C00141	130.048	183.712	204.68	63.2964	55.9375	36.9874	-1.76448	1.65e-07	2.29e-06
DG2C00145	2.17707	1.0816	0.778852	0.0791069	0.326665	0.294353	-2.55225	0.00125115	0.00647023
DG2C00151	11.828	19.3309	19.8385	127.733	119.627	72.5945	2.61594	3.09e-13	1.06e-11
DG2C00158	0.75561	0.863415	3.01987	22.86	20.5486	27.3746	3.90451	2.3e-12	6.95e-11
DG2C00163	3.53431	4.03856	2.49269	11.0273	9.7578	10.9908	1.6206	0.0114721	0.0409088
DG2C00183	2.4802	4.03196	3.30613	0.21369	0	0	-5.64154	4.52e-10	9.87e-09
DG2C00196	2.67539	3.78497	10.1084	851.779	412.937	885.162	6.98502	1.19e-42	5e-40
DG2C00197	1.21029	0.145576	3.36947	406.724	187.475	217.304	7.39313	9.53e-28	1.52e-25
DG2C00204	4.69558	4.51384	4.11774	16.6937	13.0668	14.1384	1.68299	8.32e-06	7.95e-05
DG2C00208	96.5827	98.3256	85.167	251.397	172.816	276.802	1.28705	1.04e-05	9.72e-05
DG2C00231	0.043564	0	0	1.23787	0.300688	0.270945	5.09294	0.00536323	0.0218798
DG2C00235	0	0	2.69558	41.5242	21.1041	65.9637	5.58323	2.14e-08	3.54e-07
DG2C00237	0.855396	1.28939	1.86123	0.365048	0.326611	0.282985	-2.07375	0.000629872	0.00359187
DG2C00238	3.82448	4.70458	4.0139	17.8077	37.1179	20.5702	2.55592	9.96e-12	2.8e-10
DG2C00239	0	0.399559	0.548037	4.09126	3.3789	2.53723	3.39532	0.00182914	0.00890952
DG2C00241	38.4757	38.1355	46.997	24.3683	24.3314	9.22708	-1.12573	0.00614479	0.0245093
DG2C00247	10.7429	17.4339	12.4749	90.1091	72.9516	64.4532	2.45018	1.27e-14	5.27e-13
DG2C00259	2.36507	1.68906	3.19076	15.0489	11.9092	39.7824	3.16345	4.84e-10	1.05e-08
DG2C00267	10.571	16.1684	10.7432	5.61361	4.02816	6.6773	-1.23797	0.00233999	0.0109933
DG2C00271	33.8892	50.0056	39.0431	119.445	117.337	115.199	1.48226	6.22e-08	9.34e-07
DG2C00275	42.2718	27.6016	35.3971	254.511	206.616	318.994	2.85267	5.84e-20	4.49e-18
DG2C00276	13.6197	12.5564	13.2351	54.2607	56.6705	54.6866	2.03577	1.66e-15	7.88e-14
DG2C00277	0.379258	0.268275	0.488265	1.17728	0.922434	1.29172	1.54148	0.00755082	0.029064
DG2C00297	1.17798	3.21557	3.19247	0.820404	0.813069	0.712293	-1.72647	0.00526633	0.0215526
DG2C00298	9.10992	3.70513	7.75909	0.838774	1.43875	1.44048	-2.50039	2.12e-06	2.32e-05
DG2C00301	2.32069	3.00877	2.51807	6.8628	7.45449	4.09411	1.19814	0.00786806	0.0300685
DG2C00302	11.9264	11.9979	14.6229	33.8604	22.8444	36.9994	1.24464	0.000208392	0.00138119
DG2C00305	25.2721	15.7039	22.8858	8.03996	6.85086	11.1593	-1.33195	0.000717454	0.00401714
DG2C00310	9.97582	7.5994	11.2753	3.49163	2.05977	1.92231	-1.98739	4.38e-06	4.46e-05
DG2C00324	1.39814	0.72619	1.16537	0	0.105276	0.0395259	-4.47714	3.1e-05	0.000259039
DG2C00335	0.762181	0	0	8.28077	1.57822	7.70309	4.4233	0.00123715	0.00641601
DG2C00340	15.8293	13.1934	13.1343	4.20219	7.24095	5.88768	-1.31584	0.000149206	0.00103016
DG2C00341	14.821	21.7612	30.0195	2.0644	3.46491	0.123896	-3.58524	7.7e-07	9.38e-06
DG2C00353	64.6624	61.4595	120.968	12.2532	12.1547	7.86738	-2.97048	1.71e-14	7.01e-13
DG2C00355	0.591664	0.434622	0.372581	8.0882	9.48022	2.13562	3.78181	1.76e-10	4.1e-09
DG2C00359	7.27842	14.6872	7.46338	46.4626	33.9903	65.494	2.27309	1.14e-07	1.63e-06
DG2C00368	20.4628	26.1051	38.7255	8.78783	9.39848	9.23337	-1.6724	1.87e-06	2.08e-05
DG2C00372	13.2371	9.53578	12.2901	1.9774	2.9131	0.447435	-2.74346	1.6e-06	1.82e-05
DG2C00376	0.916211	3.05354	0.628238	7.40187	6.32387	23.8618	2.99224	5.25e-05	0.000412728
DG2C00377	0.362393	0.579735	0.681572	31.2557	17.7093	30.4276	5.58802	2.51e-26	3.56e-24
DG2C00379	8.32323	13.6497	11.1426	299.624	270.753	294.42	4.67281	2.68e-54	2.02e-51
DG2C00380	0.171864	0.981923	0.303032	54.7243	8.06645	3.34033	5.48207	1.19e-08	2.05e-07
DG2C00382	8.87374	13.8646	27.2479	39.6535	61.4984	34.9161	1.41344	0.00542124	0.0220765
DG2C00383	10.0157	12.8072	6.35379	49.4258	28.6398	30.0339	1.854	8.76e-06	8.32e-05
DG2C00391	6.72174	12.2773	10.0672	3.64385	4.51409	5.60906	-1.11389	0.00362955	0.0158044
DG2C00392	382.013	310.328	614.392	76.4695	72.2382	47.8736	-2.76677	4.5e-14	1.75e-12
DG2C00393	1.69857	0.371663	0.509774	0	0	0.112385	-4.5777	0.00301539	0.01357
DG2C00396	15.248	16.975	9.86233	4.40392	3.66292	5.60754	-1.6592	3.17e-06	3.34e-05
DG2C00405	29.4364	25.1465	6.78029	6.75939	6.31814	6.19036	-1.70627	0.0008107	0.00446114
DG2C00406	2.8697	2.57285	2.49101	1.32829	0.731344	0.549169	-1.64591	0.00751147	0.0289322
DG2C00423	1.35162	2.24649	3.10537	52.4751	40.794	76.1351	4.62775	2.5e-27	3.87e-25
DG2C00435	11.5135	10.8644	13.5337	0.99326	1.12794	0.115496	-4.02992	1.3e-10	3.08e-09
DG2C00439	2.07633	3.15636	3.37771	1.39441	1.12603	1.18183	-1.25355	0.00311152	0.013916
DG2C00440	9.66921	14.1338	15.1545	1.85406	1.90683	1.52947	-2.91453	1.58e-16	8.47e-15
DG2C00450	8.46774	4.65327	4.86282	0.648256	0.981537	0.100505	-3.3978	4.1e-06	4.2e-05
DG2C00460	2.35394	1.73852	2.39581	0.0959646	0.475533	0.669524	-2.41502	0.000548516	0.00318064
DG2C00469	6.52127	12.0957	9.13692	3.77113	2.47455	4.30097	-1.43366	0.000195535	0.00130585
DG2C00470	30.5632	19.5628	20.0535	10.2776	13.8972	11.7633	-1.00026	0.00259048	0.0119556
DG2C00476	10.1808	6.21461	6.60202	0.866948	1.96388	1.31339	-2.50306	3.5e-09	6.62e-08
DG2C00477	3.77664	2.38578	1.8407	20.5799	7.71418	4.20123	1.98783	0.000800635	0.00441569
DG2C00478	18.109	15.8029	22.7446	7.35985	3.51005	3.66428	-2.00155	4.29e-06	4.37e-05
DG2C00494	12.7811	11.9041	9.80798	29.8279	24.1017	33.5964	1.30625	2.8e-05	0.000236968
DG2C00496	3.00763	4.1118	3.40911	0.0897708	0.741402	1.75367	-2.06188	0.0114405	0.0408121
DG2C00497	8.00656	5.13621	5.9441	1.40871	1.74515	1.96565	-1.93332	0.00436732	0.0184635
DG2C00519	12.1716	13.3177	9.85318	4.89419	3.64575	6.78451	-1.24481	0.00233059	0.0109534
DG2C00531	9.12542	20.213	27.0229	8.56508	6.29855	9.8776	-1.22496	0.00672686	0.0264284
DG2C00532	1.81041	1.88482	2.36454	0.94144	0.610908	0.688099	-1.47448	0.00212	0.0100883
DG2C00535	2.25026	2.79599	4.21164	0.292135	0.211111	0.509542	-3.23499	1.52e-08	2.56e-07
DG2C00538	22.8035	22.9016	26.9619	4.76442	7.68526	18.2822	-1.28136	0.0086093	0.0323538
DG2C00572	49.0658	121.04	63.8792	24.8748	34.188	50.1066	-1.13762	0.0074967	0.0288846
DG2C00580	51.7283	100.495	110.705	45.1109	32.2759	29.2144	-1.3373	0.000470594	0.00279208
DG2C00593	29.5091	37.0578	39.3807	1.79063	2.28549	1.81714	-4.19729	2.27e-23	2.46e-21
DG2C00594	20.5722	12.2663	16.2125	0.333305	0.321149	2.27372	-4.11054	5.16e-10	1.11e-08
DG2C00598	5.73885	8.49958	6.39842	18.8965	18.0203	17.5399	1.36509	7.57e-06	7.31e-05
DG2C00601	63.2925	33.3109	34.727	4.57831	3.64611	0.304208	-3.97643	1.57e-09	3.14e-08
DG2C00605	7.95625	5.2656	15.7847	1.14332	0.993949	1.84724	-2.90282	6.69e-08	9.98e-07
DG2C00615	14.2335	16.7113	18.9446	0.3679	2.02562	0.570391	-4.09388	2.73e-13	9.42e-12
DG2C00630	5.82301	8.21107	12.3789	0.414171	0.889347	1.77228	-3.13903	1.07e-08	1.86e-07
DG2C00638	4.48118	5.07222	4.00032	1.20125	0.787841	1.61045	-1.9536	4.63e-06	4.69e-05
DG2C00640	4.35574	2.52688	3.30833	1.34409	0.647536	0.625162	-2.00692	0.00382987	0.0165234
DG2C00644	542.172	613.04	848.43	185.996	189.885	207.624	-1.81582	2.5e-10	5.68e-09
DG2C00645	2.01828	0.988383	4.06701	8.19277	13.9305	8.06953	2.06651	0.0139315	0.0479425
DG2C00653	12.3441	39.1998	25.5946	58.3843	52.2416	67.9053	1.17423	0.00559519	0.0226534
DG2C00675	6.37094	4.18899	4.51841	1.66574	1.17918	2.82237	-1.45293	0.00334632	0.0147944
DG2C00678	51.8715	17.4882	73.2888	13.0482	23.3959	22.0399	-1.32166	0.0120261	0.0425357
DG2C00681	5.24407	4.67762	3.77403	13.5505	9.12277	9.94268	1.21542	0.000445736	0.00266682
DG2C00690	1.22328	1.21549	3.12594	4.80056	6.09389	8.26974	1.75104	0.00193367	0.00935563
DG2C00691	10.1214	9.00824	6.18784	60.9119	36.9309	51.1268	2.52059	1.69e-13	5.99e-12
DG2C00694	4.89214	2.18364	1.43764	516.944	463.024	1093.45	7.88185	3.37e-55	2.71e-52
DG2C00704	27.4219	57.7344	50.3487	16.3015	13.2576	19.7174	-1.49638	5.18e-05	0.000408563
DG2C00705	6.22399	3.76364	5.12663	0.911232	0.972072	0.600428	-2.63829	3.34e-09	6.32e-08
DG2C00706	2.19452	5.73966	4.98722	19.2371	14.6758	4.70124	1.54875	0.00824428	0.0312485
DG2C00725	34.9817	47.7202	97.5445	6.28234	7.79968	13.3306	-2.7555	2.36e-09	4.58e-08
DG2C00771	14.3553	14.0601	10.5799	67.7939	41.6778	23.7377	1.73861	0.000138499	0.0009649
DG2C00777	5.22108	4.06771	10.0427	66.6417	14.4148	26.9373	2.44789	0.000241833	0.0015749
DG2C00780	5.07818	4.84883	8.74946	1.16275	0.672204	0.865304	-2.8337	3.77e-06	3.9e-05
DG2C00784	77.7216	108.568	97.3965	448.102	359.603	160.952	1.73925	2.07e-05	0.00018111
DG2C00786	1.87665	1.70291	4.28214	13.8387	15.3913	4.72021	2.08093	0.000442431	0.00265012
DG2C00788	5.84339	9.34791	12.5927	0	0.403323	0	-6.02717	1.52e-08	2.56e-07
DG2C00796	0	0.103896	0.267197	1.13983	1.25515	0.989624	3.18371	0.00558185	0.0226108
DG2C00811	30.0635	28.6698	36.0883	145.422	146.42	107.766	2.04108	5.8e-13	1.92e-11
DG2C00820	157.697	228.669	417.958	48.5223	50.6739	10.0467	-2.91156	3.62e-07	4.71e-06
DG2C00822	2.20968	0.420824	1.40694	0	0	0	-5.73489	0.00202922	0.00972156
DG2C00823	70.2443	111.868	75.6115	14.3257	27.5658	2.6103	-2.56288	4.93e-05	0.000390713
DG2C00824	33.5875	49.0519	30.7193	0.900651	0.123972	0	-6.89228	7.78e-22	7.15e-20
DG2C00825	24.9236	10.9904	13.9603	1.39796	0.577275	0.39013	-4.45138	2.21e-12	6.71e-11
DG2C00834	16.5069	20.9799	34.5177	7.35757	6.99596	7.92497	-1.72841	3.11e-06	3.28e-05
DG2C00835	31.2299	31.3481	30.9296	175.922	114.804	138.432	2.16282	2.05e-13	7.16e-12
DG2C00841	19.424	3.05185	3.2108	1.2175	2.68137	0.849424	-2.4633	0.00224372	0.0105878
DG2C00852	1.95387	3.70904	3.03759	6.53166	7.35203	8.918	1.35565	0.000800908	0.00441599
DG2C00856	17.9061	13.4521	15.35	4.62998	4.64322	4.76845	-1.76978	2.13e-07	2.9e-06
DG2C00864	4.56154	2.5072	2.95247	0	0.039854	0	-7.75694	3.05e-09	5.8e-08
DG2C00869	30.4578	36.5435	34.9072	83.5763	66.3964	64.6237	1.03944	0.000230734	0.00151106
DG2C00870	79.3092	42.4527	98.9957	1588.67	1128.17	896.281	3.99875	4.75e-24	5.61e-22
DG2C00871	3.26951	3.25905	2.53489	87.4385	68.5648	40.6693	4.40496	9.33e-28	1.5e-25
DG2C00872	13.6071	20.8238	17.0593	5.5752	7.40983	8.68957	-1.28419	0.000127387	0.000896995
DG2C00874	12.4205	8.91492	5.52083	93.8396	74.8511	64.6329	3.08441	6.55e-17	3.69e-15
DG2C00875	127.377	133.257	108.374	22.6951	20.2687	14.4664	-2.71781	9.2e-20	6.87e-18
DG2C00877	75.2528	130.357	393.766	32.5301	68.326	15.093	-2.40202	0.00015742	0.00107986
DG2C00878	113.468	159.491	168.315	17.2936	15.832	3.56649	-3.61949	2.2e-12	6.69e-11
DG2C00881	11.3914	9.55913	9.86838	4.66095	4.13606	4.84317	-1.21274	0.000127631	0.000898259
DG2C00892	43.0581	26.5347	33.9015	0.905289	2.14953	0.105267	-5.04646	1.1e-15	5.35e-14
DG2C00902	33.6918	30.6199	58.7608	237.963	130.335	100.63	1.89641	1.02e-05	9.54e-05
DG2C00909	5.426	1.98723	1.55364	12.0926	17.6694	8.97753	2.07314	0.00034823	0.00215849
DG2C00912	15.1975	3.47316	3.73903	29.4193	41.2755	14.6177	1.89477	0.00249121	0.0115892
DG2C00914	21.4872	14.0997	67.5203	126.592	131.569	84.0206	1.69739	0.00246871	0.0115023
DG2C00924	25.2297	28.2255	27.1207	58.5091	71.115	74.8976	1.3081	9.44e-07	1.13e-05
DG2C00929	12.6164	6.75295	4.29296	0.887915	2.93326	0.825972	-2.37038	0.00055843	0.0032298
DG2C00936	17.9333	13.6416	37.8469	235.221	375.975	315.562	3.70333	3.43e-18	2.19e-16
DG2C00940	92.356	52.5359	41.8366	29.6607	35.0046	21.1639	-1.1548	0.00365557	0.0158871
DG2C00952	2.23398	1.46405	1.19714	0.49421	0.634916	0.0510815	-2.07886	0.0133593	0.0463357
DG2C00979	2.89693	2.12195	2.53212	0.99326	0.615238	0.346488	-1.99095	0.0123953	0.0436069
DG2C01003	5.08893	5.44116	6.13144	15.4323	17.8635	15.797	1.52437	4.04e-08	6.3e-07
DG2C01004	8.19463	11.6918	16.3381	255.099	141.684	309.599	4.24853	3.14e-26	4.38e-24
DG2C01005	0	0	0	1.20747	0.453285	2.96125	6.81037	7.37e-05	0.000555795
DG2C01006	3.60012	5.2656	4.31647	0.842449	0.695765	1.56736	-2.12624	0.000965212	0.00517889
DG2C01010	55.5295	68.7273	83.6171	24.9973	33.5703	34.4758	-1.19523	0.000147621	0.00102026
DG2C01019	0.369835	1.63757	0.923801	2.9363	3.19084	3.6659	1.7101	0.00965519	0.0355522
DG2C01028	32.0783	37.0982	42.9686	65.2394	78.3898	93.3985	1.04327	0.000292021	0.00185788
DG2C01030	55.5294	60.4472	73.9399	26.4572	29.6798	16.0336	-1.429	3.46e-05	0.000284441
DG2C01032	41.8655	50.358	76.8253	13.5586	20.7423	6.1794	-2.09392	6.46e-06	6.34e-05
DG2C01035	156.544	177.68	167.678	90.6067	86.5306	37.4397	-1.25844	0.000988363	0.00528663
DG2C01040	51.0889	38.7094	43.1209	12.5489	11.5436	9.58553	-2.01571	8.06e-11	1.97e-09
DG2C01042	7.13074	12.1627	10.5234	21.0102	22.7408	25.6951	1.18426	0.000268539	0.00172888
DG2C01044	75.5532	140.236	102.673	247.737	201.031	230.691	1.05767	0.00110533	0.00581078
DG2C01048	24.1029	23.4904	28.1793	61.5999	51.8173	64.7878	1.19775	7.39e-06	7.16e-05
DG2C01050	7.48024	13.5251	12.3099	37.362	25.3291	28.6665	1.4206	9.05e-05	0.000666175
DG2C01058	0.619003	0.31122	0.494782	0.0413859	0.0341799	0.0769974	-3.26834	0.00655487	0.0258398
DG2C01067	30.2596	52.0258	37.3663	93.1082	91.6694	107.597	1.25289	4.35e-05	0.000348424
DG2C01069	59.1503	71.0981	66.7076	15.4904	24.893	9.15803	-2.02323	3.58e-07	4.66e-06
DG2C01072	10.0049	13.2731	15.448	24.8953	26.1007	33.6173	1.09139	0.000549629	0.00318607
DG2C01073	65.9634	42.0321	39.9278	22.9739	20.4513	9.4594	-1.51663	0.0003353	0.00209018
DG2C01074	28.4989	46.5839	41.8527	112.052	122.62	165.275	1.73712	4.89e-08	7.5e-07
DG2C01077	9.71216	4.45054	2.17175	14.8147	23.7812	11.025	1.56938	0.00391151	0.0168054
DG2C01078	64.8808	101.057	100.29	26.3665	28.1663	10.8239	-2.05864	9.31e-07	1.11e-05
DG2C01080	20.4354	17.7243	13.7471	40.9476	40.6155	66.0372	1.46926	8.71e-05	0.000644117
DG2C01084	12.4522	13.5476	14.5982	24.5776	25.0984	36.9206	1.05596	0.000635614	0.00362019
DG2C01087	2.68641	7.34318	7.98738	1.49676	2.545	0.982827	-1.86931	0.00274696	0.0125475
DG2C01090	4.06381	4.47971	3.87771	1.43842	2.30994	0.669037	-1.51808	0.00943835	0.0349324
DG2C01092	37.8212	36.9701	27.8171	4.59119	9.91697	3.32637	-2.55494	6.74e-09	1.22e-07
DG2C01094	44.1743	36.7452	39.9163	12.7376	21.9644	21.81	-1.13183	0.00062806	0.0035821
DG2C01106	129.096	71.7625	144.054	34.8139	30.3952	19.4312	-2.06047	7.7e-08	1.14e-06
DG2C01108	171.329	191.972	207.473	46.7321	59.8903	23.6315	-2.16416	1.28e-08	2.19e-07
DG2C01112	24.5277	26.2921	22.6992	6.57259	6.1	6.41675	-1.9811	7.05e-14	2.66e-12
DG2C01114	137.167	119.714	156.371	23.673	24.7737	18.8038	-2.65375	2.31e-21	2.04e-19
DG2C01117	34.2161	16.0086	15.8347	9.45684	4.83491	7.54038	-1.64055	0.00659742	0.0259707
DG2C01118	31.8251	35.8382	24.2851	13.4824	15.959	12.1659	-1.17827	9.48e-05	0.000693936
DG2C01125	5.86885	3.80943	3.59221	9.98376	8.3413	9.0173	1.00538	0.00688521	0.0269422
DG2C01127	18.2606	22.6544	32.8105	5.23235	12.6038	2.02806	-1.9139	0.00560009	0.0226619
DG2C01144	16.9585	25.4745	24.1899	46.8182	53.3964	80.8824	1.40656	0.000323251	0.00202695
DG2C01147	7.13743	5.20644	5.44875	1.01251	1.30886	1.02378	-2.44314	2.04e-09	4.01e-08
DG2C01148	76.4397	23.6803	94.4451	32.3676	5.62776	19.2807	-1.80273	0.00561199	0.0227023
DG2C01175	15.0295	14.1431	21.8978	163.183	75.4051	35.2496	2.39087	4e-06	4.11e-05
DG2C01180	9.13029	16.0965	22.6913	183.132	78.864	168.329	3.13269	6.45e-11	1.6e-09
DG2C01188	18.7101	23.113	12.0203	0	0.155124	0	-8.34215	1.09e-13	3.96e-12
DG2C01194	9.1022	6.54867	21.795	2.39481	0.930744	0.917305	-3.18638	1.98e-06	2.19e-05
DG2C01215	10.82	7.48054	6.19896	2.12768	2.071	0.636187	-2.37321	1.57e-05	0.00014072
DG2C01216	3.25026	2.07546	1.79792	0.585882	1.01173	0.148639	-2.05262	0.0045456	0.0190827
DG2C01220	67.3816	46.1219	35.1593	261.403	178.773	124.394	1.89166	1.56e-06	1.78e-05
DG2C01224	2.85129	5.762	8.47213	0.26477	1.56713	0.574697	-2.85009	1.87e-05	0.000164359
DG2C01227	0.730875	1.20633	1.38414	0.203606	0.168155	0.252536	-2.44996	0.00705834	0.0274768
DG2C01236	1.88626	1.05476	2.59464	19.4536	18.5041	4.55533	2.91009	9.54e-07	1.14e-05
DG2C01240	68.8169	67.4624	70.2737	10.3489	18.7754	11.1525	-2.39142	6.78e-13	2.22e-11
DG2C01246	2.23706	2.10776	2.58346	0.918395	0.812665	0.976373	-1.39273	0.0121962	0.0430194
DG2C01254	1.53953	1.46599	1.26677	18.9566	17.7103	5.02692	3.2542	6.57e-09	1.19e-07
DG2C01256	1.04595	0.358554	0.307372	13.8988	9.38519	21.3048	4.64525	2.76e-15	1.27e-13
DG2C01262	1.80931	2.14128	2.53189	7.3805	6.69011	12.1237	1.97776	3.49e-07	4.56e-06
DG2C01263	0.328034	0.224902	0.616952	1.0966	1.26793	4.0804	2.42548	0.010291	0.0374276
DG2C01267	6.14941	6.66388	7.19452	2.89537	3.26803	3.0974	-1.14558	0.000808191	0.00445071
DG2C01271	5.49424	8.64618	4.81541	14.903	27.5436	19.4836	1.67418	4.21e-05	0.000338333
DG2C01281	98.1265	108.493	150.374	11.3711	16.8429	48.4051	-2.26099	9.99e-06	9.39e-05
DG2C01283	1.54115	2.06466	1.81158	6.92853	6.45577	3.13996	1.5773	0.00283	0.0128509
DG2C01285	88.0658	77.3934	80.493	173.421	164.194	187.263	1.05766	2.26e-05	0.000196043
DG2C01286	7.44827	8.15945	4.59714	1.02828	1.8198	1.9131	-2.11877	9.06e-07	1.09e-05
DG2C01290	29.2169	36.6733	40.8481	17.7583	2.44438	0	-2.43811	0.0127283	0.0445486
DG2C01291	11.2358	9.70902	14.3245	5.32579	6.1733	2.25983	-1.38913	0.00364967	0.015871
DG2C01294	1.78621	2.41216	3.08584	0.180946	0.14944	0.0841614	-4.1722	6.37e-09	1.15e-07
DG2C01317	3.06663	2.17159	6.29559	0.866329	0.536615	0.470104	-2.66244	6.47e-05	0.000495897
DG2C01318	17.497	34.5627	25.3685	91.0588	74.7467	116.375	1.82903	3.71e-07	4.81e-06
DG2C01320	0.284581	0.278728	0.382304	2.5822	3.64786	0.948182	2.89682	0.000163426	0.00111597
DG2C01333	46.2547	39.7516	45.4045	23.795	15.4264	18.6599	-1.21875	3.41e-05	0.000280819
DG2C01338	46.6496	38.4139	35.5169	9.21349	8.45474	3.54469	-2.53947	5.51e-10	1.19e-08
DG2C01343	31.4626	37.4197	29.9214	8.70677	16.6347	8.63933	-1.57219	2.15e-05	0.000186812
DG2C01345	10.5813	6.18146	9.46203	0.578694	0.35845	0.605613	-4.13171	1.66e-20	1.36e-18
DG2C01346	13.1067	18.5336	22.8209	3.08073	2.88357	12.737	-1.58415	0.00639082	0.0253041
DG2C01348	13.878	12.603	12.0203	5.98233	3.9324	5.5082	-1.35816	6.78e-05	0.00051624
DG2C01351	4.5546	2.94917	2.71259	0.253763	0.125747	0.188848	-4.22192	2.33e-10	5.33e-09
DG2C01358	470.828	234.926	282.734	124.675	144.24	103.927	-1.4407	4.09e-05	0.000329709
DG2C01369	9.88601	1.28976	0.915018	0.715615	0.698472	1.0288	-2.34531	0.00741121	0.0285948
DG2C01379	29.7768	28.9214	30.4247	116.962	141.18	91.1735	1.93685	2.87e-10	6.45e-09
DG2C01381	1.49809	3.01745	8.26755	2.12204	1.19174	0.473761	-1.78886	0.0130277	0.0453677
DG2C01383	2.75133	3.14387	5.52625	1.91988	1.21685	0.70607	-1.60698	0.00318868	0.0141978
DG2C01393	36.3818	32.6846	65.9182	4.82295	7.18707	2.04818	-3.29268	5.31e-11	1.33e-09
DG2C01405	34.969	36.6718	50.0666	7.55421	8.25551	9.58257	-2.29675	3.91e-13	1.31e-11
DG2C01406	6.34104	18.6188	15.7566	68.9597	69.141	84.1175	2.41339	1.72e-08	2.88e-07
DG2C01407	0.368453	0.175425	0.216553	2.51476	0.890098	1.43224	2.62238	0.000563867	0.00325763
DG2C01409	29.0393	33.9435	40.3982	75.8135	87.0699	65.7608	1.11098	0.000184003	0.00123893
DG2C01418	12.5431	1.72683	2.66459	0	0.625845	1.40985	-3.08908	0.00895622	0.0334419
DG2C01422	4.21013	5.94477	6.92843	2.31219	2.98894	1.1222	-1.44129	0.00313423	0.0139985
DG2C01430	15.0153	9.70694	7.90624	2.50976	1.64686	2.52657	-2.32612	4.61e-09	8.53e-08
DG2C01433	23.5665	27.8737	12.3929	1.0366	5.85008	11.7321	-1.81599	0.00930079	0.0344932
DG2C01434	4.12669	12.5903	4.89931	2.27622	2.79136	3.01573	-1.45378	0.00708776	0.0275706
DG2C01449	1.53932	0.517336	0.745059	0	0	0	-5.23219	0.00862237	0.0323893
DG2C01457	5.45958	5.43417	3.95549	1.98007	1.0665	3.09659	-1.31384	0.00412551	0.017593
DG2C01464	12.2346	18.1154	14.0302	31.9372	32.8845	34.3811	1.12496	6.89e-05	0.00052455
DG2C01481	0.125215	2.28928	1.61906	19.8829	7.08695	10.7081	3.19866	9.5e-05	0.000695379
DG2C01482	0.123336	1.12746	0.338282	9.62046	6.98058	7.67085	3.90756	5.46e-09	9.98e-08
DG2C01501	12.2549	9.22735	10.1123	4.74788	4.25729	4.29047	-1.28513	0.000211389	0.0013978
DG2C01511	3.38747	4.47558	4.16852	8.75851	13.0057	11.4394	1.43142	0.000214331	0.00141484
DG2C01523	0.970493	1.63425	1.86128	0.426882	0.141022	0.238261	-2.52233	0.00623117	0.0247827
DG2C01528	6.31839	5.99094	1.89628	0.224702	1.11347	0.62708	-2.86652	0.00318278	0.0141768
DG2C01538	19.4101	10.6294	7.57665	4.16256	5.30835	3.18885	-1.60422	0.000511855	0.00300031
DG2C01543	0.80731	1.58141	1.49124	33.1566	21.1744	13.9872	4.11329	3.54e-13	1.2e-11
DG2C01558	149.311	95.0473	98.122	45.8242	70.0615	58.1352	-1.01169	0.00208132	0.00992837
DG2C01559	10.746	6.94801	7.01258	17.5782	16.8403	16.4113	1.00441	0.00270165	0.0123833
DG2C01567	0.400842	0	0.785297	20.5466	3.87337	3.73954	4.53933	1.91e-05	0.000168227
DG2C01570	0.0932455	0	0	1.01307	0.9654	1.01489	4.87742	0.00103261	0.00549079
DG2C01577	26.2519	49.8302	49.4753	87.0332	84.4581	119.418	1.1764	0.00233231	0.01096
DG2C01581	36.4377	9.30022	15.749	2.93012	4.14846	1.55755	-2.86085	1.09e-05	0.00010123
DG2C01584	688.559	501.468	717.329	366.485	365.403	214.246	-1.04489	0.00171648	0.00845075
DG2C01593	8.63731	9.26965	8.30132	2.76454	3.73283	1.83691	-1.684	1.42e-05	0.000129252
DG2C01597	3.20159	0.0657193	1.19437	0.0320442	0	0	-7.17985	8.46e-06	8.06e-05
DG2C01599	13.5717	30.5315	19.9415	65.6914	41.1779	60.4492	1.3499	0.00129297	0.00664557
DG2C01611	0.0636073	0	0	2.76426	2.98541	1.48351	6.68291	6.27e-08	9.4e-07
DG2C01613	2.76919	2.93498	12.0769	0.201244	0	0	-6.58912	5.56e-09	1.02e-07
DG2C01627	0.0616102	0.0704003	0.362105	1.85364	5.10296	1.14955	4.03066	0.000150258	0.00103683
DG2C01629	12.8194	11.7187	52.0781	5.14256	4.81344	3.98651	-2.49296	6.95e-05	0.000528181
DG2C01630	8.46744	3.57701	3.31774	1.02932	0.708412	0	-3.17881	0.00022774	0.00149389
DG2C01632	8.66089	9.41289	11.3671	2.66671	2.65186	7.69516	-1.21803	0.0133779	0.0463863
DG2C01640	9.26893	9.01623	8.10168	43.5386	20.866	41.8316	1.97203	1.83e-07	2.53e-06
DG2C01641	0.747814	0.635912	0.286197	0.116275	0.0720219	0	-3.19074	0.00288132	0.0130544
DG2C01664	21.3167	24.3126	20.7603	43.5666	43.5501	49.7942	1.00827	6.87e-05	0.00052266
DG2C01666	1.18447	2.19938	2.08847	8.66167	4.29212	12.2012	2.16565	0.00211248	0.0100604
DG2C01671	3.73848	3.29906	4.56852	0.0618691	0.102193	0.287765	-4.71913	2.77e-10	6.26e-09
DG2C01690	9.92627	7.91833	18.7129	1.72176	1.93905	0.72802	-3.08743	5.82e-07	7.23e-06
DG2C01709	434.9	482.548	497.062	49.1497	61.8399	29.197	-3.36787	9.81e-23	9.96e-21
DG2C01723	6.64021	13.5197	13.1982	96.9643	69.7481	51.5294	2.67704	4.71e-11	1.19e-09
DG2C01724	39.1884	43.5839	39.5531	6.37877	5.43806	3.28591	-3.05168	1.34e-19	9.96e-18
DG2C01726	55.3838	57.9658	99.9174	26.9667	41.3295	16.2245	-1.3674	0.00173369	0.00851924
DG2C01728	15.6047	16.7474	18.8496	6.7729	9.16402	7.43984	-1.16448	0.000291209	0.00185336
DG2C01730	19.9995	32.947	40.6923	44.9711	85.9193	102.842	1.28251	0.00201395	0.0096625
DG2C01745	2.72905	1.88022	0.990683	0.0670815	0.0554015	0	-5.55073	1.69e-05	0.000150551
DG2C01754	2.45333	2.93078	2.88382	19.9442	11.8534	19.7666	2.60469	6.8e-11	1.68e-09
DG2C01758	2.81768	3.19308	2.81939	4.70967	6.26843	9.12431	1.14991	0.00286695	0.0130007
DG2C01779	1.26779	0.783707	2.05215	0.277912	0.229523	0.646311	-1.87158	0.00731624	0.0282857
DG2C01784	7.05802	2.90715	4.72708	14.5408	12.9154	22.5866	1.72757	0.000341448	0.00212337
DG2C01792	0.26715	0.261656	0.224305	1.27581	0.86928	0.623075	1.84122	0.00565186	0.0228458
DG2C01793	4.04897	1.84714	1.32106	4.94071	9.88235	8.04307	1.62721	0.000961392	0.0051607
DG2C01798	64.1431	68.9247	54.1147	31.2643	28.9231	31.7041	-1.06209	3.15e-05	0.000262514
DG2C01799	89.7681	85.0728	77.1411	21.3276	29.9517	28.8856	-1.68769	1.14e-09	2.34e-08
DG2C01806	64.2206	265.858	254.295	80.355	101.641	73.6168	-1.22789	0.0125848	0.0441358
DG2C01822	127.21	120.522	101.579	55.6424	45.7392	38.9295	-1.35036	1.8e-06	2.01e-05
DG2C01823	0.421081	0.42455	0.640547	0.0414014	0.102578	0	-3.3639	0.0076417	0.0293618
DG2C01837	1.08392	3.78264	1.85952	78.8351	64.4211	16.899	4.54367	1.71e-14	7.01e-13
DG2C01839	28.9869	21.2191	25.631	15.249	15.2735	7.74654	-1.01977	0.00923309	0.0342844
DG2C01840	12.9958	23.3047	17.7294	3.64679	7.46409	9.43968	-1.42893	0.00336369	0.014858
DG2C01844	18.1807	24.212	19.0031	7.91412	11.4473	11.104	-1.04599	0.000895469	0.00485733
DG2C01848	3.08263	0.763903	0.829487	0.186236	0.410159	0.057748	-2.8551	0.00417228	0.0177611
DG2C01850	10.0772	4.58799	4.44205	1.84229	0.869438	1.95859	-2.07812	0.00128402	0.00660884
DG2C01868	14.4348	14.7078	13.2565	2.89223	2.64008	3.51648	-2.26519	5.16e-15	2.27e-13
DG2C01870	58.7807	85.9649	50.8276	205.847	142.36	119.806	1.22475	0.000533218	0.00310538
DG2C01899	1.26047	0.221584	0.968765	3.48438	3.88153	2.78903	2.01174	0.00408645	0.0174409
DG2C01901	76.9315	65.012	90.5035	35.0415	37.7332	26.2506	-1.26502	4.01e-05	0.000323794
DG2C01928	12.2324	13.1229	10.1376	3.97155	3.523	7.5258	-1.27975	0.00235205	0.0110399
DG2C01941	11.2546	18.2784	15.2275	2.27296	1.4326	2.58735	-2.86961	1.41e-14	5.84e-13
DG2C01949	11.7649	24.0458	21.148	1.68941	1.14411	1.9173	-3.62296	3.74e-19	2.62e-17
DG2C01957	17.2489	20.5642	20.0873	47.4865	46.885	75.5603	1.51604	2.96e-06	3.14e-05
DG2C01958	12.6711	17.0442	12.7575	5.66318	4.6391	5.28952	-1.48179	5.15e-07	6.46e-06
DG2C01981	0	6.41945	0.197126	0.140152	0	0	-5.61855	0.00807322	0.0307102
DG2C01982	11.8632	23.569	19.4856	37.7017	33.146	42.1793	1.00513	0.00313577	0.0140019
DG2C01984	3.44765	4.44709	5.17144	2.29799	2.07306	2.30212	-1.00499	0.00678852	0.0266301
DG2C01985	0.768867	0.732136	0.15063	6.4257	5.48377	4.38345	3.25365	0.00013354	0.000933646
DG2C01993	6.50596	8.11831	11.1195	14.744	16.8051	21.8454	1.01664	0.00491697	0.020365
DG2C01995	11.2836	14.5512	13.522	40.7088	45.7986	54.4336	1.80418	6.15e-11	1.53e-09
DG2C01996	11.8205	12.6253	13.1691	44.9835	32.209	36.9986	1.56664	3.73e-08	5.89e-07
DG2C02007	13.9349	17.0026	20.637	41.5173	55.5897	51.5967	1.49267	1.03e-06	1.22e-05
DG2C02008	2.42048	2.82868	4.78512	0.919493	0.493606	2.01007	-1.59372	0.00934997	0.034633
DG2C02010	26.1938	22.8827	18.8217	8.40338	9.27305	10.2477	-1.3177	2.36e-05	0.000203712
DG2C02032	0.673086	0.256372	0.131866	1.50006	2.94233	4.36067	2.99247	0.0046622	0.0194885
DG2C02033	1.5938	1.93326	1.23937	2.66399	4.43414	3.3169	1.09415	0.0131718	0.0457901
DG2C02037	0.355726	1.02974	0.418145	2.06123	3.86299	0.848096	1.88124	0.00869148	0.0325915
DG2C02040	2.98311	2.53147	7.45144	1.86982	1.0295	1.70527	-1.5319	0.00484482	0.0201143
DG2C02047	8.24067	9.04188	7.15493	0.313047	0.064635	0.291208	-5.26564	2.28e-15	1.06e-13
DG2C02059	30.1802	37.5586	44.631	12.6307	8.38359	11.1729	-1.84079	2.85e-08	4.61e-07
DG2C02064	4.11007	4.85478	4.64128	2.27709	1.14749	0.933462	-1.68069	0.000301345	0.0019078
DG2C02065	0.300174	0.343001	0.352846	8.52945	4.14373	1.86692	3.83589	0.00628695	0.0249497
DG2C02067	3.54322	2.69916	1.56555	0.252017	0.485652	0.156291	-3.14679	1.72e-06	1.94e-05
DG2C02068	24.8034	9.35499	13.366	0.304094	0.879013	0.0942934	-5.22818	6.54e-16	3.26e-14
DG2C02098	5.38031	5.43015	4.39819	1.3695	1.54576	1.65615	-1.76921	5.76e-06	5.71e-05
DG2C02103	2.62258	2.66623	4.69216	1.28929	1.11804	1.97892	-1.22405	0.00823885	0.0312312
DG2C02136	4.95644	7.15401	3.98632	45.3471	10.4432	17.8469	2.15676	0.00163598	0.00811078
DG2C02137	0.261905	0	0.923585	10.9442	9.0386	8.14454	4.55684	4.24e-05	0.00034036
DG2C02138	3.03048	3.86241	2.46617	22.4045	9.1713	24.2849	2.53827	2.63e-06	2.82e-05
DG2C02139	8.82021	6.45661	14.5799	43.0764	22.6393	32.5714	1.68341	0.000339097	0.00211093
DG2C02152	3.49888	2.65566	2.40165	1.10989	0.423066	1.5487	-1.51739	0.0077454	0.0296845
DG2C02154	0.653537	0.70285	0.542268	0.128514	0	0	-3.99577	0.0100287	0.0366771
DG2C02155	3.96997	1.69002	1.37253	0.130112	0.3761	0.181552	-3.36914	5.18e-05	0.000408489
DG2C02162	3.58092	10.0788	14.7103	142.642	87.1572	119.68	3.5877	8.94e-14	3.29e-12
DG2C02163	0	0.0365001	0	0.213565	0.661426	0.596	5.24593	0.00246343	0.0114822
DG2C02169	14.5274	3.33284	8.6372	1.50006	0.851726	0.26164	-3.38071	3.31e-06	3.47e-05
DG2C02171	1.0275	1.32398	2.00443	0.255789	0.543218	0.441896	-1.838	0.00336124	0.014849
DG2C02178	16.6684	26.0237	16.0335	71.0307	48.7726	72.0092	1.6714	5.9e-07	7.31e-06
DG2C02189	28.1984	37.3424	41.1508	10.3118	12.7344	11.2666	-1.67132	2.58e-08	4.22e-07
DG2C02194	15.7305	15.9776	27.0513	3.40837	10.4554	9.81376	-1.34411	0.00969366	0.0356503
DG2C02195	1.78359	4.65843	6.28968	137.988	99.1892	226.218	5.15962	5.14e-23	5.34e-21
DG2C02198	2.14722	2.87823	2.28131	6.34982	7.23929	4.10911	1.24418	0.00508785	0.0209527
DG2C02203	3.85377	3.53312	2.10697	8.20164	6.03128	6.93272	1.11961	0.00346091	0.0151946
DG2C02209	54.7306	45.0966	39.0875	103.148	93.0242	100.664	1.05985	9.15e-05	0.000672735
DG2C02215	0.25187	0.633171	1.09544	4.29414	3.23353	2.8197	2.35741	7.2e-05	0.000544737
DG2C02221	0.285508	0.0815604	0.251704	7.39688	5.41924	0.221963	4.35985	0.00013261	0.000928171
DG2C02252	0	0	0.757581	5.38625	1.33452	14.5304	4.81705	0.00343093	0.0151015
DG2C02253	0.204792	0.23401	0.240727	3.42304	0	24.5186	5.31876	0.000740645	0.00412208
DG2C02254	2.28628	4.30889	1.6753	0.694811	0.573833	0.32317	-2.41238	0.000142398	0.000989396
DG2C02257	0.749645	0.263569	0.94897	3.85542	2.78611	4.12443	2.41767	0.00041762	0.00252282
DG2C02267	1.0257	1.70479	0.43843	2.33786	4.37648	10.2939	2.38356	0.00333811	0.0147703
DG2C02270	195.711	206.29	266.231	60.3198	44.4332	23.5991	-2.4133	5.97e-10	1.28e-08
DG2C02287	7.05215	10.2134	15.551	3.70072	2.18851	3.99506	-1.7697	5.36e-05	0.00042072
DG2C02288	65.9405	43.4791	36.7333	8.18683	8.99653	4.2799	-2.79988	4.55e-12	1.33e-10
DG2C02295	85.4904	57.2195	60.313	21.9888	25.1899	15.596	-1.72687	2.22e-07	3.01e-06
DG2C02296	33.098	35.5737	37.3545	134.817	116.251	136.718	1.83506	1.25e-13	4.51e-12
DG2C02298	0.728312	3.98019	0.595555	0.158785	0.174851	0.443124	-2.81052	0.00341809	0.0150542
DG2C02307	6.96962	6.68582	7.58572	1.86968	1.42535	1.20409	-2.27765	3.33e-05	0.000274934
DG2C02308	14.3139	17.7541	20.8043	53.2356	111.295	55.2286	2.02194	1.97e-07	2.71e-06
DG2C02317	20.4015	15.6278	21.7609	4.92563	6.77999	5.99186	-1.74026	3.71e-06	3.85e-05
DG2C02320	9.43078	14.1043	12.0638	5.56352	2.87176	6.03796	-1.33997	0.0123918	0.0435987
DG2C02324	194.952	171.152	275.969	3945.69	2456.32	2253.63	3.71858	1.26e-26	1.85e-24
DG2C02325	31.4447	34.8043	50.3564	7.14216	7.41105	0.340713	-2.99815	2.89e-05	0.000243769
DG2C02329	84.6351	34.6823	50.0003	254.393	259.653	239.823	2.11939	1.43e-08	2.42e-07
DG2C02336	0.304343	0	0	11.1914	2.10064	12.7768	6.13316	0.000138149	0.000962837
DG2C02337	0.337118	0	0.59441	9.86098	4.65372	9.43514	4.64949	5.24e-06	5.24e-05
DG2C02341	5.89249	4.62907	6.45026	2.09294	2.49111	3.20671	-1.15915	0.00516071	0.0212044
DG2C02343	17.3213	17.2485	16.9895	8.13688	10.2104	7.09983	-1.05203	0.000794684	0.0043877
DG2C02348	27.9025	38.9686	47.5675	14.7279	11.5722	13.193	-1.57079	7.79e-07	9.47e-06
DG2C02355	69.2984	41.3362	56.5724	23.4849	28.6109	28.9639	-1.0801	0.000850715	0.00464947
DG2C02360	80.8803	100.156	104.429	49.396	36.1222	42.8915	-1.18843	2.83e-05	0.000238376
DG2C02375	142.433	67.9868	167.255	58.6994	52.1849	63.7428	-1.149	0.00282787	0.0128429
DG2C02394	0.127399	0	0.0299509	0.340711	0.773817	0.633886	3.40391	0.0059622	0.0238944
DG2C02395	36.0553	16.9269	19.4497	9.43692	10.8804	15.9927	-1.03365	0.0145777	0.049735
DG2C02400	18.9401	25.4298	61.2249	120.036	76.3674	160.99	1.72127	0.000418091	0.00252525
DG2C02424	0.954235	1.24898	1.83547	0.405994	0.598757	0.053953	-1.95658	0.0105078	0.0380864
DG2C02427	247.811	201.172	313.699	7.54537	6.31814	1.85223	-5.63284	2.32e-32	5.18e-30
DG2C02447	4.07678	3.20267	2.54582	73.253	35.3493	78.6414	4.21012	3.57e-20	2.81e-18
DG2C02452	3.06352	2.18788	1.50045	9.60112	12.7751	8.43514	2.15216	5.95e-06	5.87e-05
DG2C02453	9.36665	11.5851	9.13486	23.4841	21.2897	37.9302	1.42112	2.22e-05	0.000192495
DG2C02455	14.1419	28.7342	25.7577	3.71105	5.13037	15.7599	-1.52106	0.00650985	0.0257016
DG2C02458	7.85938	5.77331	8.28163	3.19035	2.16988	3.84066	-1.29105	0.00102821	0.00546981
DG2C02459	150.632	84.1544	374.255	12.3705	11.5187	2.25638	-4.57331	7.56e-13	2.45e-11
DG2C02465	9.54094	8.74569	11.4	1.40197	1.59206	0.163021	-3.26063	2.55e-07	3.42e-06
DG2C02467	4.65403	5.31803	11.1693	0.972384	1.60615	0.904549	-2.62384	0.00248851	0.0115811
DG2C02468	1.68854	4.20972	6.31538	0.769733	0.900589	1.07405	-2.18794	0.000490075	0.00289046
DG2C02473	27.8712	21.7598	21.0979	8.17084	11.1294	10.3235	-1.29029	3.66e-05	0.000299407
DG2C02474	16.989	23.2955	15.3104	38.6511	42.996	35.3677	1.03911	0.000836933	0.00458701
DG2C02477	0.164757	0.188263	0.322779	4.68158	5.4585	2.22019	4.1723	6.34e-08	9.5e-07
DG2C02484	0	0.676731	0	5.93943	2.18012	2.76254	3.99353	0.0082672	0.0313171
DG2C02485	97.6777	136.283	191.892	47.8074	40.5915	54.1945	-1.61508	2.05e-06	2.26e-05
DG2C02493	885.557	1118.65	1410.58	619.833	459.065	314.85	-1.32653	0.00017525	0.00118551
DG2C02499	41.319	39.6042	45.2865	16.6375	17.2005	1.89285	-1.85071	0.00307792	0.0138033
DG2C02502	5.80469	21.9437	16.1483	6.95337	1.00163	0.526489	-2.40748	0.00310176	0.0138895
DG2C02504	8.13636	5.7051	14.6721	2.78176	3.06321	1.86889	-1.91804	0.000930383	0.0050166
DG2C02506	2.05946	7.34228	13.944	0.413081	2.16066	0.640439	-2.87755	0.000765641	0.00424355
DG2C02507	0.288325	0.461246	1.28789	3.18072	2.94532	5.46935	2.48072	0.000784075	0.00433774
DG2C02512	4.30934	9.872	8.20709	30.2662	36.1217	31.8271	2.09859	1.56e-08	2.63e-07
DG2C02514	1.31102	0.428018	0.440303	1.56523	4.39518	18.9285	3.45531	0.00154443	0.00772149
DG2C02515	45.1027	83.55	71.2342	31.8821	29.348	20.4781	-1.32471	0.000171656	0.00116403
DG2C02532	0.355726	0.73166	0.418145	1.7243	1.6696	3.31864	2.12158	0.00134659	0.00688091
DG2C02533	19.0353	15.1752	37.4658	7.76925	7.63869	7.91557	-1.65462	0.00241318	0.0112872
DG2C02538	0.466228	0.799118	0.685046	2.48398	1.7699	2.89969	1.84062	0.000800731	0.00441569
DG2C02544	67.3555	54.4897	63.3518	12.6449	9.93902	3.16377	-2.87879	1.16e-09	2.36e-08
DG2C02560	3.35858	0.842435	0.962906	0	0	0	-7.2586	2.22e-06	2.42e-05
DG2C02570	18.5388	1.94793	5.76105	1.24661	2.20618	0	-2.94924	0.00495276	0.0204898
DG2C02571	2.1453	1.92608	3.06211	5.12258	6.13445	11.9131	1.66324	0.0140199	0.0481824
DG2C02586	0.293848	0.38374	0.888198	0	0	0.0652708	-4.53618	0.0114002	0.0406963
DG2C02591	1.22673	2.2263	1.49853	0.562866	0.332044	0.598399	-1.77085	0.00317051	0.0141343
DG2C02598	1.74906	1.65921	0.969795	0.330962	0.592228	0.205249	-1.97968	0.00811706	0.0308315
DG2C02601	43.7298	62.5664	69.9988	24.2502	18.8397	23.9604	-1.43101	5.7e-06	5.66e-05
DG2C02607	4.68394	3.67674	6.65488	0.816948	1.57431	1.0766	-2.14158	4.42e-05	0.000353081
DG2C02617	0.943404	0.539001	3.17561	0.0716761	0.29598	0	-3.65658	0.00253427	0.0117577
DG2C02620	26.2696	43.7329	38.7119	8.5676	11.2034	8.89973	-1.95673	7.86e-09	1.4e-07
DG2C02626	95.42	64.3861	80.4191	10.2478	7.59029	1.96711	-3.63241	1.85e-12	5.67e-11
DG2C02641	4.73954	2.39137	1.15765	0.30865	0.254909	0	-3.9133	0.000212278	0.00140239
DG2C02648	13.9336	9.69583	7.66433	84.7983	80.1439	88.3263	2.97857	1.08e-18	7.29e-17
DG2C02668	2.7994	2.96252	3.96369	18.2379	4.72072	8.95269	1.67911	0.000671031	0.00379722
DG2C02677	1.49929	0.263569	0.542268	4.43373	2.70651	7.35224	2.5966	0.00356566	0.0155788
DG2C02684	16.2442	19.0451	8.95057	43.8386	49.0527	44.99	1.60437	1.96e-05	0.00017155
DG2C02694	11.3287	1.94175	2.36739	1.73577	0.695051	1.41896	-2.06236	0.00458305	0.0192132
DG2C02697	28.1157	32.4572	33.219	10.3359	10.9695	2.42618	-2.01369	7.31e-05	0.000551369
DG2C02701	8.71919	27.0055	31.6915	4.79404	9.50236	4.10283	-1.9024	0.00136703	0.00697253
DG2C02708	0	0	0	1.37579	1.43924	1.02385	6.81031	2.07e-05	0.000180626
DG2C02710	0.557103	3.18293	0.436572	12.7262	17.1754	8.95095	3.19226	0.000133901	0.000935932
DG2C02711	9.30011	14.0389	11.8754	4.18213	5.62081	5.72545	-1.21663	0.000120091	0.000854278
DG2C02713	16.208	24.1761	22.6575	38.0442	40.1291	54.3046	1.03481	0.00107562	0.00568356
DG2C02714	7.03127	2.17801	3.18653	1.20358	1.2279	0.197579	-2.26807	0.00254346	0.0117853
DG2C02716	4.41468	3.33403	2.92272	0.296857	1.19082	0.710094	-2.30371	5.43e-05	0.00042537
DG2C02730	1.44114	0.591141	2.8668	9.94412	8.46773	10.7443	2.53863	3.77e-06	3.9e-05
DG2C02731	2.67438	1.873	2.53521	5.33535	13.8146	5.23143	1.75246	0.00364636	0.0158604
DG2C02750	0.186095	0	0.218749	1.63303	1.9267	0.43403	3.26675	0.00483485	0.020087
DG2C02751	22.0715	25.1751	21.6048	10.9481	9.31587	9.01162	-1.2694	1.55e-05	0.000139524
DG2C02752	56.8233	47.7252	91.9193	3.98922	5.52334	13.9705	-3.10473	3e-10	6.72e-09
DG2C02758	5.24329	2.18183	2.88572	1.36779	0.962284	0.518375	-1.89283	0.00139896	0.00710329
DG2C02762	24.537	27.438	28.2256	7.23757	6.52078	6.1206	-2.04822	9.8e-08	1.42e-06
DG2C02770	4.05757	5.32106	5.31374	12.7904	18.345	52.9701	2.47658	1.53e-06	1.75e-05
DG2C02774	29.6553	31.5056	26.3657	10.9657	15.2368	14.8875	-1.12582	0.000200997	0.00133545
DG2C02778	6.28204	2.72164	4.16464	1.94081	1.89057	1.29619	-1.39566	0.00456187	0.0191377
DG2C02786	19.4879	10.2619	9.55359	82.4846	71.5939	104.518	2.68039	1.04e-12	3.3e-11
DG2C02788	16.7909	15.5319	14.098	37.653	44.1501	44.2153	1.40504	1.69e-07	2.35e-06
DG2C02790	0	0.736442	0	58.7101	46.8566	68.6437	7.88996	1.85e-26	2.66e-24
DG2C02791	27.1022	14.1064	28.8164	171.38	178.347	175.482	2.87149	4.14e-17	2.36e-15
DG2C02798	116.45	62.7765	104.319	5.75559	12.5318	8.0311	-3.45777	1.6e-15	7.64e-14
DG2C02800	4.86949	0	1.22656	9.30196	5.76175	32.4489	2.90397	0.0113057	0.040443
DG2C02807	16.2052	23.199	27.5308	170.185	109.826	127.126	2.56994	3.45e-14	1.36e-12
DG2C02808	5.24813	1.62921	2.1752	5.52693	11.8512	7.82996	1.44145	0.00718847	0.0278843
DG2C02819	6.14274	5.9519	6.46055	23.0567	16.7114	13.0141	1.47389	2.66e-05	0.000226158
DG2C02827	4.53813	3.16075	5.48686	27.6685	17.4216	20.967	2.28905	1.35e-09	2.73e-08
DG2C02828	45.4666	64.7011	48.4131	132.938	119.986	143.079	1.28435	3.52e-06	3.67e-05
DG2C02830	5.6359	6.92058	4.00456	13.9898	11.9603	12.4253	1.17643	0.00121405	0.0063104
DG2C02831	45.7759	38.0984	51.0498	6.52043	6.05825	1.469	-3.29511	4.1e-11	1.05e-09
DG2C02841	136.139	154.221	244.886	56.6171	65.045	15.9874	-1.99082	6.63e-05	0.000506533
DG2C02850	7.74359	4.42419	5.51952	22.444	10.8033	13.8335	1.37417	0.00317299	0.0141401
DG2C02851	6.76624	3.9722	9.99663	0.726304	0.599842	0.772155	-3.34412	8.52e-08	1.25e-06
DG2C02856	2.81268	0.373717	2.53733	0.327998	0	0	-4.22167	0.00339641	0.0149806
DG2C02858	58.5927	89.3337	96.1798	11.8966	13.1518	13.2887	-2.70626	1.59e-18	1.05e-16
DG2C02859	0.234931	0.341663	0.20084	0.85676	1.32672	1.09586	2.04414	0.0017781	0.00868665
DG2C02872	9.56835	10.5285	10.4663	3.25788	2.75178	3.44387	-1.73028	1.67e-06	1.89e-05
DG2C02874	0.233735	0.600937	0.412124	193.095	162.539	257.67	8.92367	6.06e-79	1.04e-75
DG2C02887	3.36535	8.44273	7.10866	2.45304	1.46705	1.57373	-1.82076	0.000166744	0.00113562
DG2C02888	13.1819	9.58526	17.1048	1.71687	1.89057	1.59709	-2.97011	2.71e-06	2.9e-05
DG2C02897	8.88767	83.6969	85.5589	0.512258	2.53839	0	-5.88516	8.9e-05	0.000656762
DG2C02898	0	10.0852	11.0901	0	0.210064	0	-6.43724	0.000438114	0.00262774
DG2C02915	15.1547	15.6953	16.5032	4.99837	4.89771	4.8861	-1.715	1.51e-07	2.12e-06
DG2C02917	46.0075	42.1779	40.2836	19.657	15.2514	21.2857	-1.22955	8.29e-06	7.91e-05
DG2C02926	6.56069	8.14644	11.9277	1.24281	1.44906	1.97219	-2.54887	3.74e-08	5.9e-07
DG2C02929	3.10883	1.55201	1.98682	0.100899	0.291659	0.0469302	-3.9201	1.46e-06	1.68e-05
DG2C02938	11.3404	13.7844	14.4987	4.078	5.23904	4.42576	-1.56059	7.58e-06	7.32e-05
DG2C02939	20.0866	10.4329	18.194	7.55785	8.16248	4.32652	-1.31393	0.00490702	0.0203284
DG2C02942	8.60125	5.85024	5.29599	12.3229	18.6584	37.8924	1.76085	0.00253966	0.0117692
DG2C02956	11.4592	19.0328	15.6454	34.1546	34.5072	48.1309	1.3033	6.98e-05	0.000530126
DG2C02975	14.1069	12.3798	7.22986	5.28176	4.28422	4.47461	-1.30094	0.00223129	0.0105484
DG2C02978	0.626077	0	0	3.13941	3.02492	11.6816	4.71063	0.00380942	0.016443
DG2C02983	11.5688	9.09804	12.8789	35.8303	23.1096	20.4216	1.20741	0.00135265	0.00690896
DG2C02985	179.8	335.639	444.5	2168.55	1479.85	1687.61	2.43923	2.05e-10	4.73e-09
DG2C02989	56.5331	67.6085	65.8466	167.928	278.353	223.934	1.78336	2.47e-09	4.76e-08
DG2C02994	39.1094	20.9545	41.5761	11.6733	11.5067	3.92323	-1.93887	6.11e-05	0.000471709
DG2C03003	9.50929	12.4605	8.99091	3.36895	3.85249	2.65178	-1.68146	2.99e-05	0.000250972
DG2C03006	27.5103	25.5851	58.4163	4.33585	5.27712	1.2737	-3.38639	1e-09	2.07e-08
DG2C03008	0.314536	1.79706	0.616214	5.25739	3.90779	3.58646	2.19748	0.00914189	0.0340076
DG2C03021	11.6465	13.2342	1.36901	24.658	47.964	39.7387	2.06194	0.00150134	0.00753946
DG2C03025	120.638	58.4244	81.7047	309.947	295.661	171.456	1.54155	0.000110665	0.00079489
DG2C03026	1.16557	0.871766	1.09607	3.89643	2.95471	2.96559	1.61053	0.000111355	0.000799213
DG2C03032	0.441513	0.486487	0.407774	1.10696	1.15366	1.05426	1.27634	0.0116654	0.0414586
DG2C03043	13.182	10.3503	19.275	9.68318	6.40452	3.24428	-1.18014	0.0107735	0.03887
DG2C03044	2.05828	1.62703	1.70687	0.612667	0.291918	0.350724	-2.1466	1.81e-05	0.000159544
DG2C03059	4.95345	4.79675	11.744	1.68398	1.85436	0.391625	-2.47978	0.000637977	0.00363236
DG2C03061	1.13537	2.85419	1.3346	0	0	0	-5.82923	0.00102179	0.00544449
DG2C03067	1.38188	1.24067	2.49456	0.329968	0.408773	0.306949	-2.32019	0.00471816	0.0196769
DG2C03071	40.4436	63.7443	63.6995	11.9484	17.0792	10.3881	-2.12418	8.94e-10	1.86e-08
DG2C03077	24.2193	29.1024	24.628	10.4418	12.7365	13.8975	-1.10695	0.00116413	0.00608714
DG2C03081	8.10345	10.9867	8.62635	76.8547	79.159	148.168	3.41799	9.61e-22	8.73e-20
DG2C03082	18.0697	17.9593	10.7862	9.59577	6.30101	3.95101	-1.27269	0.00430096	0.018223
DG2C03093	0.368281	0.330648	0.123687	1.97862	2.17881	4.58102	3.36189	2.73e-07	3.64e-06
DG2C03094	2.47574	5.89089	5.13557	8.81178	7.2775	16.6205	1.23865	0.00973852	0.0357716
DG2C03099	6.59256	4.85548	10.0264	1.72339	2.28594	1.0202	-2.12438	1.38e-05	0.00012618
DG2C03100	37.4428	30.2949	29.1142	133.851	104.713	122.163	1.8613	1e-11	2.81e-10
DG2C03105	12.1561	5.53697	5.23496	33.2401	26.8724	15.1993	1.68206	0.000243945	0.00158722
DG2C03107	2.62276	4.64044	4.27638	16.4041	10.7449	4.86734	1.44084	0.0120309	0.0425485
DG2C03109	5.57778	8.27047	6.86873	32.4089	43.6322	43.2603	2.49159	1.66e-13	5.89e-12
DG2C03134	2.19127	0.500781	1.49395	0	0	0	-6.85758	1.35e-05	0.000123483
DG2C03138	122.94	129.854	139.122	28.3216	32.8872	26.544	-2.19298	7.26e-15	3.1e-13
DG2C03142	9.17276	20.9629	20.6661	0	2.28628	0	-4.48916	0.0140588	0.0482837
DG2C03149	46.608	28.6161	37.2056	71.5088	80.1844	135.745	1.31536	0.00174672	0.00856807
DG2C03150	27.2835	18.6565	12.3738	72.5348	62.5743	40.752	1.55659	0.000510641	0.00299422
DG2C03151	31.7066	49.739	47.678	148.408	170.911	305.181	2.23572	2.42e-09	4.69e-08
DG2C03155	17.9517	16.6334	19.0564	47.2432	48.801	45.1352	1.36103	1.99e-07	2.74e-06
DG2C03157	44.5939	25.3818	30.6713	3.00782	4.73533	2.01105	-3.39568	7.12e-15	3.05e-13
DG2C03158	4.64509	3.57701	3.44228	0.843928	0.418192	0.157011	-3.08873	0.000507526	0.00297977
DG2C03160	5.58651	5.05866	7.10369	2.58402	2.61912	3.05932	-1.13882	0.00349288	0.015309
DG2C03162	0.066604	0	0	5.28802	3.218	0.880263	7.00052	8.52e-08	1.25e-06
DG2C03166	11.5503	9.30783	8.86436	0.797769	1.01026	0.346321	-3.81306	7.33e-16	3.62e-14
DG2C03168	0.306901	0.140275	0.288602	1.43633	3.30453	0.668066	2.84637	0.00498588	0.0206173
DG2C03170	5.90314	7.41636	6.50301	1.3948	1.53593	1.73	-2.12336	4.21e-08	6.55e-07
DG2C03179	3.59041	9.14983	9.83754	35.2305	11.3746	31.4875	1.75346	0.000684435	0.00386384
DG2C03180	34.2379	35.1673	20.9736	134.811	137.229	157.358	2.21224	8.89e-13	2.85e-11
DG2C03182	0	0.368221	0	1.25679	1.40866	6.34662	4.5889	0.00022989	0.00150636
DG2C03187	1.3122	2.04798	1.76818	6.36595	4.06464	3.38391	1.39603	0.00288477	0.0130635
DG2C03193	2.26272	1.22474	1.1199	3.78208	2.95916	12.5916	2.02174	0.0115401	0.0410921
DG2C03194	0.438254	1.25195	1.03031	5.2498	2.01661	5.79213	2.23004	0.00241043	0.0112787
DG2C03197	0.524855	0.149934	0.308476	7.23757	1.0868	10.201	4.17773	0.000104296	0.000754545
DG2C03198	0.605881	0.807711	0.712196	9.78957	5.29709	10.6767	3.56431	4.99e-08	7.64e-07
DG2C03208	2.88403	11.1436	4.75313	3.0812	0.615655	0.323608	-2.26069	0.00404407	0.0172927
DG2C03209	23.5579	19.3593	20.779	2.57439	6.90996	9.47031	-1.78545	0.000119494	0.000850529
DG2C03210	74.761	21.2095	37.576	2.1545	5.69397	18.8395	-2.36399	0.00153493	0.00768251
DG2C03211	5.86947	2.45919	0.91992	0	0	0	-5.84393	0.00157952	0.00786431
DG2C03216	5.95488	6.37585	12.2358	0.23512	1.03564	1.67684	-3.09097	1.78e-06	1.99e-05
DG2C03218	8.65333	8.23131	7.40247	2.34753	1.68862	1.83154	-2.08858	3.57e-07	4.66e-06
DG2C03221	7.89735	4.84627	6.23171	2.68893	3.1797	2.4445	-1.22468	0.00288127	0.0130544
DG2C03222	3.24319	1.90129	3.14927	9.61622	9.57696	27.1431	2.44149	1.04e-06	1.23e-05
DG2C03228	19.4876	10.0948	12.0644	4.45164	5.20095	3.63607	-1.68177	0.000129225	0.000908452
DG2C03235	15.713	12.092	30.1554	61.1037	87.6489	28.4205	1.58186	0.00524473	0.0214763
DG2C03241	6.45175	4.74878	2.93789	1.74874	1.36402	2.07862	-1.48461	0.00173167	0.00851278
DG2C03251	2.48149	3.22664	1.86079	4.43379	9.47933	22.0194	2.20681	6.61e-05	0.000505509
DG2C03255	7.90238	10.2128	15.7792	2.48022	1.81019	1.12677	-2.68103	8.92e-09	1.57e-07
DG2C03261	4.23106	0.402893	0.690762	0.196447	0.162242	0.182743	-3.3385	0.00198066	0.00952686
DG2C03262	23.8238	18.6797	40.3442	6.86342	9.3047	2.65022	-2.1693	1.72e-05	0.00015312
DG2C03265	9.36914	9.26198	8.36855	3.91507	2.42504	5.07955	-1.28104	0.00108407	0.00571981
DG2C03270	3.3206	12.3223	14.4537	27.9988	85.7098	70.0852	2.57405	3.78e-06	3.91e-05
DG2C03283	1.97994	2.45497	1.78266	0.316858	0.465223	0.78601	-2.02291	0.000229582	0.00150461
DG2C03300	28.3039	27.6473	26.0261	88.8955	102.721	198.04	2.2102	4.28e-08	6.63e-07
DG2C03301	37.586	45.9504	28.6353	9.78037	8.36592	10.305	-2.01551	1.36e-10	3.22e-09
DG2C03315	18.3151	11.2115	9.41888	2.18666	5.86925	4.06822	-1.71147	0.00513455	0.0211177
DG2C03328	2.40708	2.94019	2.95954	9.3416	9.281	8.51784	1.67419	3.67e-07	4.76e-06
DG2C03341	3.96592	6.21399	7.3459	11.0482	13.6453	19.4805	1.29746	0.000942204	0.00507126
DG2C03356	15.0478	6.64187	13.8037	3.84677	3.29917	4.17481	-1.68549	5.31e-05	0.000416858
DG2C03365	3.01068	1.97061	2.71436	4.10399	6.49638	6.7264	1.1348	0.0059182	0.0237505
DG2C03376	1.35542	1.03254	1.32772	9.43981	6.23695	8.43002	2.6581	0.000859742	0.004691
DG2C03381	74.0123	52.0876	132.239	0.126882	0	0.35409	-9.14304	1.75e-39	6.27e-37
DG2C03391	58.8306	48.6957	49.7494	27.7879	22.5455	28.0338	-1.04147	0.000222907	0.00146431
DG2C03413	8.59401	8.47046	11.1553	1.22542	2.41769	1.83656	-2.39286	2.8e-08	4.53e-07
DG2C03416	34.0291	33.6996	43.576	132.372	120.641	94.7584	1.60936	3.75e-08	5.91e-07
DG2C03432	2.29146	3.97859	5.42207	16.7132	17.1718	25.4031	2.30679	2.03e-08	3.36e-07
DG2C03441	25.9462	28.6287	32.3681	2.20407	3.48	1.26637	-3.67248	1.25e-18	8.34e-17
DG2C03442	319.208	574.278	764.34	98.3841	73.8035	39.5686	-3.00202	8.08e-12	2.29e-10
DG2C03462	0.210699	0	0.743012	1.76089	3.49029	7.53501	3.7235	0.00617089	0.024589
DG2C03467	3.17158	3.73389	2.25945	5.94377	8.62367	14.6447	1.63391	0.00316498	0.0141149
[truncated: 7,858 more rows]

## Sheet: AB 8h vs AB 0h
Gene ID	AB_0h_1	AB_0h_2	AB_0h_3	AB_8h_1	AB_8h_2	AB_8h_3	log2(foldchange)	pvalue	padj
DG0C00003	27.3357	30.2792	42.1325	12.1269	18.6461	13.9036	-1.13183	0.000789544	0.00488398
DG0C00008	1.3979	2.31218	1.25275	4.78578	7.55739	3.05692	1.65826	0.00398843	0.0190963
DG0C00017	16.1081	31.7881	19.2474	6.52433	7.34932	6.01546	-1.73005	4.5e-07	6.56e-06
DG0C00020	5.04689	6.61485	7.00995	1.97583	2.16674	1.08436	-1.8121	0.000108897	0.000880058
DG0C00027	7.27779	6.57815	7.81159	1.17863	0.729885	1.44003	-2.66466	2.09e-13	8.65e-12
DG0C00043	6.73327	9.29298	6.66235	14.541	22.8907	11.566	1.13622	0.00468276	0.0218279
DG0C00061	12.7045	3.97222	13.1576	2.10306	1.39268	2.98999	-2.17162	5.55e-06	6.29e-05
DG0C00073	19.3476	24.7973	19.9065	45.2327	35.9368	52.7895	1.09119	1.36e-05	0.00013944
DG0C00089	0.458687	2.02316	2.34891	0	0	0	-5.52994	0.00257348	0.0132774
DG0C00094	1.15845	0.631689	3.87722	0.0985345	0.544597	0.17471	-2.76674	0.000405875	0.00276126
DG0C00096	67.3481	32.4531	49.5338	24.8833	22.2296	25.8408	-1.00559	0.00084764	0.00518421
DG0C00120	0.319728	3.05915	3.60208	0	0.24049	0.231452	-3.8647	0.00054769	0.00357256
DG0C00128	3.24151	2.70849	5.50016	1.67074	1.33432	1.45929	-1.33092	0.00559586	0.0251315
DG0C00129	4.77451	6.79739	8.94899	1.4864	0.978008	2.78611	-1.93704	1.74e-05	0.000173583
DG0C00133	36.0903	11.2751	21.9583	1.06377	0.783921	0.5389	-4.83214	3.14e-18	2.36e-16
DG0C00134	14.2154	3.96516	13.3692	0.813827	0.257028	2.22632	-3.22455	2.21e-06	2.75e-05
DG0C00139	53.5201	43.267	43.6446	99.0183	132.053	133.381	1.40378	5.01e-09	1.07e-07
DG0C00159	2.44335	1.658	2.85994	0.138549	0	0	-5.4882	0.000235651	0.00172692
DG0C00174	0.386437	0	0	1.99406	2.18	2.09807	4.0397	0.000150686	0.00116995
DG0C00181	3.47161	3.17774	2.86493	1.27886	0.970607	1.02453	-1.51221	4.41e-05	0.000396462
DG0C00191	0.22361	0	0.305358	2.84026	0.186881	3.05758	3.55314	0.00295534	0.0149206
DG0C00193	2.52818	2.72931	1.92238	5.10881	4.32187	6.0081	1.13143	0.0017745	0.00966376
DG0C00196	0.554692	1.80673	2.95416	7.52998	8.62261	3.34619	1.90122	0.00515026	0.02355
DG0C00205	24.5428	25.0954	25.3086	9.90865	12.2578	10.107	-1.18883	1.85e-07	2.93e-06
DG0C00208	7.90665	8.51739	8.36781	3.92301	1.81719	1.82839	-1.68551	0.000108472	0.000877017
DG0C00222	4.38402	4.82139	5.49644	1.32012	1.51611	0.851158	-1.97012	5.73e-08	1e-06
DG0C00224	4.73527	0.535542	1.52679	0.208842	0.32979	0	-3.63729	0.00235756	0.0123432
DG0C00251	13.3652	17.4236	23.7442	7.65156	7.99078	10.6674	-1.02356	0.0017221	0.00943583
DG0C00252	0.791602	1.09351	2.08478	0.403988	0.354417	0.306988	-1.87045	0.00337062	0.0166553
DG0C00254	10.5889	7.64264	14.3943	3.36246	2.89624	3.40681	-1.72702	7.59e-06	8.34e-05
DG0C00265	36.045	15.0603	36.8072	107.667	182.311	121.131	2.25423	6.36e-10	1.59e-08
DG0C00282	24.3619	76.9595	27.6622	11.5745	21.9331	21.6578	-1.19918	0.00734121	0.0313099
DG0C00287	9.28806	2.57149	5.78372	0.796334	0.931494	2.15157	-2.15403	0.000751028	0.00468052
DG0C00288	7.05474	0.284952	2.29377	0	0	0	-7.97219	2.34e-07	3.61e-06
DG0C00308	2.36671	6.09937	4.48689	10.2537	5.49202	15.0063	1.27455	0.00701327	0.0301792
DG0C00324	1.08383	0.112571	0.11327	1.92277	0.831866	5.60422	2.70527	0.00146013	0.00821939
DG0C00354	0.200857	0.562225	0.308572	1.73405	0.818342	2.54451	2.2781	0.003275	0.0162704
DG0C00364	84.2516	85.0546	170.388	57.3529	57.0915	47.7031	-1.03992	0.00125461	0.00723897
DG0C00378	36.4826	25.1151	44.2844	5.31674	4.56616	6.45007	-2.66809	8.26e-17	5.29e-15
DG0C00391	2.56865	4.10857	2.69341	0.291308	0.460015	0.221363	-3.24658	2.6e-06	3.18e-05
DG0C00415	4.07467	2.22547	1.32322	36.5683	21.0553	43.1659	3.7508	1.74e-16	1.06e-14
DG0C00423	10.7981	6.00841	12.0177	2.91455	1.44391	4.51635	-1.66917	0.000806816	0.00497706
DG0C00429	6.84751	3.5497	3.57174	1.84905	1.85086	2.18056	-1.22046	0.00172237	0.00943586
DG0C00432	3.6348	0.405082	1.60321	0.0947806	0.199562	0.0320103	-4.09038	5.55e-06	6.29e-05
DG0C00438	110.934	81.688	50.6774	16.9859	22.2792	17.2663	-2.07877	1.04e-10	2.91e-09
DG0C00448	12.437	5.89606	3.0245	2.36688	0.996699	3.49438	-1.60972	0.00751986	0.0319253
DG0C00449	4.51631	5.74625	8.38379	34.1167	15.7467	33.5451	2.18876	5.03e-07	7.23e-06
DG0C00450	0.197122	0.200644	0.201889	11.2671	5.93077	6.89703	5.35423	4.49e-07	6.56e-06
DG0C00456	50.6034	117.921	88.693	40.1003	30.6735	43.7782	-1.14119	0.000578859	0.00375398
DG0C00459	74.2988	68.5966	64.3068	138.345	240.605	149.035	1.37679	5.05e-07	7.26e-06
DG0C00465	11.3315	13.6417	24.2715	2.6713	4.75916	2.77594	-2.24408	6.62e-08	1.14e-06
DG0C00467	137.418	220.56	129.611	67.057	49.5401	87.5237	-1.22981	8.4e-05	0.000700675
DG0C00468	7.88834	22.9951	22.4208	43.0207	35.1088	48.6003	1.27571	0.00104529	0.00618479
DG0C00471	2.80609	1.42811	2.58656	21.0513	9.49796	9.81812	2.59037	0.000109186	0.000881991
DG0C00474	3.69317	2.8865	3.44477	21.7535	8.51558	22.677	2.4281	1.24e-08	2.47e-07
DG0C00479	0.997165	1.81997	1.02128	122.755	77.3316	134.455	6.4718	6.91e-80	1.37e-76
DG0C00497	0.470758	0.958338	0.482144	11.4918	19.475	11.9274	4.51513	2.11e-09	4.86e-08
DG0C00503	8.84502	3.33821	6.41251	1.18344	0.747524	2.51801	-2.03182	0.0016384	0.00904648
DG0C00524	0.699888	0.78024	0.238939	3.57182	2.33971	3.57873	2.49006	3.05e-06	3.67e-05
DG0C00525	0.0538414	0.16441	0.0551436	2.59662	3.34108	1.72144	4.83435	1.33e-12	4.94e-11
DG0C00529	0.227159	0.231218	0.697961	9.10686	1.13908	3.47154	3.59434	2.72e-05	0.000258547
DG0C00533	2.95891	2.20374	3.69571	1.16017	0.588068	1.74144	-1.31385	0.0109033	0.0429538
DG0C00534	2.26882	0.769787	1.54913	5.05704	3.35474	3.22867	1.36956	0.0112847	0.044179
DG0C00563	72.7156	42.1254	39.2971	356.675	268.333	420.832	2.79001	2.84e-19	2.39e-17
DG0C00572	13.357	13.2072	10.5532	3.18109	2.87049	4.60436	-1.77231	0.00042726	0.00288645
DG0C00585	4.19017	6.72564	2.47587	28.2107	15.3546	33.0549	2.54237	1.92e-07	3.01e-06
DG0C00598	0.446423	0.77897	0.261269	4.63251	12.2322	6.38639	3.99326	2.94e-11	9.1e-10
DG0C00599	3.03568	2.20708	1.99871	15.7505	23.1053	17.2663	2.98002	4.59e-09	9.93e-08
DG0C00603	13.5429	9.05278	13.7325	4.89423	3.88544	5.20267	-1.34938	0.000131033	0.00103556
DG0C00605	5.41896	5.88138	3.59872	1.934	2.32969	2.05372	-1.21168	0.000109389	0.000883121
DG0C00608	197.997	224.801	162.487	41.528	52.7797	66.9289	-1.83221	6.58e-12	2.21e-10
DG0C00612	24.0125	27.0058	33.8158	428.209	477.206	448.537	4.02357	1.09e-70	1.49e-67
DG0C00619	3.64705	4.52891	2.68939	1.21601	1.00584	0.352015	-2.054	0.00131041	0.00749212
DG0C00621	0	0	0.0662222	0.538964	0.216152	1.17016	4.90127	0.000117041	0.000937192
DG0C00623	38.8001	38.7911	37.114	15.9618	18.8631	20.374	-1.02783	4.45e-06	5.16e-05
DG0C00627	0	0.119694	0	0.560116	2.13754	0.567505	4.79731	0.00127535	0.00733264
DG0C00634	4.96815	3.30105	3.03885	0.862759	0.692019	0.707637	-2.29423	3.65e-07	5.43e-06
DG0C00639	13.231	13.3987	4.63222	2.49192	1.86176	2.36191	-2.19254	8.09e-06	8.83e-05
DG0C00644	79.9597	74.1332	92.7459	23.8926	22.5658	32.2428	-1.62114	2.51e-11	7.8e-10
DG0C00647	132.732	107.423	83.1545	11.0072	11.8724	18.5708	-2.93507	4.84e-23	5.77e-21
DG0C00658	11.1792	15.2157	10.4127	42.2704	53.6543	34.9537	1.8559	1.19e-11	3.85e-10
DG0C00666	40.5451	38.8647	32.4083	12.2587	10.2079	14.4565	-1.57129	8.73e-10	2.13e-08
DG0C00667	3.88813	11.3868	1.18766	24.1246	39.2504	15.4722	2.28291	0.000207917	0.00154749
DG0C00674	7.09106	26.7713	17.9583	77.2243	75.4797	65.4877	2.09899	5.55e-07	7.9e-06
DG0C00677	16.7498	12.9573	29.8267	7.60593	7.33526	5.17344	-1.53866	3.43e-05	0.000317212
DG0C00681	0.886525	0.709001	0.778257	2.86539	2.69903	1.3752	1.57257	0.0126336	0.0484893
DG0C00696	62.216	45.4277	44.5905	14.2318	17.5724	14.4813	-1.69046	4.08e-12	1.41e-10
DG0C00698	6.3073	8.02499	7.07242	17.8703	13.5645	11.1523	1.01775	0.00115975	0.00676253
DG0C00699	0	0	0	2.63335	9.70296	3.04924	7.47023	4.54e-07	6.62e-06
DG0C00741	0.395879	1.20886	0.608181	4.59627	7.07201	1.79111	2.62888	0.000538101	0.00351835
DG0C00742	3.05791	1.03752	8.76925	28.4026	26.3231	10.3303	2.36533	0.000540279	0.00353001
DG0C00752	3.39728	1.90189	3.7839	0.707957	1.27767	0.973474	-1.59114	0.00223158	0.0117801
DG0C00759	4.55351	5.68937	4.9104	1.57792	1.54035	0.552291	-2.02163	2.02e-06	2.54e-05
DG0C00772	0.131053	1.06716	0.85008	2.39289	2.24531	2.26634	1.77968	0.00938296	0.0380259
DG0C00776	21.5772	16.5816	20.588	47.2888	43.079	34.5624	1.11483	1.45e-05	0.000148023
DG0C00778	7.07162	12.5659	14.4853	36.3953	14.5748	29.0665	1.25586	0.00370524	0.0179981
DG0C00796	32.8966	9.20651	5.9013	0.478695	0.335966	0.889185	-4.78479	1.72e-12	6.27e-11
DG0C00810	3.51611	1.30143	1.82396	6.36203	3.54919	9.09045	1.54516	0.00226879	0.0119518
DG0C00815	6.65376	4.71865	15.3889	0.941701	1.77765	0.82252	-2.89077	6.07e-09	1.28e-07
DG0C00818	15.0554	12.0529	16.459	39.8845	29.6889	45.5129	1.42917	1.51e-05	0.000153388
DG0C00837	4.18999	6.60431	7.31192	1.40479	2.29484	1.5951	-1.74769	1.14e-06	1.52e-05
DG0C00845	0	0	0.713244	8.50004	9.60323	7.35185	5.19477	1.59e-07	2.53e-06
DG0C00848	0	0.0498861	0	5.77778	2.64194	11.9445	8.60395	7.71e-11	2.22e-09
DG0C00865	7.86378	7.28867	7.54727	1.82942	1.43629	1.72789	-2.15708	4.81e-13	1.9e-11
DG0C00875	2.58492	3.67756	2.07583	9.23433	3.20368	12.0141	1.57879	0.000861211	0.00525463
DG0C00887	19.4294	16.8591	20.4655	7.02141	8.13614	8.96664	-1.2065	3.93e-07	5.8e-06
DG0C00893	1.3245	1.54546	0.760982	6.53964	8.82855	4.63814	2.48694	2.83e-09	6.39e-08
DG0C00897	13.1342	5.77536	4.3046	0.625607	0.395167	0.380316	-4.02148	4.43e-08	7.95e-07
DG0C00898	0.836316	0.612906	0.719497	6.89151	6.16472	7.02278	3.23743	1.35e-18	1.05e-16
DG0C00935	4.77465	12.6753	16.5868	114.865	52.4952	145.651	3.22814	2.21e-12	7.92e-11
DG0C00943	0.423278	0.301589	0.433516	1.15929	1.48576	1.20012	1.75785	0.000424988	0.00287435
DG0C00945	0.0424408	0.0863982	0	0.404307	0.904478	0.512051	3.84458	0.003747	0.0181517
DG0C00946	2.05281	9.65146	13.7161	22.466	34.0675	12.6195	1.46945	0.0115192	0.044928
DG0C00948	0.335467	1.46828	0.481014	0.0399474	0.0420548	0.121423	-3.46119	0.00200048	0.0107215
DG0C00960	0	0	0.459185	0.64066	1.23651	4.00285	3.71767	0.00544628	0.0245986
DG0C00961	1.49157	0.615496	2.06439	0.168015	0.530637	0.0729564	-2.41107	0.00116004	0.00676315
DG0C00983	137.006	71.8221	22.8291	0.338126	0.711928	0.342586	-7.35831	2.71e-23	3.35e-21
DG0C00984	21.0943	8.70075	1.83568	0.164177	0	0.166342	-6.53729	4.87e-07	7.05e-06
DG0C00991	11.7526	9.4399	10.8086	44.4603	58.7329	37.6194	2.16419	4.46e-14	2.02e-12
DG0C00998	39.579	65.3227	40.8798	23.9647	23.547	18.2106	-1.12431	0.000337581	0.00235438
DG0C01000	4.75378	2.4668	2.45029	1.03596	0.467406	1.27455	-1.77023	0.000658573	0.004183
DG0C01014	14.44	11.9421	18.4865	3.53113	2.90928	4.19992	-2.0475	1.53e-06	1.98e-05
DG0C01052	25.3715	28.391	20.5464	0.83036	0.268974	1.03546	-5.08838	2.52e-33	5.68e-31
DG0C01053	0	0	0	0.108545	1.37125	0.65986	5.41889	0.00829202	0.0344674
DG0C01056	0.59259	0.663495	0.910383	4.93958	6.98308	6.43466	3.11124	4.12e-16	2.43e-14
DG0C01071	0.489812	0.693654	0.52347	1.82588	3.9245	1.41317	2.09494	4.25e-05	0.000382687
DG0C01087	0.065647	0.10023	0	0.273603	1.48133	0.118805	3.52	0.00813493	0.033977
DG0C01111	5.8712	5.22909	7.32859	19.0079	14.2605	31.8763	1.85082	4.99e-05	0.000441281
DG0C01114	1.23638	1.73039	0.31657	10.3059	8.91217	1.30523	2.66497	0.00248168	0.0128911
DG0C01115	3.07003	16.5058	5.56295	2.06223	1.67761	1.13969	-2.3423	0.000286648	0.00205072
DG0C01127	4.80831	4.95862	9.9788	1.9588	1.50695	2.21363	-1.76901	0.000241823	0.00176786
DG0C01133	1.76244	1.19596	1.80507	0.139914	0.441886	0.3544	-2.32272	0.00403169	0.0192622
DG0C01134	20.9909	9.26209	24.8875	7.38795	10.8888	5.73881	-1.17193	0.00958151	0.0387079
DG0C01159	1.24552	2.78911	2.48751	0.741582	0.312282	0.0751364	-2.50487	0.00300147	0.0151214
DG0C01186	3.70223	6.69212	1.63439	10.5655	7.4419	13.7854	1.42792	0.00482616	0.0223276
DG0C01190	0	0	0.89373	11.4303	6.56363	11.2301	5.06915	9.81e-06	0.000104395
DG0C01196	35.2499	31.3679	27.4552	6.61889	5.204	4.58399	-2.49321	2.83e-17	1.92e-15
DG0C01228	2.41805	1.16586	0.293274	0.113661	0.319086	0.191934	-2.60966	0.00303306	0.0152505
DG0C01233	0.858927	1.34504	3.85715	0.31471	0.0828282	0.637723	-2.51577	0.00773356	0.0326153
DG0C01243	1.24806	1.1292	2.98256	4.95394	8.34446	4.68467	1.77444	0.006526	0.0285109
DG0C01244	0.886133	0.450983	0.113446	3.16561	1.66631	3.20737	2.4948	0.00599268	0.0265439
DG0C01281	11.6753	6.66217	11.1876	0.315974	0.277203	0.800356	-4.37335	4.51e-18	3.35e-16
DG0C01288	2.10456	3.43639	3.32301	7.15285	9.12419	7.35301	1.44133	4.78e-05	0.000425701
DG0C01301	1.82589	4.1691	3.1336	0.822695	0.866097	1.48848	-1.49478	0.00764573	0.0323287
DG0C01313	5.77601	2.85399	2.29736	1.06844	0.562401	1.48848	-1.779	0.0033139	0.0164363
DG0C01324	5.16877	3.94584	11.0839	196.574	223.549	335.778	5.25603	6.73e-41	2.29e-38
DG0C01325	0.213917	0	0	0.636829	0.938596	2.19378	4.15897	0.00956917	0.0386667
DG0C01333	4.8374	4.97258	8.78057	1.14067	1.98139	1.04014	-2.13371	5.21e-06	5.93e-05
DG0C01334	31.7294	17.5959	30.7039	10.6835	7.68098	13.7286	-1.28917	0.00274616	0.0140227
DG1C00003	3.10169	4.185	4.58037	14.0868	13.2927	24.977	2.1702	2.08e-08	3.95e-07
DG1C00008	2.25597	2.15015	3.38178	1.39204	1.20838	1.18771	-1.01254	0.00707012	0.0303654
DG1C00018	356.405	426.381	232.316	127.67	177.089	104.893	-1.28342	2.98e-05	0.000280627
DG1C00019	70.5744	47.8348	73.6625	21.5087	15.5738	23.6167	-1.63406	6.75e-09	1.41e-07
DG1C00027	38.7833	44.4108	58.0925	207.477	82.1669	168.452	1.72285	1.09e-06	1.46e-05
DG1C00031	0.579394	0.196582	2.52198	0.11499	0.181585	0	-3.45333	0.00681958	0.029482
DG1C00038	7.19194	1.94594	0.606054	0.0542034	0	0.274592	-4.85148	5.6e-06	6.33e-05
DG1C00058	1.22706	1.24899	1.47218	0.375732	0.395554	0.296091	-1.86116	0.00279928	0.0142311
DG1C00066	1.38021	4.25851	3.88738	0.154083	0.648846	0.312231	-3.07325	1.05e-05	0.000110609
DG1C00107	20.413	11.3942	13.0386	4.96609	5.41153	9.79839	-1.12292	0.00563459	0.0252484
DG1C00129	1.47303	3.63304	3.13336	0.809575	0.923308	1.02532	-1.55226	0.00950879	0.0384575
DG1C00140	5.51522	2.75849	3.55473	1.35879	1.07286	1.43408	-1.58525	0.000999863	0.00596832
DG1C00141	54.4092	74.3597	68.8748	394.13	259.028	533.875	2.61355	4.9e-18	3.62e-16
DG1C00142	4.41759	4.39769	2.73455	0.346843	0.0608568	0.937115	-3.06926	1.26e-05	0.000129844
DG1C00144	20.0069	11.6368	11.6045	2.55258	2.94318	2.4631	-2.41558	2.4e-08	4.51e-07
DG1C00153	9.52569	4.19901	4.60917	2.85812	1.59848	2.53385	-1.36298	0.00871303	0.0358881
DG1C00155	3.41178	2.34645	3.77762	0.329411	1.50275	0.556261	-1.97466	0.00888136	0.0364932
DG1C00157	32.4466	26.7476	41.9077	9.54914	6.65039	7.93855	-2.03931	1.13e-12	4.24e-11
DG1C00159	53.7089	36.5466	25.415	0.910771	0.745749	1.12785	-5.34789	5.96e-43	2.43e-40
DG1C00173	17.0795	22.441	19.1504	42.5374	42.6124	44.2433	1.16759	7.55e-07	1.05e-05
DG1C00185	17.8888	14.2319	8.42366	3.67275	3.8665	0.24808	-2.35815	0.00126398	0.00727665
DG1C00193	402.432	279.122	297.306	69.0188	92.3716	82.6543	-1.97612	1.64e-15	9.01e-14
DG1C00211	0.983232	3.04325	2.87718	8.45865	12.5775	6.97239	2.04632	2.13e-06	2.66e-05
DG1C00223	49.9508	46.2557	21.8599	2.17344	0.933919	3.68517	-4.0906	6.28e-19	5.05e-17
DG1C00227	15.3722	9.69097	4.06297	2.39148	2.85955	1.91449	-1.99713	1.05e-05	0.00011058
DG1C00232	8.64375	10.0988	7.62111	3.98292	3.62769	2.58451	-1.3454	3.57e-05	0.000328165
DG1C00238	1.05228	0.847941	0.40415	2.66274	3.57273	2.48627	1.94526	0.000322746	0.00226683
DG1C00274	4.06564	9.65598	6.84742	2.2593	4.47382	2.2346	-1.17276	0.0112898	0.0441824
DG1C00276	0.494166	0.804792	1.21468	4.8253	5.82326	3.57728	2.52823	6.79e-05	0.000579429
DG1C00281	1.04942	1.66161	1.11461	6.80366	10.4759	2.39159	2.38658	8.43e-06	9.14e-05
DG1C00287	1.45198	3.32532	1.67298	0.378221	0.85323	0.602187	-1.79076	0.00544897	0.0246077
DG1C00302	6.84267	12.2671	11.7118	1.26628	2.49228	1.07845	-2.64656	8.83e-12	2.91e-10
DG1C00304	0.778142	0.860919	1.07417	0	0.0848254	0.285732	-2.84117	0.00392529	0.0188521
DG1C00313	10.3609	2.8013	6.71511	21.9767	13.3946	31.6419	1.78257	0.000250738	0.00182445
DG1C00314	5.06406	1.18555	4.09737	1.44726	0.63484	1.03867	-1.70028	0.00825478	0.0343485
DG1C00319	3.22321	1.03111	16.3172	0	0	0	-8.34874	2.54e-08	4.75e-07
DG1C00321	1.50277	0.235327	3.31503	0.412961	0	0.0697348	-3.354	0.00580003	0.0258473
DG1C00323	48.2833	32.357	30.3464	18.57	13.3088	12.3021	-1.30288	2.05e-05	0.000201793
DG1C00324	2.6045	1.53481	2.3867	0	0	0.165386	-5.15861	0.000885371	0.00538278
DG1C00336	72.5259	52.2392	69.3962	16.8777	17.6263	22.0008	-1.75265	3.2e-13	1.29e-11
DG1C00349	7.78543	5.61922	18.0496	1.17993	5.85598	2.98873	-1.62095	0.00737348	0.0314044
DG1C00352	0.258555	0.394763	2.51568	0	0	0	-6.16127	0.000499135	0.00329914
DG1C00353	14.6876	4.34447	11.8286	0.747436	0.472121	1.51459	-3.4639	5.01e-07	7.22e-06
DG1C00365	7.1357	7.36407	5.27821	23.3672	16.8969	18.474	1.59605	5.25e-08	9.26e-07
DG1C00373	0	0.110466	0	0.775399	0.136051	0.567398	3.76842	0.0123311	0.0474993
DG1C00376	7.34312	6.98331	6.03854	2.42539	3.89721	2.91006	-1.11529	0.00280064	0.0142359
DG1C00411	2.97516	3.49027	3.51194	6.96554	8.97661	4.01543	1.02552	0.0119377	0.0462378
DG1C00417	1.65856	0.884294	0.525782	0	0.0495049	0.0476444	-4.96524	0.000187723	0.00141246
DG1C00419	1.1692	4.31834	0.923771	0.278457	0.586294	0.362738	-2.36251	0.00123335	0.00713816
DG1C00433	0	0	0.292513	0.915649	0.302957	1.43135	3.21299	0.00667099	0.0289842
DG1C00436	0	0.105863	0.426081	1.36233	0.456337	2.19594	2.94923	0.00748006	0.0318016
DG1C00443	21.1711	12.3438	8.18381	64.8619	74.9511	64.2606	2.31813	8.91e-12	2.94e-10
DG1C00458	0.997374	3.01955	1.38819	0.274078	0.512954	0.215984	-2.40808	0.000175476	0.00133377
DG1C00460	1207.59	883.014	870.557	222.446	193.627	225.38	-2.17965	3.13e-21	3.21e-19
DG1C00461	17.9118	8.99876	12.5444	2.24808	2.59757	1.33331	-2.64896	4.91e-11	1.46e-09
DG1C00468	13.0873	24.3644	42.7936	103.626	143.894	81.7178	2.06335	2.3e-07	3.56e-06
DG1C00474	338.846	196.612	322.027	93.3349	119.407	103.111	-1.41273	2.22e-07	3.44e-06
DG1C00478	37.9496	26.7069	21.7829	9.5181	9.14891	13.2915	-1.40748	4.47e-06	5.18e-05
DG1C00483	0	0.393696	0.0990349	1.88071	2.94969	1.78886	3.77425	3.11e-06	3.74e-05
DG1C00485	0.0685395	0	0	0.652933	1.20291	0.578853	5.05251	0.00227978	0.0119991
DG1C00486	7.59405	7.62087	11.2832	3.18414	2.6817	3.35519	-1.49486	0.000850847	0.00520071
DG1C00492	54.1109	63.2465	50.3994	157.082	94.5224	128.947	1.20723	4.19e-06	4.89e-05
DG1C00493	15.5414	16.1075	13.6375	5.37368	7.02707	6.07936	-1.26638	2.26e-07	3.51e-06
DG1C00504	6.0794	8.03731	4.58037	24.7136	9.72366	39.0348	2.00178	2.42e-05	0.000233333
DG1C00507	1.05539	6.23061	5.62074	27.6485	21.8304	45.3305	2.90476	8.48e-08	1.43e-06
DG1C00508	0.101713	0.414122	0.520866	4.54199	4.84536	3.62017	3.67847	9.08e-10	2.21e-08
DG1C00525	3.85768	3.87872	8.11878	1.09241	1.76929	1.92984	-1.69773	6.88e-05	0.000586003
DG1C00526	20.9137	21.7917	14.1551	6.83152	6.21121	6.41825	-1.52066	2.32e-08	4.38e-07
DG1C00532	0.25259	0.440749	1.5522	0	0.0904719	0	-4.63224	0.00186937	0.0101158
DG1C00540	1.63368	3.49203	5.68886	15.9521	8.60165	9.85522	1.69653	0.00320596	0.0159869
DG1C00546	41.9378	55.8343	28.2224	17.8355	17.1613	21.0049	-1.14355	9.73e-05	0.000796657
DG1C00552	7.2987	7.26915	6.49165	25.0966	25.1947	15.147	1.66103	1.77e-09	4.15e-08
DG1C00573	3.44933	6.87251	2.93143	14.6819	9.93632	14.61	1.591	0.000180614	0.00136615
DG1C00580	0.17037	0	0	0.811502	1.38826	0.822207	4.16408	0.0075313	0.0319525
DG1C00582	159.217	125.5	132.192	31.3164	36.3636	28.118	-2.09495	3.77e-19	3.12e-17
DG1C00610	4.9562	4.72946	0.317255	9.59048	19.4162	16.8179	2.22138	0.00431822	0.0203816
DG1C00631	2.56761	4.40166	6.43587	8.93112	11.5199	10.8424	1.25089	0.00249446	0.0129538
DG1C00632	2.54073	2.85001	3.55808	6.73017	6.2402	8.1327	1.26554	0.00042475	0.00287328
DG1C00646	9.70733	12.1883	15.7169	5.32981	4.44507	6.0313	-1.22306	0.000312391	0.00220796
DG1C00656	2.2148	1.90755	1.39592	9.73802	17.2998	0.616655	2.34874	0.00845079	0.0350135
DG1C00657	0.353359	2.15804	0.904764	7.9948	25.0282	0.213165	3.30614	0.00237845	0.0124343
DG1C00659	5.17337	1.18333	7.38217	31.4943	23.2455	32.4007	2.69396	7.19e-08	1.23e-06
DG1C00662	0.310772	0	0.0795721	1.29523	0.389589	1.96848	3.25171	0.0115034	0.0448761
DG1C00666	13.091	19.3247	12.3547	4.57053	3.69466	5.78853	-1.64448	5.48e-06	6.21e-05
DG1C00669	40.5306	52.7862	59.1155	17.6773	18.5691	19.5994	-1.42168	4.66e-09	1e-07
DG1C00674	234.997	171.812	203.557	30.3014	29.2474	26.6609	-2.79686	1.88e-37	5.29e-35
DG1C00678	8.34856	10.444	19.1145	5.41969	6.44835	4.93881	-1.14636	0.00139409	0.00790986
DG1C00690	28.7119	46.9498	43.8087	17.6916	15.6796	19.2589	-1.15617	2.41e-05	0.000233034
DG1C00695	3.70578	2.88043	1.24213	24.4711	12.332	23.2494	2.96487	4.57e-11	1.37e-09
DG1C00698	32.7308	21.0586	16.8801	9.08744	10.7309	7.49189	-1.34511	2.37e-05	0.000228728
DG1C00701	68.3842	71.8543	61.6838	27.1873	30.431	31.662	-1.15035	3.36e-08	6.18e-07
DG1C00702	12.5764	11.1825	20.3819	6.77071	5.19492	6.80189	-1.20607	0.00040577	0.00276107
DG1C00722	149.142	79.4064	78.8922	42.8185	37.7221	62.6429	-1.07382	0.00117959	0.00686478
DG1C00727	2.30237	6.41381	2.54422	0.937934	0.75955	0.877206	-2.1034	0.000699864	0.00440616
DG1C00733	67.6511	63.3958	15.057	2.76035	2.90598	0.367995	-4.57519	1.91e-06	2.42e-05
DG1C00735	101.953	52.232	122.683	3.67352	10.5644	2.90496	-3.98675	3.59e-17	2.38e-15
DG1C00741	0	0	0	11.6952	3.16599	13.0908	9.08808	1.24e-11	4.02e-10
DG1C00750	3.42267	18.7256	18.7323	264.921	159.561	427.916	4.40934	2.33e-17	1.59e-15
DG1C00752	16.5597	8.51649	20.8878	90.9159	51.1339	93.2719	2.38398	2.74e-10	7.24e-09
DG1C00759	86.7448	244.283	213.298	31.0424	32.2683	30.4118	-2.51235	2.11e-12	7.61e-11
DG1C00760	14.2331	24.9064	29.3543	1223.44	1286.27	882.254	5.65593	8.02e-75	1.25e-71
DG1C00762	0.48677	0.330312	1.32945	7.14895	3.05112	7.83054	3.10093	0.000161003	0.0012385
DG1C00768	0.275743	3.08736	8.04874	1692.99	915.177	1634.31	8.56544	1.68e-15	9.22e-14
DG1C00769	17.3341	35.2876	25.8489	1514.58	1158.31	1852.45	5.8762	4.26e-78	8.03e-75
DG1C00773	10.2947	24.7945	17.0778	44.7189	39.8074	40.4981	1.28637	0.000169007	0.00129147
DG1C00775	9.98184	10.9022	16.7133	6.00995	4.21801	4.93904	-1.28254	0.000262137	0.00189507
DG1C00780	5.82028	2.90406	2.22078	30.0333	22.1754	18.8636	2.72369	5.61e-10	1.41e-08
DG1C00783	58.2231	63.4591	53.7606	247.954	150.985	250.681	1.91491	9.07e-13	3.45e-11
DG1C00796	0.463141	0.471416	2.37171	11.0301	2.90301	6.1466	2.63136	0.00491195	0.0226688
DG1C00798	0.182074	1.85328	3.91604	10.1902	5.47804	10.105	2.14347	0.0081648	0.0340374
DG1C00802	24.0505	35.5064	24.6322	56.4501	69.5198	40.7678	1.01117	0.00109949	0.0064564
DG1C00810	8.06606	7.15228	4.53553	2.66358	3.65383	2.5079	-1.13646	0.000901998	0.00546927
DG1C00816	27.8236	35.8104	24.2441	51.0954	65.4177	58.2906	1.01877	3.27e-05	0.00030451
DG1C00823	9.45239	6.23092	6.454	3.07814	3.74031	2.73084	-1.18626	4.2e-05	0.000379005
DG1C00829	138.853	54.3545	21.4792	0.820022	0.706322	2.9457	-5.55335	6.17e-09	1.3e-07
DG1C00834	7.11052	5.95496	11.062	3.6441	2.53876	1.95468	-1.54159	0.000155916	0.00120585
DG1C00864	0	0	0.0532214	0.433155	0.52115	1.00313	5.14045	0.00174524	0.00953552
DG1C00885	0.536542	0.943313	1.0241	0.290415	0.183442	0.205972	-1.85334	0.00663099	0.0288639
DG1C00895	6.65077	6.04429	6.44672	18.7386	16.0795	17.6246	1.48078	6.47e-08	1.12e-06
DG1C00908	3.71715	1.57649	1.90353	0.184432	0	0.0934326	-4.65161	4.74e-05	0.000423131
DG1C00915	0	0	0	2.51668	5.86665	0.910672	6.80669	2.47e-05	0.00023694
DG1C00916	0	0	0.116883	2.31026	1.57374	1.65228	5.50223	0.000361693	0.00249868
DG1C00918	0.711992	0.452946	0.957091	0.0529899	0	0	-5.16064	0.000941336	0.00566813
DG1C00923	10.2457	11.529	18.7727	1.00738	0.618641	1.81453	-3.52883	3.49e-17	2.32e-15
DG1C00929	28.3254	30.4885	49.9811	11.2864	8.57121	11.3043	-1.77642	5.54e-09	1.18e-07
DG1C00940	307.272	438.933	324.882	800.544	887.289	1022.46	1.36622	1.76e-08	3.38e-07
DG1C00943	19.7641	20.589	21.019	10.2872	9.50914	9.66021	-1.03232	1.23e-05	0.000127758
DG1C00948	0.518516	0	0	3.70468	3.25011	1.87678	4.10449	0.00923387	0.0375707
DG1C00949	1.44614	1.11871	0.177735	3.58189	3.11821	6.14163	2.25393	0.000793269	0.00490363
DG1C00953	2.99349	1.98237	3.65691	6.82864	8.54529	7.65846	1.44366	3.27e-05	0.000304108
DG1C00956	1.89299	1.34877	2.32654	22.7671	9.72968	23.2959	3.35261	3.07e-09	6.86e-08
DG1C00958	15.6673	15.3522	13.1723	41.7685	17.882	48.1031	1.31292	0.000873198	0.00531773
DG1C00961	1.29057	1.60555	3.96537	0.398433	0.299609	0.634368	-2.33395	0.00106184	0.00626613
DG1C00965	3.88076	2.78026	4.96827	1.17307	1.77759	1.81884	-1.25746	0.000396446	0.00270277
DG1C00978	0	0	0	2.2002	0.631711	2.02657	5.71897	0.00191519	0.0103293
DG1C00980	1.03972	0.453557	1.90155	0.221089	0	0.268807	-2.75736	0.0052576	0.0239141
DG1C00995	16.9896	21.7143	17.0298	4.47186	4.33909	5.13132	-1.97234	5.45e-15	2.76e-13
DG1C01013	0	0.191165	0.865581	2.46007	6.3569	1.13296	3.26521	0.00210548	0.0112037
DG1C01014	0.623575	0.317358	1.59664	11.1383	23.4517	2.8213	3.90974	2.59e-06	3.17e-05
DG1C01020	0.0406564	0.0620742	0.145739	0.338894	0.917416	0.735782	3.03412	0.000331915	0.00232302
DG1C01042	3.35497	2.08096	3.32874	0.624232	0.591448	0.695714	-2.16899	0.000125037	0.000993658
DG1C01047	12.7076	14.6279	10.5066	32.9055	34.8442	37.9391	1.50849	1.76e-10	4.74e-09
DG1C01052	9.87347	6.19743	7.52802	1.89423	1.82225	2.44866	-1.90832	1.05e-08	2.1e-07
DG1C01055	3.02576	2.78849	7.1192	1.11987	1.64028	0.345327	-2.03351	0.000885017	0.00538245
DG1C01060	0	0.340027	0.684275	4.53486	3.68527	3.46617	3.54247	4.78e-06	5.49e-05
DG1C01071	26.6989	24.3126	39.917	13.7648	14.1704	11.4163	-1.18146	5.06e-05	0.000446612
DG1C01100	10.3033	6.799	6.79649	20.7431	15.1056	18.5937	1.21444	5.28e-05	0.000463285
DG1C01112	0.0755599	0.358913	0.696487	0.0299922	0	0	-5.07432	0.00262498	0.0134983
DG1C01179	0.442382	0.375238	0.0755135	0	0	0	-5.14763	0.00919983	0.037498
DG1C01190	0.176028	0.223966	0.991568	2.41055	2.9239	2.54854	2.53217	0.000270399	0.00194575
DG1C01191	0.15438	0.0785693	0.079057	0.827259	2.41917	1.58321	3.97701	0.000413126	0.00280366
DG1C01200	0.136296	1.10985	14.6572	0	0.341725	0.164441	-4.95409	0.000911691	0.00551935
DG1C01218	0.200435	0.204016	0.205283	1.49173	1.50761	0.906846	2.70499	0.000835288	0.00512057
DG1C01219	6.17125	8.58738	8.7207	0.744172	1.66479	0.942486	-2.78382	7e-13	2.71e-11
DG1C01233	1.4383	0	2.33238	0	0	0	-5.52046	0.010396	0.0413586
DG1C01241	0.153882	3.28926	2.52166	0	0	0	-5.82611	0.00187174	0.010127
DG1C01243	11.4603	14.9263	11.2327	5.96748	4.01655	5.10457	-1.29173	2.58e-05	0.000246247
DG1C01245	18.5941	15.1411	15.2351	3.66485	4.17971	4.33206	-1.98092	3.03e-07	4.59e-06
DG1C01246	96.5673	46.8498	31.5591	20.7262	20.6882	31.1105	-1.24205	0.00319029	0.0159247
DG1C01249	0	0	0.216182	4.27295	8.73214	2.54666	6.10443	4.2e-05	0.000379211
DG1C01251	150.425	84.2443	201.048	8.4261	7.87392	9.11279	-4.0714	5.96e-33	1.32e-30
DG1C01255	4.88887	3.14007	6.98853	0.311318	0.819354	0.0946274	-3.59336	2.21e-09	5.07e-08
DG1C01257	17.8631	10.8884	8.8842	2.65381	2.92276	2.77155	-2.14556	1.21e-09	2.9e-08
DG1C01263	36.0783	16.8653	16.012	5.88737	3.51776	7.5772	-1.99288	3.48e-06	4.14e-05
DG1C01267	0.11017	0.224276	0.169251	2.62379	0.690554	2.45903	3.54673	6.33e-05	0.000543423
DG1C01271	9.99374	7.55657	7.60348	3.53615	1.78976	4.823	-1.28054	0.00295118	0.0149017
DG1C01278	0.393388	0.421491	1.5692	3.20515	3.45211	3.29739	2.09087	8.94e-05	0.0007393
DG1C01288	0.10193	0.207503	1.04396	10.1958	4.08902	8.97752	4.13511	8.36e-08	1.41e-06
DG1C01290	0.0697419	0.070988	4.35715	0	0	0.084144	-5.59422	0.0034821	0.0170952
DG1C01291	3.47018	1.76609	2.52342	0.495874	0.261017	0.502416	-2.59314	4.33e-06	5.04e-05
DG1C01293	13.1319	24.4598	18.2071	42.9762	24.8615	49.0399	1.09302	0.0024548	0.0127774
DG1C01295	33.8996	54.7315	37.6457	87.6925	88.2541	83.6593	1.0655	3.09e-05	0.000289073
DG1C01319	7.2768	0.293921	2.01107	0.412628	0.361997	0.278714	-3.15688	0.0010342	0.00613136
DG1C01341	103.167	70.3735	53.8081	602.665	433.046	650.673	2.918	2.89e-22	3.23e-20
DG1C01342	0.123265	0.501869	0.694354	1.68801	1.85432	2.75131	2.28411	0.00284683	0.0144461
DG1C01349	57.0966	22.6761	173.242	3.42588	9.89506	0.712014	-4.14453	0.000292427	0.00208789
DG1C01350	32.6136	9.47581	18.0722	2.10121	2.74601	1.83528	-3.14312	2.16e-11	6.79e-10
DG1C01351	94.1745	22.5069	42.1746	2.24458	1.99946	2.01178	-4.63791	9.44e-22	1.01e-19
DG1C01352	3.06353	3.48948	2.61468	0.521148	0.914403	0.792034	-2.01614	0.00113549	0.00664162
DG1C01359	0	1.31232	0.330116	4.98964	1.61627	18.6663	3.97579	0.00155053	0.00863073
DG1C01365	3.08228	4.21687	2.71555	20.9171	33.945	7.51754	2.66348	1.37e-08	2.7e-07
DG1C01366	3.63207	1.80817	2.61901	0.552422	0.695042	0.655269	-2.05498	5.07e-08	8.97e-07
DG1C01368	33.1225	21.9411	36.8314	13.1474	14.3683	11.6716	-1.20237	3.39e-05	0.000313581
DG1C01369	6.93568	8.76148	7.42055	18.214	17.1953	14.5692	1.13814	7.02e-06	7.77e-05
DG1C01370	4.91869	4.41055	3.08856	9.90139	9.17583	8.90164	1.19801	5.39e-05	0.000472095
DG1C01371	0.533994	0.600749	0.287847	1.23829	2.14921	0.847719	1.59828	0.00892872	0.03665
DG1C01376	114.488	168.015	119.494	35.931	36.8899	28.8466	-1.95791	2.71e-14	1.27e-12
DG1C01383	12.7691	46.594	25.6624	14.2013	6.34263	11.6272	-1.37755	0.00543406	0.0245528
DG1C01388	9.8346	10.8388	13.9625	5.45168	3.82619	4.54162	-1.29867	1.61e-05	0.000161735
DG1C01390	0	0	0.763394	3.55032	8.40965	1.49881	4.17396	0.00315307	0.0157631
DG1C01397	17.0923	12.3534	12.1712	3.01087	2.2188	2.92857	-2.32305	4.55e-12	1.56e-10
DG1C01400	7.43073	10.4582	25.6031	5.07969	4.77265	6.69624	-1.36549	0.0028328	0.0143814
DG1C01401	36.7961	17.5229	19.8525	5.47708	3.37724	6.42137	-2.25097	1.61e-08	3.13e-07
DG1C01402	4.45507	5.79042	6.17735	0.979399	1.20291	1.65386	-2.07026	2.14e-05	0.000209378
DG1C01404	6.03766	4.98944	3.61225	0.783028	0.974217	1.2261	-2.26777	6.52e-06	7.26e-05
DG1C01406	13.6238	10.1857	11.9159	4.37883	4.68541	4.43659	-1.37694	1.45e-05	0.000147574
DG1C01413	11.7174	8.91258	8.20969	3.37426	3.39226	4.15797	-1.37295	2.36e-06	2.92e-05
DG1C01414	1.7037	0.495467	1.24636	9.56413	9.76358	4.40468	2.80849	0.000476578	0.00317084
DG1C01415	1.86666	1.26667	2.12423	6.66843	6.76022	4.00379	1.7553	0.0130285	0.0496462
DG1C01420	0.507724	1.37812	0.866673	2.70053	3.52192	1.91939	1.58974	0.00240401	0.0125496
DG1C01424	13.2178	10.9251	9.87323	4.49707	3.9868	7.07441	-1.10006	0.00654263	0.0285696
DG1C01431	0.384189	1.8575	1.18044	7.43423	15.2916	2.31763	2.89612	0.000101991	0.000830429
DG1C01439	0.077693	1.34438	1.35272	7.67887	4.48028	5.0618	2.65998	0.000210442	0.00156246
DG1C01443	1.57107	3.41635	3.29128	15.3918	10.3848	16.9734	2.3958	9.31e-09	1.89e-07
DG1C01455	47.9428	38.731	30.066	15.7687	17.7006	17.5166	-1.16819	3.63e-05	0.000332579
DG1C01458	0.381018	0.310261	0.312187	1.99635	1.43295	1.47104	2.31379	0.00525204	0.0238963
DG1C01460	1.79457	3.42172	5.59157	9.4508	10.1078	8.59963	1.40846	0.000412568	0.00280051
DG1C01462	7.02999	7.32596	14.9143	3.0894	1.9934	2.32237	-1.95492	4.69e-05	0.000419352
DG1C01465	2.75786	1.47943	0.992413	0.488169	0.280322	0.539573	-1.9704	0.0030013	0.0151214
DG1C01473	0.536664	0.546253	1.41991	0	0.0560643	0.0539573	-4.48938	0.00132331	0.00755708
DG1C01480	2.69765	2.12803	2.21032	0.602317	0.591819	0.935735	-1.69554	0.000504856	0.00333142
DG1C01484	14.9257	13.3931	16.8093	5.09524	7.45426	6.20464	-1.23938	2.12e-06	2.65e-05
DG1C01485	0.109579	0	0.149639	1.43535	3.20531	0.881386	4.44002	1.35e-06	1.78e-05
DG1C01498	5.30893	6.57853	5.31914	0.687159	0.144682	0.974713	-3.21773	7.92e-06	8.67e-05
DG1C01503	5.383	7.90091	3.92929	22.8779	23.8984	23.8614	2.06276	1.65e-11	5.25e-10
DG1C01506	63.3728	51.5929	74.2983	36.0972	28.4323	28.0263	-1.00542	7.12e-05	0.00060448
DG1C01519	9.24724	8.89148	8.35256	24.4612	20.8323	19.3495	1.31302	4.5e-08	8.06e-07
DG1C01527	2.04862	4.09597	4.7958	0.522747	1.28409	0.882738	-1.99939	0.00190938	0.0103011
DG1C01528	213.357	182.528	161.971	52.0359	81.835	36.4845	-1.685	8.94e-08	1.5e-06
DG1C01531	14.4877	9.47138	12.0032	4.97922	2.87935	3.90802	-1.58424	1.29e-05	0.000132609
DG1C01543	4.29248	6.40529	6.14628	24.416	15.0985	29.213	2.05572	1.04e-09	2.52e-08
DG1C01545	34.6182	26.9555	39.4969	14.4354	14.84	16.2946	-1.12149	9.32e-06	9.99e-05
DG1C01552	8.11688	9.75608	9.90509	1.61093	2.09283	1.84054	-2.29865	3.55e-14	1.62e-12
DG1C01553	2.85447	6.10641	6.73893	0.979399	0.788464	1.45929	-2.25394	1.19e-05	0.000124066
DG1C01554	15.9746	10.541	12.6939	6.82187	3.59088	5.64911	-1.26018	0.000426756	0.00288483
DG1C01566	2.7986	2.81624	2.67086	6.77875	9.28924	5.37175	1.39759	3.06e-05	0.000287039
DG1C01567	41.2412	31.9596	17.7452	3.68082	3.80702	3.10781	-3.07544	2.39e-19	2.03e-17
DG1C01570	4.79105	2.1674	3.58933	0.528256	0.945412	0.588747	-2.32906	2.26e-05	0.000219771
DG1C01585	155.574	125.192	245.443	70.3663	66.0608	78.3515	-1.26486	1.46e-05	0.00014825
DG1C01589	14.3465	19.0497	15.0865	5.83518	3.88565	8.0847	-1.41762	1.64e-05	0.000165066
DG1C01592	29.4858	22.7787	22.1146	8.70127	13.8928	10.4895	-1.14119	2.29e-05	0.000222465
DG1C01595	3.65846	2.00795	0.330613	0	0	0	-7.93364	7.22e-08	1.24e-06
DG1C01601	18.4119	16.1244	15.3674	218.607	193.195	218.75	3.6861	5.86e-66	7.24e-63
DG1C01618	23.9256	18.2197	8.89414	6.33122	3.55479	9.0341	-1.40382	0.00152066	0.00849201
DG1C01622	12.0201	9.50005	14.9179	3.53629	2.24553	3.29858	-1.97645	1.64e-08	3.17e-07
DG1C01627	2.57393	1.63017	1.81604	0.613005	0.28682	0.621092	-1.95483	0.00430332	0.0203262
DG1C01639	1.7391	5.74665	3.53651	11.5251	10.3321	11.5859	1.62666	5.57e-05	0.000485661
DG1C01646	45.7996	20.0791	20.637	10.0763	8.42001	10.6559	-1.5415	3.57e-05	0.000328165
DG1C01648	3.66558	3.18696	4.61458	12.5493	14.0729	13.7283	1.84264	6.76e-08	1.16e-06
DG1C01650	3.71068	3.10051	1.36135	7.05668	10.345	8.95391	1.71563	9.45e-05	0.000776417
DG1C01669	0.711176	0.501149	0.728376	5.5372	8.09246	3.03613	3.12785	1.1e-08	2.21e-07
DG1C01670	0	0.292505	0	257.334	203.543	222.59	11.1179	4.05e-20	3.78e-18
DG1C01675	0	0.166287	0.278866	3.89076	1.77494	3.61358	4.41436	1.09e-07	1.79e-06
DG1C01676	0	0	0	17.11	15.1306	13.1751	8.16794	7.26e-10	1.8e-08
DG1C01679	32.6792	42.2483	41.852	99.8267	53.2794	102.272	1.15522	0.000166	0.0012712
DG1C01684	0.956194	2.48727	2.66593	6.95831	4.66162	11.2161	1.93073	0.000145452	0.00113418
DG1C01685	45.9485	44.5163	26.5324	86.9176	101.103	85.0324	1.24905	8.21e-06	8.94e-05
DG1C01687	5.90069	2.77498	5.85216	1.64545	1.49817	1.80233	-1.52609	0.00044522	0.00299226
DG1C01688	22.719	11.1342	9.87752	5.27972	7.1811	5.11509	-1.28782	0.000636715	0.00406727
DG1C01694	0.689357	0.467782	1.41206	2.5721	1.55554	3.10506	1.52271	0.0126831	0.048625
DG1C01696	0.4893	0.757024	0.440998	1.91111	3.04244	0.897321	1.81823	0.000780992	0.00483777
DG1C01698	12.3085	11.5547	12.5409	4.17685	4.79695	5.61695	-1.29154	4.71e-05	0.000420112
DG1C01707	0	0	0.0564606	0.787745	0.552868	1.7293	5.70482	0.000232181	0.00170328
DG1C01710	2.94941	0.522105	1.83871	5.49727	7.07335	5.41507	1.78714	0.00762306	0.0322525
DG1C01748	0	0	0.0961757	0.335463	1.88353	0.339889	4.66973	0.0119594	0.0463066
DG1C01757	9.20118	15.4641	15.1218	5.55481	6.59896	6.66076	-1.05369	0.00103239	0.00612365
DG1C01760	196.157	91.0907	19.9338	4.54441	0.239208	5.0648	-4.93503	7.58e-05	0.000639042
DG1C01761	186.725	94.1636	38.5623	6.69489	2.56294	13.3609	-3.78972	9.77e-11	2.76e-09
DG1C01770	209.697	64.5725	30.0268	3.35308	0	3.19747	-5.50956	0.000144816	0.00113002
DG1C01775	25.892	38.8644	38.4589	5.32187	7.30777	10.4325	-2.13388	1.35e-10	3.72e-09
DG1C01776	119.816	55.4761	17.5795	4.778	2.65476	7.53049	-3.65889	3.02e-10	7.92e-09
DG1C01777	43.8486	21.3351	3.57793	0.430342	0.60406	1.01738	-5.03822	1.54e-10	4.2e-09
DG1C01778	75.0404	30.486	11.7124	3.63138	1.91148	5.65033	-3.35912	2.14e-08	4.06e-07
DG1C01780	21.7039	14.6703	7.29385	0.908613	2.23194	3.37553	-2.71576	9.43e-07	1.28e-05
DG1C01790	6.12644	5.37999	5.08531	13.3986	16.2138	9.2274	1.25286	7.29e-05	0.000617275
DG1C01804	0.102809	0	0.105296	1.9588	0.128883	1.48848	4.12943	0.0119766	0.0463582
DG1C01840	5.36664	9.00306	12.6215	288.996	312.465	140.289	4.80593	9.5e-36	2.39e-33
DG1C01841	0.0548316	0.279056	0	1.24057	2.40583	0.330773	3.59664	0.0026639	0.0136729
DG1C01855	0.106958	0.10887	0.328636	3.18414	1.07268	5.67802	4.22263	6.71e-05	0.00057368
DG1C01859	13.5295	13.8463	20.5397	4.12649	4.48283	5.69318	-1.71612	3.13e-08	5.77e-07
DG1C01864	60.5156	50.7027	169.392	6.33246	11.0546	6.25357	-3.54134	6.01e-15	3.01e-13
DG1C01872	1.57992	0.88189	1.51374	0.0606893	0.127782	0.368939	-2.8033	0.00233634	0.0122589
DG1C01880	16.9521	20.0921	9.73401	2.88379	3.49417	1.43335	-2.55839	1.15e-09	2.78e-08
DG1C01881	17.1139	36.2146	22.7102	7.06647	6.57578	7.38343	-1.82892	1.26e-08	2.49e-07
DG1C01898	0.277346	2.82301	13.0665	58.7867	17.0366	49.8583	2.98688	0.000271938	0.00195525
DG1C01903	5.70325	3.71051	4.81748	2.13544	2.69035	2.12814	-1.00635	0.00378766	0.0183164
DG1C01904	11.419	19.7416	17.4546	38.8115	21.8682	45.7621	1.15721	0.00102967	0.00611142
DG1C01910	5.94614	5.07784	6.08995	2.28021	1.51611	2.24949	-1.47299	0.000180012	0.00136217
DG1C01913	30.5924	40.1993	31.2439	101.57	54.7101	103.953	1.37686	1.07e-05	0.000113161
DG1C01930	42.8638	70.9809	69.5128	138.779	118.662	147.093	1.16801	1.44e-05	0.000146614
DG1C01936	12.5424	11.7983	6.02597	2.30745	1.76667	3.018	-2.07071	1.71e-07	2.72e-06
DG1C01940	13.8046	10.1435	10.2901	5.44707	7.68004	3.54788	-1.0126	0.0118589	0.0460022
DG1C01945	5.58929	5.72042	4.56071	17.7729	19.5575	14.4133	1.73096	8.34e-11	2.38e-09
DG1C01952	96.8742	97.2239	32.8803	14.8976	19.0857	15.0941	-2.18335	1.6e-08	3.11e-07
DG1C01954	2.95233	2.5306	3.50117	0.555099	1.26616	0.562422	-1.89079	0.00416346	0.0197993
DG1C01955	3.71461	5.77098	4.40516	0.465616	0.49018	0.707637	-3.03449	0.000958622	0.00576019
DG1C01972	154.563	165.333	164.37	59.0584	65.9819	49.9847	-1.44195	2.12e-11	6.68e-10
DG1C01992	9.13057	11.3041	11.7058	4.78089	4.70839	4.25799	-1.19888	1.3e-05	0.0001339
DG1C01997	8.09814	9.16603	11.5121	28.7754	19.4512	21.2605	1.29787	3.19e-06	3.82e-05
DG1C02012	180.572	105.395	178.774	50.9241	59.7316	59.2642	-1.42333	1.89e-07	2.97e-06
DG1C02035	11.6995	9.73562	11.159	20.7985	24.8499	20.6046	1.05041	7.38e-06	8.13e-05
DG1C02036	22.6608	19.1668	19.3847	3.948	5.08438	6.33022	-1.96635	2.87e-12	1.02e-10
DG1C02068	12.8946	13.2817	7.92386	4.17101	4.53581	5.85142	-1.20077	0.000342171	0.00238328
DG1C02085	48.3802	34.7787	118.779	7.90162	13.5951	5.37706	-2.88222	6.55e-10	1.63e-08
DG1C02086	288.419	584.214	489.122	164.737	198.348	117.973	-1.47599	3.63e-06	4.3e-05
DG1C02095	3.00087	1.94855	0.953829	0.492886	0.843194	0.312118	-1.81745	0.0126026	0.0483889
DG1C02101	17.251	22.3105	21.38	5.8002	5.85177	7.80064	-1.62004	1.32e-09	3.14e-08
DG1C02109	0.322139	0.696777	0.536137	2.39752	4.13936	1.60323	2.41379	5.59e-05	0.000486962
DG1C02110	13.8697	5.56146	7.74828	0.625607	0	0	-5.39602	3.26e-09	7.24e-08
DG1C02111	11.7154	8.73295	11.6419	3.94144	4.91373	3.20526	-1.38558	2.01e-05	0.000197697
DG1C02118	9.22363	6.74794	4.94477	1.88778	1.80671	2.95597	-1.62487	0.000498312	0.00329492
DG1C02119	0.133416	0.0905329	0.227737	5.40161	1.56102	6.97522	4.97719	4.39e-11	1.32e-09
DG1C02122	7.29811	6.75745	8.58954	1.5884	1.53765	2.47878	-1.98589	7.59e-11	2.19e-09
DG1C02128	50.0823	47.8659	58.1309	16.9045	19.4958	19.3186	-1.45861	4.85e-12	1.66e-10
DG1C02133	18.0923	18.9253	28.2756	7.90203	6.59234	8.61051	-1.47101	2.94e-06	3.55e-05
DG1C02139	0	0.0503691	0	1.1196	0.434246	0.835854	5.49598	0.000456673	0.00305973
DG1C02145	35.3168	37.0352	28.1902	13.0456	15.1781	14.3802	-1.21201	1.43e-07	2.31e-06
DG1C02146	18.7202	16.7346	14.6572	7.78661	8.15055	6.58195	-1.12782	1.63e-05	0.000164178
DG1C02150	37.7254	32.72	26.4285	14.3873	18.6896	12.1741	-1.07174	5.09e-05	0.000448824
DG1C02157	83.5094	59.8432	43.9192	140.932	200.098	139.352	1.38615	3.78e-06	4.46e-05
DG1C02158	5.01087	2.65221	3.44875	6.44428	8.7944	12.0429	1.32485	0.000597451	0.00385518
DG1C02165	40.4256	47.2485	52.6781	14.6382	11.8071	17.045	-1.66287	3.82e-10	9.82e-09
DG1C02166	1.633	0.604429	0.304091	7.42474	4.28043	16.12	3.47945	7.54e-06	8.3e-05
DG1C02167	0.935362	0	0.319328	50.6791	28.533	43.0718	6.62519	4.54e-24	5.98e-22
DG1C02176	7.3229	4.7562	1.14286	0.332194	0.262289	1.43045	-2.6753	0.00130987	0.0074902
DG1C02187	4.61814	3.06335	3.72009	0.556105	0.325246	1.81553	-2.04762	0.0014434	0.0081393
DG1C02188	1.14245	1.20162	0.44853	2.35806	2.74503	3.44592	1.64081	0.000245519	0.00178939
DG1C02197	18.2587	17.7218	21.121	7.04693	7.64488	9.12078	-1.23407	1.86e-07	2.93e-06
DG1C02205	24.0897	14.9391	16.5167	3.05452	4.36211	3.87524	-2.27075	2.76e-14	1.29e-12
DG1C02206	0.782466	2.16963	1.65805	17.9605	30.8819	10.9054	3.72146	1.46e-16	8.98e-15
DG1C02208	6.998	4.02149	8.06647	2.30624	3.49618	2.64821	-1.1476	0.00191689	0.0103369
DG1C02225	5.30463	8.77889	4.22127	0.954326	1.00467	1.51944	-2.3688	1.32e-07	2.15e-06
DG1C02241	0.248456	0	0.890627	7.69236	11.3686	7.94372	4.59923	2.88e-09	6.47e-08
DG1C02247	9.36006	8.64979	9.46031	31.5313	22.0783	38.6338	1.77525	1.47e-07	2.37e-06
DG1C02254	16.5274	14.6834	26.1246	79.7471	57.247	78.6091	1.93831	4.16e-10	1.07e-08
DG1C02258	0.585239	2.50192	2.79717	4.83184	10.8583	3.15389	1.70508	0.00480195	0.0222386
DG1C02261	17.8714	17.129	11.3241	5.79644	9.93793	6.66994	-1.02147	0.00185405	0.010042
DG1C02263	1.26619	3.14345	1.54985	0.478075	0.271006	0.558902	-2.16028	0.000389327	0.00266082
DG1C02265	23.4119	11.3587	10.3867	43.5017	34.5011	59.0858	1.63037	8.18e-06	8.9e-05
DG1C02266	7.04353	7.97931	5.37269	23.3374	31.4034	17.1383	1.84294	3.26e-09	7.24e-08
DG1C02267	1.57905	5.17121	3.00597	10.1374	14.4162	7.95188	1.76109	2.96e-05	0.000278817
DG1C02269	1.57781	4.1418	7.65462	0.494436	0.728728	0.801533	-2.69594	2.48e-06	3.05e-05
DG1C02272	0.188966	0.192343	0.161281	0.862578	1.3029	0.265987	2.18769	0.0107576	0.0425278
DG1C02274	1.30206	2.62119	2.31148	0.551283	0.108819	0.314187	-2.64852	3.49e-05	0.00032184
DG1C02278	0	0.250288	0	3.51372	4.3156	0.296673	4.94551	0.00658601	0.0287345
DG1C02282	16.7055	14.7053	9.22014	1.32619	1.86154	2.16483	-2.8971	5.35e-16	3.11e-14
DG1C02294	2.61526	5.06214	4.12754	40.8936	48.2644	44.5366	3.52828	5.24e-32	1.08e-29
DG1C02297	620.749	926.084	836.396	1729.34	1738.16	1363.49	1.04503	1.95e-05	0.000192765
DG1C02302	1.68649	4.78201	4.56494	26.9681	14.7995	16.278	2.42074	4.83e-07	7e-06
DG1C02305	18.6357	29.6505	36.9107	7.02652	7.25676	11.2195	-1.71205	4.88e-07	7.06e-06
DG1C02315	2.95025	1.81131	0.719429	0.278821	0.645767	0.564998	-1.85372	0.013105	0.0498523
DG1C02319	14.4718	10.0385	5.76406	37.4659	26.2725	46.1729	1.88732	4.98e-07	7.17e-06
DG1C02324	5.77851	4.63032	1.00737	0.58562	0	0.148336	-3.92309	0.000510605	0.00336191
DG1C02327	36.6105	30.4457	41.4273	12.4621	19.1118	11.9711	-1.28979	5.37e-06	6.11e-05
DG1C02328	12.1291	5.02977	21.6243	2.59826	6.19473	0.464565	-2.04055	0.00389179	0.0187238
DG1C02348	5.00481	11.1522	6.88065	2.79194	3.67403	2.44797	-1.34507	0.00121471	0.00704399
DG1C02355	11.8327	16.5014	26.0508	36.2798	35.741	50.2478	1.19699	0.000677096	0.00428317
DG1C02356	20.7085	20.9758	20.4002	8.08643	11.5263	8.41618	-1.12051	3.94e-06	4.62e-05
DG1C02359	13.3198	7.40949	3.80706	1.29103	0.388324	1.40149	-2.96325	2.82e-06	3.42e-05
DG1C02361	17.1686	12.1507	14.4684	3.78701	4.16014	3.80916	-1.86998	1.03e-12	3.88e-11
DG1C02362	6.28459	1.56144	2.28068	0.353559	0.0620352	0	-4.57275	1.08e-06	1.45e-05
DG1C02366	1.53059	2.40182	1.04507	0	0.0799491	0.307778	-3.65312	0.000709985	0.00446203
DG1C02377	2.45271	2.06236	4.25954	9.01602	4.27793	10.0356	1.43946	0.00760246	0.0321919
DG1C02382	13.0189	30.8542	22.6375	8.90834	3.04491	8.49837	-1.67573	0.000186714	0.00140605
DG1C02384	10.3358	6.23133	8.71287	2.22487	2.49175	1.96645	-1.89267	9.85e-08	1.64e-06
DG1C02385	110.611	68.0065	35.7144	10.298	30.2507	20.5311	-1.78282	0.000148542	0.00115481
DG1C02391	25.504	9.4438	8.11395	5.29711	3.87704	4.7025	-1.60627	0.000371509	0.0025581
DG1C02417	1.03995	2.08291	6.83727	0.719052	0.756987	0.607115	-2.22992	0.000878537	0.00534576
DG1C02426	17.3269	19.2231	16.558	3.66903	4.68055	6.42896	-1.81749	1.73e-09	4.05e-08
DG1C02428	34.3137	87.615	28.5467	90.8789	114.123	90.9474	1.0005	0.0118132	0.0458686
DG1C02441	26.1928	21.3623	22.8771	9.70804	12.8098	10.6336	-1.06	1.32e-05	0.000135725
DG1C02442	5.8943	3.1963	8.33034	1.90032	1.61336	2.01855	-1.62637	7.41e-05	0.000626368
DG1C02444	65.7151	47.9594	50.5219	27.0747	29.8536	19.5649	-1.07575	7.51e-05	0.000634222
DG1C02446	19.5606	9.203	9.00362	1.46139	2.35482	1.29936	-2.85768	2.22e-12	7.95e-11
DG1C02447	37.3718	30.538	40.0958	11.1411	11.991	15.1979	-1.46645	2.93e-08	5.44e-07
DG1C02452	4.29132	4.82511	4.39511	9.86365	6.63076	12.7029	1.13925	0.00136121	0.00774908
DG1C02457	2.16448	4.7519	2.82537	9.55175	6.9698	8.75607	1.40121	0.000307015	0.00217685
DG1C02462	10.636	9.94144	10.639	4.5339	3.99487	4.49384	-1.23416	1.21e-05	0.000125567
DG1C02464	8.06633	6.42294	6.95057	2.80009	3.32095	3.66299	-1.10429	0.000232141	0.00170328
DG1C02469	97.6702	93.3395	102.478	31.0977	20.2977	48.2521	-1.53004	2.77e-06	3.37e-05
DG1C02472	1.25697	0.90496	1.72696	0.25555	0.461197	0.406876	-1.76442	0.0047743	0.0221679
DG1C02477	2.82531	0.880343	0.590539	0.0686605	0	0.278265	-3.59302	0.00229166	0.0120528
DG1C02485	22.9523	22.6301	14.075	37.1847	29.6078	50.957	1.0082	0.000926008	0.00559344
DG1C02494	6.7596	12.6796	8.30771	23.803	16.7058	15.9615	1.05003	0.00466198	0.0217509
DG1C02496	1.43441	1.68467	1.63862	0.197088	0.345809	0.199688	-2.65686	0.000786952	0.00487216
DG1C02509	36.0737	31.0422	29.6681	16.0426	15.3423	15.6588	-1.01396	1.33e-05	0.000136959
DG1C02513	11.2658	24.0987	43.0881	108.58	58.0366	116.277	1.87741	2.54e-05	0.000243089
DG1C02527	27.2759	32.1107	26.0806	10.6872	10.8782	12.5241	-1.29917	2.22e-08	4.2e-07
DG1C02533	2.36826	3.87413	3.46505	12.1869	11.3454	15.7152	2.04313	1.18e-07	1.94e-06
DG1C02537	29.1521	19.5322	14.627	6.01948	5.84484	5.26991	-1.85903	2.76e-08	5.14e-07
DG1C02539	0	0.306576	0.0881369	0.717323	0.863047	0.986352	2.72852	0.0111455	0.043719
DG1C02541	0.328989	0.753452	1.17931	2.64438	3.60874	2.1831	1.92684	0.00671039	0.0291245
DG1C02544	14.8909	16.4982	12.8891	2.58918	1.23899	3.89526	-2.48996	5.97e-09	1.26e-07
DG1C02575	5.50901	5.0404	6.5298	34.3484	27.7024	21.3589	2.31381	3.02e-14	1.4e-12
DG1C02586	0.81996	1.55794	5.31868	0.260375	0.274111	0	-3.82519	0.000129361	0.00102302
DG1C02591	32.9531	27.7918	32.1429	13.8276	11.803	13.6313	-1.21493	0.00163169	0.00901867
DG1C02593	0.017862	0.236355	0.219528	1.99938	1.81376	1.40079	3.48785	4.14e-08	7.49e-07
DG1C02596	50.5076	39.6748	31.8545	14.5671	17.8566	15.568	-1.31946	5.8e-07	8.21e-06
DG1C02597	22.7898	12.8457	15.9999	3.86645	9.36965	4.21311	-1.5383	0.000268931	0.00193831
DG1C02604	0.880679	0.0747012	1.39055	0	0	0.132818	-4.10295	0.005404	0.0244447
DG1C02612	5.1834	5.39967	7.46545	15.4309	15.7881	9.47841	1.199	0.000252951	0.00183753
DG1C02616	1.37352	0.510831	0.243475	5.41001	3.64242	5.67259	2.81689	2.82e-07	4.3e-06
DG1C02619	3.78199	2.30974	4.88056	0.630501	0.0948234	1.18638	-2.48711	0.00118897	0.00691488
DG1C02639	10.4473	11.7033	11.8357	4.37854	5.5607	5.77423	-1.08587	0.000509319	0.0033553
DG1C02643	3.73892	3.80573	6.99847	49.8964	13.8999	39.8215	2.85954	9.47e-09	1.92e-07
DG1C02645	0.545466	1.4385	1.37125	2.74578	3.20146	2.54269	1.36578	0.00277967	0.0141535
DG1C02646	3.25729	1.06951	9.68536	0.375364	1.58067	0.380316	-2.5597	0.00572088	0.0255423
DG1C02648	16.4625	7.82941	7.26754	3.34612	2.98891	3.35601	-1.67581	1.02e-05	0.000108001
DG1C02649	15.6328	11.8371	10.3485	5.5998	4.77991	6.97708	-1.09584	0.00133537	0.00761657
DG1C02656	9.99579	17.495	10.1127	5.22569	5.65419	3.52975	-1.3594	0.00242316	0.0126385
DG1C02664	276.184	239.346	272.915	42.1219	45.3588	56.1547	-2.42871	1.21e-26	1.84e-24
DG1C02682	7.27318	7.512	12.5977	2.67468	3.48621	2.70996	-1.59949	0.000651853	0.00414842
DG1C02690	11.4135	11.9603	11.4307	35.0059	32.8928	22.7135	1.40596	1.17e-07	1.93e-06
DG1C02703	33.5415	28.5176	26.8086	76.9062	95.1445	76.9686	1.5133	2.19e-09	5.02e-08
DG1C02707	7.12701	7.13828	5.48914	2.37631	1.78691	3.57709	-1.32329	0.00157474	0.00874352
DG1C02718	0	0	0	3.4358	0.964547	1.39245	5.77455	0.00159832	0.00885521
DG1C02720	40.7243	28.2201	72.2255	27.9459	19.3251	17.4884	-1.09759	0.00490572	0.0226459
DG1C02732	0.692876	0.2244	0.709634	1.98768	5.29058	0.873957	2.352	0.000873336	0.00531773
DG1C02747	7.3847	4.8383	6.17236	18.9014	19.4729	12.1868	1.48461	3.34e-05	0.000309785
DG1C02751	0.209226	0	0.214286	2.49145	5.50807	1.00973	4.43499	0.00324885	0.0161674
DG1C02759	9.69583	9.4743	9.93033	1.84732	2.91717	3.27546	-1.82901	0.00104946	0.00620153
DG1C02773	445.208	342.01	559.351	93.3252	89.4824	82.6705	-2.31549	8.64e-21	8.56e-19
DG1C02780	2.16048	8.1806	7.78884	18.8321	24.1591	19.8104	1.81892	9.02e-05	0.00074509
DG1C02814	34.8514	29.1893	41.9479	14.7868	13.1587	12.4987	-1.36298	3.9e-07	5.76e-06
DG1C02826	14.1606	17.1612	14.4124	7.42999	6.82341	5.9263	-1.15447	2.32e-05	0.000224536
DG1C02829	6.27732	5.72849	5.54236	13.3298	18.7624	12.8341	1.38291	6.23e-07	8.77e-06
DG1C02837	3.45677	1.40741	5.66461	17.2885	17.7672	19.6019	2.40506	0.000128561	0.0010176
DG1C02841	33.3791	18.9205	34.5958	8.92539	15.5351	5.66703	-1.50182	0.000416341	0.00282334
DG1C02854	1.03703	0.150794	1.82077	9.34992	5.94305	2.50237	2.59039	0.00246772	0.0128261
DG1C02855	0.203861	0.830014	2.29671	7.28271	12.0115	8.85454	3.11031	7.2e-05	0.000610519
DG1C02867	24.6816	34.2887	23.6252	6.71656	8.77767	10.1139	-1.66228	2.23e-09	5.09e-08
DG1C02871	13.4724	41.6075	27.735	108.789	83.7001	150.012	2.07428	1.13e-07	1.87e-06
DG1C02873	69.4811	60.0046	86.8482	21.0882	22.8507	26.6599	-1.58758	1.67e-10	4.53e-09
DG1C02875	3.21596	2.65966	3.29375	1.31641	0.671932	1.77837	-1.25413	0.00754395	0.0319961
DG1C02879	16.79	20.3297	19.9212	5.51474	4.91899	5.99385	-1.76895	3.66e-14	1.67e-12
DG1C02887	0	0.139128	0.069996	1.95319	1.54217	3.46316	5.09045	5.53e-06	6.26e-05
DG1C02895	11.4017	11.472	14.7646	32.9283	26.6152	31.7815	1.30601	1.77e-05	0.000176851
DG1C02897	6.29476	4.63553	4.73757	1.98752	3.43747	1.9562	-1.05961	0.00303989	0.0152781
DG1C02899	2.20594	0.561339	0.70603	13.4625	11.4073	9.81421	3.34348	3.21e-08	5.92e-07
DG1C02908	163.362	152.619	262.886	94.381	60.3329	80.8701	-1.27024	2.16e-05	0.000211661
DG1C02918	5.15371	5.13536	2.66696	12.597	13.1256	10.2106	1.49706	3.93e-05	0.000357667
DG1C02943	8.57304	12.0958	10.4322	3.23446	2.66023	4.40364	-1.56661	0.000105745	0.000857295
DG1C02945	43.4122	31.287	66.2332	23.0548	18.8914	19.2651	-1.17579	0.000435552	0.00293526
DG1C02946	91.4621	90.2245	228.286	53.2898	53.2519	51.3452	-1.34896	0.000257101	0.00186227
DG1C02947	6.39325	18.0207	8.31077	41.8718	18.8037	32.634	1.53623	0.00256457	0.0132475
DG1C02948	1.46218	0.465094	0.842366	0.0544111	0.114563	0.0551288	-3.60626	0.00151368	0.00845831
DG1C02962	140.608	121.138	137.933	38.5201	43.6895	44.8992	-1.62529	1.04e-14	5.13e-13
DG1C02969	0.596293	10.0146	11.6036	0.355032	0	1.79858	-3.3318	0.00982914	0.0395153
DG1C02988	2.68792	2.04476	3.01373	39.2515	61.8237	44.958	4.26452	9.74e-49	5.62e-46
DG1C02995	7.88798	8.22008	6.7323	25.2716	11.772	14.0487	1.18665	0.00933296	0.0378705
DG1C02999	2.46063	1.00184	3.88103	0.996239	0.308469	0.771879	-1.7921	0.0111845	0.0438473
DG1C03005	3.4833	1.50235	2.29774	0.351517	0.814135	0.569846	-2.04387	0.00274439	0.0140192
DG1C03011	24.4674	24.6051	19.8029	44.1803	49.9533	45.1773	1.04293	1.26e-06	1.66e-05
DG1C03015	13.7053	12.6785	20.9388	6.5371	6.88197	7.49122	-1.15054	0.000141926	0.0011105
DG1C03018	77.0337	72.3785	94.1494	24.3907	25.7896	23.8761	-1.69053	4.8e-15	2.46e-13
DG1C03031	17.4832	18.3011	19.2965	3.62754	4.40005	5.27339	-2.0224	7.02e-14	3.1e-12
DG1C03033	12.8238	17.3926	15.4696	34.0831	33.2294	32.2996	1.15085	8.15e-07	1.12e-05
DG1C03047	5.06222	4.3171	2.89594	0.977526	2.62991	1.32056	-1.29151	0.0110783	0.0435087
DG1C03054	10.6329	12.7469	18.634	48.7236	38.8532	47.2283	1.70892	1.92e-09	4.46e-08
DG1C03067	10.1888	7.6506	6.36376	0.755811	0.0837562	1.49126	-3.34475	4.61e-08	8.22e-07
DG1C03070	23.7985	19.3465	30.9175	13.599	9.51091	13.1039	-1.00456	0.00154491	0.00860325
DG1C03073	0.682518	0.416828	0.251649	1.59297	2.60108	1.05403	1.98233	0.000967275	0.00580478
DG1C03077	6.303	3.41344	3.7243	2.35753	1.51953	2.14489	-1.13063	0.00871107	0.0358842
DG1C03081	1.47402	0.0661924	0.133207	0.0258127	0.0543489	0.104613	-3.14794	0.0121835	0.0470017
DG1C03082	30.6922	19.6972	24.275	4.7159	4.96469	4.66952	-2.3521	4.86e-18	3.6e-16
DG1C03084	24.7598	21.6899	16.8644	66.537	50.0879	65.0775	1.54744	4.65e-09	1e-07
DG1C03106	21.0053	20.8731	23.9392	48.2448	26.7233	56.9278	1.03021	0.00131951	0.00754052
DG1C03107	63.1725	70.5027	50.9815	169.386	152.267	155.772	1.39648	4.49e-10	1.15e-08
DG1C03108	24.9532	21.4318	14.7092	5.95294	5.41723	6.79818	-1.72253	1.8e-08	3.46e-07
DG1C03111	117.303	187.345	230.376	745.27	648.57	1312.76	2.36712	8.41e-12	2.78e-10
DG1C03120	6.87859	7.70619	5.28372	3.05833	3.21967	2.72144	-1.11672	0.000159791	0.00123103
DG1C03135	1.81766	1.23342	1.11697	7.57562	6.68404	5.84804	2.29574	8.61e-08	1.45e-06
DG1C03150	7.96634	5.30262	7.55696	2.3414	2.74445	2.51903	-1.426	1.78e-06	2.27e-05
DG1C03159	26.6308	15.1406	19.9647	6.4995	7.5943	7.01943	-1.5205	1.92e-06	2.43e-05
DG1C03165	10.2752	12.3844	5.39481	3.22455	4.92924	4.25169	-1.15106	0.00315241	0.015762
DG1C03175	6.30906	5.48527	6.03087	1.53386	2.07615	2.50559	-1.5155	4.06e-06	4.75e-05
DG1C03179	178.888	87.9485	46.5152	11.8919	21.5548	5.44812	-2.98422	7.83e-09	1.61e-07
DG1C03181	0.34905	1.42115	0.953312	0	0	0	-5.09818	0.00931064	0.0378014
DG1C03184	81.5366	35.7571	15.2679	0.308724	0.162505	0.469194	-7.10543	9.92e-19	7.8e-17
DG1C03192	51.6788	49.0493	50.4461	13.4508	23.0335	16.9037	-1.47434	5.86e-08	1.02e-06
DG1C03210	3.62305	3.48291	1.33997	0.59921	0.252329	0.607115	-2.50399	0.00331544	0.0164394
DG1C03223	62.9304	47.0522	54.1875	144.232	133.806	126.392	1.32748	1.01e-09	2.44e-08
DG1C03225	2.49649	1.74907	3.12137	0.0386079	0.0812895	0.273821	-4.19451	7.8e-09	1.61e-07
DG1C03226	1.76888	2.48638	2.52338	0.90273	0.739165	0.685979	-1.51555	0.000193891	0.00145259
DG1C03227	3.40739	2.10198	2.74954	0.24591	0.90609	0.37373	-2.41544	0.00402337	0.0192327
DG1C03252	0.824844	0.524739	0.633595	3.315	6.46275	2.23915	2.62419	0.000345716	0.00240036
DG1C03257	3.69231	4.21109	5.96857	1.35082	1.03171	0.992936	-2.01209	3.62e-08	6.62e-07
DG1C03273	8.19134	8.5382	9.46546	22.9293	25.3531	21.4294	1.43884	3.4e-11	1.04e-09
DG1C03280	16.8095	4.02035	12.7004	1.42195	1.49697	2.43812	-2.61577	8.03e-06	8.77e-05
[truncated: 7,266 more rows]

## Sheet: AB 24 vs AB 0h
Gene ID	AB_0h_1	AB_0h_2	AB_0h_3	AB_24h_1	AB_24h_2	AB_24h_3	log2(foldchange)	pvalue	padj
[truncated: 11,215 more rows]
