# Supplementary material for: Comparative transcriptomic analysis of the gene expression and underlying molecular mechanism of submergence stress response in orchardgrass roots
Source: Front Plant Sci. 2023 Jan 10;13:1104755. doi: 10.3389/fpls.2022.1104755 (PMC9871833; doi:10.3389/fpls.2022.1104755)
Supplement: Supplementary Table 4 — The list of GO enrichment. [file Table_4.xls]

## Sheet: DB 8h vs DB 0h
Category	GOID	Description	GeneRatio	BgRatio	pvalue	padj	geneID	geneName	Count	Up	Up_Gene_id	Down	Down_Gene_id
BP	GO:0034637	cellular carbohydrate biosynthetic process	31/2069	81/9406	0.000632886	0.241265	DG7C02150/DG1C00674/DG3C05944/DG3C00859/DG3C04145/DG1C02206/DG6C04662/DG6C02834/DG4C06134/DG6C01065/DG2C06697/DG2C03577/DG2C04057/DG3C04147/DG3C03717/DG2C04056/novel.14633/DG3C05401/DG1C06753/DG1C02205/DG5C03653/DG5C04318/DG5C04176/DG1C01508/DG1C02867/DG3C06823/DG6C01077/DG6C03659/novel.8692/DG7C01528/DG3C04059	-/-/-/-/-/-/-/-/-/-/-/-/-/-/-/-/-/-/-/-/-/-/-/-/-/-/-/-/-/-/-	31	7	DG3C00859/DG1C02206/DG2C06697/DG3C05401/DG1C01508/DG6C01077/novel.8692	24	DG7C02150/DG1C00674/DG3C05944/DG3C04145/DG6C04662/DG6C02834/DG4C06134/DG6C01065/DG2C03577/DG2C04057/DG3C04147/DG3C03717/DG2C04056/novel.14633/DG1C06753/DG1C02205/DG5C03653/DG5C04318/DG5C04176/DG1C02867/DG3C06823/DG6C03659/DG7C01528/DG3C04059
BP	GO:0016051	carbohydrate biosynthetic process	33/2069	91/9406	0.00128627	0.241265	DG6C05659/DG7C02150/DG1C00674/DG3C05944/DG3C00859/DG3C04145/DG1C02206/DG6C04662/DG6C02834/DG4C06134/DG6C01065/DG2C06697/DG2C03577/DG2C04057/DG3C04147/DG3C03717/DG2C04056/novel.14633/DG3C05401/DG2C05600/DG1C06753/DG1C02205/DG5C03653/DG5C04318/DG5C04176/DG1C01508/DG1C02867/DG3C06823/DG6C01077/DG6C03659/novel.8692/DG7C01528/DG3C04059	-/-/-/-/-/-/-/-/-/-/-/-/-/-/-/-/-/-/-/-/-/-/-/-/-/-/-/-/-/-/-/-/-	33	8	DG6C05659/DG3C00859/DG1C02206/DG2C06697/DG3C05401/DG1C01508/DG6C01077/novel.8692	25	DG7C02150/DG1C00674/DG3C05944/DG3C04145/DG6C04662/DG6C02834/DG4C06134/DG6C01065/DG2C03577/DG2C04057/DG3C04147/DG3C03717/DG2C04056/novel.14633/DG2C05600/DG1C06753/DG1C02205/DG5C03653/DG5C04318/DG5C04176/DG1C02867/DG3C06823/DG6C03659/DG7C01528/DG3C04059
BP	GO:0030243	cellulose metabolic process	17/2069	39/9406	0.0020844	0.241265	DG7C02150/DG1C00674/DG3C05944/DG3C04145/DG1C02206/DG6C04662/DG4C06134/DG2C03577/DG3C04147/novel.14633/DG1C06753/DG1C02205/DG5C04318/DG5C04176/DG1C02867/DG6C03659/DG3C04059	-/-/-/-/-/-/-/-/-/-/-/-/-/-/-/-/-	17	1	DG1C02206	16	DG7C02150/DG1C00674/DG3C05944/DG3C04145/DG6C04662/DG4C06134/DG2C03577/DG3C04147/novel.14633/DG1C06753/DG1C02205/DG5C04318/DG5C04176/DG1C02867/DG6C03659/DG3C04059
BP	GO:0030244	cellulose biosynthetic process	17/2069	39/9406	0.0020844	0.241265	DG7C02150/DG1C00674/DG3C05944/DG3C04145/DG1C02206/DG6C04662/DG4C06134/DG2C03577/DG3C04147/novel.14633/DG1C06753/DG1C02205/DG5C04318/DG5C04176/DG1C02867/DG6C03659/DG3C04059	-/-/-/-/-/-/-/-/-/-/-/-/-/-/-/-/-	17	1	DG1C02206	16	DG7C02150/DG1C00674/DG3C05944/DG3C04145/DG6C04662/DG4C06134/DG2C03577/DG3C04147/novel.14633/DG1C06753/DG1C02205/DG5C04318/DG5C04176/DG1C02867/DG6C03659/DG3C04059
BP	GO:0044262	cellular carbohydrate metabolic process	42/2069	127/9406	0.00249756	0.241265	DG7C02150/DG3C07083/DG1C00674/DG3C05944/DG3C00859/DG3C04145/DG1C02206/DG6C04662/DG6C02834/DG4C06134/DG6C01065/DG2C06697/DG2C03577/DG2C04057/DG3C04147/DG3C03717/DG2C04451/DG2C04056/novel.14633/DG3C01104/DG3C05401/DG1C06753/DG1C02205/DG5C03653/DG6C03102/DG2C03923/DG5C04318/DG7C04891/DG5C04176/DG1C01508/DG1C02867/DG3C01041/DG3C06823/DG6C01077/DG6C03659/novel.8692/novel.9632/DG7C01528/DG1C06013/DG2C0…	-/-/-/-/-/-/-/-/-/-/-/-/-/-/-/-/-/-/-/-/-/-/-/-/-/-/-/-/-/-/-/-/-/-/-/-/-/-/-/-/-/-	42	13	DG3C07083/DG3C00859/DG1C02206/DG2C06697/DG3C05401/DG6C03102/DG2C03923/DG7C04891/DG1C01508/DG6C01077/novel.8692/novel.9632/DG1C06014	29	DG7C02150/DG1C00674/DG3C05944/DG3C04145/DG6C04662/DG6C02834/DG4C06134/DG6C01065/DG2C03577/DG2C04057/DG3C04147/DG3C03717/DG2C04451/DG2C04056/novel.14633/DG3C01104/DG1C06753/DG1C02205/DG5C03653/DG5C04318/DG5C04176/DG1C02867/DG3C01041/DG3C06823/DG6C03659/DG7C01528/DG1C06013/DG2C05468/DG3C04059
BP	GO:0006979	response to oxidative stress	56/2069	186/9406	0.00570914	0.312132	DG5C02428/DG6C05216/DG2C04168/DG6C05219/DG1C06803/DG2C04165/DG7C03828/DG3C06505/DG7C02740/DG2C03109/DG4C03045/novel.13309/DG6C05229/DG1C00460/DG3C02604/DG3C02608/DG2C04170/DG2C04481/DG3C02599/DG2C06768/DG5C02099/novel.9523/DG6C05008/DG7C02886/DG1C01351/DG3C05683/DG2C07101/DG1C00477/DG2C04166/DG2C04163/DG6C01253/DG2C05408/DG3C02602/DG7C04368/DG3C05682/DG1C00735/DG3C06723/DG1C01360/DG2C02949/DG1C06…	-/-/-/-/-/-/-/-/-/-/-/-/-/-/-/-/-/-/-/-/-/-/-/-/-/-/-/-/-/-/-/-/-/-/-/-/-/-/-/-/-/-/-/-/-/-/-/-/-/-/-/-/-/-/-/-	56	6	DG7C03828/DG7C02740/DG2C03109/DG2C06768/DG7C02886/DG1C07292	50	DG5C02428/DG6C05216/DG2C04168/DG6C05219/DG1C06803/DG2C04165/DG3C06505/DG4C03045/novel.13309/DG6C05229/DG1C00460/DG3C02604/DG3C02608/DG2C04170/DG2C04481/DG3C02599/DG5C02099/novel.9523/DG6C05008/DG1C01351/DG3C05683/DG2C07101/DG1C00477/DG2C04166/DG2C04163/DG6C01253/DG2C05408/DG3C02602/DG7C04368/DG3C05682/DG1C00735/DG3C06723/DG1C01360/DG2C02949/DG1C06651/DG6C05007/DG6C05218/DG3C02610/DG1C03712/DG3C06…
BP	GO:0005984	disaccharide metabolic process	16/2069	39/9406	0.00577238	0.312132	DG3C07083/DG3C00859/DG6C02834/DG6C01065/DG2C04057/DG3C03717/DG2C04451/DG2C04056/DG6C03102/DG2C03923/DG7C04891/DG1C01508/DG3C06823/DG6C01077/novel.9632/DG7C01528	-/-/-/-/-/-/-/-/-/-/-/-/-/-/-/-	16	8	DG3C07083/DG3C00859/DG6C03102/DG2C03923/DG7C04891/DG1C01508/DG6C01077/novel.9632	8	DG6C02834/DG6C01065/DG2C04057/DG3C03717/DG2C04451/DG2C04056/DG3C06823/DG7C01528
BP	GO:0005991	trehalose metabolic process	11/2069	24/9406	0.00803054	0.312132	DG3C00859/DG6C02834/DG6C01065/DG2C04057/DG3C03717/DG2C04056/DG6C03102/DG1C01508/DG3C06823/DG6C01077/DG7C01528	-/-/-/-/-/-/-/-/-/-/-	11	4	DG3C00859/DG6C03102/DG1C01508/DG6C01077	7	DG6C02834/DG6C01065/DG2C04057/DG3C03717/DG2C04056/DG3C06823/DG7C01528
BP	GO:0000271	polysaccharide biosynthetic process	20/2069	54/9406	0.00840107	0.312132	DG7C02150/DG1C00674/DG3C05944/DG3C04145/DG1C02206/DG6C04662/DG4C06134/DG2C06697/DG2C03577/DG3C04147/novel.14633/DG1C06753/DG1C02205/DG5C03653/DG5C04318/DG5C04176/DG1C02867/DG6C03659/novel.8692/DG3C04059	-/-/-/-/-/-/-/-/-/-/-/-/-/-/-/-/-/-/-/-	20	3	DG1C02206/DG2C06697/novel.8692	17	DG7C02150/DG1C00674/DG3C05944/DG3C04145/DG6C04662/DG4C06134/DG2C03577/DG3C04147/novel.14633/DG1C06753/DG1C02205/DG5C03653/DG5C04318/DG5C04176/DG1C02867/DG6C03659/DG3C04059
BP	GO:0009250	glucan biosynthetic process	20/2069	54/9406	0.00840107	0.312132	DG7C02150/DG1C00674/DG3C05944/DG3C04145/DG1C02206/DG6C04662/DG4C06134/DG2C06697/DG2C03577/DG3C04147/novel.14633/DG1C06753/DG1C02205/DG5C03653/DG5C04318/DG5C04176/DG1C02867/DG6C03659/novel.8692/DG3C04059	-/-/-/-/-/-/-/-/-/-/-/-/-/-/-/-/-/-/-/-	20	3	DG1C02206/DG2C06697/novel.8692	17	DG7C02150/DG1C00674/DG3C05944/DG3C04145/DG6C04662/DG4C06134/DG2C03577/DG3C04147/novel.14633/DG1C06753/DG1C02205/DG5C03653/DG5C04318/DG5C04176/DG1C02867/DG6C03659/DG3C04059
BP	GO:0033692	cellular polysaccharide biosynthetic process	20/2069	54/9406	0.00840107	0.312132	DG7C02150/DG1C00674/DG3C05944/DG3C04145/DG1C02206/DG6C04662/DG4C06134/DG2C06697/DG2C03577/DG3C04147/novel.14633/DG1C06753/DG1C02205/DG5C03653/DG5C04318/DG5C04176/DG1C02867/DG6C03659/novel.8692/DG3C04059	-/-/-/-/-/-/-/-/-/-/-/-/-/-/-/-/-/-/-/-	20	3	DG1C02206/DG2C06697/novel.8692	17	DG7C02150/DG1C00674/DG3C05944/DG3C04145/DG6C04662/DG4C06134/DG2C03577/DG3C04147/novel.14633/DG1C06753/DG1C02205/DG5C03653/DG5C04318/DG5C04176/DG1C02867/DG6C03659/DG3C04059
BP	GO:0051273	beta-glucan metabolic process	20/2069	54/9406	0.00840107	0.312132	DG7C02150/DG1C00674/DG3C05944/DG3C04145/DG1C02206/DG6C04662/DG4C06134/DG2C06697/DG2C03577/DG3C04147/novel.14633/DG1C06753/DG1C02205/DG5C03653/DG5C04318/DG5C04176/DG1C02867/DG6C03659/novel.8692/DG3C04059	-/-/-/-/-/-/-/-/-/-/-/-/-/-/-/-/-/-/-/-	20	3	DG1C02206/DG2C06697/novel.8692	17	DG7C02150/DG1C00674/DG3C05944/DG3C04145/DG6C04662/DG4C06134/DG2C03577/DG3C04147/novel.14633/DG1C06753/DG1C02205/DG5C03653/DG5C04318/DG5C04176/DG1C02867/DG6C03659/DG3C04059
BP	GO:0051274	beta-glucan biosynthetic process	20/2069	54/9406	0.00840107	0.312132	DG7C02150/DG1C00674/DG3C05944/DG3C04145/DG1C02206/DG6C04662/DG4C06134/DG2C06697/DG2C03577/DG3C04147/novel.14633/DG1C06753/DG1C02205/DG5C03653/DG5C04318/DG5C04176/DG1C02867/DG6C03659/novel.8692/DG3C04059	-/-/-/-/-/-/-/-/-/-/-/-/-/-/-/-/-/-/-/-	20	3	DG1C02206/DG2C06697/novel.8692	17	DG7C02150/DG1C00674/DG3C05944/DG3C04145/DG6C04662/DG4C06134/DG2C03577/DG3C04147/novel.14633/DG1C06753/DG1C02205/DG5C03653/DG5C04318/DG5C04176/DG1C02867/DG6C03659/DG3C04059
BP	GO:0072525	pyridine-containing compound biosynthetic process	21/2069	58/9406	0.00939243	0.324039	DG6C00996/DG3C06667/DG7C04151/DG6C05659/DG2C02324/DG3C02444/DG5C05662/DG1C07053/DG3C06168/DG5C06336/novel.4280/DG6C04544/DG2C01754/DG5C02237/DG1C04326/DG4C06133/DG6C02081/DG4C02705/DG5C01317/DG2C04597/DG1C05810	-/-/-/-/-/-/-/-/-/-/-/-/-/-/-/-/-/-/-/-/-	21	17	DG6C00996/DG3C06667/DG7C04151/DG6C05659/DG2C02324/DG3C02444/DG5C05662/DG1C07053/DG3C06168/novel.4280/DG6C04544/DG2C01754/DG5C02237/DG4C06133/DG4C02705/DG5C01317/DG2C04597	4	DG5C06336/DG1C04326/DG6C02081/DG1C05810
BP	GO:0009108	coenzyme biosynthetic process	27/2069	80/9406	0.0102021	0.328508	DG6C00996/DG3C06667/DG7C04151/DG6C05659/DG2C02324/DG3C02444/DG5C05662/DG5C02431/DG1C07053/DG5C02432/DG3C06168/DG5C06336/novel.4280/DG6C04544/DG2C01754/DG5C02237/DG1C04326/DG4C06133/DG6C02081/DG4C02705/DG1C01566/DG2C04745/DG5C01317/DG5C01706/DG2C04597/DG1C05810/DG3C03698	-/-/-/-/-/-/-/-/-/-/-/-/-/-/-/-/-/-/-/-/-/-/-/-/-/-/-	27	20	DG6C00996/DG3C06667/DG7C04151/DG6C05659/DG2C02324/DG3C02444/DG5C05662/DG1C07053/DG3C06168/novel.4280/DG6C04544/DG2C01754/DG5C02237/DG4C06133/DG4C02705/DG1C01566/DG5C01317/DG5C01706/DG2C04597/DG3C03698	7	DG5C02431/DG5C02432/DG5C06336/DG1C04326/DG6C02081/DG2C04745/DG1C05810
BP	GO:0006790	sulfur compound metabolic process	14/2069	35/9406	0.0123103	0.360058	DG4C05756/DG5C02431/DG4C04775/DG5C02432/DG5C03561/novel.9352/DG4C00243/DG4C02319/DG1C06995/DG6C03697/DG5C00009/DG1C05930/DG5C04067/DG1C02031	-/-/-/-/-/-/-/-/-/-/-/-/-/-	14	3	DG5C03561/novel.9352/DG1C06995	11	DG4C05756/DG5C02431/DG4C04775/DG5C02432/DG4C00243/DG4C02319/DG6C03697/DG5C00009/DG1C05930/DG5C04067/DG1C02031
BP	GO:0072524	pyridine-containing compound metabolic process	22/2069	63/9406	0.0126728	0.360058	DG6C00996/DG3C06667/DG7C04151/DG6C05659/DG2C02324/DG3C02444/DG5C05662/DG1C07053/DG3C06168/DG5C06336/novel.4280/DG6C04544/DG2C01754/DG5C02237/DG1C04326/DG4C06133/DG6C02081/DG4C02705/DG5C01317/DG2C04597/DG1C05810/DG1C03159	-/-/-/-/-/-/-/-/-/-/-/-/-/-/-/-/-/-/-/-/-/-	22	17	DG6C00996/DG3C06667/DG7C04151/DG6C05659/DG2C02324/DG3C02444/DG5C05662/DG1C07053/DG3C06168/novel.4280/DG6C04544/DG2C01754/DG5C02237/DG4C06133/DG4C02705/DG5C01317/DG2C04597	5	DG5C06336/DG1C04326/DG6C02081/DG1C05810/DG1C03159
BP	GO:0006629	lipid metabolic process	89/2069	328/9406	0.0147222	0.395047	DG2C06019/DG5C05409/DG5C05796/DG7C00553/DG4C02129/DG6C02741/DG2C05292/DG7C02748/DG1C04195/DG4C04376/DG3C01792/DG7C01090/DG1C01675/DG1C01669/DG1C04062/DG3C06598/DG6C02914/DG5C02014/DG3C02878/DG5C03380/DG2C06812/DG4C02461/DG7C00040/DG3C06976/DG7C01084/DG4C05128/DG3C00540/DG6C04886/DG7C01977/DG4C02693/DG5C02532/DG7C04443/DG3C00795/DG7C01088/DG2C02841/DG7C03587/DG1C01707/DG4C04911/DG3C00888/DG7C00676…	-/-/-/-/-/-/-/-/-/-/-/-/-/-/-/-/-/-/-/-/-/-/-/-/-/-/-/-/-/-/-/-/-/-/-/-/-/-/-/-/-/-/-/-/-/-/-/-/-/-/-/-/-/-/-/-/-/-/-/-/-/-/-/-/-/-/-/-/-/-/-/-/-/-/-/-/-/-/-/-/-/-/-/-/-/-/-/-/-	89	22	DG5C05409/DG5C05796/DG3C01792/DG1C01675/DG1C01669/DG1C04062/DG4C02461/DG7C00040/DG7C01977/DG1C01707/DG3C00888/DG3C05562/DG4C01259/DG3C03594/DG3C05401/DG5C04184/DG2C03610/DG1C00826/DG6C03621/DG1C04786/DG2C00598/DG2C00796	67	DG2C06019/DG7C00553/DG4C02129/DG6C02741/DG2C05292/DG7C02748/DG1C04195/DG4C04376/DG7C01090/DG3C06598/DG6C02914/DG5C02014/DG3C02878/DG5C03380/DG2C06812/DG3C06976/DG7C01084/DG4C05128/DG3C00540/DG6C04886/DG4C02693/DG5C02532/DG7C04443/DG3C00795/DG7C01088/DG2C02841/DG7C03587/DG4C04911/DG7C00676/DG6C02273/DG2C03841/DG3C03926/DG5C03377/DG6C05185/DG2C03928/DG4C02250/DG6C00261/DG5C05359/DG1C05204/DG4C02252…
BP	GO:0005992	trehalose biosynthetic process	10/2069	23/9406	0.0173523	0.441115	DG3C00859/DG6C02834/DG6C01065/DG2C04057/DG3C03717/DG2C04056/DG1C01508/DG3C06823/DG6C01077/DG7C01528	-/-/-/-/-/-/-/-/-/-	10	3	DG3C00859/DG1C01508/DG6C01077	7	DG6C02834/DG6C01065/DG2C04057/DG3C03717/DG2C04056/DG3C06823/DG7C01528
BP	GO:0051186	cofactor metabolic process	37/2069	122/9406	0.0193514	0.443905	DG6C00996/DG3C06667/DG7C04151/DG6C05659/DG2C02324/DG3C02444/DG5C05662/DG1C06102/DG5C02431/DG1C07053/DG5C02432/DG5C03561/DG3C06168/DG5C06336/novel.4280/DG6C04544/novel.9352/DG2C01754/DG5C02237/DG1C04326/DG4C06133/DG6C02081/DG3C03402/DG7C03540/DG1C06995/DG4C02705/DG1C01566/DG6C03697/DG2C04745/DG5C01317/DG5C01706/DG2C04597/DG1C05810/DG5C00009/DG1C03159/DG1C05930/DG3C03698	-/-/-/-/-/-/-/-/-/-/-/-/-/-/-/-/-/-/-/-/-/-/-/-/-/-/-/-/-/-/-/-/-/-/-/-/-	37	24	DG6C00996/DG3C06667/DG7C04151/DG6C05659/DG2C02324/DG3C02444/DG5C05662/DG1C06102/DG1C07053/DG5C03561/DG3C06168/novel.4280/DG6C04544/novel.9352/DG2C01754/DG5C02237/DG4C06133/DG1C06995/DG4C02705/DG1C01566/DG5C01317/DG5C01706/DG2C04597/DG3C03698	13	DG5C02431/DG5C02432/DG5C06336/DG1C04326/DG6C02081/DG3C03402/DG7C03540/DG6C03697/DG2C04745/DG1C05810/DG5C00009/DG1C03159/DG1C05930
BP	GO:0009311	oligosaccharide metabolic process	16/2069	44/9406	0.0209298	0.443905	DG3C07083/DG3C00859/DG6C02834/DG6C01065/DG2C04057/DG3C03717/DG2C04451/DG2C04056/DG6C03102/DG2C03923/DG7C04891/DG1C01508/DG3C06823/DG6C01077/novel.9632/DG7C01528	-/-/-/-/-/-/-/-/-/-/-/-/-/-/-/-	16	8	DG3C07083/DG3C00859/DG6C03102/DG2C03923/DG7C04891/DG1C01508/DG6C01077/novel.9632	8	DG6C02834/DG6C01065/DG2C04057/DG3C03717/DG2C04451/DG2C04056/DG3C06823/DG7C01528
BP	GO:0006732	coenzyme metabolic process	28/2069	90/9406	0.0277842	0.443905	DG6C00996/DG3C06667/DG7C04151/DG6C05659/DG2C02324/DG3C02444/DG5C05662/DG5C02431/DG1C07053/DG5C02432/DG3C06168/DG5C06336/novel.4280/DG6C04544/DG2C01754/DG5C02237/DG1C04326/DG4C06133/DG6C02081/DG4C02705/DG1C01566/DG2C04745/DG5C01317/DG5C01706/DG2C04597/DG1C05810/DG1C03159/DG3C03698	-/-/-/-/-/-/-/-/-/-/-/-/-/-/-/-/-/-/-/-/-/-/-/-/-/-/-/-	28	20	DG6C00996/DG3C06667/DG7C04151/DG6C05659/DG2C02324/DG3C02444/DG5C05662/DG1C07053/DG3C06168/novel.4280/DG6C04544/DG2C01754/DG5C02237/DG4C06133/DG4C02705/DG1C01566/DG5C01317/DG5C01706/DG2C04597/DG3C03698	8	DG5C02431/DG5C02432/DG5C06336/DG1C04326/DG6C02081/DG2C04745/DG1C05810/DG1C03159
BP	GO:0009073	aromatic amino acid family biosynthetic process	7/2069	15/9406	0.029686	0.443905	DG2C04021/DG2C04022/DG1C04162/DG1C01528/DG2C05592/DG1C00461/DG7C00076	-/-/-/-/-/-/-	7	0		7	DG2C04021/DG2C04022/DG1C04162/DG1C01528/DG2C05592/DG1C00461/DG7C00076
BP	GO:0009664	plant-type cell wall organization	6/2069	12/9406	0.0303289	0.443905	DG2C06775/DG2C04817/DG2C03839/DG1C04863/DG4C03832/DG1C00532	-/-/-/-/-/-	6	1	DG1C04863	5	DG2C06775/DG2C04817/DG2C03839/DG4C03832/DG1C00532
BP	GO:0009832	plant-type cell wall biogenesis	6/2069	12/9406	0.0303289	0.443905	DG2C06775/DG2C04817/DG2C03839/DG1C04863/DG4C03832/DG1C00532	-/-/-/-/-/-	6	1	DG1C04863	5	DG2C06775/DG2C04817/DG2C03839/DG4C03832/DG1C00532
BP	GO:0010215	cellulose microfibril organization	6/2069	12/9406	0.0303289	0.443905	DG2C06775/DG2C04817/DG2C03839/DG1C04863/DG4C03832/DG1C00532	-/-/-/-/-/-	6	1	DG1C04863	5	DG2C06775/DG2C04817/DG2C03839/DG4C03832/DG1C00532
BP	GO:0016049	cell growth	6/2069	12/9406	0.0303289	0.443905	DG2C06775/DG2C04817/DG2C03839/DG1C04863/DG4C03832/DG1C00532	-/-/-/-/-/-	6	1	DG1C04863	5	DG2C06775/DG2C04817/DG2C03839/DG4C03832/DG1C00532
BP	GO:0030198	extracellular matrix organization	6/2069	12/9406	0.0303289	0.443905	DG2C06775/DG2C04817/DG2C03839/DG1C04863/DG4C03832/DG1C00532	-/-/-/-/-/-	6	1	DG1C04863	5	DG2C06775/DG2C04817/DG2C03839/DG4C03832/DG1C00532
BP	GO:0040007	growth	6/2069	12/9406	0.0303289	0.443905	DG2C06775/DG2C04817/DG2C03839/DG1C04863/DG4C03832/DG1C00532	-/-/-/-/-/-	6	1	DG1C04863	5	DG2C06775/DG2C04817/DG2C03839/DG4C03832/DG1C00532
BP	GO:0043062	extracellular structure organization	6/2069	12/9406	0.0303289	0.443905	DG2C06775/DG2C04817/DG2C03839/DG1C04863/DG4C03832/DG1C00532	-/-/-/-/-/-	6	1	DG1C04863	5	DG2C06775/DG2C04817/DG2C03839/DG4C03832/DG1C00532
BP	GO:0070726	cell wall assembly	6/2069	12/9406	0.0303289	0.443905	DG2C06775/DG2C04817/DG2C03839/DG1C04863/DG4C03832/DG1C00532	-/-/-/-/-/-	6	1	DG1C04863	5	DG2C06775/DG2C04817/DG2C03839/DG4C03832/DG1C00532
BP	GO:0071668	plant-type cell wall assembly	6/2069	12/9406	0.0303289	0.443905	DG2C06775/DG2C04817/DG2C03839/DG1C04863/DG4C03832/DG1C00532	-/-/-/-/-/-	6	1	DG1C04863	5	DG2C06775/DG2C04817/DG2C03839/DG4C03832/DG1C00532
BP	GO:0071669	plant-type cell wall organization or biogenesis	6/2069	12/9406	0.0303289	0.443905	DG2C06775/DG2C04817/DG2C03839/DG1C04863/DG4C03832/DG1C00532	-/-/-/-/-/-	6	1	DG1C04863	5	DG2C06775/DG2C04817/DG2C03839/DG4C03832/DG1C00532
BP	GO:0046351	disaccharide biosynthetic process	10/2069	25/9406	0.0323262	0.449617	DG3C00859/DG6C02834/DG6C01065/DG2C04057/DG3C03717/DG2C04056/DG1C01508/DG3C06823/DG6C01077/DG7C01528	-/-/-/-/-/-/-/-/-/-	10	3	DG3C00859/DG1C01508/DG6C01077	7	DG6C02834/DG6C01065/DG2C04057/DG3C03717/DG2C04056/DG3C06823/DG7C01528
BP	GO:0051188	cofactor biosynthetic process	29/2069	95/9406	0.032581	0.449617	DG6C00996/DG3C06667/DG7C04151/DG6C05659/DG2C02324/DG3C02444/DG5C05662/DG1C06102/DG5C02431/DG1C07053/DG5C02432/DG3C06168/DG5C06336/novel.4280/DG6C04544/DG2C01754/DG5C02237/DG1C04326/DG4C06133/DG6C02081/DG3C03402/DG4C02705/DG1C01566/DG2C04745/DG5C01317/DG5C01706/DG2C04597/DG1C05810/DG3C03698	-/-/-/-/-/-/-/-/-/-/-/-/-/-/-/-/-/-/-/-/-/-/-/-/-/-/-/-/-	29	21	DG6C00996/DG3C06667/DG7C04151/DG6C05659/DG2C02324/DG3C02444/DG5C05662/DG1C06102/DG1C07053/DG3C06168/novel.4280/DG6C04544/DG2C01754/DG5C02237/DG4C06133/DG4C02705/DG1C01566/DG5C01317/DG5C01706/DG2C04597/DG3C03698	8	DG5C02431/DG5C02432/DG5C06336/DG1C04326/DG6C02081/DG3C03402/DG2C04745/DG1C05810
BP	GO:0019359	nicotinamide nucleotide biosynthetic process	18/2069	54/9406	0.0363834	0.47495	DG6C00996/DG3C06667/DG7C04151/DG6C05659/DG2C02324/DG3C02444/DG5C05662/DG1C07053/DG3C06168/DG5C06336/DG6C04544/DG5C02237/DG1C04326/DG4C06133/DG6C02081/DG5C01317/DG2C04597/DG1C05810	-/-/-/-/-/-/-/-/-/-/-/-/-/-/-/-/-/-	18	14	DG6C00996/DG3C06667/DG7C04151/DG6C05659/DG2C02324/DG3C02444/DG5C05662/DG1C07053/DG3C06168/DG6C04544/DG5C02237/DG4C06133/DG5C01317/DG2C04597	4	DG5C06336/DG1C04326/DG6C02081/DG1C05810
BP	GO:0019363	pyridine nucleotide biosynthetic process	18/2069	54/9406	0.0363834	0.47495	DG6C00996/DG3C06667/DG7C04151/DG6C05659/DG2C02324/DG3C02444/DG5C05662/DG1C07053/DG3C06168/DG5C06336/DG6C04544/DG5C02237/DG1C04326/DG4C06133/DG6C02081/DG5C01317/DG2C04597/DG1C05810	-/-/-/-/-/-/-/-/-/-/-/-/-/-/-/-/-/-	18	14	DG6C00996/DG3C06667/DG7C04151/DG6C05659/DG2C02324/DG3C02444/DG5C05662/DG1C07053/DG3C06168/DG6C04544/DG5C02237/DG4C06133/DG5C01317/DG2C04597	4	DG5C06336/DG1C04326/DG6C02081/DG1C05810
BP	GO:0016567	protein ubiquitination	21/2069	66/9406	0.0413004	0.488123	DG5C05273/DG1C00443/DG3C00350/DG4C01058/DG2C05476/DG3C06708/DG3C03796/DG3C06655/DG7C01441/DG2C01286/DG6C01713/DG1C05322/DG1C03937/DG3C01576/DG2C00098/DG3C06155/DG2C05361/DG3C01611/DG6C05598/DG1C05621/DG1C03870	-/-/-/-/-/-/-/-/-/-/-/-/-/-/-/-/-/-/-/-/-	21	9	DG1C00443/DG7C01441/DG1C05322/DG1C03937/DG3C01576/DG2C00098/DG3C06155/DG6C05598/DG1C05621	12	DG5C05273/DG3C00350/DG4C01058/DG2C05476/DG3C06708/DG3C03796/DG3C06655/DG2C01286/DG6C01713/DG2C05361/DG3C01611/DG1C03870
BP	GO:0019362	pyridine nucleotide metabolic process	19/2069	59/9406	0.0451344	0.488123	DG6C00996/DG3C06667/DG7C04151/DG6C05659/DG2C02324/DG3C02444/DG5C05662/DG1C07053/DG3C06168/DG5C06336/DG6C04544/DG5C02237/DG1C04326/DG4C06133/DG6C02081/DG5C01317/DG2C04597/DG1C05810/DG1C03159	-/-/-/-/-/-/-/-/-/-/-/-/-/-/-/-/-/-/-	19	14	DG6C00996/DG3C06667/DG7C04151/DG6C05659/DG2C02324/DG3C02444/DG5C05662/DG1C07053/DG3C06168/DG6C04544/DG5C02237/DG4C06133/DG5C01317/DG2C04597	5	DG5C06336/DG1C04326/DG6C02081/DG1C05810/DG1C03159
BP	GO:0046496	nicotinamide nucleotide metabolic process	19/2069	59/9406	0.0451344	0.488123	DG6C00996/DG3C06667/DG7C04151/DG6C05659/DG2C02324/DG3C02444/DG5C05662/DG1C07053/DG3C06168/DG5C06336/DG6C04544/DG5C02237/DG1C04326/DG4C06133/DG6C02081/DG5C01317/DG2C04597/DG1C05810/DG1C03159	-/-/-/-/-/-/-/-/-/-/-/-/-/-/-/-/-/-/-	19	14	DG6C00996/DG3C06667/DG7C04151/DG6C05659/DG2C02324/DG3C02444/DG5C05662/DG1C07053/DG3C06168/DG6C04544/DG5C02237/DG4C06133/DG5C01317/DG2C04597	5	DG5C06336/DG1C04326/DG6C02081/DG1C05810/DG1C03159
BP	GO:0032446	protein modification by small protein conjugation	21/2069	67/9406	0.0481015	0.488123	DG5C05273/DG1C00443/DG3C00350/DG4C01058/DG2C05476/DG3C06708/DG3C03796/DG3C06655/DG7C01441/DG2C01286/DG6C01713/DG1C05322/DG1C03937/DG3C01576/DG2C00098/DG3C06155/DG2C05361/DG3C01611/DG6C05598/DG1C05621/DG1C03870	-/-/-/-/-/-/-/-/-/-/-/-/-/-/-/-/-/-/-/-/-	21	9	DG1C00443/DG7C01441/DG1C05322/DG1C03937/DG3C01576/DG2C00098/DG3C06155/DG6C05598/DG1C05621	12	DG5C05273/DG3C00350/DG4C01058/DG2C05476/DG3C06708/DG3C03796/DG3C06655/DG2C01286/DG6C01713/DG2C05361/DG3C01611/DG1C03870
BP	GO:0016053	organic acid biosynthetic process	48/2069	175/9406	0.0511679	0.488123	DG6C00996/DG3C06667/DG7C04151/DG6C05659/DG2C02324/DG2C04021/DG3C02444/DG2C04022/DG5C05662/DG4C02129/DG4C03771/DG2C05292/DG5C03746/DG1C04162/DG1C01528/DG1C04195/DG1C07053/DG2C05592/DG4C04775/DG3C06168/DG3C00540/DG6C04544/DG4C02693/DG2C02841/DG5C02237/DG7C03587/DG4C00243/DG4C06133/DG1C05204/DG1C00461/DG0C00027/DG1C01566/DG2C04745/DG6C00909/DG2C05318/DG5C01317/DG2C02456/DG5C01706/DG3C02489/DG2C04597…	-/-/-/-/-/-/-/-/-/-/-/-/-/-/-/-/-/-/-/-/-/-/-/-/-/-/-/-/-/-/-/-/-/-/-/-/-/-/-/-/-/-/-/-/-/-/-/-	48	22	DG6C00996/DG3C06667/DG7C04151/DG6C05659/DG2C02324/DG3C02444/DG5C05662/DG4C03771/DG5C03746/DG1C07053/DG3C06168/DG6C04544/DG5C02237/DG4C06133/DG1C01566/DG2C05318/DG5C01317/DG5C01706/DG3C02489/DG2C04597/DG6C03621/DG1C06739	26	DG2C04021/DG2C04022/DG4C02129/DG2C05292/DG1C04162/DG1C01528/DG1C04195/DG2C05592/DG4C04775/DG3C00540/DG4C02693/DG2C02841/DG7C03587/DG4C00243/DG1C05204/DG1C00461/DG0C00027/DG2C04745/DG6C00909/DG2C02456/DG1C05810/DG2C05521/DG3C04918/DG5C04067/DG7C00076/DG3C01618
BP	GO:0046394	carboxylic acid biosynthetic process	48/2069	175/9406	0.0511679	0.488123	DG6C00996/DG3C06667/DG7C04151/DG6C05659/DG2C02324/DG2C04021/DG3C02444/DG2C04022/DG5C05662/DG4C02129/DG4C03771/DG2C05292/DG5C03746/DG1C04162/DG1C01528/DG1C04195/DG1C07053/DG2C05592/DG4C04775/DG3C06168/DG3C00540/DG6C04544/DG4C02693/DG2C02841/DG5C02237/DG7C03587/DG4C00243/DG4C06133/DG1C05204/DG1C00461/DG0C00027/DG1C01566/DG2C04745/DG6C00909/DG2C05318/DG5C01317/DG2C02456/DG5C01706/DG3C02489/DG2C04597…	-/-/-/-/-/-/-/-/-/-/-/-/-/-/-/-/-/-/-/-/-/-/-/-/-/-/-/-/-/-/-/-/-/-/-/-/-/-/-/-/-/-/-/-/-/-/-/-	48	22	DG6C00996/DG3C06667/DG7C04151/DG6C05659/DG2C02324/DG3C02444/DG5C05662/DG4C03771/DG5C03746/DG1C07053/DG3C06168/DG6C04544/DG5C02237/DG4C06133/DG1C01566/DG2C05318/DG5C01317/DG5C01706/DG3C02489/DG2C04597/DG6C03621/DG1C06739	26	DG2C04021/DG2C04022/DG4C02129/DG2C05292/DG1C04162/DG1C01528/DG1C04195/DG2C05592/DG4C04775/DG3C00540/DG4C02693/DG2C02841/DG7C03587/DG4C00243/DG1C05204/DG1C00461/DG0C00027/DG2C04745/DG6C00909/DG2C02456/DG1C05810/DG2C05521/DG3C04918/DG5C04067/DG7C00076/DG3C01618
BP	GO:0006733	oxidoreduction coenzyme metabolic process	19/2069	60/9406	0.0528956	0.488123	DG6C00996/DG3C06667/DG7C04151/DG6C05659/DG2C02324/DG3C02444/DG5C05662/DG1C07053/DG3C06168/DG5C06336/DG6C04544/DG5C02237/DG1C04326/DG4C06133/DG6C02081/DG5C01317/DG2C04597/DG1C05810/DG1C03159	-/-/-/-/-/-/-/-/-/-/-/-/-/-/-/-/-/-/-	19	14	DG6C00996/DG3C06667/DG7C04151/DG6C05659/DG2C02324/DG3C02444/DG5C05662/DG1C07053/DG3C06168/DG6C04544/DG5C02237/DG4C06133/DG5C01317/DG2C04597	5	DG5C06336/DG1C04326/DG6C02081/DG1C05810/DG1C03159
BP	GO:0016052	carbohydrate catabolic process	19/2069	60/9406	0.0528956	0.488123	DG6C00996/DG3C06667/DG7C04151/DG6C05659/DG2C02324/DG3C02444/DG5C05662/DG1C07053/DG3C06168/DG6C04544/DG5C02237/DG5C01835/DG4C06133/DG5C04672/DG5C01317/DG3C01041/DG2C04597/DG1C05810/DG6C03696	-/-/-/-/-/-/-/-/-/-/-/-/-/-/-/-/-/-/-	19	16	DG6C00996/DG3C06667/DG7C04151/DG6C05659/DG2C02324/DG3C02444/DG5C05662/DG1C07053/DG3C06168/DG6C04544/DG5C02237/DG5C01835/DG4C06133/DG5C04672/DG5C01317/DG2C04597	3	DG3C01041/DG1C05810/DG6C03696
BP	GO:0006096	glycolytic process	15/2069	45/9406	0.0532063	0.488123	DG6C00996/DG3C06667/DG7C04151/DG6C05659/DG2C02324/DG3C02444/DG5C05662/DG1C07053/DG3C06168/DG6C04544/DG5C02237/DG4C06133/DG5C01317/DG2C04597/DG1C05810	-/-/-/-/-/-/-/-/-/-/-/-/-/-/-	15	14	DG6C00996/DG3C06667/DG7C04151/DG6C05659/DG2C02324/DG3C02444/DG5C05662/DG1C07053/DG3C06168/DG6C04544/DG5C02237/DG4C06133/DG5C01317/DG2C04597	1	DG1C05810
BP	GO:0006757	ATP generation from ADP	15/2069	45/9406	0.0532063	0.488123	DG6C00996/DG3C06667/DG7C04151/DG6C05659/DG2C02324/DG3C02444/DG5C05662/DG1C07053/DG3C06168/DG6C04544/DG5C02237/DG4C06133/DG5C01317/DG2C04597/DG1C05810	-/-/-/-/-/-/-/-/-/-/-/-/-/-/-	15	14	DG6C00996/DG3C06667/DG7C04151/DG6C05659/DG2C02324/DG3C02444/DG5C05662/DG1C07053/DG3C06168/DG6C04544/DG5C02237/DG4C06133/DG5C01317/DG2C04597	1	DG1C05810
BP	GO:0009135	purine nucleoside diphosphate metabolic process	15/2069	45/9406	0.0532063	0.488123	DG6C00996/DG3C06667/DG7C04151/DG6C05659/DG2C02324/DG3C02444/DG5C05662/DG1C07053/DG3C06168/DG6C04544/DG5C02237/DG4C06133/DG5C01317/DG2C04597/DG1C05810	-/-/-/-/-/-/-/-/-/-/-/-/-/-/-	15	14	DG6C00996/DG3C06667/DG7C04151/DG6C05659/DG2C02324/DG3C02444/DG5C05662/DG1C07053/DG3C06168/DG6C04544/DG5C02237/DG4C06133/DG5C01317/DG2C04597	1	DG1C05810
BP	GO:0009179	purine ribonucleoside diphosphate metabolic process	15/2069	45/9406	0.0532063	0.488123	DG6C00996/DG3C06667/DG7C04151/DG6C05659/DG2C02324/DG3C02444/DG5C05662/DG1C07053/DG3C06168/DG6C04544/DG5C02237/DG4C06133/DG5C01317/DG2C04597/DG1C05810	-/-/-/-/-/-/-/-/-/-/-/-/-/-/-	15	14	DG6C00996/DG3C06667/DG7C04151/DG6C05659/DG2C02324/DG3C02444/DG5C05662/DG1C07053/DG3C06168/DG6C04544/DG5C02237/DG4C06133/DG5C01317/DG2C04597	1	DG1C05810
BP	GO:0009185	ribonucleoside diphosphate metabolic process	15/2069	45/9406	0.0532063	0.488123	DG6C00996/DG3C06667/DG7C04151/DG6C05659/DG2C02324/DG3C02444/DG5C05662/DG1C07053/DG3C06168/DG6C04544/DG5C02237/DG4C06133/DG5C01317/DG2C04597/DG1C05810	-/-/-/-/-/-/-/-/-/-/-/-/-/-/-	15	14	DG6C00996/DG3C06667/DG7C04151/DG6C05659/DG2C02324/DG3C02444/DG5C05662/DG1C07053/DG3C06168/DG6C04544/DG5C02237/DG4C06133/DG5C01317/DG2C04597	1	DG1C05810
BP	GO:0042866	pyruvate biosynthetic process	15/2069	45/9406	0.0532063	0.488123	DG6C00996/DG3C06667/DG7C04151/DG6C05659/DG2C02324/DG3C02444/DG5C05662/DG1C07053/DG3C06168/DG6C04544/DG5C02237/DG4C06133/DG5C01317/DG2C04597/DG1C05810	-/-/-/-/-/-/-/-/-/-/-/-/-/-/-	15	14	DG6C00996/DG3C06667/DG7C04151/DG6C05659/DG2C02324/DG3C02444/DG5C05662/DG1C07053/DG3C06168/DG6C04544/DG5C02237/DG4C06133/DG5C01317/DG2C04597	1	DG1C05810
BP	GO:0046031	ADP metabolic process	15/2069	45/9406	0.0532063	0.488123	DG6C00996/DG3C06667/DG7C04151/DG6C05659/DG2C02324/DG3C02444/DG5C05662/DG1C07053/DG3C06168/DG6C04544/DG5C02237/DG4C06133/DG5C01317/DG2C04597/DG1C05810	-/-/-/-/-/-/-/-/-/-/-/-/-/-/-	15	14	DG6C00996/DG3C06667/DG7C04151/DG6C05659/DG2C02324/DG3C02444/DG5C05662/DG1C07053/DG3C06168/DG6C04544/DG5C02237/DG4C06133/DG5C01317/DG2C04597	1	DG1C05810
BP	GO:0009072	aromatic amino acid family metabolic process	10/2069	27/9406	0.0545727	0.488123	DG2C04021/DG2C04022/DG1C04162/DG1C01528/DG2C05592/DG2C02620/DG4C05484/DG1C00461/DG3C02987/DG7C00076	-/-/-/-/-/-/-/-/-/-	10	0		10	DG2C04021/DG2C04022/DG1C04162/DG1C01528/DG2C05592/DG2C02620/DG4C05484/DG1C00461/DG3C02987/DG7C00076
BP	GO:0015698	inorganic anion transport	10/2069	27/9406	0.0545727	0.488123	DG2C01345/DG2C06323/DG2C05017/DG2C05202/DG3C03124/DG5C03441/DG3C01239/DG1C06567/DG3C06217/DG6C03118	-/-/-/-/-/-/-/-/-/-	10	2	DG5C03441/DG3C01239	8	DG2C01345/DG2C06323/DG2C05017/DG2C05202/DG3C03124/DG1C06567/DG3C06217/DG6C03118
BP	GO:0006090	pyruvate metabolic process	15/2069	46/9406	0.0634733	0.537853	DG6C00996/DG3C06667/DG7C04151/DG6C05659/DG2C02324/DG3C02444/DG5C05662/DG1C07053/DG3C06168/DG6C04544/DG5C02237/DG4C06133/DG5C01317/DG2C04597/DG1C05810	-/-/-/-/-/-/-/-/-/-/-/-/-/-/-	15	14	DG6C00996/DG3C06667/DG7C04151/DG6C05659/DG2C02324/DG3C02444/DG5C05662/DG1C07053/DG3C06168/DG6C04544/DG5C02237/DG4C06133/DG5C01317/DG2C04597	1	DG1C05810
BP	GO:0009166	nucleotide catabolic process	15/2069	46/9406	0.0634733	0.537853	DG6C00996/DG3C06667/DG7C04151/DG6C05659/DG2C02324/DG3C02444/DG5C05662/DG1C07053/DG3C06168/DG6C04544/DG5C02237/DG4C06133/DG5C01317/DG2C04597/DG1C05810	-/-/-/-/-/-/-/-/-/-/-/-/-/-/-	15	14	DG6C00996/DG3C06667/DG7C04151/DG6C05659/DG2C02324/DG3C02444/DG5C05662/DG1C07053/DG3C06168/DG6C04544/DG5C02237/DG4C06133/DG5C01317/DG2C04597	1	DG1C05810
BP	GO:1901292	nucleoside phosphate catabolic process	15/2069	46/9406	0.0634733	0.537853	DG6C00996/DG3C06667/DG7C04151/DG6C05659/DG2C02324/DG3C02444/DG5C05662/DG1C07053/DG3C06168/DG6C04544/DG5C02237/DG4C06133/DG5C01317/DG2C04597/DG1C05810	-/-/-/-/-/-/-/-/-/-/-/-/-/-/-	15	14	DG6C00996/DG3C06667/DG7C04151/DG6C05659/DG2C02324/DG3C02444/DG5C05662/DG1C07053/DG3C06168/DG6C04544/DG5C02237/DG4C06133/DG5C01317/DG2C04597	1	DG1C05810
BP	GO:0031123	RNA 3'-end processing	6/2069	14/9406	0.066017	0.549762	DG3C03815/DG2C03027/DG7C01558/DG2C03026/DG3C00767/DG2C04683	-/-/-/-/-/-	6	3	DG3C03815/DG2C03027/DG2C03026	3	DG7C01558/DG3C00767/DG2C04683
BP	GO:0008272	sulfate transport	5/2069	11/9406	0.0721042	0.574948	DG2C06323/DG2C05017/DG2C05202/DG3C03124/DG3C06217	-/-/-/-/-	5	0		5	DG2C06323/DG2C05017/DG2C05202/DG3C03124/DG3C06217
BP	GO:0072348	sulfur compound transport	5/2069	11/9406	0.0721042	0.574948	DG2C06323/DG2C05017/DG2C05202/DG3C03124/DG3C06217	-/-/-/-/-	5	0		5	DG2C06323/DG2C05017/DG2C05202/DG3C03124/DG3C06217
BP	GO:0006073	cellular glucan metabolic process	24/2069	82/9406	0.0749932	0.574948	DG7C02150/DG1C00674/DG3C05944/DG3C04145/DG1C02206/DG6C04662/DG4C06134/DG2C06697/DG2C03577/DG3C04147/novel.14633/DG3C01104/DG1C06753/DG1C02205/DG5C03653/DG5C04318/DG5C04176/DG1C02867/DG6C03659/novel.8692/DG1C06013/DG2C05468/DG1C06014/DG3C04059	-/-/-/-/-/-/-/-/-/-/-/-/-/-/-/-/-/-/-/-/-/-/-/-	24	4	DG1C02206/DG2C06697/novel.8692/DG1C06014	20	DG7C02150/DG1C00674/DG3C05944/DG3C04145/DG6C04662/DG4C06134/DG2C03577/DG3C04147/novel.14633/DG3C01104/DG1C06753/DG1C02205/DG5C03653/DG5C04318/DG5C04176/DG1C02867/DG6C03659/DG1C06013/DG2C05468/DG3C04059
BP	GO:0044042	glucan metabolic process	24/2069	82/9406	0.0749932	0.574948	DG7C02150/DG1C00674/DG3C05944/DG3C04145/DG1C02206/DG6C04662/DG4C06134/DG2C06697/DG2C03577/DG3C04147/novel.14633/DG3C01104/DG1C06753/DG1C02205/DG5C03653/DG5C04318/DG5C04176/DG1C02867/DG6C03659/novel.8692/DG1C06013/DG2C05468/DG1C06014/DG3C04059	-/-/-/-/-/-/-/-/-/-/-/-/-/-/-/-/-/-/-/-/-/-/-/-	24	4	DG1C02206/DG2C06697/novel.8692/DG1C06014	20	DG7C02150/DG1C00674/DG3C05944/DG3C04145/DG6C04662/DG4C06134/DG2C03577/DG3C04147/novel.14633/DG3C01104/DG1C06753/DG1C02205/DG5C03653/DG5C04318/DG5C04176/DG1C02867/DG6C03659/DG1C06013/DG2C05468/DG3C04059
BP	GO:0044264	cellular polysaccharide metabolic process	24/2069	82/9406	0.0749932	0.574948	DG7C02150/DG1C00674/DG3C05944/DG3C04145/DG1C02206/DG6C04662/DG4C06134/DG2C06697/DG2C03577/DG3C04147/novel.14633/DG3C01104/DG1C06753/DG1C02205/DG5C03653/DG5C04318/DG5C04176/DG1C02867/DG6C03659/novel.8692/DG1C06013/DG2C05468/DG1C06014/DG3C04059	-/-/-/-/-/-/-/-/-/-/-/-/-/-/-/-/-/-/-/-/-/-/-/-	24	4	DG1C02206/DG2C06697/novel.8692/DG1C06014	20	DG7C02150/DG1C00674/DG3C05944/DG3C04145/DG6C04662/DG4C06134/DG2C03577/DG3C04147/novel.14633/DG3C01104/DG1C06753/DG1C02205/DG5C03653/DG5C04318/DG5C04176/DG1C02867/DG6C03659/DG1C06013/DG2C05468/DG3C04059
BP	GO:0030001	metal ion transport	40/2069	148/9406	0.0846301	0.638693	DG6C04154/DG7C04506/DG2C04405/DG2C06718/DG1C06872/DG2C06773/DG1C00818/DG7C04632/DG6C03271/DG3C04202/DG3C01299/DG1C05020/DG2C03856/DG3C06516/DG1C04113/DG2C01233/DG1C01498/DG5C02871/DG2C03648/DG7C03958/DG2C02348/DG2C06153/DG5C05890/DG3C06515/DG3C01693/DG6C04523/DG7C02437/DG2C00607/DG6C02389/DG1C06765/DG7C03718/DG6C01857/DG7C02594/DG1C05019/DG2C06409/DG7C02982/DG4C03348/DG2C03858/DG4C04701/DG3C05552	-/-/-/-/-/-/-/-/-/-/-/-/-/-/-/-/-/-/-/-/-/-/-/-/-/-/-/-/-/-/-/-/-/-/-/-/-/-/-/-	40	14	DG6C04154/DG2C04405/DG2C06718/DG1C06872/DG2C06773/DG6C03271/DG3C04202/DG3C06516/DG7C03958/DG3C06515/DG6C04523/DG7C02437/DG2C00607/DG7C03718	26	DG7C04506/DG1C00818/DG7C04632/DG3C01299/DG1C05020/DG2C03856/DG1C04113/DG2C01233/DG1C01498/DG5C02871/DG2C03648/DG2C02348/DG2C06153/DG5C05890/DG3C01693/DG6C02389/DG1C06765/DG6C01857/DG7C02594/DG1C05019/DG2C06409/DG7C02982/DG4C03348/DG2C03858/DG4C04701/DG3C05552
BP	GO:0046434	organophosphate catabolic process	16/2069	52/9406	0.0896941	0.666496	DG6C00996/DG3C06667/DG7C04151/DG6C05659/DG2C02324/DG3C02444/DG5C05662/DG1C07053/DG3C06168/DG6C04544/DG5C02237/DG0C00757/DG4C06133/DG5C01317/DG2C04597/DG1C05810	-/-/-/-/-/-/-/-/-/-/-/-/-/-/-/-	16	14	DG6C00996/DG3C06667/DG7C04151/DG6C05659/DG2C02324/DG3C02444/DG5C05662/DG1C07053/DG3C06168/DG6C04544/DG5C02237/DG4C06133/DG5C01317/DG2C04597	2	DG0C00757/DG1C05810
BP	GO:0072330	monocarboxylic acid biosynthetic process	31/2069	112/9406	0.0915435	0.669932	DG6C00996/DG3C06667/DG7C04151/DG6C05659/DG2C02324/DG3C02444/DG5C05662/DG4C02129/DG2C05292/DG1C04195/DG1C07053/DG3C06168/DG3C00540/DG6C04544/DG4C02693/DG2C02841/DG5C02237/DG7C03587/DG4C06133/DG1C05204/DG0C00027/DG2C04745/DG6C00909/DG5C01317/DG2C02456/DG5C01706/DG2C04597/DG6C03621/DG1C05810/DG2C05521/DG3C04918	-/-/-/-/-/-/-/-/-/-/-/-/-/-/-/-/-/-/-/-/-/-/-/-/-/-/-/-/-/-/-	31	16	DG6C00996/DG3C06667/DG7C04151/DG6C05659/DG2C02324/DG3C02444/DG5C05662/DG1C07053/DG3C06168/DG6C04544/DG5C02237/DG4C06133/DG5C01317/DG5C01706/DG2C04597/DG6C03621	15	DG4C02129/DG2C05292/DG1C04195/DG3C00540/DG4C02693/DG2C02841/DG7C03587/DG1C05204/DG0C00027/DG2C04745/DG6C00909/DG2C02456/DG1C05810/DG2C05521/DG3C04918
BP	GO:0007154	cell communication	74/2069	293/9406	0.0986924	0.711469	DG7C03570/DG7C01247/DG1C06409/DG1C04370/DG7C00600/DG7C00308/DG5C04894/DG7C01293/DG7C00335/DG1C06978/DG3C00840/DG3C02878/DG7C00329/DG6C00503/DG1C02988/DG3C01708/DG1C00995/DG2C00440/DG5C03623/DG1C03386/DG1C00719/DG1C02213/DG2C04639/DG5C02348/DG1C06401/DG5C04186/DG3C05957/DG1C03702/DG1C01376/novel.10046/DG7C00334/DG1C00722/DG3C02069/DG4C02878/DG7C00494/DG2C01118/DG5C02640/DG1C02128/DG2C05540/DG6C042…	-/-/-/-/-/-/-/-/-/-/-/-/-/-/-/-/-/-/-/-/-/-/-/-/-/-/-/-/-/-/-/-/-/-/-/-/-/-/-/-/-/-/-/-/-/-/-/-/-/-/-/-/-/-/-/-/-/-/-/-/-/-/-/-/-/-/-/-/-/-/-/-/-/-	74	23	DG7C03570/DG7C01247/DG1C04370/DG7C00600/DG7C01293/DG1C06978/DG3C00840/DG6C00503/DG1C02988/DG3C01708/DG1C00719/DG2C04639/novel.10046/DG4C02878/DG5C03640/DG3C01199/DG4C00590/DG3C02475/DG7C02874/DG1C02221/DG2C04483/DG3C02417/DG4C03020	51	DG1C06409/DG7C00308/DG5C04894/DG7C00335/DG3C02878/DG7C00329/DG1C00995/DG2C00440/DG5C03623/DG1C03386/DG1C02213/DG5C02348/DG1C06401/DG5C04186/DG3C05957/DG1C03702/DG1C01376/DG7C00334/DG1C00722/DG3C02069/DG7C00494/DG2C01118/DG5C02640/DG1C02128/DG2C05540/DG6C04242/DG1C00478/DG2C01558/DG1C03701/DG5C01726/DG2C02515/DG1C02110/DG2C05573/DG1C02211/DG6C03554/DG5C05817/DG6C05610/DG4C03060/DG6C04882/DG5C04903…
BP	GO:0006006	glucose metabolic process	5/2069	12/9406	0.101944	0.719578	DG6C05659/DG1C05650/DG5C04672/DG2C05600/DG3C01170	-/-/-/-/-	5	2	DG6C05659/DG5C04672	3	DG1C05650/DG2C05600/DG3C01170
BP	GO:0009312	oligosaccharide biosynthetic process	10/2069	30/9406	0.103488	0.719578	DG3C00859/DG6C02834/DG6C01065/DG2C04057/DG3C03717/DG2C04056/DG1C01508/DG3C06823/DG6C01077/DG7C01528	-/-/-/-/-/-/-/-/-/-	10	3	DG3C00859/DG1C01508/DG6C01077	7	DG6C02834/DG6C01065/DG2C04057/DG3C03717/DG2C04056/DG3C06823/DG7C01528
BP	GO:0005976	polysaccharide metabolic process	26/2069	93/9406	0.10434	0.719578	DG7C02150/DG1C00674/DG3C05944/DG3C04145/DG1C02206/DG6C04662/DG4C06134/DG2C06697/DG2C03577/DG5C01835/DG3C04147/novel.14633/DG3C01104/DG1C06753/DG1C02205/DG5C03653/DG5C04318/DG5C04176/DG1C02867/DG6C03659/DG6C03696/novel.8692/DG1C06013/DG2C05468/DG1C06014/DG3C04059	-/-/-/-/-/-/-/-/-/-/-/-/-/-/-/-/-/-/-/-/-/-/-/-/-/-	26	5	DG1C02206/DG2C06697/DG5C01835/novel.8692/DG1C06014	21	DG7C02150/DG1C00674/DG3C05944/DG3C04145/DG6C04662/DG4C06134/DG2C03577/DG3C04147/novel.14633/DG3C01104/DG1C06753/DG1C02205/DG5C03653/DG5C04318/DG5C04176/DG1C02867/DG6C03659/DG6C03696/DG1C06013/DG2C05468/DG3C04059
BP	GO:0032787	monocarboxylic acid metabolic process	35/2069	130/9406	0.105776	0.719578	DG6C00996/DG3C06667/DG7C04151/DG6C05659/DG2C02324/DG3C02444/DG5C05409/DG5C05796/DG5C05662/DG4C02129/DG2C05292/DG1C04195/DG1C07053/DG3C06168/DG3C00540/DG6C04544/DG6C04886/DG4C02693/DG5C02532/DG2C02841/DG5C02237/DG7C03587/DG4C06133/DG1C05204/DG0C00027/DG2C04745/DG6C00909/DG5C01317/DG2C02456/DG5C01706/DG2C04597/DG6C03621/DG1C05810/DG2C05521/DG3C04918	-/-/-/-/-/-/-/-/-/-/-/-/-/-/-/-/-/-/-/-/-/-/-/-/-/-/-/-/-/-/-/-/-/-/-	35	18	DG6C00996/DG3C06667/DG7C04151/DG6C05659/DG2C02324/DG3C02444/DG5C05409/DG5C05796/DG5C05662/DG1C07053/DG3C06168/DG6C04544/DG5C02237/DG4C06133/DG5C01317/DG5C01706/DG2C04597/DG6C03621	17	DG4C02129/DG2C05292/DG1C04195/DG3C00540/DG6C04886/DG4C02693/DG5C02532/DG2C02841/DG7C03587/DG1C05204/DG0C00027/DG2C04745/DG6C00909/DG2C02456/DG1C05810/DG2C05521/DG3C04918
BP	GO:0006165	nucleoside diphosphate phosphorylation	15/2069	50/9406	0.117331	0.760697	DG6C00996/DG3C06667/DG7C04151/DG6C05659/DG2C02324/DG3C02444/DG5C05662/DG1C07053/DG3C06168/DG6C04544/DG5C02237/DG4C06133/DG5C01317/DG2C04597/DG1C05810	-/-/-/-/-/-/-/-/-/-/-/-/-/-/-	15	14	DG6C00996/DG3C06667/DG7C04151/DG6C05659/DG2C02324/DG3C02444/DG5C05662/DG1C07053/DG3C06168/DG6C04544/DG5C02237/DG4C06133/DG5C01317/DG2C04597	1	DG1C05810
BP	GO:0046939	nucleotide phosphorylation	15/2069	50/9406	0.117331	0.760697	DG6C00996/DG3C06667/DG7C04151/DG6C05659/DG2C02324/DG3C02444/DG5C05662/DG1C07053/DG3C06168/DG6C04544/DG5C02237/DG4C06133/DG5C01317/DG2C04597/DG1C05810	-/-/-/-/-/-/-/-/-/-/-/-/-/-/-	15	14	DG6C00996/DG3C06667/DG7C04151/DG6C05659/DG2C02324/DG3C02444/DG5C05662/DG1C07053/DG3C06168/DG6C04544/DG5C02237/DG4C06133/DG5C01317/DG2C04597	1	DG1C05810
BP	GO:0044283	small molecule biosynthetic process	54/2069	211/9406	0.117839	0.760697	DG6C00996/DG3C06667/DG7C04151/DG6C05659/DG2C02324/DG2C04021/DG3C02444/DG2C04022/DG5C05662/DG4C02129/DG4C03771/DG2C05292/DG5C03746/DG1C04162/DG1C01528/DG1C04195/DG1C07053/DG2C05592/DG4C04775/DG7C02419/DG3C06168/DG3C00540/novel.4280/DG6C04544/DG4C02693/DG2C01754/DG2C02841/DG5C02237/DG7C03587/DG4C00243/DG4C06133/DG1C05204/DG3C05401/DG2C05600/DG1C00461/DG0C00027/DG4C02705/DG1C01566/DG2C04745/DG6C0090…	-/-/-/-/-/-/-/-/-/-/-/-/-/-/-/-/-/-/-/-/-/-/-/-/-/-/-/-/-/-/-/-/-/-/-/-/-/-/-/-/-/-/-/-/-/-/-/-/-/-/-/-/-/-	54	26	DG6C00996/DG3C06667/DG7C04151/DG6C05659/DG2C02324/DG3C02444/DG5C05662/DG4C03771/DG5C03746/DG1C07053/DG3C06168/novel.4280/DG6C04544/DG2C01754/DG5C02237/DG4C06133/DG3C05401/DG4C02705/DG1C01566/DG2C05318/DG5C01317/DG5C01706/DG3C02489/DG2C04597/DG6C03621/DG1C06739	28	DG2C04021/DG2C04022/DG4C02129/DG2C05292/DG1C04162/DG1C01528/DG1C04195/DG2C05592/DG4C04775/DG7C02419/DG3C00540/DG4C02693/DG2C02841/DG7C03587/DG4C00243/DG1C05204/DG2C05600/DG1C00461/DG0C00027/DG2C04745/DG6C00909/DG2C02456/DG1C05810/DG2C05521/DG3C04918/DG5C04067/DG7C00076/DG3C01618
BP	GO:1901615	organic hydroxy compound metabolic process	9/2069	27/9406	0.119096	0.760697	novel.4280/DG2C01754/DG2C05372/DG3C05401/DG3C03618/DG4C02705/DG3C01041/DG6C04134/DG1C00486	-/-/-/-/-/-/-/-/-	9	6	novel.4280/DG2C01754/DG2C05372/DG3C05401/DG4C02705/DG6C04134	3	DG3C03618/DG3C01041/DG1C00486
BP	GO:0006811	ion transport	86/2069	348/9406	0.119696	0.760697	DG7C01504/DG6C04154/DG4C04799/DG2C05402/DG1C04393/DG7C04506/DG2C04405/DG7C03762/DG2C01345/DG2C06718/DG1C06872/DG5C01086/DG2C06773/DG5C04502/DG5C03452/DG1C00818/DG4C01945/DG2C00691/DG3C06638/DG2C06323/DG7C04632/DG6C03271/DG3C04202/DG4C06157/DG5C03112/DG3C01299/DG1C05020/DG3C06641/DG5C06138/DG2C03856/DG3C06516/DG6C01319/DG1C04113/DG2C01233/DG2C05017/DG1C01498/DG2C05202/DG3C03124/DG5C02871/DG2C03648…	-/-/-/-/-/-/-/-/-/-/-/-/-/-/-/-/-/-/-/-/-/-/-/-/-/-/-/-/-/-/-/-/-/-/-/-/-/-/-/-/-/-/-/-/-/-/-/-/-/-/-/-/-/-/-/-/-/-/-/-/-/-/-/-/-/-/-/-/-/-/-/-/-/-/-/-/-/-/-/-/-/-/-/-/-/-	86	26	DG6C04154/DG4C04799/DG2C05402/DG2C04405/DG2C06718/DG1C06872/DG2C06773/DG4C01945/DG2C00691/DG3C06638/DG6C03271/DG3C04202/DG3C06516/DG4C04498/DG7C03958/DG1C04510/DG5C03441/DG3C06515/DG6C04523/DG7C02437/DG2C00607/DG1C05412/DG3C01239/DG7C03718/DG7C00746/DG2C05827	60	DG7C01504/DG1C04393/DG7C04506/DG7C03762/DG2C01345/DG5C01086/DG5C04502/DG5C03452/DG1C00818/DG2C06323/DG7C04632/DG4C06157/DG5C03112/DG3C01299/DG1C05020/DG3C06641/DG5C06138/DG2C03856/DG6C01319/DG1C04113/DG2C01233/DG2C05017/DG1C01498/DG2C05202/DG3C03124/DG5C02871/DG2C03648/DG7C01503/DG7C02170/DG2C02348/DG2C06153/DG5C05890/DG5C06139/DG3C01693/DG5C06140/DG6C02389/DG3C05588/DG5C01560/DG1C06765/DG3C06349…
BP	GO:0034404	nucleobase-containing small molecule biosynthetic process	16/2069	55/9406	0.134382	0.842939	DG6C00996/DG3C06667/DG7C04151/DG6C05659/DG2C02324/DG3C02444/DG5C05662/DG1C07053/DG7C02419/DG3C06168/DG6C04544/DG5C02237/DG4C06133/DG5C01317/DG2C04597/DG1C05810	-/-/-/-/-/-/-/-/-/-/-/-/-/-/-/-	16	14	DG6C00996/DG3C06667/DG7C04151/DG6C05659/DG2C02324/DG3C02444/DG5C05662/DG1C07053/DG3C06168/DG6C04544/DG5C02237/DG4C06133/DG5C01317/DG2C04597	2	DG7C02419/DG1C05810
BP	GO:0042546	cell wall biogenesis	9/2069	28/9406	0.142946	0.844	DG2C06775/DG2C04817/DG2C03839/DG1C04863/DG2C00834/DG2C03162/DG3C06962/DG4C03832/DG1C00532	-/-/-/-/-/-/-/-/-	9	2	DG1C04863/DG2C03162	7	DG2C06775/DG2C04817/DG2C03839/DG2C00834/DG3C06962/DG4C03832/DG1C00532
BP	GO:0006820	anion transport	22/2069	80/9406	0.14544	0.844	DG7C01504/DG4C04799/DG1C04393/DG2C01345/DG5C01086/DG2C06323/DG5C03112/DG5C06138/DG2C05017/DG2C05202/DG3C03124/DG7C01503/DG7C02170/DG5C03441/DG5C06139/DG5C06140/DG5C01560/DG3C01239/DG1C06567/DG2C04123/DG3C06217/DG6C03118	-/-/-/-/-/-/-/-/-/-/-/-/-/-/-/-/-/-/-/-/-/-	22	3	DG4C04799/DG5C03441/DG3C01239	19	DG7C01504/DG1C04393/DG2C01345/DG5C01086/DG2C06323/DG5C03112/DG5C06138/DG2C05017/DG2C05202/DG3C03124/DG7C01503/DG7C02170/DG5C06139/DG5C06140/DG5C01560/DG1C06567/DG2C04123/DG3C06217/DG6C03118
BP	GO:0098656	anion transmembrane transport	11/2069	36/9406	0.149167	0.844	DG7C01504/DG4C04799/DG1C04393/DG5C03112/DG5C06138/DG7C01503/DG7C02170/DG5C06139/DG5C06140/DG5C01560/DG2C04123	-/-/-/-/-/-/-/-/-/-/-	11	1	DG4C04799	10	DG7C01504/DG1C04393/DG5C03112/DG5C06138/DG7C01503/DG7C02170/DG5C06139/DG5C06140/DG5C01560/DG2C04123
BP	GO:1903825	organic acid transmembrane transport	11/2069	36/9406	0.149167	0.844	DG7C01504/DG4C04799/DG1C04393/DG5C03112/DG5C06138/DG7C01503/DG7C02170/DG5C06139/DG5C06140/DG5C01560/DG2C04123	-/-/-/-/-/-/-/-/-/-/-	11	1	DG4C04799	10	DG7C01504/DG1C04393/DG5C03112/DG5C06138/DG7C01503/DG7C02170/DG5C06139/DG5C06140/DG5C01560/DG2C04123
BP	GO:1905039	carboxylic acid transmembrane transport	11/2069	36/9406	0.149167	0.844	DG7C01504/DG4C04799/DG1C04393/DG5C03112/DG5C06138/DG7C01503/DG7C02170/DG5C06139/DG5C06140/DG5C01560/DG2C04123	-/-/-/-/-/-/-/-/-/-/-	11	1	DG4C04799	10	DG7C01504/DG1C04393/DG5C03112/DG5C06138/DG7C01503/DG7C02170/DG5C06139/DG5C06140/DG5C01560/DG2C04123
BP	GO:0044282	small molecule catabolic process	6/2069	17/9406	0.150764	0.844	DG0C00647/DG2C02620/DG5C04672/DG3C02987/DG3C01041/DG4C05893	-/-/-/-/-/-	6	1	DG5C04672	5	DG0C00647/DG2C02620/DG3C02987/DG3C01041/DG4C05893
BP	GO:0006855	drug transmembrane transport	16/2069	56/9406	0.15166	0.844	DG6C00198/DG4C04963/DG2C03663/DG1C05149/DG1C01418/DG1C02382/DG6C05769/DG2C05750/DG1C02462/DG4C02946/DG4C00340/DG2C03661/DG3C02975/DG3C06286/DG5C06394/DG7C00742	-/-/-/-/-/-/-/-/-/-/-/-/-/-/-/-	16	2	DG6C00198/DG2C03663	14	DG4C04963/DG1C05149/DG1C01418/DG1C02382/DG6C05769/DG2C05750/DG1C02462/DG4C02946/DG4C00340/DG2C03661/DG3C02975/DG3C06286/DG5C06394/DG7C00742
BP	GO:0015893	drug transport	16/2069	56/9406	0.15166	0.844	DG6C00198/DG4C04963/DG2C03663/DG1C05149/DG1C01418/DG1C02382/DG6C05769/DG2C05750/DG1C02462/DG4C02946/DG4C00340/DG2C03661/DG3C02975/DG3C06286/DG5C06394/DG7C00742	-/-/-/-/-/-/-/-/-/-/-/-/-/-/-/-	16	2	DG6C00198/DG2C03663	14	DG4C04963/DG1C05149/DG1C01418/DG1C02382/DG6C05769/DG2C05750/DG1C02462/DG4C02946/DG4C00340/DG2C03661/DG3C02975/DG3C06286/DG5C06394/DG7C00742
BP	GO:0042493	response to drug	16/2069	56/9406	0.15166	0.844	DG6C00198/DG4C04963/DG2C03663/DG1C05149/DG1C01418/DG1C02382/DG6C05769/DG2C05750/DG1C02462/DG4C02946/DG4C00340/DG2C03661/DG3C02975/DG3C06286/DG5C06394/DG7C00742	-/-/-/-/-/-/-/-/-/-/-/-/-/-/-/-	16	2	DG6C00198/DG2C03663	14	DG4C04963/DG1C05149/DG1C01418/DG1C02382/DG6C05769/DG2C05750/DG1C02462/DG4C02946/DG4C00340/DG2C03661/DG3C02975/DG3C06286/DG5C06394/DG7C00742
BP	GO:0009132	nucleoside diphosphate metabolic process	15/2069	52/9406	0.152025	0.844	DG6C00996/DG3C06667/DG7C04151/DG6C05659/DG2C02324/DG3C02444/DG5C05662/DG1C07053/DG3C06168/DG6C04544/DG5C02237/DG4C06133/DG5C01317/DG2C04597/DG1C05810	-/-/-/-/-/-/-/-/-/-/-/-/-/-/-	15	14	DG6C00996/DG3C06667/DG7C04151/DG6C05659/DG2C02324/DG3C02444/DG5C05662/DG1C07053/DG3C06168/DG6C04544/DG5C02237/DG4C06133/DG5C01317/DG2C04597	1	DG1C05810
BP	GO:0008037	cell recognition	25/2069	94/9406	0.168699	0.885671	DG1C04370/DG7C00308/DG5C04894/DG7C00335/DG3C00840/DG7C00329/DG1C02988/DG3C01708/DG1C02213/DG1C06401/DG1C03702/novel.10046/DG7C00334/DG5C03640/DG1C03701/DG2C05573/DG1C02211/DG6C05610/DG3C01199/DG7C02874/DG1C02221/DG2C05301/DG1C06398/DG3C02417/DG6C05623	-/-/-/-/-/-/-/-/-/-/-/-/-/-/-/-/-/-/-/-/-/-/-/-/-	25	10	DG1C04370/DG3C00840/DG1C02988/DG3C01708/novel.10046/DG5C03640/DG3C01199/DG7C02874/DG1C02221/DG3C02417	15	DG7C00308/DG5C04894/DG7C00335/DG7C00329/DG1C02213/DG1C06401/DG1C03702/DG7C00334/DG1C03701/DG2C05573/DG1C02211/DG6C05610/DG2C05301/DG1C06398/DG6C05623
BP	GO:0009856	pollination	25/2069	94/9406	0.168699	0.885671	DG1C04370/DG7C00308/DG5C04894/DG7C00335/DG3C00840/DG7C00329/DG1C02988/DG3C01708/DG1C02213/DG1C06401/DG1C03702/novel.10046/DG7C00334/DG5C03640/DG1C03701/DG2C05573/DG1C02211/DG6C05610/DG3C01199/DG7C02874/DG1C02221/DG2C05301/DG1C06398/DG3C02417/DG6C05623	-/-/-/-/-/-/-/-/-/-/-/-/-/-/-/-/-/-/-/-/-/-/-/-/-	25	10	DG1C04370/DG3C00840/DG1C02988/DG3C01708/novel.10046/DG5C03640/DG3C01199/DG7C02874/DG1C02221/DG3C02417	15	DG7C00308/DG5C04894/DG7C00335/DG7C00329/DG1C02213/DG1C06401/DG1C03702/DG7C00334/DG1C03701/DG2C05573/DG1C02211/DG6C05610/DG2C05301/DG1C06398/DG6C05623
BP	GO:0009875	pollen-pistil interaction	25/2069	94/9406	0.168699	0.885671	DG1C04370/DG7C00308/DG5C04894/DG7C00335/DG3C00840/DG7C00329/DG1C02988/DG3C01708/DG1C02213/DG1C06401/DG1C03702/novel.10046/DG7C00334/DG5C03640/DG1C03701/DG2C05573/DG1C02211/DG6C05610/DG3C01199/DG7C02874/DG1C02221/DG2C05301/DG1C06398/DG3C02417/DG6C05623	-/-/-/-/-/-/-/-/-/-/-/-/-/-/-/-/-/-/-/-/-/-/-/-/-	25	10	DG1C04370/DG3C00840/DG1C02988/DG3C01708/novel.10046/DG5C03640/DG3C01199/DG7C02874/DG1C02221/DG3C02417	15	DG7C00308/DG5C04894/DG7C00335/DG7C00329/DG1C02213/DG1C06401/DG1C03702/DG7C00334/DG1C03701/DG2C05573/DG1C02211/DG6C05610/DG2C05301/DG1C06398/DG6C05623
BP	GO:0044706	multi-multicellular organism process	25/2069	94/9406	0.168699	0.885671	DG1C04370/DG7C00308/DG5C04894/DG7C00335/DG3C00840/DG7C00329/DG1C02988/DG3C01708/DG1C02213/DG1C06401/DG1C03702/novel.10046/DG7C00334/DG5C03640/DG1C03701/DG2C05573/DG1C02211/DG6C05610/DG3C01199/DG7C02874/DG1C02221/DG2C05301/DG1C06398/DG3C02417/DG6C05623	-/-/-/-/-/-/-/-/-/-/-/-/-/-/-/-/-/-/-/-/-/-/-/-/-	25	10	DG1C04370/DG3C00840/DG1C02988/DG3C01708/novel.10046/DG5C03640/DG3C01199/DG7C02874/DG1C02221/DG3C02417	15	DG7C00308/DG5C04894/DG7C00335/DG7C00329/DG1C02213/DG1C06401/DG1C03702/DG7C00334/DG1C03701/DG2C05573/DG1C02211/DG6C05610/DG2C05301/DG1C06398/DG6C05623
BP	GO:0048544	recognition of pollen	25/2069	94/9406	0.168699	0.885671	DG1C04370/DG7C00308/DG5C04894/DG7C00335/DG3C00840/DG7C00329/DG1C02988/DG3C01708/DG1C02213/DG1C06401/DG1C03702/novel.10046/DG7C00334/DG5C03640/DG1C03701/DG2C05573/DG1C02211/DG6C05610/DG3C01199/DG7C02874/DG1C02221/DG2C05301/DG1C06398/DG3C02417/DG6C05623	-/-/-/-/-/-/-/-/-/-/-/-/-/-/-/-/-/-/-/-/-/-/-/-/-	25	10	DG1C04370/DG3C00840/DG1C02988/DG3C01708/novel.10046/DG5C03640/DG3C01199/DG7C02874/DG1C02221/DG3C02417	15	DG7C00308/DG5C04894/DG7C00335/DG7C00329/DG1C02213/DG1C06401/DG1C03702/DG7C00334/DG1C03701/DG2C05573/DG1C02211/DG6C05610/DG2C05301/DG1C06398/DG6C05623
BP	GO:0007165	signal transduction	49/2069	196/9406	0.173402	0.890993	DG7C03570/DG7C01247/DG1C06409/DG7C00600/DG7C01293/DG1C06978/DG3C02878/DG6C00503/DG1C00995/DG2C00440/DG5C03623/DG1C03386/DG1C00719/DG2C04639/DG5C02348/DG5C04186/DG3C05957/DG1C01376/DG1C00722/DG3C02069/DG4C02878/DG7C00494/DG2C01118/DG5C02640/DG1C02128/DG2C05540/DG6C04242/DG1C00478/DG2C01558/DG5C01726/DG2C02515/DG1C02110/DG6C03554/DG5C05817/DG4C03060/DG4C00590/DG3C02475/DG6C04882/DG5C04903/DG7C02283…	-/-/-/-/-/-/-/-/-/-/-/-/-/-/-/-/-/-/-/-/-/-/-/-/-/-/-/-/-/-/-/-/-/-/-/-/-/-/-/-/-/-/-/-/-/-/-/-/-	49	13	DG7C03570/DG7C01247/DG7C00600/DG7C01293/DG1C06978/DG6C00503/DG1C00719/DG2C04639/DG4C02878/DG4C00590/DG3C02475/DG2C04483/DG4C03020	36	DG1C06409/DG3C02878/DG1C00995/DG2C00440/DG5C03623/DG1C03386/DG5C02348/DG5C04186/DG3C05957/DG1C01376/DG1C00722/DG3C02069/DG7C00494/DG2C01118/DG5C02640/DG1C02128/DG2C05540/DG6C04242/DG1C00478/DG2C01558/DG5C01726/DG2C02515/DG1C02110/DG6C03554/DG5C05817/DG4C03060/DG6C04882/DG5C04903/DG7C02283/DG3C02361/DG1C04466/DG5C01505/DG3C05212/DG6C01123/DG2C05950/DG2C05491
BP	GO:0023052	signaling	49/2069	196/9406	0.173402	0.890993	DG7C03570/DG7C01247/DG1C06409/DG7C00600/DG7C01293/DG1C06978/DG3C02878/DG6C00503/DG1C00995/DG2C00440/DG5C03623/DG1C03386/DG1C00719/DG2C04639/DG5C02348/DG5C04186/DG3C05957/DG1C01376/DG1C00722/DG3C02069/DG4C02878/DG7C00494/DG2C01118/DG5C02640/DG1C02128/DG2C05540/DG6C04242/DG1C00478/DG2C01558/DG5C01726/DG2C02515/DG1C02110/DG6C03554/DG5C05817/DG4C03060/DG4C00590/DG3C02475/DG6C04882/DG5C04903/DG7C02283…	-/-/-/-/-/-/-/-/-/-/-/-/-/-/-/-/-/-/-/-/-/-/-/-/-/-/-/-/-/-/-/-/-/-/-/-/-/-/-/-/-/-/-/-/-/-/-/-/-	49	13	DG7C03570/DG7C01247/DG7C00600/DG7C01293/DG1C06978/DG6C00503/DG1C00719/DG2C04639/DG4C02878/DG4C00590/DG3C02475/DG2C04483/DG4C03020	36	DG1C06409/DG3C02878/DG1C00995/DG2C00440/DG5C03623/DG1C03386/DG5C02348/DG5C04186/DG3C05957/DG1C01376/DG1C00722/DG3C02069/DG7C00494/DG2C01118/DG5C02640/DG1C02128/DG2C05540/DG6C04242/DG1C00478/DG2C01558/DG5C01726/DG2C02515/DG1C02110/DG6C03554/DG5C05817/DG4C03060/DG6C04882/DG5C04903/DG7C02283/DG3C02361/DG1C04466/DG5C01505/DG3C05212/DG6C01123/DG2C05950/DG2C05491
BP	GO:0043631	RNA polyadenylation	5/2069	14/9406	0.176231	0.895993	DG3C03815/DG2C03027/DG7C01558/DG2C03026/DG2C04683	-/-/-/-/-	5	3	DG3C03815/DG2C03027/DG2C03026	2	DG7C01558/DG2C04683
BP	GO:0006575	cellular modified amino acid metabolic process	6/2069	18/9406	0.186332	0.937481	DG1C01566/DG6C03697/DG2C04745/DG5C01706/DG5C00009/DG1C05930	-/-/-/-/-/-	6	2	DG1C01566/DG5C01706	4	DG6C03697/DG2C04745/DG5C00009/DG1C05930
BP	GO:0006081	cellular aldehyde metabolic process	4/2069	11/9406	0.207863	0.99893	novel.4280/DG2C01754/DG4C02705/DG1C03159	-/-/-/-	4	3	novel.4280/DG2C01754/DG4C02705	1	DG1C03159
BP	GO:0006541	glutamine metabolic process	4/2069	11/9406	0.207863	0.99893	DG5C00177/DG2C05318/DG1C06739/DG5C00179	-/-/-/-	4	4	DG5C00177/DG2C05318/DG1C06739/DG5C00179	0
BP	GO:0006950	response to stress	103/2069	435/9406	0.208622	0.99893	DG1C00768/DG2C00694/DG1C00769/DG2C04776/DG6C01230/DG4C01232/novel.11340/DG2C00870/DG5C02428/DG4C01241/DG6C05216/DG7C00992/DG2C04168/DG6C05219/DG2C06687/DG3C04174/DG1C06803/DG2C04165/DG7C01170/DG7C03828/DG3C06505/DG7C02740/DG2C02752/DG2C03109/DG3C01474/DG1C00141/DG4C03045/DG5C00997/novel.13309/DG6C05229/DG4C03150/DG0C00837/DG1C00460/DG3C02604/DG3C04042/DG3C02608/DG5C00277/DG7C04967/DG4C05248/DG2C0…	-/-/-/-/-/-/-/-/-/-/-/-/-/-/-/-/-/-/-/-/-/-/-/-/-/-/-/-/-/-/-/-/-/-/-/-/-/-/-/-/-/-/-/-/-/-/-/-/-/-/-/-/-/-/-/-/-/-/-/-/-/-/-/-/-/-/-/-/-/-/-/-/-/-/-/-/-/-/-/-/-/-/-/-/-/-/-/-/-/-/-/-/-/-/-/-/-/-/-/-/-/-/-	103	24	DG1C00768/DG2C00694/DG1C00769/DG2C04776/DG6C01230/novel.11340/DG2C00870/DG3C04174/DG7C01170/DG7C03828/DG7C02740/DG2C03109/DG1C00141/DG5C00997/DG5C00277/DG2C06768/novel.80/DG7C02886/novel.3222/DG6C01486/DG5C04900/DG3C01475/novel.11860/DG1C07292	79	DG4C01232/DG5C02428/DG4C01241/DG6C05216/DG7C00992/DG2C04168/DG6C05219/DG2C06687/DG1C06803/DG2C04165/DG3C06505/DG2C02752/DG3C01474/DG4C03045/novel.13309/DG6C05229/DG4C03150/DG0C00837/DG1C00460/DG3C02604/DG3C04042/DG3C02608/DG7C04967/DG4C05248/DG2C04170/DG5C06510/DG5C00231/DG2C04481/DG3C02599/DG2C04837/DG5C02099/novel.9523/DG6C05008/DG1C01351/DG3C05683/DG6C02342/DG2C07101/novel.7922/DG1C00477/DG2C0…
BP	GO:0006754	ATP biosynthetic process	16/2069	59/9406	0.210118	0.99893	DG6C00996/DG3C06667/DG7C04151/DG6C05659/DG2C02324/DG3C02444/DG5C05662/DG1C07053/DG3C06168/DG6C04544/DG5C02237/DG4C06133/DG5C01317/DG2C04597/DG1C05810/DG2C05827	-/-/-/-/-/-/-/-/-/-/-/-/-/-/-/-	16	15	DG6C00996/DG3C06667/DG7C04151/DG6C05659/DG2C02324/DG3C02444/DG5C05662/DG1C07053/DG3C06168/DG6C04544/DG5C02237/DG4C06133/DG5C01317/DG2C04597/DG2C05827	1	DG1C05810
BP	GO:0000003	reproduction	25/2069	97/9406	0.215259	0.99893	DG1C04370/DG7C00308/DG5C04894/DG7C00335/DG3C00840/DG7C00329/DG1C02988/DG3C01708/DG1C02213/DG1C06401/DG1C03702/novel.10046/DG7C00334/DG5C03640/DG1C03701/DG2C05573/DG1C02211/DG6C05610/DG3C01199/DG7C02874/DG1C02221/DG2C05301/DG1C06398/DG3C02417/DG6C05623	-/-/-/-/-/-/-/-/-/-/-/-/-/-/-/-/-/-/-/-/-/-/-/-/-	25	10	DG1C04370/DG3C00840/DG1C02988/DG3C01708/novel.10046/DG5C03640/DG3C01199/DG7C02874/DG1C02221/DG3C02417	15	DG7C00308/DG5C04894/DG7C00335/DG7C00329/DG1C02213/DG1C06401/DG1C03702/DG7C00334/DG1C03701/DG2C05573/DG1C02211/DG6C05610/DG2C05301/DG1C06398/DG6C05623
BP	GO:0022414	reproductive process	25/2069	97/9406	0.215259	0.99893	DG1C04370/DG7C00308/DG5C04894/DG7C00335/DG3C00840/DG7C00329/DG1C02988/DG3C01708/DG1C02213/DG1C06401/DG1C03702/novel.10046/DG7C00334/DG5C03640/DG1C03701/DG2C05573/DG1C02211/DG6C05610/DG3C01199/DG7C02874/DG1C02221/DG2C05301/DG1C06398/DG3C02417/DG6C05623	-/-/-/-/-/-/-/-/-/-/-/-/-/-/-/-/-/-/-/-/-/-/-/-/-	25	10	DG1C04370/DG3C00840/DG1C02988/DG3C01708/novel.10046/DG5C03640/DG3C01199/DG7C02874/DG1C02221/DG3C02417	15	DG7C00308/DG5C04894/DG7C00335/DG7C00329/DG1C02213/DG1C06401/DG1C03702/DG7C00334/DG1C03701/DG2C05573/DG1C02211/DG6C05610/DG2C05301/DG1C06398/DG6C05623
BP	GO:0044270	cellular nitrogen compound catabolic process	20/2069	76/9406	0.21652	0.99893	DG6C00996/DG3C06667/DG7C04151/DG6C05659/DG2C02324/DG3C02444/DG5C05662/DG1C07053/DG3C06168/DG5C00301/DG6C04544/DG5C02237/DG2C02620/DG4C06133/DG7C03540/DG5C01317/DG3C02987/DG4C05893/DG2C04597/DG1C05810	-/-/-/-/-/-/-/-/-/-/-/-/-/-/-/-/-/-/-/-	20	14	DG6C00996/DG3C06667/DG7C04151/DG6C05659/DG2C02324/DG3C02444/DG5C05662/DG1C07053/DG3C06168/DG6C04544/DG5C02237/DG4C06133/DG5C01317/DG2C04597	6	DG5C00301/DG2C02620/DG7C03540/DG3C02987/DG4C05893/DG1C05810
BP	GO:0005985	sucrose metabolic process	5/2069	15/9406	0.219227	0.99893	DG3C07083/DG2C04451/DG2C03923/DG7C04891/novel.9632	-/-/-/-/-	5	4	DG3C07083/DG2C03923/DG7C04891/novel.9632	1	DG2C04451
BP	GO:0019751	polyol metabolic process	5/2069	15/9406	0.219227	0.99893	DG2C05372/DG3C05401/DG3C03618/DG3C01041/DG6C04134	-/-/-/-/-	5	3	DG2C05372/DG3C05401/DG6C04134	2	DG3C03618/DG3C01041
BP	GO:0044272	sulfur compound biosynthetic process	5/2069	15/9406	0.219227	0.99893	DG5C02431/DG4C04775/DG5C02432/DG4C00243/DG5C04067	-/-/-/-/-	5	0		5	DG5C02431/DG4C04775/DG5C02432/DG4C00243/DG5C04067
BP	GO:0003333	amino acid transmembrane transport	9/2069	31/9406	0.226954	1	DG4C04799/DG1C04393/DG5C03112/DG5C06138/DG7C02170/DG5C06139/DG5C06140/DG5C01560/DG2C04123	-/-/-/-/-/-/-/-/-	9	1	DG4C04799	8	DG1C04393/DG5C03112/DG5C06138/DG7C02170/DG5C06139/DG5C06140/DG5C01560/DG2C04123
BP	GO:0006865	amino acid transport	9/2069	31/9406	0.226954	1	DG4C04799/DG1C04393/DG5C03112/DG5C06138/DG7C02170/DG5C06139/DG5C06140/DG5C01560/DG2C04123	-/-/-/-/-/-/-/-/-	9	1	DG4C04799	8	DG1C04393/DG5C03112/DG5C06138/DG7C02170/DG5C06139/DG5C06140/DG5C01560/DG2C04123
BP	GO:0006928	movement of cell or subcellular component	16/2069	60/9406	0.231604	1	DG3C00737/DG5C02132/DG2C04811/DG6C03217/DG5C02563/DG6C01313/DG4C04504/DG3C03008/DG2C03044/DG6C05517/DG3C05604/DG7C00706/DG1C06370/DG4C01319/DG6C01237/DG3C06172	-/-/-/-/-/-/-/-/-/-/-/-/-/-/-/-	16	0		16	DG3C00737/DG5C02132/DG2C04811/DG6C03217/DG5C02563/DG6C01313/DG4C04504/DG3C03008/DG2C03044/DG6C05517/DG3C05604/DG7C00706/DG1C06370/DG4C01319/DG6C01237/DG3C06172
BP	GO:0007018	microtubule-based movement	16/2069	60/9406	0.231604	1	DG3C00737/DG5C02132/DG2C04811/DG6C03217/DG5C02563/DG6C01313/DG4C04504/DG3C03008/DG2C03044/DG6C05517/DG3C05604/DG7C00706/DG1C06370/DG4C01319/DG6C01237/DG3C06172	-/-/-/-/-/-/-/-/-/-/-/-/-/-/-/-	16	0		16	DG3C00737/DG5C02132/DG2C04811/DG6C03217/DG5C02563/DG6C01313/DG4C04504/DG3C03008/DG2C03044/DG6C05517/DG3C05604/DG7C00706/DG1C06370/DG4C01319/DG6C01237/DG3C06172
BP	GO:0000079	regulation of cyclin-dependent protein serine/threonine kinase activity	4/2069	12/9406	0.260822	1	DG1C02533/DG2C01690/DG1C02541/DG3C00772	-/-/-/-	4	2	DG1C02533/DG1C02541	2	DG2C01690/DG3C00772
BP	GO:0001932	regulation of protein phosphorylation	4/2069	12/9406	0.260822	1	DG1C02533/DG2C01690/DG1C02541/DG3C00772	-/-/-/-	4	2	DG1C02533/DG1C02541	2	DG2C01690/DG3C00772
BP	GO:0042325	regulation of phosphorylation	4/2069	12/9406	0.260822	1	DG1C02533/DG2C01690/DG1C02541/DG3C00772	-/-/-/-	4	2	DG1C02533/DG1C02541	2	DG2C01690/DG3C00772
BP	GO:0043549	regulation of kinase activity	4/2069	12/9406	0.260822	1	DG1C02533/DG2C01690/DG1C02541/DG3C00772	-/-/-/-	4	2	DG1C02533/DG1C02541	2	DG2C01690/DG3C00772
BP	GO:0045859	regulation of protein kinase activity	4/2069	12/9406	0.260822	1	DG1C02533/DG2C01690/DG1C02541/DG3C00772	-/-/-/-	4	2	DG1C02533/DG1C02541	2	DG2C01690/DG3C00772
BP	GO:0051338	regulation of transferase activity	4/2069	12/9406	0.260822	1	DG1C02533/DG2C01690/DG1C02541/DG3C00772	-/-/-/-	4	2	DG1C02533/DG1C02541	2	DG2C01690/DG3C00772
BP	GO:0071900	regulation of protein serine/threonine kinase activity	4/2069	12/9406	0.260822	1	DG1C02533/DG2C01690/DG1C02541/DG3C00772	-/-/-/-	4	2	DG1C02533/DG1C02541	2	DG2C01690/DG3C00772
BP	GO:1904029	regulation of cyclin-dependent protein kinase activity	4/2069	12/9406	0.260822	1	DG1C02533/DG2C01690/DG1C02541/DG3C00772	-/-/-/-	4	2	DG1C02533/DG1C02541	2	DG2C01690/DG3C00772
BP	GO:0051704	multi-organism process	26/2069	104/9406	0.261871	1	DG1C04370/DG7C00308/DG5C04894/DG7C00335/DG3C00840/DG7C00329/DG1C02988/DG3C01708/DG1C02213/DG1C06401/DG1C03702/novel.10046/DG5C00277/DG7C00334/DG5C03640/DG1C03701/DG2C05573/DG1C02211/DG6C05610/DG3C01199/DG7C02874/DG1C02221/DG2C05301/DG1C06398/DG3C02417/DG6C05623	-/-/-/-/-/-/-/-/-/-/-/-/-/-/-/-/-/-/-/-/-/-/-/-/-/-	26	11	DG1C04370/DG3C00840/DG1C02988/DG3C01708/novel.10046/DG5C00277/DG5C03640/DG3C01199/DG7C02874/DG1C02221/DG3C02417	15	DG7C00308/DG5C04894/DG7C00335/DG7C00329/DG1C02213/DG1C06401/DG1C03702/DG7C00334/DG1C03701/DG2C05573/DG1C02211/DG6C05610/DG2C05301/DG1C06398/DG6C05623
BP	GO:0065009	regulation of molecular function	7/2069	24/9406	0.264011	1	DG3C01679/DG4C04092/DG1C02533/DG2C01690/DG1C02541/DG3C00772/DG5C06544	-/-/-/-/-/-/-	7	4	DG3C01679/DG1C02533/DG1C02541/DG5C06544	3	DG4C04092/DG2C01690/DG3C00772
BP	GO:0006066	alcohol metabolic process	5/2069	16/9406	0.264972	1	DG2C05372/DG3C05401/DG3C03618/DG3C01041/DG6C04134	-/-/-/-/-	5	3	DG2C05372/DG3C05401/DG6C04134	2	DG3C03618/DG3C01041
BP	GO:0007186	G-protein coupled receptor signaling pathway	5/2069	16/9406	0.264972	1	DG1C06409/DG3C05957/DG3C02069/DG5C04903/DG7C02283	-/-/-/-/-	5	0		5	DG1C06409/DG3C05957/DG3C02069/DG5C04903/DG7C02283
BP	GO:1901605	alpha-amino acid metabolic process	17/2069	66/9406	0.27137	1	DG5C03746/DG4C05756/DG1C04162/DG5C00177/DG4C04775/DG0C00647/DG4C00243/DG2C02620/DG4C05484/DG1C00461/DG2C05318/DG3C02987/DG3C02489/DG1C06739/DG5C00179/DG5C04067/DG7C00076	-/-/-/-/-/-/-/-/-/-/-/-/-/-/-/-/-	17	6	DG5C03746/DG5C00177/DG2C05318/DG3C02489/DG1C06739/DG5C00179	11	DG4C05756/DG1C04162/DG4C04775/DG0C00647/DG4C00243/DG2C02620/DG4C05484/DG1C00461/DG3C02987/DG5C04067/DG7C00076
BP	GO:0009127	purine nucleoside monophosphate biosynthetic process	16/2069	62/9406	0.27709	1	DG6C00996/DG3C06667/DG7C04151/DG6C05659/DG2C02324/DG3C02444/DG5C05662/DG1C07053/DG3C06168/DG6C04544/DG5C02237/DG4C06133/DG5C01317/DG2C04597/DG1C05810/DG2C05827	-/-/-/-/-/-/-/-/-/-/-/-/-/-/-/-	16	15	DG6C00996/DG3C06667/DG7C04151/DG6C05659/DG2C02324/DG3C02444/DG5C05662/DG1C07053/DG3C06168/DG6C04544/DG5C02237/DG4C06133/DG5C01317/DG2C04597/DG2C05827	1	DG1C05810
BP	GO:0009156	ribonucleoside monophosphate biosynthetic process	16/2069	62/9406	0.27709	1	DG6C00996/DG3C06667/DG7C04151/DG6C05659/DG2C02324/DG3C02444/DG5C05662/DG1C07053/DG3C06168/DG6C04544/DG5C02237/DG4C06133/DG5C01317/DG2C04597/DG1C05810/DG2C05827	-/-/-/-/-/-/-/-/-/-/-/-/-/-/-/-	16	15	DG6C00996/DG3C06667/DG7C04151/DG6C05659/DG2C02324/DG3C02444/DG5C05662/DG1C07053/DG3C06168/DG6C04544/DG5C02237/DG4C06133/DG5C01317/DG2C04597/DG2C05827	1	DG1C05810
BP	GO:0009168	purine ribonucleoside monophosphate biosynthetic process	16/2069	62/9406	0.27709	1	DG6C00996/DG3C06667/DG7C04151/DG6C05659/DG2C02324/DG3C02444/DG5C05662/DG1C07053/DG3C06168/DG6C04544/DG5C02237/DG4C06133/DG5C01317/DG2C04597/DG1C05810/DG2C05827	-/-/-/-/-/-/-/-/-/-/-/-/-/-/-/-	16	15	DG6C00996/DG3C06667/DG7C04151/DG6C05659/DG2C02324/DG3C02444/DG5C05662/DG1C07053/DG3C06168/DG6C04544/DG5C02237/DG4C06133/DG5C01317/DG2C04597/DG2C05827	1	DG1C05810
BP	GO:0046700	heterocycle catabolic process	19/2069	75/9406	0.281699	1	DG6C00996/DG3C06667/DG7C04151/DG6C05659/DG2C02324/DG3C02444/DG5C05662/DG1C07053/DG3C06168/DG5C00301/DG6C04544/DG5C02237/DG2C02620/DG4C06133/DG7C03540/DG5C01317/DG3C02987/DG2C04597/DG1C05810	-/-/-/-/-/-/-/-/-/-/-/-/-/-/-/-/-/-/-	19	14	DG6C00996/DG3C06667/DG7C04151/DG6C05659/DG2C02324/DG3C02444/DG5C05662/DG1C07053/DG3C06168/DG6C04544/DG5C02237/DG4C06133/DG5C01317/DG2C04597	5	DG5C00301/DG2C02620/DG7C03540/DG3C02987/DG1C05810
BP	GO:1901361	organic cyclic compound catabolic process	19/2069	75/9406	0.281699	1	DG6C00996/DG3C06667/DG7C04151/DG6C05659/DG2C02324/DG3C02444/DG5C05662/DG1C07053/DG3C06168/DG5C00301/DG6C04544/DG5C02237/DG2C02620/DG4C06133/DG7C03540/DG5C01317/DG3C02987/DG2C04597/DG1C05810	-/-/-/-/-/-/-/-/-/-/-/-/-/-/-/-/-/-/-	19	14	DG6C00996/DG3C06667/DG7C04151/DG6C05659/DG2C02324/DG3C02444/DG5C05662/DG1C07053/DG3C06168/DG6C04544/DG5C02237/DG4C06133/DG5C01317/DG2C04597	5	DG5C00301/DG2C02620/DG7C03540/DG3C02987/DG1C05810
BP	GO:0008652	cellular amino acid biosynthetic process	15/2069	58/9406	0.283034	1	DG2C04021/DG2C04022/DG4C03771/DG5C03746/DG1C04162/DG1C01528/DG2C05592/DG4C04775/DG4C00243/DG1C00461/DG2C05318/DG3C02489/DG1C06739/DG5C04067/DG7C00076	-/-/-/-/-/-/-/-/-/-/-/-/-/-/-	15	5	DG4C03771/DG5C03746/DG2C05318/DG3C02489/DG1C06739	10	DG2C04021/DG2C04022/DG1C04162/DG1C01528/DG2C05592/DG4C04775/DG4C00243/DG1C00461/DG5C04067/DG7C00076
BP	GO:0019439	aromatic compound catabolic process	19/2069	76/9406	0.303425	1	DG6C00996/DG3C06667/DG7C04151/DG6C05659/DG2C02324/DG3C02444/DG5C05662/DG1C07053/DG3C06168/DG5C00301/DG6C04544/DG5C02237/DG2C02620/DG4C06133/DG7C03540/DG5C01317/DG3C02987/DG2C04597/DG1C05810	-/-/-/-/-/-/-/-/-/-/-/-/-/-/-/-/-/-/-	19	14	DG6C00996/DG3C06667/DG7C04151/DG6C05659/DG2C02324/DG3C02444/DG5C05662/DG1C07053/DG3C06168/DG6C04544/DG5C02237/DG4C06133/DG5C01317/DG2C04597	5	DG5C00301/DG2C02620/DG7C03540/DG3C02987/DG1C05810
BP	GO:0009064	glutamine family amino acid metabolic process	5/2069	17/9406	0.312559	1	DG5C03746/DG5C00177/DG2C05318/DG1C06739/DG5C00179	-/-/-/-/-	5	5	DG5C03746/DG5C00177/DG2C05318/DG1C06739/DG5C00179	0
BP	GO:0000160	phosphorelay signal transduction system	10/2069	38/9406	0.316902	1	DG7C01247/DG7C00600/DG1C06978/DG2C00440/DG2C01118/DG2C02515/DG5C05817/DG3C02475/DG1C04466/DG2C05950	-/-/-/-/-/-/-/-/-/-	10	4	DG7C01247/DG7C00600/DG1C06978/DG3C02475	6	DG2C00440/DG2C01118/DG2C02515/DG5C05817/DG1C04466/DG2C05950
BP	GO:0009308	amine metabolic process	10/2069	38/9406	0.316902	1	DG3C00465/DG5C04971/novel.53/DG2C02620/DG0C00391/DG1C00526/DG4C05484/DG3C02987/DG0C00425/DG3C01618	-/-/-/-/-/-/-/-/-/-	10	0		10	DG3C00465/DG5C04971/novel.53/DG2C02620/DG0C00391/DG1C00526/DG4C05484/DG3C02987/DG0C00425/DG3C01618
BP	GO:0009124	nucleoside monophosphate biosynthetic process	16/2069	64/9406	0.325283	1	DG6C00996/DG3C06667/DG7C04151/DG6C05659/DG2C02324/DG3C02444/DG5C05662/DG1C07053/DG3C06168/DG6C04544/DG5C02237/DG4C06133/DG5C01317/DG2C04597/DG1C05810/DG2C05827	-/-/-/-/-/-/-/-/-/-/-/-/-/-/-/-	16	15	DG6C00996/DG3C06667/DG7C04151/DG6C05659/DG2C02324/DG3C02444/DG5C05662/DG1C07053/DG3C06168/DG6C04544/DG5C02237/DG4C06133/DG5C01317/DG2C04597/DG2C05827	1	DG1C05810
BP	GO:0009142	nucleoside triphosphate biosynthetic process	16/2069	64/9406	0.325283	1	DG6C00996/DG3C06667/DG7C04151/DG6C05659/DG2C02324/DG3C02444/DG5C05662/DG1C07053/DG3C06168/DG6C04544/DG5C02237/DG4C06133/DG5C01317/DG2C04597/DG1C05810/DG2C05827	-/-/-/-/-/-/-/-/-/-/-/-/-/-/-/-	16	15	DG6C00996/DG3C06667/DG7C04151/DG6C05659/DG2C02324/DG3C02444/DG5C05662/DG1C07053/DG3C06168/DG6C04544/DG5C02237/DG4C06133/DG5C01317/DG2C04597/DG2C05827	1	DG1C05810
BP	GO:0009145	purine nucleoside triphosphate biosynthetic process	16/2069	64/9406	0.325283	1	DG6C00996/DG3C06667/DG7C04151/DG6C05659/DG2C02324/DG3C02444/DG5C05662/DG1C07053/DG3C06168/DG6C04544/DG5C02237/DG4C06133/DG5C01317/DG2C04597/DG1C05810/DG2C05827	-/-/-/-/-/-/-/-/-/-/-/-/-/-/-/-	16	15	DG6C00996/DG3C06667/DG7C04151/DG6C05659/DG2C02324/DG3C02444/DG5C05662/DG1C07053/DG3C06168/DG6C04544/DG5C02237/DG4C06133/DG5C01317/DG2C04597/DG2C05827	1	DG1C05810
BP	GO:0009201	ribonucleoside triphosphate biosynthetic process	16/2069	64/9406	0.325283	1	DG6C00996/DG3C06667/DG7C04151/DG6C05659/DG2C02324/DG3C02444/DG5C05662/DG1C07053/DG3C06168/DG6C04544/DG5C02237/DG4C06133/DG5C01317/DG2C04597/DG1C05810/DG2C05827	-/-/-/-/-/-/-/-/-/-/-/-/-/-/-/-	16	15	DG6C00996/DG3C06667/DG7C04151/DG6C05659/DG2C02324/DG3C02444/DG5C05662/DG1C07053/DG3C06168/DG6C04544/DG5C02237/DG4C06133/DG5C01317/DG2C04597/DG2C05827	1	DG1C05810
BP	GO:0009206	purine ribonucleoside triphosphate biosynthetic process	16/2069	64/9406	0.325283	1	DG6C00996/DG3C06667/DG7C04151/DG6C05659/DG2C02324/DG3C02444/DG5C05662/DG1C07053/DG3C06168/DG6C04544/DG5C02237/DG4C06133/DG5C01317/DG2C04597/DG1C05810/DG2C05827	-/-/-/-/-/-/-/-/-/-/-/-/-/-/-/-	16	15	DG6C00996/DG3C06667/DG7C04151/DG6C05659/DG2C02324/DG3C02444/DG5C05662/DG1C07053/DG3C06168/DG6C04544/DG5C02237/DG4C06133/DG5C01317/DG2C04597/DG2C05827	1	DG1C05810
BP	GO:0006812	cation transport	55/2069	236/9406	0.335968	1	DG6C04154/DG2C05402/DG7C04506/DG2C04405/DG7C03762/DG2C06718/DG1C06872/DG2C06773/DG5C04502/DG1C00818/DG7C04632/DG6C03271/DG3C04202/DG4C06157/DG3C01299/DG1C05020/DG2C03856/DG3C06516/DG1C04113/DG2C01233/DG1C01498/DG5C02871/DG2C03648/DG4C04498/DG7C03958/DG2C02348/DG2C06153/DG5C05890/DG3C06515/DG3C01693/DG6C04523/DG7C02437/DG2C00607/DG6C02389/DG3C05588/DG1C05412/DG1C06765/DG7C03718/DG3C06349/DG6C01857…	-/-/-/-/-/-/-/-/-/-/-/-/-/-/-/-/-/-/-/-/-/-/-/-/-/-/-/-/-/-/-/-/-/-/-/-/-/-/-/-/-/-/-/-/-/-/-/-/-/-/-/-/-/-/-	55	19	DG6C04154/DG2C05402/DG2C04405/DG2C06718/DG1C06872/DG2C06773/DG6C03271/DG3C04202/DG3C06516/DG4C04498/DG7C03958/DG3C06515/DG6C04523/DG7C02437/DG2C00607/DG1C05412/DG7C03718/DG7C00746/DG2C05827	36	DG7C04506/DG7C03762/DG5C04502/DG1C00818/DG7C04632/DG4C06157/DG3C01299/DG1C05020/DG2C03856/DG1C04113/DG2C01233/DG1C01498/DG5C02871/DG2C03648/DG2C02348/DG2C06153/DG5C05890/DG3C01693/DG6C02389/DG3C05588/DG1C06765/DG3C06349/DG6C01857/DG1C00698/DG7C04425/DG7C02594/DG1C05019/DG2C06409/DG7C02982/DG4C00327/DG4C03348/DG0C00870/DG6C01772/DG2C03858/DG4C04701/DG3C05552
BP	GO:0006952	defense response	11/2069	43/9406	0.339825	1	DG4C01241/DG2C06687/DG2C02752/DG3C01474/DG0C00837/DG5C00277/DG2C04837/DG6C02342/novel.7922/DG2C04839/DG3C01475	-/-/-/-/-/-/-/-/-/-/-	11	2	DG5C00277/DG3C01475	9	DG4C01241/DG2C06687/DG2C02752/DG3C01474/DG0C00837/DG2C04837/DG6C02342/novel.7922/DG2C04839
BP	GO:0006576	cellular biogenic amine metabolic process	6/2069	22/9406	0.351113	1	DG3C00465/DG2C02620/DG0C00391/DG4C05484/DG3C02987/DG3C01618	-/-/-/-/-/-	6	0		6	DG3C00465/DG2C02620/DG0C00391/DG4C05484/DG3C02987/DG3C01618
BP	GO:0006720	isoprenoid metabolic process	6/2069	22/9406	0.351113	1	DG2C06812/DG7C00676/DG6C02273/DG5C03940/DG1C03067/DG5C03859	-/-/-/-/-/-	6	0		6	DG2C06812/DG7C00676/DG6C02273/DG5C03940/DG1C03067/DG5C03859
BP	GO:0008299	isoprenoid biosynthetic process	6/2069	22/9406	0.351113	1	DG2C06812/DG7C00676/DG6C02273/DG5C03940/DG1C03067/DG5C03859	-/-/-/-/-/-	6	0		6	DG2C06812/DG7C00676/DG6C02273/DG5C03940/DG1C03067/DG5C03859
BP	GO:0044106	cellular amine metabolic process	6/2069	22/9406	0.351113	1	DG3C00465/DG2C02620/DG0C00391/DG4C05484/DG3C02987/DG3C01618	-/-/-/-/-/-	6	0		6	DG3C00465/DG2C02620/DG0C00391/DG4C05484/DG3C02987/DG3C01618
BP	GO:0050790	regulation of catalytic activity	6/2069	22/9406	0.351113	1	DG3C01679/DG4C04092/DG1C02533/DG2C01690/DG1C02541/DG3C00772	-/-/-/-/-/-	6	3	DG3C01679/DG1C02533/DG1C02541	3	DG4C04092/DG2C01690/DG3C00772
BP	GO:0006631	fatty acid metabolic process	18/2069	74/9406	0.356819	1	DG5C05409/DG5C05796/DG4C02129/DG2C05292/DG1C04195/DG3C00540/DG6C04886/DG4C02693/DG5C02532/DG2C02841/DG7C03587/DG1C05204/DG0C00027/DG6C00909/DG2C02456/DG6C03621/DG2C05521/DG3C04918	-/-/-/-/-/-/-/-/-/-/-/-/-/-/-/-/-/-	18	3	DG5C05409/DG5C05796/DG6C03621	15	DG4C02129/DG2C05292/DG1C04195/DG3C00540/DG6C04886/DG4C02693/DG5C02532/DG2C02841/DG7C03587/DG1C05204/DG0C00027/DG6C00909/DG2C02456/DG2C05521/DG3C04918
BP	GO:0019220	regulation of phosphate metabolic process	4/2069	14/9406	0.371786	1	DG1C02533/DG2C01690/DG1C02541/DG3C00772	-/-/-/-	4	2	DG1C02533/DG1C02541	2	DG2C01690/DG3C00772
BP	GO:0031399	regulation of protein modification process	4/2069	14/9406	0.371786	1	DG1C02533/DG2C01690/DG1C02541/DG3C00772	-/-/-/-	4	2	DG1C02533/DG1C02541	2	DG2C01690/DG3C00772
BP	GO:0051174	regulation of phosphorus metabolic process	4/2069	14/9406	0.371786	1	DG1C02533/DG2C01690/DG1C02541/DG3C00772	-/-/-/-	4	2	DG1C02533/DG1C02541	2	DG2C01690/DG3C00772
BP	GO:0001101	response to acid chemical	3/2069	10/9406	0.383012	1	DG2C05183/DG7C00081/DG2C02897	-/-/-	3	0		3	DG2C05183/DG7C00081/DG2C02897
BP	GO:0006739	NADP metabolic process	3/2069	10/9406	0.383012	1	DG5C06336/DG6C02081/DG1C03159	-/-/-	3	0		3	DG5C06336/DG6C02081/DG1C03159
BP	GO:0006839	mitochondrial transport	3/2069	10/9406	0.383012	1	DG7C01504/DG7C01503/DG5C04447	-/-/-	3	0		3	DG7C01504/DG7C01503/DG5C04447
BP	GO:0007205	protein kinase C-activating G-protein coupled receptor signaling pathway	3/2069	10/9406	0.383012	1	DG1C06409/DG5C04903/DG7C02283	-/-/-	3	0		3	DG1C06409/DG5C04903/DG7C02283
BP	GO:0071941	nitrogen cycle metabolic process	3/2069	10/9406	0.383012	1	DG3C05329/DG4C05893/DG2C00725	-/-/-	3	1	DG3C05329	2	DG4C05893/DG2C00725
BP	GO:1901700	response to oxygen-containing compound	3/2069	10/9406	0.383012	1	DG2C05183/DG7C00081/DG2C02897	-/-/-	3	0		3	DG2C05183/DG7C00081/DG2C02897
BP	GO:0006633	fatty acid biosynthetic process	14/2069	58/9406	0.396108	1	DG4C02129/DG2C05292/DG1C04195/DG3C00540/DG4C02693/DG2C02841/DG7C03587/DG1C05204/DG0C00027/DG6C00909/DG2C02456/DG6C03621/DG2C05521/DG3C04918	-/-/-/-/-/-/-/-/-/-/-/-/-/-	14	1	DG6C03621	13	DG4C02129/DG2C05292/DG1C04195/DG3C00540/DG4C02693/DG2C02841/DG7C03587/DG1C05204/DG0C00027/DG6C00909/DG2C02456/DG2C05521/DG3C04918
BP	GO:0034655	nucleobase-containing compound catabolic process	16/2069	67/9406	0.400783	1	DG6C00996/DG3C06667/DG7C04151/DG6C05659/DG2C02324/DG3C02444/DG5C05662/DG1C07053/DG3C06168/DG5C00301/DG6C04544/DG5C02237/DG4C06133/DG5C01317/DG2C04597/DG1C05810	-/-/-/-/-/-/-/-/-/-/-/-/-/-/-/-	16	14	DG6C00996/DG3C06667/DG7C04151/DG6C05659/DG2C02324/DG3C02444/DG5C05662/DG1C07053/DG3C06168/DG6C04544/DG5C02237/DG4C06133/DG5C01317/DG2C04597	2	DG5C00301/DG1C05810
BP	GO:0046034	ATP metabolic process	16/2069	67/9406	0.400783	1	DG6C00996/DG3C06667/DG7C04151/DG6C05659/DG2C02324/DG3C02444/DG5C05662/DG1C07053/DG3C06168/DG6C04544/DG5C02237/DG4C06133/DG5C01317/DG2C04597/DG1C05810/DG2C05827	-/-/-/-/-/-/-/-/-/-/-/-/-/-/-/-	16	15	DG6C00996/DG3C06667/DG7C04151/DG6C05659/DG2C02324/DG3C02444/DG5C05662/DG1C07053/DG3C06168/DG6C04544/DG5C02237/DG4C06133/DG5C01317/DG2C04597/DG2C05827	1	DG1C05810
BP	GO:0019318	hexose metabolic process	5/2069	19/9406	0.409804	1	DG6C05659/DG1C05650/DG5C04672/DG2C05600/DG3C01170	-/-/-/-/-	5	2	DG6C05659/DG5C04672	3	DG1C05650/DG2C05600/DG3C01170
BP	GO:0070647	protein modification by small protein conjugation or removal	25/2069	109/9406	0.443271	1	DG5C05273/DG1C00443/DG3C00350/DG4C01058/DG2C05476/DG3C06708/DG3C05360/DG2C04963/DG3C05361/DG3C03796/DG3C06655/DG7C01441/DG2C01286/DG6C01713/DG1C05322/DG1C03937/DG3C01576/DG5C01112/DG2C00098/DG3C06155/DG2C05361/DG3C01611/DG6C05598/DG1C05621/DG1C03870	-/-/-/-/-/-/-/-/-/-/-/-/-/-/-/-/-/-/-/-/-/-/-/-/-	25	13	DG1C00443/DG3C05360/DG2C04963/DG3C05361/DG7C01441/DG1C05322/DG1C03937/DG3C01576/DG5C01112/DG2C00098/DG3C06155/DG6C05598/DG1C05621	12	DG5C05273/DG3C00350/DG4C01058/DG2C05476/DG3C06708/DG3C03796/DG3C06655/DG2C01286/DG6C01713/DG2C05361/DG3C01611/DG1C03870
BP	GO:0006568	tryptophan metabolic process	3/2069	11/9406	0.448693	1	DG2C02620/DG4C05484/DG3C02987	-/-/-	3	0		3	DG2C02620/DG4C05484/DG3C02987
BP	GO:0006586	indolalkylamine metabolic process	3/2069	11/9406	0.448693	1	DG2C02620/DG4C05484/DG3C02987	-/-/-	3	0		3	DG2C02620/DG4C05484/DG3C02987
BP	GO:0006694	steroid biosynthetic process	3/2069	11/9406	0.448693	1	DG6C02914/DG5C03380/DG5C03377	-/-/-	3	0		3	DG6C02914/DG5C03380/DG5C03377
BP	GO:0009309	amine biosynthetic process	3/2069	11/9406	0.448693	1	DG3C00465/DG0C00391/DG3C01618	-/-/-	3	0		3	DG3C00465/DG0C00391/DG3C01618
BP	GO:0016054	organic acid catabolic process	3/2069	11/9406	0.448693	1	DG0C00647/DG2C02620/DG3C02987	-/-/-	3	0		3	DG0C00647/DG2C02620/DG3C02987
BP	GO:0016226	iron-sulfur cluster assembly	3/2069	11/9406	0.448693	1	DG5C03561/novel.9352/DG1C06995	-/-/-	3	3	DG5C03561/novel.9352/DG1C06995	0
BP	GO:0031163	metallo-sulfur cluster assembly	3/2069	11/9406	0.448693	1	DG5C03561/novel.9352/DG1C06995	-/-/-	3	3	DG5C03561/novel.9352/DG1C06995	0
BP	GO:0042401	cellular biogenic amine biosynthetic process	3/2069	11/9406	0.448693	1	DG3C00465/DG0C00391/DG3C01618	-/-/-	3	0		3	DG3C00465/DG0C00391/DG3C01618
BP	GO:0042430	indole-containing compound metabolic process	3/2069	11/9406	0.448693	1	DG2C02620/DG4C05484/DG3C02987	-/-/-	3	0		3	DG2C02620/DG4C05484/DG3C02987
BP	GO:0046395	carboxylic acid catabolic process	3/2069	11/9406	0.448693	1	DG0C00647/DG2C02620/DG3C02987	-/-/-	3	0		3	DG0C00647/DG2C02620/DG3C02987
BP	GO:0042221	response to chemical	39/2069	173/9406	0.46051	1	DG6C00198/DG4C04963/DG7C03020/DG7C03166/DG2C00771/DG4C02397/DG6C03203/DG3C01500/DG2C03663/DG2C00767/DG6C03201/DG1C05149/DG5C05894/DG1C01418/DG1C04697/DG1C02382/DG6C05769/DG2C05183/DG2C05750/DG7C04508/DG2C01941/DG7C04423/DG7C00081/DG1C02462/DG5C04277/DG4C02946/DG6C00312/DG2C06223/DG4C00340/DG6C03568/DG2C03661/DG3C02975/DG3C06286/DG5C06394/DG6C01112/DG2C00772/DG7C00399/DG7C00742/DG2C02897	-/-/-/-/-/-/-/-/-/-/-/-/-/-/-/-/-/-/-/-/-/-/-/-/-/-/-/-/-/-/-/-/-/-/-/-/-/-/-	39	8	DG6C00198/DG7C03166/DG2C00771/DG2C03663/DG2C00767/DG7C04508/DG2C00772/DG7C00399	31	DG4C04963/DG7C03020/DG4C02397/DG6C03203/DG3C01500/DG6C03201/DG1C05149/DG5C05894/DG1C01418/DG1C04697/DG1C02382/DG6C05769/DG2C05183/DG2C05750/DG2C01941/DG7C04423/DG7C00081/DG1C02462/DG5C04277/DG4C02946/DG6C00312/DG2C06223/DG4C00340/DG6C03568/DG2C03661/DG3C02975/DG3C06286/DG5C06394/DG6C01112/DG7C00742/DG2C02897
BP	GO:0045229	external encapsulating structure organization	9/2069	38/9406	0.463316	1	DG2C06775/DG2C04817/DG2C03839/DG1C04863/DG3C04396/DG5C05407/DG4C03832/DG1C01642/DG1C00532	-/-/-/-/-/-/-/-/-	9	2	DG1C04863/DG5C05407	7	DG2C06775/DG2C04817/DG2C03839/DG3C04396/DG4C03832/DG1C01642/DG1C00532
BP	GO:0071555	cell wall organization	9/2069	38/9406	0.463316	1	DG2C06775/DG2C04817/DG2C03839/DG1C04863/DG3C04396/DG5C05407/DG4C03832/DG1C01642/DG1C00532	-/-/-/-/-/-/-/-/-	9	2	DG1C04863/DG5C05407	7	DG2C06775/DG2C04817/DG2C03839/DG3C04396/DG4C03832/DG1C01642/DG1C00532
BP	GO:0022607	cellular component assembly	21/2069	92/9406	0.464275	1	DG1C03111/DG4C05500/DG1C05185/DG5C03561/novel.9352/DG2C06775/DG5C04351/DG2C04817/DG2C03839/DG1C04863/DG1C05186/DG1C05385/DG4C04935/DG1C06995/DG1C02690/DG4C00653/DG4C03832/DG1C01339/DG1C05507/DG1C00775/DG1C00532	-/-/-/-/-/-/-/-/-/-/-/-/-/-/-/-/-/-/-/-/-	21	11	DG1C03111/DG4C05500/DG1C05185/DG5C03561/novel.9352/DG1C04863/DG1C05186/DG4C04935/DG1C06995/DG1C02690/DG1C01339	10	DG2C06775/DG5C04351/DG2C04817/DG2C03839/DG1C05385/DG4C00653/DG4C03832/DG1C05507/DG1C00775/DG1C00532
BP	GO:0009126	purine nucleoside monophosphate metabolic process	16/2069	70/9406	0.47749	1	DG6C00996/DG3C06667/DG7C04151/DG6C05659/DG2C02324/DG3C02444/DG5C05662/DG1C07053/DG3C06168/DG6C04544/DG5C02237/DG4C06133/DG5C01317/DG2C04597/DG1C05810/DG2C05827	-/-/-/-/-/-/-/-/-/-/-/-/-/-/-/-	16	15	DG6C00996/DG3C06667/DG7C04151/DG6C05659/DG2C02324/DG3C02444/DG5C05662/DG1C07053/DG3C06168/DG6C04544/DG5C02237/DG4C06133/DG5C01317/DG2C04597/DG2C05827	1	DG1C05810
BP	GO:0009152	purine ribonucleotide biosynthetic process	16/2069	70/9406	0.47749	1	DG6C00996/DG3C06667/DG7C04151/DG6C05659/DG2C02324/DG3C02444/DG5C05662/DG1C07053/DG3C06168/DG6C04544/DG5C02237/DG4C06133/DG5C01317/DG2C04597/DG1C05810/DG2C05827	-/-/-/-/-/-/-/-/-/-/-/-/-/-/-/-	16	15	DG6C00996/DG3C06667/DG7C04151/DG6C05659/DG2C02324/DG3C02444/DG5C05662/DG1C07053/DG3C06168/DG6C04544/DG5C02237/DG4C06133/DG5C01317/DG2C04597/DG2C05827	1	DG1C05810
BP	GO:0009161	ribonucleoside monophosphate metabolic process	16/2069	70/9406	0.47749	1	DG6C00996/DG3C06667/DG7C04151/DG6C05659/DG2C02324/DG3C02444/DG5C05662/DG1C07053/DG3C06168/DG6C04544/DG5C02237/DG4C06133/DG5C01317/DG2C04597/DG1C05810/DG2C05827	-/-/-/-/-/-/-/-/-/-/-/-/-/-/-/-	16	15	DG6C00996/DG3C06667/DG7C04151/DG6C05659/DG2C02324/DG3C02444/DG5C05662/DG1C07053/DG3C06168/DG6C04544/DG5C02237/DG4C06133/DG5C01317/DG2C04597/DG2C05827	1	DG1C05810
BP	GO:0009167	purine ribonucleoside monophosphate metabolic process	16/2069	70/9406	0.47749	1	DG6C00996/DG3C06667/DG7C04151/DG6C05659/DG2C02324/DG3C02444/DG5C05662/DG1C07053/DG3C06168/DG6C04544/DG5C02237/DG4C06133/DG5C01317/DG2C04597/DG1C05810/DG2C05827	-/-/-/-/-/-/-/-/-/-/-/-/-/-/-/-	16	15	DG6C00996/DG3C06667/DG7C04151/DG6C05659/DG2C02324/DG3C02444/DG5C05662/DG1C07053/DG3C06168/DG6C04544/DG5C02237/DG4C06133/DG5C01317/DG2C04597/DG2C05827	1	DG1C05810
BP	GO:0009260	ribonucleotide biosynthetic process	16/2069	70/9406	0.47749	1	DG6C00996/DG3C06667/DG7C04151/DG6C05659/DG2C02324/DG3C02444/DG5C05662/DG1C07053/DG3C06168/DG6C04544/DG5C02237/DG4C06133/DG5C01317/DG2C04597/DG1C05810/DG2C05827	-/-/-/-/-/-/-/-/-/-/-/-/-/-/-/-	16	15	DG6C00996/DG3C06667/DG7C04151/DG6C05659/DG2C02324/DG3C02444/DG5C05662/DG1C07053/DG3C06168/DG6C04544/DG5C02237/DG4C06133/DG5C01317/DG2C04597/DG2C05827	1	DG1C05810
BP	GO:0046390	ribose phosphate biosynthetic process	16/2069	70/9406	0.47749	1	DG6C00996/DG3C06667/DG7C04151/DG6C05659/DG2C02324/DG3C02444/DG5C05662/DG1C07053/DG3C06168/DG6C04544/DG5C02237/DG4C06133/DG5C01317/DG2C04597/DG1C05810/DG2C05827	-/-/-/-/-/-/-/-/-/-/-/-/-/-/-/-	16	15	DG6C00996/DG3C06667/DG7C04151/DG6C05659/DG2C02324/DG3C02444/DG5C05662/DG1C07053/DG3C06168/DG6C04544/DG5C02237/DG4C06133/DG5C01317/DG2C04597/DG2C05827	1	DG1C05810
BP	GO:0006082	organic acid metabolic process	75/2069	338/9406	0.487292	1	DG6C00996/DG3C06667/DG7C04151/DG6C05659/DG2C02324/DG2C04021/DG3C02444/DG5C05409/DG2C05427/DG5C05796/DG2C04022/DG5C05662/DG4C02129/DG4C03771/DG2C05292/DG5C03746/DG4C05756/DG1C04162/DG1C01528/DG1C04195/DG1C07053/DG0C00073/DG3C05329/DG5C00177/DG2C05592/DG4C04775/DG0C00647/DG3C06168/DG3C00540/DG4C04479/DG6C04544/DG6C04886/DG4C02693/DG3C00358/DG5C02532/DG2C02841/DG5C02237/DG7C03587/DG4C00243/DG2C02620…	-/-/-/-/-/-/-/-/-/-/-/-/-/-/-/-/-/-/-/-/-/-/-/-/-/-/-/-/-/-/-/-/-/-/-/-/-/-/-/-/-/-/-/-/-/-/-/-/-/-/-/-/-/-/-/-/-/-/-/-/-/-/-/-/-/-/-/-/-/-/-/-/-/-/-	75	32	DG6C00996/DG3C06667/DG7C04151/DG6C05659/DG2C02324/DG3C02444/DG5C05409/DG2C05427/DG5C05796/DG5C05662/DG4C03771/DG5C03746/DG1C07053/DG0C00073/DG3C05329/DG5C00177/DG3C06168/DG6C04544/DG3C00358/DG5C02237/DG4C06133/DG1C04276/DG1C01566/DG2C05318/DG5C01317/DG5C01706/DG3C02489/DG2C04597/DG6C03621/DG5C01187/DG1C06739/DG5C00179	43	DG2C04021/DG2C04022/DG4C02129/DG2C05292/DG4C05756/DG1C04162/DG1C01528/DG1C04195/DG2C05592/DG4C04775/DG0C00647/DG3C00540/DG4C04479/DG6C04886/DG4C02693/DG5C02532/DG2C02841/DG7C03587/DG4C00243/DG2C02620/DG7C01163/DG1C05204/DG4C04234/DG4C05484/DG1C00461/DG0C00027/DG5C04151/DG2C04745/DG1C05342/DG6C00909/DG2C06114/DG3C02987/DG2C02456/DG7C05100/DG6C00558/DG1C05810/DG2C00725/DG3C01608/DG2C05521/DG3C04918…
BP	GO:0007017	microtubule-based process	17/2069	75/9406	0.48937	1	DG3C00737/DG5C02132/DG2C04811/DG6C03217/DG5C02563/DG6C01313/DG4C04504/DG3C03008/DG2C03044/DG6C05517/DG4C00653/DG3C05604/DG7C00706/DG1C06370/DG4C01319/DG6C01237/DG3C06172	-/-/-/-/-/-/-/-/-/-/-/-/-/-/-/-/-	17	0		17	DG3C00737/DG5C02132/DG2C04811/DG6C03217/DG5C02563/DG6C01313/DG4C04504/DG3C03008/DG2C03044/DG6C05517/DG4C00653/DG3C05604/DG7C00706/DG1C06370/DG4C01319/DG6C01237/DG3C06172
BP	GO:0070085	glycosylation	13/2069	57/9406	0.492925	1	DG4C05598/DG3C04375/DG3C01216/DG3C04111/DG2C03646/DG3C06770/DG3C07109/DG1C05738/DG7C04401/DG5C05299/DG4C02042/DG3C04112/DG4C00450	-/-/-/-/-/-/-/-/-/-/-/-/-	13	1	DG1C05738	12	DG4C05598/DG3C04375/DG3C01216/DG3C04111/DG2C03646/DG3C06770/DG3C07109/DG7C04401/DG5C05299/DG4C02042/DG3C04112/DG4C00450
BP	GO:0015711	organic anion transport	11/2069	48/9406	0.495063	1	DG7C01504/DG4C04799/DG1C04393/DG5C03112/DG5C06138/DG7C01503/DG7C02170/DG5C06139/DG5C06140/DG5C01560/DG2C04123	-/-/-/-/-/-/-/-/-/-/-	11	1	DG4C04799	10	DG7C01504/DG1C04393/DG5C03112/DG5C06138/DG7C01503/DG7C02170/DG5C06139/DG5C06140/DG5C01560/DG2C04123
BP	GO:0015849	organic acid transport	11/2069	48/9406	0.495063	1	DG7C01504/DG4C04799/DG1C04393/DG5C03112/DG5C06138/DG7C01503/DG7C02170/DG5C06139/DG5C06140/DG5C01560/DG2C04123	-/-/-/-/-/-/-/-/-/-/-	11	1	DG4C04799	10	DG7C01504/DG1C04393/DG5C03112/DG5C06138/DG7C01503/DG7C02170/DG5C06139/DG5C06140/DG5C01560/DG2C04123
BP	GO:0046942	carboxylic acid transport	11/2069	48/9406	0.495063	1	DG7C01504/DG4C04799/DG1C04393/DG5C03112/DG5C06138/DG7C01503/DG7C02170/DG5C06139/DG5C06140/DG5C01560/DG2C04123	-/-/-/-/-/-/-/-/-/-/-	11	1	DG4C04799	10	DG7C01504/DG1C04393/DG5C03112/DG5C06138/DG7C01503/DG7C02170/DG5C06139/DG5C06140/DG5C01560/DG2C04123
BP	GO:0006766	vitamin metabolic process	5/2069	21/9406	0.504847	1	novel.4280/DG2C01754/DG4C02705/DG2C04745/DG5C01706	-/-/-/-/-	5	4	novel.4280/DG2C01754/DG4C02705/DG5C01706	1	DG2C04745
BP	GO:0006767	water-soluble vitamin metabolic process	5/2069	21/9406	0.504847	1	novel.4280/DG2C01754/DG4C02705/DG2C04745/DG5C01706	-/-/-/-/-	5	4	novel.4280/DG2C01754/DG4C02705/DG5C01706	1	DG2C04745
BP	GO:0009110	vitamin biosynthetic process	5/2069	21/9406	0.504847	1	novel.4280/DG2C01754/DG4C02705/DG2C04745/DG5C01706	-/-/-/-/-	5	4	novel.4280/DG2C01754/DG4C02705/DG5C01706	1	DG2C04745
BP	GO:0042364	water-soluble vitamin biosynthetic process	5/2069	21/9406	0.504847	1	novel.4280/DG2C01754/DG4C02705/DG2C04745/DG5C01706	-/-/-/-/-	5	4	novel.4280/DG2C01754/DG4C02705/DG5C01706	1	DG2C04745
BP	GO:0009084	glutamine family amino acid biosynthetic process	3/2069	12/9406	0.511317	1	DG5C03746/DG2C05318/DG1C06739	-/-/-	3	3	DG5C03746/DG2C05318/DG1C06739	0
BP	GO:0009628	response to abiotic stimulus	3/2069	12/9406	0.511317	1	DG2C05183/DG7C00081/DG2C02897	-/-/-	3	0		3	DG2C05183/DG7C00081/DG2C02897
BP	GO:0032271	regulation of protein polymerization	3/2069	12/9406	0.511317	1	DG1C05385/DG4C00653/DG1C00775	-/-/-	3	0		3	DG1C05385/DG4C00653/DG1C00775
BP	GO:0043254	regulation of protein complex assembly	3/2069	12/9406	0.511317	1	DG1C05385/DG4C00653/DG1C00775	-/-/-	3	0		3	DG1C05385/DG4C00653/DG1C00775
BP	GO:0051258	protein polymerization	3/2069	12/9406	0.511317	1	DG1C05385/DG4C00653/DG1C00775	-/-/-	3	0		3	DG1C05385/DG4C00653/DG1C00775
BP	GO:0051493	regulation of cytoskeleton organization	3/2069	12/9406	0.511317	1	DG1C05385/DG4C00653/DG1C00775	-/-/-	3	0		3	DG1C05385/DG4C00653/DG1C00775
BP	GO:0097435	supramolecular fiber organization	3/2069	12/9406	0.511317	1	DG1C05385/DG4C00653/DG1C00775	-/-/-	3	0		3	DG1C05385/DG4C00653/DG1C00775
BP	GO:1902903	regulation of supramolecular fiber organization	3/2069	12/9406	0.511317	1	DG1C05385/DG4C00653/DG1C00775	-/-/-	3	0		3	DG1C05385/DG4C00653/DG1C00775
BP	GO:0043436	oxoacid metabolic process	74/2069	336/9406	0.517214	1	DG6C00996/DG3C06667/DG7C04151/DG6C05659/DG2C02324/DG2C04021/DG3C02444/DG5C05409/DG2C05427/DG5C05796/DG2C04022/DG5C05662/DG4C02129/DG4C03771/DG2C05292/DG5C03746/DG4C05756/DG1C04162/DG1C01528/DG1C04195/DG1C07053/DG0C00073/DG3C05329/DG5C00177/DG2C05592/DG4C04775/DG0C00647/DG3C06168/DG3C00540/DG4C04479/DG6C04544/DG6C04886/DG4C02693/DG3C00358/DG5C02532/DG2C02841/DG5C02237/DG7C03587/DG4C00243/DG2C02620…	-/-/-/-/-/-/-/-/-/-/-/-/-/-/-/-/-/-/-/-/-/-/-/-/-/-/-/-/-/-/-/-/-/-/-/-/-/-/-/-/-/-/-/-/-/-/-/-/-/-/-/-/-/-/-/-/-/-/-/-/-/-/-/-/-/-/-/-/-/-/-/-/-/-	74	32	DG6C00996/DG3C06667/DG7C04151/DG6C05659/DG2C02324/DG3C02444/DG5C05409/DG2C05427/DG5C05796/DG5C05662/DG4C03771/DG5C03746/DG1C07053/DG0C00073/DG3C05329/DG5C00177/DG3C06168/DG6C04544/DG3C00358/DG5C02237/DG4C06133/DG1C04276/DG1C01566/DG2C05318/DG5C01317/DG5C01706/DG3C02489/DG2C04597/DG6C03621/DG5C01187/DG1C06739/DG5C00179	42	DG2C04021/DG2C04022/DG4C02129/DG2C05292/DG4C05756/DG1C04162/DG1C01528/DG1C04195/DG2C05592/DG4C04775/DG0C00647/DG3C00540/DG4C04479/DG6C04886/DG4C02693/DG5C02532/DG2C02841/DG7C03587/DG4C00243/DG2C02620/DG7C01163/DG1C05204/DG4C04234/DG4C05484/DG1C00461/DG0C00027/DG5C04151/DG2C04745/DG1C05342/DG6C00909/DG3C02987/DG2C02456/DG7C05100/DG6C00558/DG1C05810/DG2C00725/DG3C01608/DG2C05521/DG3C04918/DG5C04067…
BP	GO:0019752	carboxylic acid metabolic process	72/2069	327/9406	0.518531	1	DG6C00996/DG3C06667/DG7C04151/DG6C05659/DG2C02324/DG2C04021/DG3C02444/DG5C05409/DG2C05427/DG5C05796/DG2C04022/DG5C05662/DG4C02129/DG4C03771/DG2C05292/DG5C03746/DG4C05756/DG1C04162/DG1C01528/DG1C04195/DG1C07053/DG0C00073/DG5C00177/DG2C05592/DG4C04775/DG0C00647/DG3C06168/DG3C00540/DG4C04479/DG6C04544/DG6C04886/DG4C02693/DG3C00358/DG5C02532/DG2C02841/DG5C02237/DG7C03587/DG4C00243/DG2C02620/DG4C06133…	-/-/-/-/-/-/-/-/-/-/-/-/-/-/-/-/-/-/-/-/-/-/-/-/-/-/-/-/-/-/-/-/-/-/-/-/-/-/-/-/-/-/-/-/-/-/-/-/-/-/-/-/-/-/-/-/-/-/-/-/-/-/-/-/-/-/-/-/-/-/-/-	72	31	DG6C00996/DG3C06667/DG7C04151/DG6C05659/DG2C02324/DG3C02444/DG5C05409/DG2C05427/DG5C05796/DG5C05662/DG4C03771/DG5C03746/DG1C07053/DG0C00073/DG5C00177/DG3C06168/DG6C04544/DG3C00358/DG5C02237/DG4C06133/DG1C04276/DG1C01566/DG2C05318/DG5C01317/DG5C01706/DG3C02489/DG2C04597/DG6C03621/DG5C01187/DG1C06739/DG5C00179	41	DG2C04021/DG2C04022/DG4C02129/DG2C05292/DG4C05756/DG1C04162/DG1C01528/DG1C04195/DG2C05592/DG4C04775/DG0C00647/DG3C00540/DG4C04479/DG6C04886/DG4C02693/DG5C02532/DG2C02841/DG7C03587/DG4C00243/DG2C02620/DG7C01163/DG1C05204/DG4C04234/DG4C05484/DG1C00461/DG0C00027/DG5C04151/DG2C04745/DG1C05342/DG6C00909/DG3C02987/DG2C02456/DG7C05100/DG6C00558/DG1C05810/DG3C01608/DG2C05521/DG3C04918/DG5C04067/DG7C00076…
BP	GO:0009100	glycoprotein metabolic process	13/2069	58/9406	0.520894	1	DG4C05598/DG3C04375/DG3C01216/DG3C04111/DG2C03646/DG3C06770/DG3C07109/DG1C05738/DG7C03047/DG7C04401/DG4C02042/DG3C04112/DG4C00450	-/-/-/-/-/-/-/-/-/-/-/-/-	13	1	DG1C05738	12	DG4C05598/DG3C04375/DG3C01216/DG3C04111/DG2C03646/DG3C06770/DG3C07109/DG7C03047/DG7C04401/DG4C02042/DG3C04112/DG4C00450
BP	GO:0009101	glycoprotein biosynthetic process	13/2069	58/9406	0.520894	1	DG4C05598/DG3C04375/DG3C01216/DG3C04111/DG2C03646/DG3C06770/DG3C07109/DG1C05738/DG7C03047/DG7C04401/DG4C02042/DG3C04112/DG4C00450	-/-/-/-/-/-/-/-/-/-/-/-/-	13	1	DG1C05738	12	DG4C05598/DG3C04375/DG3C01216/DG3C04111/DG2C03646/DG3C06770/DG3C07109/DG7C03047/DG7C04401/DG4C02042/DG3C04112/DG4C00450
BP	GO:0008380	RNA splicing	6/2069	26/9406	0.523389	1	DG7C05111/DG3C04754/DG4C04434/DG1C02690/novel.6525/DG6C03347	-/-/-/-/-/-	6	6	DG7C05111/DG3C04754/DG4C04434/DG1C02690/novel.6525/DG6C03347	0
BP	GO:0009123	nucleoside monophosphate metabolic process	16/2069	72/9406	0.527892	1	DG6C00996/DG3C06667/DG7C04151/DG6C05659/DG2C02324/DG3C02444/DG5C05662/DG1C07053/DG3C06168/DG6C04544/DG5C02237/DG4C06133/DG5C01317/DG2C04597/DG1C05810/DG2C05827	-/-/-/-/-/-/-/-/-/-/-/-/-/-/-/-	16	15	DG6C00996/DG3C06667/DG7C04151/DG6C05659/DG2C02324/DG3C02444/DG5C05662/DG1C07053/DG3C06168/DG6C04544/DG5C02237/DG4C06133/DG5C01317/DG2C04597/DG2C05827	1	DG1C05810
BP	GO:0009165	nucleotide biosynthetic process	21/2069	95/9406	0.530262	1	DG6C00996/DG3C06667/DG7C04151/DG6C05659/DG2C02324/DG3C02444/DG5C05662/DG1C07053/DG3C06168/DG5C03210/DG5C06336/DG6C04544/DG5C02237/DG1C04326/DG4C06133/DG6C02081/DG5C01317/DG7C03393/DG2C04597/DG1C05810/DG2C05827	-/-/-/-/-/-/-/-/-/-/-/-/-/-/-/-/-/-/-/-/-	21	16	DG6C00996/DG3C06667/DG7C04151/DG6C05659/DG2C02324/DG3C02444/DG5C05662/DG1C07053/DG3C06168/DG5C03210/DG6C04544/DG5C02237/DG4C06133/DG5C01317/DG2C04597/DG2C05827	5	DG5C06336/DG1C04326/DG6C02081/DG7C03393/DG1C05810
BP	GO:1901293	nucleoside phosphate biosynthetic process	21/2069	95/9406	0.530262	1	DG6C00996/DG3C06667/DG7C04151/DG6C05659/DG2C02324/DG3C02444/DG5C05662/DG1C07053/DG3C06168/DG5C03210/DG5C06336/DG6C04544/DG5C02237/DG1C04326/DG4C06133/DG6C02081/DG5C01317/DG7C03393/DG2C04597/DG1C05810/DG2C05827	-/-/-/-/-/-/-/-/-/-/-/-/-/-/-/-/-/-/-/-/-	21	16	DG6C00996/DG3C06667/DG7C04151/DG6C05659/DG2C02324/DG3C02444/DG5C05662/DG1C07053/DG3C06168/DG5C03210/DG6C04544/DG5C02237/DG4C06133/DG5C01317/DG2C04597/DG2C05827	5	DG5C06336/DG1C04326/DG6C02081/DG7C03393/DG1C05810
BP	GO:0006284	base-excision repair	4/2069	17/9406	0.533297	1	DG7C00992/DG3C04042/DG3C02171/novel.4613	-/-/-/-	4	0		4	DG7C00992/DG3C04042/DG3C02171/novel.4613
BP	GO:0006334	nucleosome assembly	4/2069	17/9406	0.533297	1	DG1C03111/DG4C05500/DG1C05185/DG1C05186	-/-/-/-	4	4	DG1C03111/DG4C05500/DG1C05185/DG1C05186	0
BP	GO:0031497	chromatin assembly	4/2069	17/9406	0.533297	1	DG1C03111/DG4C05500/DG1C05185/DG1C05186	-/-/-/-	4	4	DG1C03111/DG4C05500/DG1C05185/DG1C05186	0
BP	GO:0034728	nucleosome organization	4/2069	17/9406	0.533297	1	DG1C03111/DG4C05500/DG1C05185/DG1C05186	-/-/-/-	4	4	DG1C03111/DG4C05500/DG1C05185/DG1C05186	0
BP	GO:0006486	protein glycosylation	12/2069	54/9406	0.537434	1	DG4C05598/DG3C04375/DG3C01216/DG3C04111/DG2C03646/DG3C06770/DG3C07109/DG1C05738/DG7C04401/DG4C02042/DG3C04112/DG4C00450	-/-/-/-/-/-/-/-/-/-/-/-	12	1	DG1C05738	11	DG4C05598/DG3C04375/DG3C01216/DG3C04111/DG2C03646/DG3C06770/DG3C07109/DG7C04401/DG4C02042/DG3C04112/DG4C00450
BP	GO:0043413	macromolecule glycosylation	12/2069	54/9406	0.537434	1	DG4C05598/DG3C04375/DG3C01216/DG3C04111/DG2C03646/DG3C06770/DG3C07109/DG1C05738/DG7C04401/DG4C02042/DG3C04112/DG4C00450	-/-/-/-/-/-/-/-/-/-/-/-	12	1	DG1C05738	11	DG4C05598/DG3C04375/DG3C01216/DG3C04111/DG2C03646/DG3C06770/DG3C07109/DG7C04401/DG4C02042/DG3C04112/DG4C00450
BP	GO:0006164	purine nucleotide biosynthetic process	16/2069	73/9406	0.552587	1	DG6C00996/DG3C06667/DG7C04151/DG6C05659/DG2C02324/DG3C02444/DG5C05662/DG1C07053/DG3C06168/DG6C04544/DG5C02237/DG4C06133/DG5C01317/DG2C04597/DG1C05810/DG2C05827	-/-/-/-/-/-/-/-/-/-/-/-/-/-/-/-	16	15	DG6C00996/DG3C06667/DG7C04151/DG6C05659/DG2C02324/DG3C02444/DG5C05662/DG1C07053/DG3C06168/DG6C04544/DG5C02237/DG4C06133/DG5C01317/DG2C04597/DG2C05827	1	DG1C05810
BP	GO:0009144	purine nucleoside triphosphate metabolic process	16/2069	73/9406	0.552587	1	DG6C00996/DG3C06667/DG7C04151/DG6C05659/DG2C02324/DG3C02444/DG5C05662/DG1C07053/DG3C06168/DG6C04544/DG5C02237/DG4C06133/DG5C01317/DG2C04597/DG1C05810/DG2C05827	-/-/-/-/-/-/-/-/-/-/-/-/-/-/-/-	16	15	DG6C00996/DG3C06667/DG7C04151/DG6C05659/DG2C02324/DG3C02444/DG5C05662/DG1C07053/DG3C06168/DG6C04544/DG5C02237/DG4C06133/DG5C01317/DG2C04597/DG2C05827	1	DG1C05810
BP	GO:0009199	ribonucleoside triphosphate metabolic process	16/2069	73/9406	0.552587	1	DG6C00996/DG3C06667/DG7C04151/DG6C05659/DG2C02324/DG3C02444/DG5C05662/DG1C07053/DG3C06168/DG6C04544/DG5C02237/DG4C06133/DG5C01317/DG2C04597/DG1C05810/DG2C05827	-/-/-/-/-/-/-/-/-/-/-/-/-/-/-/-	16	15	DG6C00996/DG3C06667/DG7C04151/DG6C05659/DG2C02324/DG3C02444/DG5C05662/DG1C07053/DG3C06168/DG6C04544/DG5C02237/DG4C06133/DG5C01317/DG2C04597/DG2C05827	1	DG1C05810
BP	GO:0009205	purine ribonucleoside triphosphate metabolic process	16/2069	73/9406	0.552587	1	DG6C00996/DG3C06667/DG7C04151/DG6C05659/DG2C02324/DG3C02444/DG5C05662/DG1C07053/DG3C06168/DG6C04544/DG5C02237/DG4C06133/DG5C01317/DG2C04597/DG1C05810/DG2C05827	-/-/-/-/-/-/-/-/-/-/-/-/-/-/-/-	16	15	DG6C00996/DG3C06667/DG7C04151/DG6C05659/DG2C02324/DG3C02444/DG5C05662/DG1C07053/DG3C06168/DG6C04544/DG5C02237/DG4C06133/DG5C01317/DG2C04597/DG2C05827	1	DG1C05810
BP	GO:0006778	porphyrin-containing compound metabolic process	3/2069	13/9406	0.569938	1	DG1C06102/DG3C03402/DG7C03540	-/-/-	3	1	DG1C06102	2	DG3C03402/DG7C03540
BP	GO:0009066	aspartate family amino acid metabolic process	3/2069	13/9406	0.569938	1	DG4C05756/DG4C04775/DG4C00243	-/-/-	3	0		3	DG4C05756/DG4C04775/DG4C00243
BP	GO:0042398	cellular modified amino acid biosynthetic process	3/2069	13/9406	0.569938	1	DG1C01566/DG2C04745/DG5C01706	-/-/-	3	2	DG1C01566/DG5C01706	1	DG2C04745
BP	GO:0044087	regulation of cellular component biogenesis	3/2069	13/9406	0.569938	1	DG1C05385/DG4C00653/DG1C00775	-/-/-	3	0		3	DG1C05385/DG4C00653/DG1C00775
BP	GO:0009141	nucleoside triphosphate metabolic process	16/2069	74/9406	0.576831	1	DG6C00996/DG3C06667/DG7C04151/DG6C05659/DG2C02324/DG3C02444/DG5C05662/DG1C07053/DG3C06168/DG6C04544/DG5C02237/DG4C06133/DG5C01317/DG2C04597/DG1C05810/DG2C05827	-/-/-/-/-/-/-/-/-/-/-/-/-/-/-/-	16	15	DG6C00996/DG3C06667/DG7C04151/DG6C05659/DG2C02324/DG3C02444/DG5C05662/DG1C07053/DG3C06168/DG6C04544/DG5C02237/DG4C06133/DG5C01317/DG2C04597/DG2C05827	1	DG1C05810
BP	GO:0008202	steroid metabolic process	4/2069	18/9406	0.582495	1	DG6C02914/DG5C03380/DG5C03377/DG1C00486	-/-/-/-	4	0		4	DG6C02914/DG5C03380/DG5C03377/DG1C00486
BP	GO:0005996	monosaccharide metabolic process	6/2069	28/9406	0.602622	1	DG6C05659/DG1C05650/DG5C04672/DG2C05600/DG3C01170/DG7C03429	-/-/-/-/-/-	6	3	DG6C05659/DG5C04672/DG7C03429	3	DG1C05650/DG2C05600/DG3C01170
BP	GO:1901607	alpha-amino acid biosynthetic process	10/2069	47/9406	0.604475	1	DG5C03746/DG1C04162/DG4C04775/DG4C00243/DG1C00461/DG2C05318/DG3C02489/DG1C06739/DG5C04067/DG7C00076	-/-/-/-/-/-/-/-/-/-	10	4	DG5C03746/DG2C05318/DG3C02489/DG1C06739	6	DG1C04162/DG4C04775/DG4C00243/DG1C00461/DG5C04067/DG7C00076
BP	GO:1901137	carbohydrate derivative biosynthetic process	34/2069	159/9406	0.605821	1	DG6C00996/DG3C06667/DG7C04151/DG6C05659/DG2C02324/DG3C02444/DG5C05662/DG1C07053/DG4C05598/DG3C04375/DG3C01216/DG3C04111/DG7C02419/DG3C06168/DG6C04544/DG7C01977/DG5C02237/DG4C06133/DG2C03646/DG3C06770/DG3C07109/DG1C05738/DG3C04070/DG7C03047/DG5C01317/DG7C04401/DG2C00368/DG2C04597/DG1C05810/DG4C02042/DG3C04112/DG4C00450/DG1C07100/DG2C05827	-/-/-/-/-/-/-/-/-/-/-/-/-/-/-/-/-/-/-/-/-/-/-/-/-/-/-/-/-/-/-/-/-/-	34	17	DG6C00996/DG3C06667/DG7C04151/DG6C05659/DG2C02324/DG3C02444/DG5C05662/DG1C07053/DG3C06168/DG6C04544/DG7C01977/DG5C02237/DG4C06133/DG1C05738/DG5C01317/DG2C04597/DG2C05827	17	DG4C05598/DG3C04375/DG3C01216/DG3C04111/DG7C02419/DG2C03646/DG3C06770/DG3C07109/DG3C04070/DG7C03047/DG7C04401/DG2C00368/DG1C05810/DG4C02042/DG3C04112/DG4C00450/DG1C07100
BP	GO:0072522	purine-containing compound biosynthetic process	16/2069	76/9406	0.623674	1	DG6C00996/DG3C06667/DG7C04151/DG6C05659/DG2C02324/DG3C02444/DG5C05662/DG1C07053/DG3C06168/DG6C04544/DG5C02237/DG4C06133/DG5C01317/DG2C04597/DG1C05810/DG2C05827	-/-/-/-/-/-/-/-/-/-/-/-/-/-/-/-	16	15	DG6C00996/DG3C06667/DG7C04151/DG6C05659/DG2C02324/DG3C02444/DG5C05662/DG1C07053/DG3C06168/DG6C04544/DG5C02237/DG4C06133/DG5C01317/DG2C04597/DG2C05827	1	DG1C05810
BP	GO:0006333	chromatin assembly or disassembly	4/2069	19/9406	0.628545	1	DG1C03111/DG4C05500/DG1C05185/DG1C05186	-/-/-/-	4	4	DG1C03111/DG4C05500/DG1C05185/DG1C05186	0
BP	GO:0065004	protein-DNA complex assembly	4/2069	19/9406	0.628545	1	DG1C03111/DG4C05500/DG1C05185/DG1C05186	-/-/-/-	4	4	DG1C03111/DG4C05500/DG1C05185/DG1C05186	0
BP	GO:0071824	protein-DNA complex subunit organization	4/2069	19/9406	0.628545	1	DG1C03111/DG4C05500/DG1C05185/DG1C05186	-/-/-/-	4	4	DG1C03111/DG4C05500/DG1C05185/DG1C05186	0
BP	GO:0071804	cellular potassium ion transport	5/2069	24/9406	0.633876	1	DG7C04506/DG1C00818/DG1C04113/DG2C01233/DG2C03648	-/-/-/-/-	5	0		5	DG7C04506/DG1C00818/DG1C04113/DG2C01233/DG2C03648
BP	GO:0071805	potassium ion transmembrane transport	5/2069	24/9406	0.633876	1	DG7C04506/DG1C00818/DG1C04113/DG2C01233/DG2C03648	-/-/-/-/-	5	0		5	DG7C04506/DG1C00818/DG1C04113/DG2C01233/DG2C03648
BP	GO:0032501	multicellular organismal process	29/2069	138/9406	0.643461	1	DG1C04370/DG7C00308/DG5C04894/DG7C00335/DG3C00840/DG7C00329/DG1C02988/DG3C01708/DG1C02213/DG1C06401/DG7C02376/DG1C03702/novel.10046/DG7C00334/DG5C03640/DG1C03701/DG2C05573/DG1C02211/DG6C05610/DG3C01199/DG7C02874/DG1C02221/DG2C05301/novel.11361/DG1C06398/DG3C02417/DG6C05623/DG1C05324/DG2C05277	-/-/-/-/-/-/-/-/-/-/-/-/-/-/-/-/-/-/-/-/-/-/-/-/-/-/-/-/-	29	12	DG1C04370/DG3C00840/DG1C02988/DG3C01708/novel.10046/DG5C03640/DG3C01199/DG7C02874/DG1C02221/novel.11361/DG3C02417/DG2C05277	17	DG7C00308/DG5C04894/DG7C00335/DG7C00329/DG1C02213/DG1C06401/DG7C02376/DG1C03702/DG7C00334/DG1C03701/DG2C05573/DG1C02211/DG6C05610/DG2C05301/DG1C06398/DG6C05623/DG1C05324
BP	GO:0044255	cellular lipid metabolic process	38/2069	181/9406	0.657467	1	DG5C05409/DG5C05796/DG4C02129/DG2C05292/DG7C02748/DG1C04195/DG4C04376/DG2C06812/DG3C00540/DG6C04886/DG7C01977/DG4C02693/DG5C02532/DG2C02841/DG7C03587/DG7C00676/DG6C02273/DG3C03926/DG2C03928/DG6C00261/DG5C05359/DG1C05204/DG3C05401/DG0C00027/DG2C03610/DG3C04070/DG6C00909/DG2C00093/DG2C02456/DG6C04757/DG2C00368/DG6C03621/DG5C03940/DG2C05521/DG3C04918/DG5C05299/DG1C03067/DG5C03859	-/-/-/-/-/-/-/-/-/-/-/-/-/-/-/-/-/-/-/-/-/-/-/-/-/-/-/-/-/-/-/-/-/-/-/-/-/-	38	6	DG5C05409/DG5C05796/DG7C01977/DG3C05401/DG2C03610/DG6C03621	32	DG4C02129/DG2C05292/DG7C02748/DG1C04195/DG4C04376/DG2C06812/DG3C00540/DG6C04886/DG4C02693/DG5C02532/DG2C02841/DG7C03587/DG7C00676/DG6C02273/DG3C03926/DG2C03928/DG6C00261/DG5C05359/DG1C05204/DG0C00027/DG3C04070/DG6C00909/DG2C00093/DG2C02456/DG6C04757/DG2C00368/DG5C03940/DG2C05521/DG3C04918/DG5C05299/DG1C03067/DG5C03859
BP	GO:0006091	generation of precursor metabolites and energy	15/2069	73/9406	0.662747	1	DG6C00996/DG3C06667/DG7C04151/DG6C05659/DG2C02324/DG3C02444/DG5C05662/DG1C07053/DG3C06168/DG6C04544/DG5C02237/DG4C06133/DG5C01317/DG2C04597/DG1C05810	-/-/-/-/-/-/-/-/-/-/-/-/-/-/-	15	14	DG6C00996/DG3C06667/DG7C04151/DG6C05659/DG2C02324/DG3C02444/DG5C05662/DG1C07053/DG3C06168/DG6C04544/DG5C02237/DG4C06133/DG5C01317/DG2C04597	1	DG1C05810
BP	GO:0006323	DNA packaging	4/2069	20/9406	0.671201	1	DG1C03111/DG4C05500/DG1C05185/DG1C05186	-/-/-/-	4	4	DG1C03111/DG4C05500/DG1C05185/DG1C05186	0
BP	GO:0006074	(1->3)-beta-D-glucan metabolic process	3/2069	15/9406	0.673159	1	DG2C06697/DG5C03653/novel.8692	-/-/-	3	2	DG2C06697/novel.8692	1	DG5C03653
BP	GO:0006075	(1->3)-beta-D-glucan biosynthetic process	3/2069	15/9406	0.673159	1	DG2C06697/DG5C03653/novel.8692	-/-/-	3	2	DG2C06697/novel.8692	1	DG5C03653
BP	GO:0010638	positive regulation of organelle organization	2/2069	10/9406	0.68158	1	DG1C05385/DG4C00653	-/-	2	0		2	DG1C05385/DG4C00653
BP	GO:0031334	positive regulation of protein complex assembly	2/2069	10/9406	0.68158	1	DG1C05385/DG4C00653	-/-	2	0		2	DG1C05385/DG4C00653
BP	GO:0032273	positive regulation of protein polymerization	2/2069	10/9406	0.68158	1	DG1C05385/DG4C00653	-/-	2	0		2	DG1C05385/DG4C00653
BP	GO:0043648	dicarboxylic acid metabolic process	2/2069	10/9406	0.68158	1	DG5C03746/DG5C04151	-/-	2	1	DG5C03746	1	DG5C04151
BP	GO:0044089	positive regulation of cellular component biogenesis	2/2069	10/9406	0.68158	1	DG1C05385/DG4C00653	-/-	2	0		2	DG1C05385/DG4C00653
BP	GO:0051495	positive regulation of cytoskeleton organization	2/2069	10/9406	0.68158	1	DG1C05385/DG4C00653	-/-	2	0		2	DG1C05385/DG4C00653
BP	GO:1902905	positive regulation of supramolecular fiber organization	2/2069	10/9406	0.68158	1	DG1C05385/DG4C00653	-/-	2	0		2	DG1C05385/DG4C00653
BP	GO:0008610	lipid biosynthetic process	28/2069	136/9406	0.687633	1	DG4C02129/DG2C05292/DG1C04195/DG6C02914/DG5C03380/DG2C06812/DG3C00540/DG7C01977/DG4C02693/DG2C02841/DG7C03587/DG7C00676/DG6C02273/DG5C03377/DG6C00261/DG1C05204/DG3C05401/DG0C00027/DG3C04070/DG6C00909/DG2C02456/DG2C00368/DG6C03621/DG5C03940/DG2C05521/DG3C04918/DG1C03067/DG5C03859	-/-/-/-/-/-/-/-/-/-/-/-/-/-/-/-/-/-/-/-/-/-/-/-/-/-/-/-	28	3	DG7C01977/DG3C05401/DG6C03621	25	DG4C02129/DG2C05292/DG1C04195/DG6C02914/DG5C03380/DG2C06812/DG3C00540/DG4C02693/DG2C02841/DG7C03587/DG7C00676/DG6C02273/DG5C03377/DG6C00261/DG1C05204/DG0C00027/DG3C04070/DG6C00909/DG2C02456/DG2C00368/DG5C03940/DG2C05521/DG3C04918/DG1C03067/DG5C03859
BP	GO:0017144	drug metabolic process	31/2069	151/9406	0.700078	1	DG6C00996/DG3C06667/DG7C04151/DG6C05659/DG2C02324/DG3C02444/DG5C05662/DG1C04162/DG5C02431/DG1C07053/DG3C00465/DG0C00647/DG5C02432/DG3C06168/novel.4280/DG6C04544/DG2C01754/DG6C02930/DG5C02237/DG4C06133/DG0C00391/DG4C01330/DG1C00461/DG4C02705/DG5C01317/DG4C01329/DG2C04597/DG1C05810/DG7C00076/DG3C01618/DG2C05827	-/-/-/-/-/-/-/-/-/-/-/-/-/-/-/-/-/-/-/-/-/-/-/-/-/-/-/-/-/-/-	31	20	DG6C00996/DG3C06667/DG7C04151/DG6C05659/DG2C02324/DG3C02444/DG5C05662/DG1C07053/DG3C06168/novel.4280/DG6C04544/DG2C01754/DG5C02237/DG4C06133/DG4C01330/DG4C02705/DG5C01317/DG4C01329/DG2C04597/DG2C05827	11	DG1C04162/DG5C02431/DG3C00465/DG0C00647/DG5C02432/DG6C02930/DG0C00391/DG1C00461/DG1C05810/DG7C00076/DG3C01618
BP	GO:0006813	potassium ion transport	5/2069	26/9406	0.707353	1	DG7C04506/DG1C00818/DG1C04113/DG2C01233/DG2C03648	-/-/-/-/-	5	0		5	DG7C04506/DG1C00818/DG1C04113/DG2C01233/DG2C03648
BP	GO:0009719	response to endogenous stimulus	20/2069	100/9406	0.72287	1	DG7C03020/DG7C03166/DG2C00771/DG4C02397/DG6C03203/DG3C01500/DG2C00767/DG6C03201/DG5C05894/DG1C04697/DG7C04508/DG2C01941/DG7C04423/DG5C04277/DG6C00312/DG2C06223/DG6C03568/DG6C01112/DG2C00772/DG7C00399	-/-/-/-/-/-/-/-/-/-/-/-/-/-/-/-/-/-/-/-	20	6	DG7C03166/DG2C00771/DG2C00767/DG7C04508/DG2C00772/DG7C00399	14	DG7C03020/DG4C02397/DG6C03203/DG3C01500/DG6C03201/DG5C05894/DG1C04697/DG2C01941/DG7C04423/DG5C04277/DG6C00312/DG2C06223/DG6C03568/DG6C01112
BP	GO:0009725	response to hormone	20/2069	100/9406	0.72287	1	DG7C03020/DG7C03166/DG2C00771/DG4C02397/DG6C03203/DG3C01500/DG2C00767/DG6C03201/DG5C05894/DG1C04697/DG7C04508/DG2C01941/DG7C04423/DG5C04277/DG6C00312/DG2C06223/DG6C03568/DG6C01112/DG2C00772/DG7C00399	-/-/-/-/-/-/-/-/-/-/-/-/-/-/-/-/-/-/-/-	20	6	DG7C03166/DG2C00771/DG2C00767/DG7C04508/DG2C00772/DG7C00399	14	DG7C03020/DG4C02397/DG6C03203/DG3C01500/DG6C03201/DG5C05894/DG1C04697/DG2C01941/DG7C04423/DG5C04277/DG6C00312/DG2C06223/DG6C03568/DG6C01112
BP	GO:0010033	response to organic substance	20/2069	100/9406	0.72287	1	DG7C03020/DG7C03166/DG2C00771/DG4C02397/DG6C03203/DG3C01500/DG2C00767/DG6C03201/DG5C05894/DG1C04697/DG7C04508/DG2C01941/DG7C04423/DG5C04277/DG6C00312/DG2C06223/DG6C03568/DG6C01112/DG2C00772/DG7C00399	-/-/-/-/-/-/-/-/-/-/-/-/-/-/-/-/-/-/-/-	20	6	DG7C03166/DG2C00771/DG2C00767/DG7C04508/DG2C00772/DG7C00399	14	DG7C03020/DG4C02397/DG6C03203/DG3C01500/DG6C03201/DG5C05894/DG1C04697/DG2C01941/DG7C04423/DG5C04277/DG6C00312/DG2C06223/DG6C03568/DG6C01112
BP	GO:0000272	polysaccharide catabolic process	2/2069	11/9406	0.733332	1	DG5C01835/DG6C03696	-/-	2	1	DG5C01835	1	DG6C03696
BP	GO:0015693	magnesium ion transport	2/2069	11/9406	0.733332	1	DG6C02389/DG4C03348	-/-	2	0		2	DG6C02389/DG4C03348
BP	GO:0022618	ribonucleoprotein complex assembly	2/2069	11/9406	0.733332	1	DG1C02690/DG1C01339	-/-	2	2	DG1C02690/DG1C01339	0
BP	GO:0071826	ribonucleoprotein complex subunit organization	2/2069	11/9406	0.733332	1	DG1C02690/DG1C01339	-/-	2	2	DG1C02690/DG1C01339	0
BP	GO:0008033	tRNA processing	8/2069	42/9406	0.734889	1	DG7C05111/DG4C05694/DG7C02419/DG1C02887/DG3C05722/DG1C04796/DG4C02709/DG1C03354	-/-/-/-/-/-/-/-	8	4	DG7C05111/DG4C05694/DG1C02887/DG3C05722	4	DG7C02419/DG1C04796/DG4C02709/DG1C03354
BP	GO:0007010	cytoskeleton organization	5/2069	27/9406	0.739963	1	DG2C05258/DG1C05385/DG2C01147/DG4C00653/DG1C00775	-/-/-/-/-	5	0		5	DG2C05258/DG1C05385/DG2C01147/DG4C00653/DG1C00775
BP	GO:0051726	regulation of cell cycle	5/2069	27/9406	0.739963	1	DG1C02533/DG2C01690/DG1C02541/DG2C06559/DG3C00772	-/-/-/-/-	5	3	DG1C02533/DG1C02541/DG2C06559	2	DG2C01690/DG3C00772
BP	GO:0000375	RNA splicing, via transesterification reactions	4/2069	22/9406	0.745961	1	DG3C04754/DG1C02690/novel.6525/DG6C03347	-/-/-/-	4	4	DG3C04754/DG1C02690/novel.6525/DG6C03347	0
BP	GO:0000377	RNA splicing, via transesterification reactions with bulged adenosine as nucleophile	4/2069	22/9406	0.745961	1	DG3C04754/DG1C02690/novel.6525/DG6C03347	-/-/-/-	4	4	DG3C04754/DG1C02690/novel.6525/DG6C03347	0
BP	GO:0000398	mRNA splicing, via spliceosome	4/2069	22/9406	0.745961	1	DG3C04754/DG1C02690/novel.6525/DG6C03347	-/-/-/-	4	4	DG3C04754/DG1C02690/novel.6525/DG6C03347	0
BP	GO:0006470	protein dephosphorylation	4/2069	22/9406	0.745961	1	DG4C03251/DG3C02744/DG3C06295/DG5C02535	-/-/-/-	4	1	DG5C02535	3	DG4C03251/DG3C02744/DG3C06295
BP	GO:0009607	response to biotic stimulus	4/2069	22/9406	0.745961	1	DG4C01241/DG5C00277/DG2C04837/DG2C04839	-/-/-/-	4	1	DG5C00277	3	DG4C01241/DG2C04837/DG2C04839
BP	GO:0016311	dephosphorylation	4/2069	22/9406	0.745961	1	DG4C03251/DG3C02744/DG3C06295/DG5C02535	-/-/-/-	4	1	DG5C02535	3	DG4C03251/DG3C02744/DG3C06295
BP	GO:0010035	response to inorganic substance	3/2069	17/9406	0.756875	1	DG2C05183/DG7C00081/DG2C02897	-/-/-	3	0		3	DG2C05183/DG7C00081/DG2C02897
BP	GO:0033043	regulation of organelle organization	3/2069	17/9406	0.756875	1	DG1C05385/DG4C00653/DG1C00775	-/-/-	3	0		3	DG1C05385/DG4C00653/DG1C00775
BP	GO:0065003	protein-containing complex assembly	12/2069	63/9406	0.759706	1	DG1C03111/DG4C05500/DG1C05185/DG5C04351/DG1C05186/DG1C05385/DG4C04935/DG1C02690/DG4C00653/DG1C01339/DG1C05507/DG1C00775	-/-/-/-/-/-/-/-/-/-/-/-	12	7	DG1C03111/DG4C05500/DG1C05185/DG1C05186/DG4C04935/DG1C02690/DG1C01339	5	DG5C04351/DG1C05385/DG4C00653/DG1C05507/DG1C00775
BP	GO:0032268	regulation of cellular protein metabolic process	6/2069	33/9406	0.764655	1	DG1C02533/DG2C01690/DG6C01996/DG1C02541/DG3C00772/DG5C01566	-/-/-/-/-/-	6	3	DG1C02533/DG1C02541/DG5C01566	3	DG2C01690/DG6C01996/DG3C00772
BP	GO:0009067	aspartate family amino acid biosynthetic process	2/2069	12/9406	0.777735	1	DG4C04775/DG4C00243	-/-	2	0		2	DG4C04775/DG4C00243
BP	GO:0051130	positive regulation of cellular component organization	2/2069	12/9406	0.777735	1	DG1C05385/DG4C00653	-/-	2	0		2	DG1C05385/DG4C00653
BP	GO:0070838	divalent metal ion transport	2/2069	12/9406	0.777735	1	DG6C02389/DG4C03348	-/-	2	0		2	DG6C02389/DG4C03348
BP	GO:0072511	divalent inorganic cation transport	2/2069	12/9406	0.777735	1	DG6C02389/DG4C03348	-/-	2	0		2	DG6C02389/DG4C03348
BP	GO:0044281	small molecule metabolic process	103/2069	498/9406	0.782103	1	DG6C00996/DG3C06667/DG7C04151/DG6C05659/DG2C02324/DG2C04021/DG3C02444/DG5C05409/DG2C05427/DG5C05796/DG2C04022/DG5C05662/DG4C02129/DG4C03771/DG2C05292/DG5C03746/DG4C05756/DG1C04162/DG3C00127/DG1C01528/DG1C04195/DG1C07053/DG0C00073/DG3C05329/DG5C00177/DG2C05592/DG3C00131/DG4C04775/DG1C05650/DG0C00647/DG7C02419/DG3C06168/DG3C05930/DG5C03210/DG3C00540/DG4C04479/DG5C06336/novel.4280/DG6C04544/DG6C0488…	-/-/-/-/-/-/-/-/-/-/-/-/-/-/-/-/-/-/-/-/-/-/-/-/-/-/-/-/-/-/-/-/-/-/-/-/-/-/-/-/-/-/-/-/-/-/-/-/-/-/-/-/-/-/-/-/-/-/-/-/-/-/-/-/-/-/-/-/-/-/-/-/-/-/-/-/-/-/-/-/-/-/-/-/-/-/-/-/-/-/-/-/-/-/-/-/-/-/-/-/-/-/-	103	43	DG6C00996/DG3C06667/DG7C04151/DG6C05659/DG2C02324/DG3C02444/DG5C05409/DG2C05427/DG5C05796/DG5C05662/DG4C03771/DG5C03746/DG1C07053/DG0C00073/DG3C05329/DG5C00177/DG3C06168/DG5C03210/novel.4280/DG6C04544/DG3C00358/DG2C01754/DG2C05372/DG5C02237/DG4C06133/DG5C04672/DG1C04276/DG1C05480/DG3C05401/DG4C02705/DG1C01566/DG2C05318/DG5C01317/DG5C01706/DG3C02489/DG2C04597/DG6C03621/DG6C04134/DG5C01187/DG1C0673…	60	DG2C04021/DG2C04022/DG4C02129/DG2C05292/DG4C05756/DG1C04162/DG3C00127/DG1C01528/DG1C04195/DG2C05592/DG3C00131/DG4C04775/DG1C05650/DG0C00647/DG7C02419/DG3C05930/DG3C00540/DG4C04479/DG5C06336/DG6C04886/DG4C02693/DG5C02532/DG2C02841/DG7C03587/DG4C00243/DG1C04326/DG2C02620/DG6C02081/DG7C01163/DG1C05204/DG4C04234/DG4C05484/DG3C03618/DG2C05600/DG1C00461/DG0C00027/DG5C04151/DG2C04745/DG5C01751/DG1C05342…
BP	GO:0035556	intracellular signal transduction	23/2069	119/9406	0.791589	1	DG7C03570/DG7C01247/DG7C00600/DG1C06978/DG3C02878/DG6C00503/DG2C00440/DG5C03623/DG2C01118/DG1C02128/DG2C05540/DG6C04242/DG1C00478/DG2C01558/DG5C01726/DG2C02515/DG6C03554/DG5C05817/DG3C02475/DG1C04466/DG3C05212/DG2C05950/DG2C05491	-/-/-/-/-/-/-/-/-/-/-/-/-/-/-/-/-/-/-/-/-/-/-	23	6	DG7C03570/DG7C01247/DG7C00600/DG1C06978/DG6C00503/DG3C02475	17	DG3C02878/DG2C00440/DG5C03623/DG2C01118/DG1C02128/DG2C05540/DG6C04242/DG1C00478/DG2C01558/DG5C01726/DG2C02515/DG6C03554/DG5C05817/DG1C04466/DG3C05212/DG2C05950/DG2C05491
BP	GO:0006457	protein folding	19/2069	100/9406	0.800231	1	DG6C00301/DG3C04174/DG2C00871/DG1C00141/DG1C02773/DG5C04351/DG7C04967/DG6C04858/DG5C05563/DG6C01307/DG2C00875/DG4C06045/DG5C05078/DG2C05310/DG3C06081/DG3C00469/DG3C03010/DG2C01005/DG4C02185	-/-/-/-/-/-/-/-/-/-/-/-/-/-/-/-/-/-/-	19	8	DG6C00301/DG3C04174/DG2C00871/DG1C00141/DG3C06081/DG3C00469/DG3C03010/DG2C01005	11	DG1C02773/DG5C04351/DG7C04967/DG6C04858/DG5C05563/DG6C01307/DG2C00875/DG4C06045/DG5C05078/DG2C05310/DG4C02185
BP	GO:0016571	histone methylation	4/2069	24/9406	0.806977	1	DG5C05010/DG7C01560/DG5C05888/DG1C00770	-/-/-/-	4	3	DG5C05010/DG7C01560/DG1C00770	1	DG5C05888
BP	GO:0018022	peptidyl-lysine methylation	4/2069	24/9406	0.806977	1	DG5C05010/DG7C01560/DG5C05888/DG1C00770	-/-/-/-	4	3	DG5C05010/DG7C01560/DG1C00770	1	DG5C05888
BP	GO:0033013	tetrapyrrole metabolic process	4/2069	24/9406	0.806977	1	DG5C05347/DG1C06102/DG3C03402/DG7C03540	-/-/-/-	4	1	DG1C06102	3	DG5C05347/DG3C03402/DG7C03540
BP	GO:0034968	histone lysine methylation	4/2069	24/9406	0.806977	1	DG5C05010/DG7C01560/DG5C05888/DG1C00770	-/-/-/-	4	3	DG5C05010/DG7C01560/DG1C00770	1	DG5C05888
BP	GO:0051246	regulation of protein metabolic process	6/2069	35/9406	0.813754	1	DG1C02533/DG2C01690/DG6C01996/DG1C02541/DG3C00772/DG5C01566	-/-/-/-/-/-	6	3	DG1C02533/DG1C02541/DG5C01566	3	DG2C01690/DG6C01996/DG3C00772
BP	GO:0030258	lipid modification	2/2069	13/9406	0.815517	1	DG2C03610/DG5C05299	-/-	2	1	DG2C03610	1	DG5C05299
BP	GO:0019693	ribose phosphate metabolic process	17/2069	93/9406	0.840365	1	DG6C00996/DG3C06667/DG7C04151/DG6C05659/DG2C02324/DG3C02444/DG5C05662/DG1C07053/DG3C06168/DG6C04544/DG5C02237/DG4C06133/DG5C01317/DG2C04597/DG1C05810/DG1C03159/DG2C05827	-/-/-/-/-/-/-/-/-/-/-/-/-/-/-/-/-	17	15	DG6C00996/DG3C06667/DG7C04151/DG6C05659/DG2C02324/DG3C02444/DG5C05662/DG1C07053/DG3C06168/DG6C04544/DG5C02237/DG4C06133/DG5C01317/DG2C04597/DG2C05827	2	DG1C05810/DG1C03159
BP	GO:0009150	purine ribonucleotide metabolic process	16/2069	88/9406	0.840833	1	DG6C00996/DG3C06667/DG7C04151/DG6C05659/DG2C02324/DG3C02444/DG5C05662/DG1C07053/DG3C06168/DG6C04544/DG5C02237/DG4C06133/DG5C01317/DG2C04597/DG1C05810/DG2C05827	-/-/-/-/-/-/-/-/-/-/-/-/-/-/-/-	16	15	DG6C00996/DG3C06667/DG7C04151/DG6C05659/DG2C02324/DG3C02444/DG5C05662/DG1C07053/DG3C06168/DG6C04544/DG5C02237/DG4C06133/DG5C01317/DG2C04597/DG2C05827	1	DG1C05810
BP	GO:0009259	ribonucleotide metabolic process	16/2069	88/9406	0.840833	1	DG6C00996/DG3C06667/DG7C04151/DG6C05659/DG2C02324/DG3C02444/DG5C05662/DG1C07053/DG3C06168/DG6C04544/DG5C02237/DG4C06133/DG5C01317/DG2C04597/DG1C05810/DG2C05827	-/-/-/-/-/-/-/-/-/-/-/-/-/-/-/-	16	15	DG6C00996/DG3C06667/DG7C04151/DG6C05659/DG2C02324/DG3C02444/DG5C05662/DG1C07053/DG3C06168/DG6C04544/DG5C02237/DG4C06133/DG5C01317/DG2C04597/DG2C05827	1	DG1C05810
BP	GO:0090407	organophosphate biosynthetic process	26/2069	138/9406	0.842769	1	DG6C00996/DG3C06667/DG7C04151/DG6C05659/DG2C02324/DG3C02444/DG5C05662/DG1C07053/DG3C06168/DG5C03210/DG5C06336/novel.4280/DG6C04544/DG2C01754/DG5C02237/DG1C04326/DG4C06133/DG6C02081/DG3C05401/DG4C02705/DG5C01317/DG7C03393/DG2C04597/DG1C05810/DG3C03698/DG2C05827	-/-/-/-/-/-/-/-/-/-/-/-/-/-/-/-/-/-/-/-/-/-/-/-/-/-	26	21	DG6C00996/DG3C06667/DG7C04151/DG6C05659/DG2C02324/DG3C02444/DG5C05662/DG1C07053/DG3C06168/DG5C03210/novel.4280/DG6C04544/DG2C01754/DG5C02237/DG4C06133/DG3C05401/DG4C02705/DG5C01317/DG2C04597/DG3C03698/DG2C05827	5	DG5C06336/DG1C04326/DG6C02081/DG7C03393/DG1C05810
BP	GO:0055086	nucleobase-containing small molecule metabolic process	27/2069	143/9406	0.843476	1	DG6C00996/DG3C06667/DG7C04151/DG6C05659/DG2C02324/DG3C02444/DG5C05662/DG1C07053/DG7C02419/DG3C06168/DG3C05930/DG5C03210/DG5C06336/DG6C04544/DG5C02237/DG1C04326/DG4C06133/DG6C02081/DG1C05480/DG5C01751/DG5C01317/DG7C03393/DG2C04597/DG1C05810/DG1C03159/DG1C07100/DG2C05827	-/-/-/-/-/-/-/-/-/-/-/-/-/-/-/-/-/-/-/-/-/-/-/-/-/-/-	27	17	DG6C00996/DG3C06667/DG7C04151/DG6C05659/DG2C02324/DG3C02444/DG5C05662/DG1C07053/DG3C06168/DG5C03210/DG6C04544/DG5C02237/DG4C06133/DG1C05480/DG5C01317/DG2C04597/DG2C05827	10	DG7C02419/DG3C05930/DG5C06336/DG1C04326/DG6C02081/DG5C01751/DG7C03393/DG1C05810/DG1C03159/DG1C07100
BP	GO:0016569	covalent chromatin modification	5/2069	31/9406	0.843679	1	DG5C05010/DG7C01560/DG5C05888/DG1C00770/DG4C03819	-/-/-/-/-	5	4	DG5C05010/DG7C01560/DG1C00770/DG4C03819	1	DG5C05888
BP	GO:0016570	histone modification	5/2069	31/9406	0.843679	1	DG5C05010/DG7C01560/DG5C05888/DG1C00770/DG4C03819	-/-/-/-/-	5	4	DG5C05010/DG7C01560/DG1C00770/DG4C03819	1	DG5C05888
BP	GO:0048523	negative regulation of cellular process	5/2069	31/9406	0.843679	1	DG5C00170/DG6C01996/DG2C06559/DG5C01566/DG1C00775	-/-/-/-/-	5	3	DG5C00170/DG2C06559/DG5C01566	2	DG6C01996/DG1C00775
BP	GO:0006400	tRNA modification	2/2069	14/9406	0.847439	1	DG7C02419/DG3C05722	-/-	2	1	DG3C05722	1	DG7C02419
BP	GO:0009966	regulation of signal transduction	2/2069	14/9406	0.847439	1	DG1C02128/DG2C05540	-/-	2	0		2	DG1C02128/DG2C05540
BP	GO:0010646	regulation of cell communication	2/2069	14/9406	0.847439	1	DG1C02128/DG2C05540	-/-	2	0		2	DG1C02128/DG2C05540
BP	GO:0023051	regulation of signaling	2/2069	14/9406	0.847439	1	DG1C02128/DG2C05540	-/-	2	0		2	DG1C02128/DG2C05540
BP	GO:0042440	pigment metabolic process	2/2069	14/9406	0.847439	1	DG3C03402/DG7C03540	-/-	2	0		2	DG3C03402/DG7C03540
BP	GO:0009890	negative regulation of biosynthetic process	3/2069	20/9406	0.849026	1	DG5C00170/DG6C01996/DG5C01566	-/-/-	3	2	DG5C00170/DG5C01566	1	DG6C01996
BP	GO:0010558	negative regulation of macromolecule biosynthetic process	3/2069	20/9406	0.849026	1	DG5C00170/DG6C01996/DG5C01566	-/-/-	3	2	DG5C00170/DG5C01566	1	DG6C01996
BP	GO:0031324	negative regulation of cellular metabolic process	3/2069	20/9406	0.849026	1	DG5C00170/DG6C01996/DG5C01566	-/-/-	3	2	DG5C00170/DG5C01566	1	DG6C01996
BP	GO:0031327	negative regulation of cellular biosynthetic process	3/2069	20/9406	0.849026	1	DG5C00170/DG6C01996/DG5C01566	-/-/-	3	2	DG5C00170/DG5C01566	1	DG6C01996
BP	GO:0033014	tetrapyrrole biosynthetic process	3/2069	20/9406	0.849026	1	DG5C05347/DG1C06102/DG3C03402	-/-/-	3	1	DG1C06102	2	DG5C05347/DG3C03402
BP	GO:0048583	regulation of response to stimulus	3/2069	20/9406	0.849026	1	DG5C00277/DG1C02128/DG2C05540	-/-/-	3	1	DG5C00277	2	DG1C02128/DG2C05540
BP	GO:0051128	regulation of cellular component organization	3/2069	20/9406	0.849026	1	DG1C05385/DG4C00653/DG1C00775	-/-/-	3	0		3	DG1C05385/DG4C00653/DG1C00775
BP	GO:0051172	negative regulation of nitrogen compound metabolic process	3/2069	20/9406	0.849026	1	DG5C00170/DG6C01996/DG5C01566	-/-/-	3	2	DG5C00170/DG5C01566	1	DG6C01996
BP	GO:2000113	negative regulation of cellular macromolecule biosynthetic process	3/2069	20/9406	0.849026	1	DG5C00170/DG6C01996/DG5C01566	-/-/-	3	2	DG5C00170/DG5C01566	1	DG6C01996
BP	GO:0034622	cellular protein-containing complex assembly	10/2069	58/9406	0.85074	1	DG1C03111/DG4C05500/DG1C05185/DG5C04351/DG1C05186/DG1C05385/DG1C02690/DG4C00653/DG1C01339/DG1C00775	-/-/-/-/-/-/-/-/-/-	10	6	DG1C03111/DG4C05500/DG1C05185/DG1C05186/DG1C02690/DG1C01339	4	DG5C04351/DG1C05385/DG4C00653/DG1C00775
BP	GO:0006325	chromatin organization	9/2069	53/9406	0.854336	1	DG1C03111/DG4C05500/DG1C05185/DG1C05186/DG5C05010/DG7C01560/DG5C05888/DG1C00770/DG4C03819	-/-/-/-/-/-/-/-/-	9	8	DG1C03111/DG4C05500/DG1C05185/DG1C05186/DG5C05010/DG7C01560/DG1C00770/DG4C03819	1	DG5C05888
BP	GO:0009117	nucleotide metabolic process	22/2069	120/9406	0.862261	1	DG6C00996/DG3C06667/DG7C04151/DG6C05659/DG2C02324/DG3C02444/DG5C05662/DG1C07053/DG3C06168/DG5C03210/DG5C06336/DG6C04544/DG5C02237/DG1C04326/DG4C06133/DG6C02081/DG5C01317/DG7C03393/DG2C04597/DG1C05810/DG1C03159/DG2C05827	-/-/-/-/-/-/-/-/-/-/-/-/-/-/-/-/-/-/-/-/-/-	22	16	DG6C00996/DG3C06667/DG7C04151/DG6C05659/DG2C02324/DG3C02444/DG5C05662/DG1C07053/DG3C06168/DG5C03210/DG6C04544/DG5C02237/DG4C06133/DG5C01317/DG2C04597/DG2C05827	6	DG5C06336/DG1C04326/DG6C02081/DG7C03393/DG1C05810/DG1C03159
BP	GO:0015074	DNA integration	13/2069	75/9406	0.870175	1	novel.13627/novel.9926/novel.12463/novel.12617/novel.446/novel.9525/novel.3586/novel.9141/novel.11088/novel.8771/DG7C04134/novel.2729/novel.2091	-/-/-/-/-/-/-/-/-/-/-/-/-	13	12	novel.13627/novel.9926/novel.12463/novel.12617/novel.446/novel.9525/novel.3586/novel.9141/novel.11088/novel.8771/novel.2729/novel.2091	1	DG7C04134
BP	GO:0006163	purine nucleotide metabolic process	16/2069	91/9406	0.876559	1	DG6C00996/DG3C06667/DG7C04151/DG6C05659/DG2C02324/DG3C02444/DG5C05662/DG1C07053/DG3C06168/DG6C04544/DG5C02237/DG4C06133/DG5C01317/DG2C04597/DG1C05810/DG2C05827	-/-/-/-/-/-/-/-/-/-/-/-/-/-/-/-	16	15	DG6C00996/DG3C06667/DG7C04151/DG6C05659/DG2C02324/DG3C02444/DG5C05662/DG1C07053/DG3C06168/DG6C04544/DG5C02237/DG4C06133/DG5C01317/DG2C04597/DG2C05827	1	DG1C05810
BP	GO:0006753	nucleoside phosphate metabolic process	22/2069	122/9406	0.881589	1	DG6C00996/DG3C06667/DG7C04151/DG6C05659/DG2C02324/DG3C02444/DG5C05662/DG1C07053/DG3C06168/DG5C03210/DG5C06336/DG6C04544/DG5C02237/DG1C04326/DG4C06133/DG6C02081/DG5C01317/DG7C03393/DG2C04597/DG1C05810/DG1C03159/DG2C05827	-/-/-/-/-/-/-/-/-/-/-/-/-/-/-/-/-/-/-/-/-/-	22	16	DG6C00996/DG3C06667/DG7C04151/DG6C05659/DG2C02324/DG3C02444/DG5C05662/DG1C07053/DG3C06168/DG5C03210/DG6C04544/DG5C02237/DG4C06133/DG5C01317/DG2C04597/DG2C05827	6	DG5C06336/DG1C04326/DG6C02081/DG7C03393/DG1C05810/DG1C03159
BP	GO:0006479	protein methylation	4/2069	28/9406	0.893195	1	DG5C05010/DG7C01560/DG5C05888/DG1C00770	-/-/-/-	4	3	DG5C05010/DG7C01560/DG1C00770	1	DG5C05888
BP	GO:0008213	protein alkylation	4/2069	28/9406	0.893195	1	DG5C05010/DG7C01560/DG5C05888/DG1C00770	-/-/-/-	4	3	DG5C05010/DG7C01560/DG1C00770	1	DG5C05888
BP	GO:0043933	protein-containing complex subunit organization	12/2069	72/9406	0.895511	1	DG1C03111/DG4C05500/DG1C05185/DG5C04351/DG1C05186/DG1C05385/DG4C04935/DG1C02690/DG4C00653/DG1C01339/DG1C05507/DG1C00775	-/-/-/-/-/-/-/-/-/-/-/-	12	7	DG1C03111/DG4C05500/DG1C05185/DG1C05186/DG4C04935/DG1C02690/DG1C01339	5	DG5C04351/DG1C05385/DG4C00653/DG1C05507/DG1C00775
BP	GO:0071103	DNA conformation change	5/2069	34/9406	0.896787	1	DG1C03111/DG4C05500/DG1C05185/DG1C05186/DG3C04827	-/-/-/-/-	5	5	DG1C03111/DG4C05500/DG1C05185/DG1C05186/DG3C04827	0
BP	GO:0045454	cell redox homeostasis	16/2069	94/9406	0.905631	1	DG1C00659/DG2C01032/DG6C03324/DG4C01377/DG1C07021/DG4C03731/DG6C04869/DG6C03554/DG4C01374/DG4C01371/DG2C04582/DG1C06368/DG1C05439/DG5C06015/DG1C03340/DG2C06216	-/-/-/-/-/-/-/-/-/-/-/-/-/-/-/-	16	11	DG1C00659/DG6C03324/DG4C01377/DG1C07021/DG4C03731/DG4C01374/DG4C01371/DG2C04582/DG1C06368/DG5C06015/DG2C06216	5	DG2C01032/DG6C04869/DG6C03554/DG1C05439/DG1C03340
BP	GO:0072521	purine-containing compound metabolic process	16/2069	94/9406	0.905631	1	DG6C00996/DG3C06667/DG7C04151/DG6C05659/DG2C02324/DG3C02444/DG5C05662/DG1C07053/DG3C06168/DG6C04544/DG5C02237/DG4C06133/DG5C01317/DG2C04597/DG1C05810/DG2C05827	-/-/-/-/-/-/-/-/-/-/-/-/-/-/-/-	16	15	DG6C00996/DG3C06667/DG7C04151/DG6C05659/DG2C02324/DG3C02444/DG5C05662/DG1C07053/DG3C06168/DG6C04544/DG5C02237/DG4C06133/DG5C01317/DG2C04597/DG2C05827	1	DG1C05810
BP	GO:0046488	phosphatidylinositol metabolic process	7/2069	46/9406	0.906597	1	DG4C04376/DG3C03926/DG2C03928/DG5C05359/DG2C03610/DG2C00093/DG6C04757	-/-/-/-/-/-/-	7	1	DG2C03610	6	DG4C04376/DG3C03926/DG2C03928/DG5C05359/DG2C00093/DG6C04757
BP	GO:0009116	nucleoside metabolic process	4/2069	29/9406	0.908588	1	DG7C02419/DG3C05930/DG1C05480/DG5C01751	-/-/-/-	4	1	DG1C05480	3	DG7C02419/DG3C05930/DG5C01751
BP	GO:1901657	glycosyl compound metabolic process	4/2069	29/9406	0.908588	1	DG7C02419/DG3C05930/DG1C05480/DG5C01751	-/-/-/-	4	1	DG1C05480	3	DG7C02419/DG3C05930/DG5C01751
BP	GO:0017148	negative regulation of translation	2/2069	17/9406	0.915294	1	DG6C01996/DG5C01566	-/-	2	1	DG5C01566	1	DG6C01996
BP	GO:0032269	negative regulation of cellular protein metabolic process	2/2069	17/9406	0.915294	1	DG6C01996/DG5C01566	-/-	2	1	DG5C01566	1	DG6C01996
BP	GO:0034249	negative regulation of cellular amide metabolic process	2/2069	17/9406	0.915294	1	DG6C01996/DG5C01566	-/-	2	1	DG5C01566	1	DG6C01996
BP	GO:0051248	negative regulation of protein metabolic process	2/2069	17/9406	0.915294	1	DG6C01996/DG5C01566	-/-	2	1	DG5C01566	1	DG6C01996
BP	GO:0019637	organophosphate metabolic process	38/2069	207/9406	0.915853	1	DG6C00996/DG3C06667/DG7C04151/DG6C05659/DG2C02324/DG3C02444/DG5C05662/DG4C04376/DG1C07053/DG3C06168/DG5C03210/DG5C06336/novel.4280/DG6C04544/DG2C01754/DG2C05372/DG5C02237/DG1C04326/DG0C00757/DG4C06133/DG6C02081/DG3C03926/DG2C03928/DG5C05359/DG3C05401/DG3C03618/DG2C03610/DG4C02705/DG2C00093/DG5C01317/DG6C04757/DG7C03393/DG2C04597/DG6C04134/DG1C05810/DG1C03159/DG3C03698/DG2C05827	-/-/-/-/-/-/-/-/-/-/-/-/-/-/-/-/-/-/-/-/-/-/-/-/-/-/-/-/-/-/-/-/-/-/-/-/-/-	38	24	DG6C00996/DG3C06667/DG7C04151/DG6C05659/DG2C02324/DG3C02444/DG5C05662/DG1C07053/DG3C06168/DG5C03210/novel.4280/DG6C04544/DG2C01754/DG2C05372/DG5C02237/DG4C06133/DG3C05401/DG2C03610/DG4C02705/DG5C01317/DG2C04597/DG6C04134/DG3C03698/DG2C05827	14	DG4C04376/DG5C06336/DG1C04326/DG0C00757/DG6C02081/DG3C03926/DG2C03928/DG5C05359/DG3C03618/DG2C00093/DG6C04757/DG7C03393/DG1C05810/DG1C03159
BP	GO:0007005	mitochondrion organization	1/2069	10/9406	0.916718	1	DG5C04447	-	1	0		1	DG5C04447
BP	GO:0009690	cytokinin metabolic process	1/2069	10/9406	0.916718	1	DG5C04971	-	1	0		1	DG5C04971
BP	GO:0010817	regulation of hormone levels	1/2069	10/9406	0.916718	1	DG5C04971	-	1	0		1	DG5C04971
BP	GO:0034754	cellular hormone metabolic process	1/2069	10/9406	0.916718	1	DG5C04971	-	1	0		1	DG5C04971
BP	GO:0042445	hormone metabolic process	1/2069	10/9406	0.916718	1	DG5C04971	-	1	0		1	DG5C04971
BP	GO:0046148	pigment biosynthetic process	1/2069	10/9406	0.916718	1	DG3C03402	-	1	0		1	DG3C03402
BP	GO:0070925	organelle assembly	1/2069	10/9406	0.916718	1	DG1C01339	-	1	1	DG1C01339	0
BP	GO:0019725	cellular homeostasis	16/2069	96/9406	0.921702	1	DG1C00659/DG2C01032/DG6C03324/DG4C01377/DG1C07021/DG4C03731/DG6C04869/DG6C03554/DG4C01374/DG4C01371/DG2C04582/DG1C06368/DG1C05439/DG5C06015/DG1C03340/DG2C06216	-/-/-/-/-/-/-/-/-/-/-/-/-/-/-/-	16	11	DG1C00659/DG6C03324/DG4C01377/DG1C07021/DG4C03731/DG4C01374/DG4C01371/DG2C04582/DG1C06368/DG5C06015/DG2C06216	5	DG2C01032/DG6C04869/DG6C03554/DG1C05439/DG1C03340
BP	GO:0018205	peptidyl-lysine modification	4/2069	30/9406	0.921977	1	DG5C05010/DG7C01560/DG5C05888/DG1C00770	-/-/-/-	4	3	DG5C05010/DG7C01560/DG1C00770	1	DG5C05888
BP	GO:0071554	cell wall organization or biogenesis	15/2069	91/9406	0.923693	1	DG2C06775/DG6C02930/DG2C04817/DG2C03839/DG1C04863/DG4C01330/DG2C00834/DG3C04396/DG5C05407/DG2C03162/DG3C06962/DG4C01329/DG4C03832/DG1C01642/DG1C00532	-/-/-/-/-/-/-/-/-/-/-/-/-/-/-	15	5	DG1C04863/DG4C01330/DG5C05407/DG2C03162/DG4C01329	10	DG2C06775/DG6C02930/DG2C04817/DG2C03839/DG2C00834/DG3C04396/DG3C06962/DG4C03832/DG1C01642/DG1C00532
BP	GO:0034220	ion transmembrane transport	18/2069	107/9406	0.925444	1	DG7C01504/DG4C04799/DG1C04393/DG7C04506/DG1C00818/DG5C03112/DG5C06138/DG1C04113/DG2C01233/DG2C03648/DG7C01503/DG7C02170/DG5C06139/DG5C06140/DG5C01560/DG1C00698/DG2C04123/DG2C05827	-/-/-/-/-/-/-/-/-/-/-/-/-/-/-/-/-/-	18	2	DG4C04799/DG2C05827	16	DG7C01504/DG1C04393/DG7C04506/DG1C00818/DG5C03112/DG5C06138/DG1C04113/DG2C01233/DG2C03648/DG7C01503/DG7C02170/DG5C06139/DG5C06140/DG5C01560/DG1C00698/DG2C04123
BP	GO:0006650	glycerophospholipid metabolic process	7/2069	48/9406	0.927941	1	DG4C04376/DG3C03926/DG2C03928/DG5C05359/DG2C03610/DG2C00093/DG6C04757	-/-/-/-/-/-/-	7	1	DG2C03610	6	DG4C04376/DG3C03926/DG2C03928/DG5C05359/DG2C00093/DG6C04757
BP	GO:0006520	cellular amino acid metabolic process	28/2069	160/9406	0.933863	1	DG2C04021/DG2C04022/DG4C03771/DG5C03746/DG4C05756/DG1C04162/DG1C01528/DG0C00073/DG5C00177/DG2C05592/DG4C04775/DG0C00647/DG4C04479/DG3C00358/DG4C00243/DG2C02620/DG4C05484/DG1C00461/DG1C05342/DG2C05318/DG3C02987/DG3C02489/DG7C05100/DG5C01187/DG1C06739/DG5C00179/DG5C04067/DG7C00076	-/-/-/-/-/-/-/-/-/-/-/-/-/-/-/-/-/-/-/-/-/-/-/-/-/-/-/-	28	10	DG4C03771/DG5C03746/DG0C00073/DG5C00177/DG3C00358/DG2C05318/DG3C02489/DG5C01187/DG1C06739/DG5C00179	18	DG2C04021/DG2C04022/DG4C05756/DG1C04162/DG1C01528/DG2C05592/DG4C04775/DG0C00647/DG4C04479/DG4C00243/DG2C02620/DG4C05484/DG1C00461/DG1C05342/DG3C02987/DG7C05100/DG5C04067/DG7C00076
BP	GO:0022411	cellular component disassembly	1/2069	11/9406	0.935057	1	DG1C00775	-	1	0		1	DG1C00775
BP	GO:0032984	protein-containing complex disassembly	1/2069	11/9406	0.935057	1	DG1C00775	-	1	0		1	DG1C00775
BP	GO:0043624	cellular protein complex disassembly	1/2069	11/9406	0.935057	1	DG1C00775	-	1	0		1	DG1C00775
BP	GO:0009247	glycolipid biosynthetic process	3/2069	25/9406	0.936167	1	DG7C01977/DG3C04070/DG2C00368	-/-/-	3	1	DG7C01977	2	DG3C04070/DG2C00368
BP	GO:0046467	membrane lipid biosynthetic process	3/2069	25/9406	0.936167	1	DG7C01977/DG3C04070/DG2C00368	-/-/-	3	1	DG7C01977	2	DG3C04070/DG2C00368
BP	GO:0006417	regulation of translation	2/2069	19/9406	0.943488	1	DG6C01996/DG5C01566	-/-	2	1	DG5C01566	1	DG6C01996
BP	GO:0006888	ER to Golgi vesicle-mediated transport	2/2069	19/9406	0.943488	1	DG2C03551/DG1C04206	-/-	2	0		2	DG2C03551/DG1C04206
BP	GO:0010608	posttranscriptional regulation of gene expression	2/2069	19/9406	0.943488	1	DG6C01996/DG5C01566	-/-	2	1	DG5C01566	1	DG6C01996
BP	GO:0034248	regulation of cellular amide metabolic process	2/2069	19/9406	0.943488	1	DG6C01996/DG5C01566	-/-	2	1	DG5C01566	1	DG6C01996
BP	GO:0048518	positive regulation of biological process	2/2069	19/9406	0.943488	1	DG1C05385/DG4C00653	-/-	2	0		2	DG1C05385/DG4C00653
BP	GO:0048522	positive regulation of cellular process	2/2069	19/9406	0.943488	1	DG1C05385/DG4C00653	-/-	2	0		2	DG1C05385/DG4C00653
BP	GO:0042545	cell wall modification	3/2069	26/9406	0.946692	1	DG3C04396/DG5C05407/DG1C01642	-/-/-	3	1	DG5C05407	2	DG3C04396/DG1C01642
BP	GO:0051716	cellular response to stimulus	61/2069	329/9406	0.948318	1	DG7C03570/DG7C01247/DG1C06409/novel.11340/DG7C00600/DG7C00992/DG7C01293/DG1C06978/DG3C02878/DG6C00503/DG1C00995/DG2C00440/DG5C03623/DG1C03386/DG1C00719/DG2C04639/DG5C02348/DG5C04186/DG3C05957/DG1C01376/DG3C04042/DG5C01770/DG1C00722/DG3C02069/DG4C02878/DG7C00494/DG2C01118/DG5C02640/DG1C02128/DG2C05540/novel.80/DG6C04242/DG1C00478/DG2C01558/DG5C01726/DG2C02515/novel.3222/DG1C02110/DG3C03185/DG6C035…	-/-/-/-/-/-/-/-/-/-/-/-/-/-/-/-/-/-/-/-/-/-/-/-/-/-/-/-/-/-/-/-/-/-/-/-/-/-/-/-/-/-/-/-/-/-/-/-/-/-/-/-/-/-/-/-/-/-/-/-/-	61	19	DG7C03570/DG7C01247/novel.11340/DG7C00600/DG7C01293/DG1C06978/DG6C00503/DG1C00719/DG2C04639/DG5C01770/DG4C02878/novel.80/novel.3222/DG7C05110/DG4C00590/DG3C02475/DG2C04483/novel.11860/DG4C03020	42	DG1C06409/DG7C00992/DG3C02878/DG1C00995/DG2C00440/DG5C03623/DG1C03386/DG5C02348/DG5C04186/DG3C05957/DG1C01376/DG3C04042/DG1C00722/DG3C02069/DG7C00494/DG2C01118/DG5C02640/DG1C02128/DG2C05540/DG6C04242/DG1C00478/DG2C01558/DG5C01726/DG2C02515/DG1C02110/DG3C03185/DG6C03554/DG5C05817/DG4C03060/DG6C04882/DG5C04903/DG7C02283/DG3C02361/DG1C04466/DG5C01505/DG3C05212/DG6C01123/DG2C05950/DG3C02171/DG6C01454…
BP	GO:0072350	tricarboxylic acid metabolic process	1/2069	12/9406	0.949359	1	DG3C01618	-	1	0		1	DG3C01618
BP	GO:0006260	DNA replication	8/2069	57/9406	0.953349	1	DG6C02612/DG2C05241/DG7C02641/DG5C04452/DG3C00356/DG2C06694/DG4C01339/DG7C02172	-/-/-/-/-/-/-/-	8	4	DG6C02612/DG2C05241/DG7C02641/DG2C06694	4	DG5C04452/DG3C00356/DG4C01339/DG7C02172
BP	GO:0046486	glycerolipid metabolic process	8/2069	57/9406	0.953349	1	DG4C04376/DG3C03926/DG2C03928/DG6C00261/DG5C05359/DG2C03610/DG2C00093/DG6C04757	-/-/-/-/-/-/-/-	8	1	DG2C03610	7	DG4C04376/DG3C03926/DG2C03928/DG6C00261/DG5C05359/DG2C00093/DG6C04757
BP	GO:0034470	ncRNA processing	9/2069	63/9406	0.955046	1	DG7C05111/DG4C05694/DG7C02419/DG1C02887/DG3C05722/DG1C04796/DG3C00767/DG4C02709/DG1C03354	-/-/-/-/-/-/-/-/-	9	4	DG7C05111/DG4C05694/DG1C02887/DG3C05722	5	DG7C02419/DG1C04796/DG3C00767/DG4C02709/DG1C03354
BP	GO:0006664	glycolipid metabolic process	3/2069	27/9406	0.955582	1	DG7C01977/DG3C04070/DG2C00368	-/-/-	3	1	DG7C01977	2	DG3C04070/DG2C00368
BP	GO:1903509	liposaccharide metabolic process	3/2069	27/9406	0.955582	1	DG7C01977/DG3C04070/DG2C00368	-/-/-	3	1	DG7C01977	2	DG3C04070/DG2C00368
BP	GO:0006643	membrane lipid metabolic process	4/2069	34/9406	0.959595	1	DG7C02748/DG7C01977/DG3C04070/DG2C00368	-/-/-/-	4	1	DG7C01977	3	DG7C02748/DG3C04070/DG2C00368
BP	GO:0048193	Golgi vesicle transport	4/2069	34/9406	0.959595	1	DG1C00193/DG2C03551/DG5C05679/DG1C04206	-/-/-/-	4	0		4	DG1C00193/DG2C03551/DG5C05679/DG1C04206
BP	GO:0015985	energy coupled proton transport, down electrochemical gradient	1/2069	13/9406	0.960513	1	DG2C05827	-	1	1	DG2C05827	0
BP	GO:0015986	ATP synthesis coupled proton transport	1/2069	13/9406	0.960513	1	DG2C05827	-	1	1	DG2C05827	0
BP	GO:0017038	protein import	1/2069	13/9406	0.960513	1	DG5C04447	-	1	0		1	DG5C04447
BP	GO:0007264	small GTPase mediated signal transduction	10/2069	70/9406	0.961941	1	DG7C03570/DG6C00503/DG5C03623/DG1C02128/DG2C05540/DG6C04242/DG2C01558/DG5C01726/DG3C05212/DG2C05491	-/-/-/-/-/-/-/-/-/-	10	2	DG7C03570/DG6C00503	8	DG5C03623/DG1C02128/DG2C05540/DG6C04242/DG2C01558/DG5C01726/DG3C05212/DG2C05491
BP	GO:0006397	mRNA processing	6/2069	47/9406	0.963567	1	DG3C04754/DG3C03805/DG1C02690/novel.6525/DG6C03347/DG7C01558	-/-/-/-/-/-	6	5	DG3C04754/DG3C03805/DG1C02690/novel.6525/DG6C03347	1	DG7C01558
BP	GO:0007049	cell cycle	6/2069	47/9406	0.963567	1	DG1C02533/DG2C01690/DG1C02541/DG2C06559/DG2C06464/DG3C00772	-/-/-/-/-/-	6	4	DG1C02533/DG1C02541/DG2C06559/DG2C06464	2	DG2C01690/DG3C00772
BP	GO:0043414	macromolecule methylation	4/2069	35/9406	0.965913	1	DG5C05010/DG7C01560/DG5C05888/DG1C00770	-/-/-/-	4	3	DG5C05010/DG7C01560/DG1C00770	1	DG5C05888
BP	GO:0006265	DNA topological change	1/2069	14/9406	0.96921	1	DG3C04827	-	1	1	DG3C04827	0
BP	GO:0006308	DNA catabolic process	1/2069	14/9406	0.96921	1	DG5C00301	-	1	0		1	DG5C00301
BP	GO:0009605	response to external stimulus	1/2069	14/9406	0.96921	1	DG5C00277	-	1	1	DG5C00277	0
BP	GO:0048285	organelle fission	1/2069	14/9406	0.96921	1	DG2C00423	-	1	1	DG2C00423	0
BP	GO:1901135	carbohydrate derivative metabolic process	42/2069	243/9406	0.972275	1	DG6C00996/DG3C06667/DG7C04151/DG6C05659/DG2C02324/DG3C02444/DG5C05662/DG1C07053/DG4C05598/DG3C04375/DG3C01216/DG3C04111/DG7C02419/DG3C06168/DG3C05930/DG6C04544/DG7C01977/DG6C02930/DG5C02237/DG0C00757/DG4C06133/DG2C03646/DG3C06770/DG4C01330/DG3C07109/DG1C05480/DG1C05738/DG3C04070/DG5C01751/DG7C03047/DG5C01317/DG7C04401/DG2C00368/DG4C01329/DG2C04597/DG1C05810/DG1C03159/DG4C02042/DG3C04112/DG4C00450…	-/-/-/-/-/-/-/-/-/-/-/-/-/-/-/-/-/-/-/-/-/-/-/-/-/-/-/-/-/-/-/-/-/-/-/-/-/-/-/-/-/-	42	20	DG6C00996/DG3C06667/DG7C04151/DG6C05659/DG2C02324/DG3C02444/DG5C05662/DG1C07053/DG3C06168/DG6C04544/DG7C01977/DG5C02237/DG4C06133/DG4C01330/DG1C05480/DG1C05738/DG5C01317/DG4C01329/DG2C04597/DG2C05827	22	DG4C05598/DG3C04375/DG3C01216/DG3C04111/DG7C02419/DG3C05930/DG6C02930/DG0C00757/DG2C03646/DG3C06770/DG3C07109/DG3C04070/DG5C01751/DG7C03047/DG7C04401/DG2C00368/DG1C05810/DG1C03159/DG4C02042/DG3C04112/DG4C00450/DG1C07100
BP	GO:0006221	pyrimidine nucleotide biosynthetic process	1/2069	15/9406	0.975993	1	DG5C03210	-	1	1	DG5C03210	0
BP	GO:0006644	phospholipid metabolic process	8/2069	62/9406	0.976451	1	DG4C04376/DG3C03926/DG2C03928/DG5C05359/DG3C05401/DG2C03610/DG2C00093/DG6C04757	-/-/-/-/-/-/-/-	8	2	DG3C05401/DG2C03610	6	DG4C04376/DG3C03926/DG2C03928/DG5C05359/DG2C00093/DG6C04757
BP	GO:0006887	exocytosis	7/2069	56/9406	0.976483	1	DG1C03874/DG1C03875/DG7C02939/DG6C01685/DG4C02397/DG3C04513/DG1C00124	-/-/-/-/-/-/-	7	1	DG3C04513	6	DG1C03874/DG1C03875/DG7C02939/DG6C01685/DG4C02397/DG1C00124
BP	GO:0032940	secretion by cell	7/2069	56/9406	0.976483	1	DG1C03874/DG1C03875/DG7C02939/DG6C01685/DG4C02397/DG3C04513/DG1C00124	-/-/-/-/-/-/-	7	1	DG3C04513	6	DG1C03874/DG1C03875/DG7C02939/DG6C01685/DG4C02397/DG1C00124
BP	GO:0046903	secretion	7/2069	56/9406	0.976483	1	DG1C03874/DG1C03875/DG7C02939/DG6C01685/DG4C02397/DG3C04513/DG1C00124	-/-/-/-/-/-/-	7	1	DG3C04513	6	DG1C03874/DG1C03875/DG7C02939/DG6C01685/DG4C02397/DG1C00124
BP	GO:0015672	monovalent inorganic cation transport	9/2069	68/9406	0.976716	1	DG7C04506/DG1C00818/DG3C04202/DG1C04113/DG2C01233/DG2C03648/DG1C00698/DG2C05827/DG3C05552	-/-/-/-/-/-/-/-/-	9	2	DG3C04202/DG2C05827	7	DG7C04506/DG1C00818/DG1C04113/DG2C01233/DG2C03648/DG1C00698/DG3C05552
BP	GO:0044085	cellular component biogenesis	24/2069	152/9406	0.978418	1	DG1C03111/DG4C05500/DG1C05185/DG5C03561/novel.9352/DG2C06775/DG5C04351/DG2C04817/DG2C03839/DG1C04863/DG1C05186/DG1C05385/DG2C00834/DG4C04935/DG1C06995/DG1C02690/DG4C00653/DG2C03162/DG3C06962/DG4C03832/DG1C01339/DG1C05507/DG1C00775/DG1C00532	-/-/-/-/-/-/-/-/-/-/-/-/-/-/-/-/-/-/-/-/-/-/-/-	24	12	DG1C03111/DG4C05500/DG1C05185/DG5C03561/novel.9352/DG1C04863/DG1C05186/DG4C04935/DG1C06995/DG1C02690/DG2C03162/DG1C01339	12	DG2C06775/DG5C04351/DG2C04817/DG2C03839/DG1C05385/DG2C00834/DG4C00653/DG3C06962/DG4C03832/DG1C05507/DG1C00775/DG1C00532
BP	GO:0042737	drug catabolic process	4/2069	38/9406	0.979771	1	DG0C00647/DG6C02930/DG4C01330/DG4C01329	-/-/-/-	4	2	DG4C01330/DG4C01329	2	DG0C00647/DG6C02930
BP	GO:0015979	photosynthesis	6/2069	51/9406	0.980259	1	DG3C00687/DG7C02648/DG7C01410/DG1C04715/DG5C05969/novel.14313	-/-/-/-/-/-	6	4	DG3C00687/DG7C02648/DG7C01410/novel.14313	2	DG1C04715/DG5C05969
BP	GO:0006220	pyrimidine nucleotide metabolic process	1/2069	16/9406	0.981282	1	DG5C03210	-	1	1	DG5C03210	0
BP	GO:0006367	transcription initiation from RNA polymerase II promoter	1/2069	17/9406	0.985407	1	DG5C06451	-	1	1	DG5C06451	0
BP	GO:0009119	ribonucleoside metabolic process	1/2069	17/9406	0.985407	1	DG7C02419	-	1	0		1	DG7C02419
BP	GO:0071705	nitrogen compound transport	31/2069	195/9406	0.987245	1	DG4C04799/DG1C04393/DG5C03962/DG7C02259/DG5C03971/DG4C06157/DG5C03112/DG5C06138/DG2C05223/DG2C03551/DG3C02850/DG4C06448/DG7C04305/DG2C04330/DG7C02170/DG2C02178/DG3C01197/DG0C00378/DG5C04447/DG5C06139/DG5C06140/DG1C05412/DG5C01560/DG2C05616/DG4C01589/DG2C04123/DG1C04206/DG2C03632/DG1C00493/DG0C00870/DG7C03465	-/-/-/-/-/-/-/-/-/-/-/-/-/-/-/-/-/-/-/-/-/-/-/-/-/-/-/-/-/-/-	31	9	DG4C04799/DG2C05223/DG4C06448/DG2C02178/DG3C01197/DG1C05412/DG2C05616/DG4C01589/DG7C03465	22	DG1C04393/DG5C03962/DG7C02259/DG5C03971/DG4C06157/DG5C03112/DG5C06138/DG2C03551/DG3C02850/DG7C04305/DG2C04330/DG7C02170/DG0C00378/DG5C04447/DG5C06139/DG5C06140/DG5C01560/DG2C04123/DG1C04206/DG2C03632/DG1C00493/DG0C00870
BP	GO:0006022	aminoglycan metabolic process	4/2069	41/9406	0.988183	1	DG6C02930/DG4C01330/DG7C03047/DG4C01329	-/-/-/-	4	2	DG4C01330/DG4C01329	2	DG6C02930/DG7C03047
BP	GO:0065008	regulation of biological quality	26/2069	169/9406	0.988236	1	novel.11340/DG0C00647/DG5C04971/DG1C00659/DG2C01032/DG6C03324/DG1C05385/DG4C01377/novel.80/DG1C07021/DG4C03731/DG6C04869/novel.3222/DG6C03554/DG4C01374/DG1C03962/DG4C01371/DG2C04582/DG1C06368/DG1C05439/novel.11860/DG5C06015/DG1C00775/DG1C03340/DG2C06216/DG7C00576	-/-/-/-/-/-/-/-/-/-/-/-/-/-/-/-/-/-/-/-/-/-/-/-/-/-	26	15	novel.11340/DG1C00659/DG6C03324/DG4C01377/novel.80/DG1C07021/DG4C03731/novel.3222/DG4C01374/DG4C01371/DG2C04582/DG1C06368/novel.11860/DG5C06015/DG2C06216	11	DG0C00647/DG5C04971/DG2C01032/DG1C05385/DG6C04869/DG6C03554/DG1C03962/DG1C05439/DG1C00775/DG1C03340/DG7C00576
BP	GO:0009733	response to auxin	9/2069	73/9406	0.988405	1	DG7C03166/DG2C00771/DG6C03203/DG2C00767/DG6C03201/DG7C04508/DG2C06223/DG2C00772/DG7C00399	-/-/-/-/-/-/-/-/-	9	6	DG7C03166/DG2C00771/DG2C00767/DG7C04508/DG2C00772/DG7C00399	3	DG6C03203/DG6C03201/DG2C06223
BP	GO:0016458	gene silencing	1/2069	18/9406	0.988622	1	DG5C03347	-	1	0		1	DG5C03347
BP	GO:0031047	gene silencing by RNA	1/2069	18/9406	0.988622	1	DG5C03347	-	1	0		1	DG5C03347
BP	GO:0016071	mRNA metabolic process	6/2069	55/9406	0.989589	1	DG3C04754/DG3C03805/DG1C02690/novel.6525/DG6C03347/DG7C01558	-/-/-/-/-/-	6	5	DG3C04754/DG3C03805/DG1C02690/novel.6525/DG6C03347	1	DG7C01558
BP	GO:0048519	negative regulation of biological process	6/2069	55/9406	0.989589	1	DG5C00170/DG6C01996/DG5C03347/DG2C06559/DG5C01566/DG1C00775	-/-/-/-/-/-	6	3	DG5C00170/DG2C06559/DG5C01566	3	DG6C01996/DG5C03347/DG1C00775
BP	GO:0016579	protein deubiquitination	4/2069	42/9406	0.990152	1	DG3C05360/DG2C04963/DG3C05361/DG5C01112	-/-/-/-	4	4	DG3C05360/DG2C04963/DG3C05361/DG5C01112	0
BP	GO:0070646	protein modification by small protein removal	4/2069	42/9406	0.990152	1	DG3C05360/DG2C04963/DG3C05361/DG5C01112	-/-/-/-	4	4	DG3C05360/DG2C04963/DG3C05361/DG5C01112	0
BP	GO:0000413	protein peptidyl-prolyl isomerization	2/2069	28/9406	0.991589	1	DG3C06081/DG4C02185	-/-	2	1	DG3C06081	1	DG4C02185
BP	GO:0018208	peptidyl-proline modification	2/2069	28/9406	0.991589	1	DG3C06081/DG4C02185	-/-	2	1	DG3C06081	1	DG4C02185
BP	GO:0010629	negative regulation of gene expression	4/2069	43/9406	0.991805	1	DG5C00170/DG6C01996/DG5C03347/DG5C01566	-/-/-/-	4	2	DG5C00170/DG5C01566	2	DG6C01996/DG5C03347
BP	GO:0022402	cell cycle process	1/2069	20/9406	0.993085	1	DG2C06559	-	1	1	DG2C06559	0
BP	GO:0042592	homeostatic process	20/2069	141/9406	0.993146	1	novel.11340/DG1C00659/DG2C01032/DG6C03324/DG4C01377/novel.80/DG1C07021/DG4C03731/DG6C04869/novel.3222/DG6C03554/DG4C01374/DG4C01371/DG2C04582/DG1C06368/DG1C05439/novel.11860/DG5C06015/DG1C03340/DG2C06216	-/-/-/-/-/-/-/-/-/-/-/-/-/-/-/-/-/-/-/-	20	15	novel.11340/DG1C00659/DG6C03324/DG4C01377/novel.80/DG1C07021/DG4C03731/novel.3222/DG4C01374/DG4C01371/DG2C04582/DG1C06368/novel.11860/DG5C06015/DG2C06216	5	DG2C01032/DG6C04869/DG6C03554/DG1C05439/DG1C03340
BP	GO:0007275	multicellular organism development	4/2069	44/9406	0.993191	1	DG7C02376/novel.11361/DG1C05324/DG2C05277	-/-/-/-	4	2	novel.11361/DG2C05277	2	DG7C02376/DG1C05324
BP	GO:0009892	negative regulation of metabolic process	4/2069	44/9406	0.993191	1	DG5C00170/DG6C01996/DG5C03347/DG5C01566	-/-/-/-	4	2	DG5C00170/DG5C01566	2	DG6C01996/DG5C03347
BP	GO:0010605	negative regulation of macromolecule metabolic process	4/2069	44/9406	0.993191	1	DG5C00170/DG6C01996/DG5C03347/DG5C01566	-/-/-/-	4	2	DG5C00170/DG5C01566	2	DG6C01996/DG5C03347
BP	GO:0032502	developmental process	4/2069	44/9406	0.993191	1	DG7C02376/novel.11361/DG1C05324/DG2C05277	-/-/-/-	4	2	novel.11361/DG2C05277	2	DG7C02376/DG1C05324
BP	GO:0048856	anatomical structure development	4/2069	44/9406	0.993191	1	DG7C02376/novel.11361/DG1C05324/DG2C05277	-/-/-/-	4	2	novel.11361/DG2C05277	2	DG7C02376/DG1C05324
BP	GO:0006026	aminoglycan catabolic process	3/2069	37/9406	0.993514	1	DG6C02930/DG4C01330/DG4C01329	-/-/-	3	2	DG4C01330/DG4C01329	1	DG6C02930
BP	GO:0006030	chitin metabolic process	3/2069	37/9406	0.993514	1	DG6C02930/DG4C01330/DG4C01329	-/-/-	3	2	DG4C01330/DG4C01329	1	DG6C02930
BP	GO:0006032	chitin catabolic process	3/2069	37/9406	0.993514	1	DG6C02930/DG4C01330/DG4C01329	-/-/-	3	2	DG4C01330/DG4C01329	1	DG6C02930
BP	GO:0006040	amino sugar metabolic process	3/2069	37/9406	0.993514	1	DG6C02930/DG4C01330/DG4C01329	-/-/-	3	2	DG4C01330/DG4C01329	1	DG6C02930
BP	GO:0016998	cell wall macromolecule catabolic process	3/2069	37/9406	0.993514	1	DG6C02930/DG4C01330/DG4C01329	-/-/-	3	2	DG4C01330/DG4C01329	1	DG6C02930
BP	GO:0044036	cell wall macromolecule metabolic process	3/2069	37/9406	0.993514	1	DG6C02930/DG4C01330/DG4C01329	-/-/-	3	2	DG4C01330/DG4C01329	1	DG6C02930
BP	GO:0046348	amino sugar catabolic process	3/2069	37/9406	0.993514	1	DG6C02930/DG4C01330/DG4C01329	-/-/-	3	2	DG4C01330/DG4C01329	1	DG6C02930
BP	GO:1901071	glucosamine-containing compound metabolic process	3/2069	37/9406	0.993514	1	DG6C02930/DG4C01330/DG4C01329	-/-/-	3	2	DG4C01330/DG4C01329	1	DG6C02930
BP	GO:1901072	glucosamine-containing compound catabolic process	3/2069	37/9406	0.993514	1	DG6C02930/DG4C01330/DG4C01329	-/-/-	3	2	DG4C01330/DG4C01329	1	DG6C02930
BP	GO:0000723	telomere maintenance	4/2069	45/9406	0.994349	1	novel.11340/novel.80/novel.3222/novel.11860	-/-/-/-	4	4	novel.11340/novel.80/novel.3222/novel.11860	0
BP	GO:0032200	telomere organization	4/2069	45/9406	0.994349	1	novel.11340/novel.80/novel.3222/novel.11860	-/-/-/-	4	4	novel.11340/novel.80/novel.3222/novel.11860	0
BP	GO:0032259	methylation	4/2069	45/9406	0.994349	1	DG5C05010/DG7C01560/DG5C05888/DG1C00770	-/-/-/-	4	3	DG5C05010/DG7C01560/DG1C00770	1	DG5C05888
BP	GO:0060249	anatomical structure homeostasis	4/2069	45/9406	0.994349	1	novel.11340/novel.80/novel.3222/novel.11860	-/-/-/-	4	4	novel.11340/novel.80/novel.3222/novel.11860	0
BP	GO:1901136	carbohydrate derivative catabolic process	4/2069	45/9406	0.994349	1	DG6C02930/DG0C00757/DG4C01330/DG4C01329	-/-/-/-	4	2	DG4C01330/DG4C01329	2	DG6C02930/DG0C00757
BP	GO:0018193	peptidyl-amino acid modification	6/2069	59/9406	0.994638	1	DG5C05010/DG3C06081/DG7C01560/DG5C05888/DG1C00770/DG4C02185	-/-/-/-/-/-	6	4	DG5C05010/DG3C06081/DG7C01560/DG1C00770	2	DG5C05888/DG4C02185
BP	GO:0015988	energy coupled proton transmembrane transport, against electrochemical gradient	1/2069	22/9406	0.995798	1	DG1C00698	-	1	0		1	DG1C00698
BP	GO:0015991	ATP hydrolysis coupled proton transport	1/2069	22/9406	0.995798	1	DG1C00698	-	1	0		1	DG1C00698
BP	GO:0070972	protein localization to endoplasmic reticulum	1/2069	22/9406	0.995798	1	DG1C03962	-	1	0		1	DG1C03962
BP	GO:0072528	pyrimidine-containing compound biosynthetic process	1/2069	22/9406	0.995798	1	DG5C03210	-	1	1	DG5C03210	0
BP	GO:0090662	ATP hydrolysis coupled transmembrane transport	1/2069	22/9406	0.995798	1	DG1C00698	-	1	0		1	DG1C00698
BP	GO:0099131	ATP hydrolysis coupled ion transmembrane transport	1/2069	22/9406	0.995798	1	DG1C00698	-	1	0		1	DG1C00698
BP	GO:0099132	ATP hydrolysis coupled cation transmembrane transport	1/2069	22/9406	0.995798	1	DG1C00698	-	1	0		1	DG1C00698
BP	GO:0006352	DNA-templated transcription, initiation	3/2069	41/9406	0.99711	1	DG5C06544/DG5C01615/DG5C06451	-/-/-	3	2	DG5C06544/DG5C06451	1	DG5C01615
BP	GO:0006366	transcription by RNA polymerase II	2/2069	33/9406	0.997197	1	DG5C06451/DG4C03819	-/-	2	2	DG5C06451/DG4C03819	0
BP	GO:0098655	cation transmembrane transport	7/2069	70/9406	0.997415	1	DG7C04506/DG1C00818/DG1C04113/DG2C01233/DG2C03648/DG1C00698/DG2C05827	-/-/-/-/-/-/-	7	1	DG2C05827	6	DG7C04506/DG1C00818/DG1C04113/DG2C01233/DG2C03648/DG1C00698
BP	GO:0098660	inorganic ion transmembrane transport	7/2069	70/9406	0.997415	1	DG7C04506/DG1C00818/DG1C04113/DG2C01233/DG2C03648/DG1C00698/DG2C05827	-/-/-/-/-/-/-	7	1	DG2C05827	6	DG7C04506/DG1C00818/DG1C04113/DG2C01233/DG2C03648/DG1C00698
BP	GO:0098662	inorganic cation transmembrane transport	7/2069	70/9406	0.997415	1	DG7C04506/DG1C00818/DG1C04113/DG2C01233/DG2C03648/DG1C00698/DG2C05827	-/-/-/-/-/-/-	7	1	DG2C05827	6	DG7C04506/DG1C00818/DG1C04113/DG2C01233/DG2C03648/DG1C00698
BP	GO:0006605	protein targeting	1/2069	24/9406	0.997447	1	DG5C04447	-	1	0		1	DG5C04447
BP	GO:0072527	pyrimidine-containing compound metabolic process	1/2069	24/9406	0.997447	1	DG5C03210	-	1	1	DG5C03210	0
BP	GO:0033365	protein localization to organelle	2/2069	34/9406	0.997756	1	DG5C04447/DG1C03962	-/-	2	0		2	DG5C04447/DG1C03962
BP	GO:1901575	organic substance catabolic process	38/2069	253/9406	0.998161	1	DG6C00996/DG3C06667/DG7C04151/DG6C05659/DG2C02324/DG3C02444/DG5C05662/DG1C07053/DG3C06598/DG0C00647/DG3C06168/DG7C00040/DG5C00301/DG6C04544/DG6C02930/DG5C02237/DG5C01835/DG0C00757/DG2C02620/DG4C06133/DG5C04672/DG4C01330/DG2C07049/DG7C03540/DG5C01317/DG3C02987/DG4C04435/DG3C01041/DG7C02200/DG4C01329/DG4C05893/DG2C04597/DG1C05810/DG6C03696/DG2C00598/novel.11361/DG1C02576/DG2C05277	-/-/-/-/-/-/-/-/-/-/-/-/-/-/-/-/-/-/-/-/-/-/-/-/-/-/-/-/-/-/-/-/-/-/-/-/-/-	38	25	DG6C00996/DG3C06667/DG7C04151/DG6C05659/DG2C02324/DG3C02444/DG5C05662/DG1C07053/DG3C06168/DG7C00040/DG6C04544/DG5C02237/DG5C01835/DG4C06133/DG5C04672/DG4C01330/DG2C07049/DG5C01317/DG4C04435/DG7C02200/DG4C01329/DG2C04597/DG2C00598/novel.11361/DG2C05277	13	DG3C06598/DG0C00647/DG5C00301/DG6C02930/DG0C00757/DG2C02620/DG7C03540/DG3C02987/DG3C01041/DG4C05893/DG1C05810/DG6C03696/DG1C02576
BP	GO:0006396	RNA processing	22/2069	165/9406	0.998437	1	DG7C05111/DG4C05694/DG7C02419/DG3C04754/DG3C03815/DG3C03805/DG4C04434/DG3C03342/DG2C03027/DG1C02887/DG1C02690/novel.5662/novel.6525/DG6C03347/DG7C01558/DG2C03026/DG3C05722/DG1C04796/DG3C00767/DG2C04683/DG4C02709/DG1C03354	-/-/-/-/-/-/-/-/-/-/-/-/-/-/-/-/-/-/-/-/-/-	22	15	DG7C05111/DG4C05694/DG3C04754/DG3C03815/DG3C03805/DG4C04434/DG3C03342/DG2C03027/DG1C02887/DG1C02690/novel.5662/novel.6525/DG6C03347/DG2C03026/DG3C05722	7	DG7C02419/DG7C01558/DG1C04796/DG3C00767/DG2C04683/DG4C02709/DG1C03354
BP	GO:0001522	pseudouridine synthesis	1/2069	26/9406	0.998449	1	DG7C04647	-	1	1	DG7C04647	0
BP	GO:1902600	proton transmembrane transport	2/2069	36/9406	0.998564	1	DG1C00698/DG2C05827	-/-	2	1	DG2C05827	1	DG1C00698
BP	GO:0009451	RNA modification	3/2069	46/9406	0.998972	1	DG7C02419/DG3C05722/DG7C04647	-/-/-	3	2	DG3C05722/DG7C04647	1	DG7C02419
BP	GO:0045017	glycerolipid biosynthetic process	1/2069	28/9406	0.999058	1	DG6C00261	-	1	0		1	DG6C00261
BP	GO:0072594	establishment of protein localization to organelle	1/2069	28/9406	0.999058	1	DG5C04447	-	1	0		1	DG5C04447
BP	GO:0071702	organic substance transport	29/2069	210/9406	0.999125	1	DG7C01504/DG4C04799/DG1C04393/DG5C03962/DG7C04303/DG7C02259/DG5C03971/DG5C03112/DG5C06138/DG2C05223/DG2C03551/DG3C02850/DG4C06448/DG7C04305/DG2C04330/DG7C01503/DG7C02170/DG2C02178/DG3C01197/DG0C00378/DG5C04447/DG5C06139/DG5C06140/DG5C01560/DG2C05616/DG2C04123/DG1C04206/DG2C03632/DG1C00493	-/-/-/-/-/-/-/-/-/-/-/-/-/-/-/-/-/-/-/-/-/-/-/-/-/-/-/-/-	29	6	DG4C04799/DG2C05223/DG4C06448/DG2C02178/DG3C01197/DG2C05616	23	DG7C01504/DG1C04393/DG5C03962/DG7C04303/DG7C02259/DG5C03971/DG5C03112/DG5C06138/DG2C03551/DG3C02850/DG7C04305/DG2C04330/DG7C01503/DG7C02170/DG0C00378/DG5C04447/DG5C06139/DG5C06140/DG5C01560/DG2C04123/DG1C04206/DG2C03632/DG1C00493
BP	GO:0009056	catabolic process	38/2069	262/9406	0.999265	1	DG6C00996/DG3C06667/DG7C04151/DG6C05659/DG2C02324/DG3C02444/DG5C05662/DG1C07053/DG3C06598/DG0C00647/DG3C06168/DG7C00040/DG5C00301/DG6C04544/DG6C02930/DG5C02237/DG5C01835/DG0C00757/DG2C02620/DG4C06133/DG5C04672/DG4C01330/DG2C07049/DG7C03540/DG5C01317/DG3C02987/DG4C04435/DG3C01041/DG7C02200/DG4C01329/DG4C05893/DG2C04597/DG1C05810/DG6C03696/DG2C00598/novel.11361/DG1C02576/DG2C05277	-/-/-/-/-/-/-/-/-/-/-/-/-/-/-/-/-/-/-/-/-/-/-/-/-/-/-/-/-/-/-/-/-/-/-/-/-/-	38	25	DG6C00996/DG3C06667/DG7C04151/DG6C05659/DG2C02324/DG3C02444/DG5C05662/DG1C07053/DG3C06168/DG7C00040/DG6C04544/DG5C02237/DG5C01835/DG4C06133/DG5C04672/DG4C01330/DG2C07049/DG5C01317/DG4C04435/DG7C02200/DG4C01329/DG2C04597/DG2C00598/novel.11361/DG2C05277	13	DG3C06598/DG0C00647/DG5C00301/DG6C02930/DG0C00757/DG2C02620/DG7C03540/DG3C02987/DG3C01041/DG4C05893/DG1C05810/DG6C03696/DG1C02576
BP	GO:0051276	chromosome organization	14/2069	127/9406	0.999594	1	DG1C03111/novel.11340/DG4C05500/DG1C05185/DG1C05186/novel.80/novel.3222/DG3C04827/DG5C05010/DG7C01560/novel.11860/DG5C05888/DG1C00770/DG4C03819	-/-/-/-/-/-/-/-/-/-/-/-/-/-	14	13	DG1C03111/novel.11340/DG4C05500/DG1C05185/DG1C05186/novel.80/novel.3222/DG3C04827/DG5C05010/DG7C01560/novel.11860/DG1C00770/DG4C03819	1	DG5C05888
BP	GO:0006996	organelle organization	23/2069	182/9406	0.999609	1	DG1C03111/novel.11340/DG4C05500/DG1C05185/DG2C00423/DG1C05186/DG2C05258/DG1C05385/novel.80/DG2C01147/DG5C04447/DG4C00653/novel.3222/DG3C04827/DG5C05010/DG1C01339/DG7C01560/DG7C04537/novel.11860/DG1C00775/DG5C05888/DG1C00770/DG4C03819	-/-/-/-/-/-/-/-/-/-/-/-/-/-/-/-/-/-/-/-/-/-/-	23	16	DG1C03111/novel.11340/DG4C05500/DG1C05185/DG2C00423/DG1C05186/novel.80/novel.3222/DG3C04827/DG5C05010/DG1C01339/DG7C01560/DG7C04537/novel.11860/DG1C00770/DG4C03819	7	DG2C05258/DG1C05385/DG2C01147/DG5C04447/DG4C00653/DG1C00775/DG5C05888
BP	GO:0016043	cellular component organization	39/2069	275/9406	0.999666	1	DG1C03111/novel.11340/DG4C05500/DG1C05185/DG5C03561/DG2C00423/novel.9352/DG2C06775/DG5C04351/DG2C04817/DG2C03839/DG1C04863/DG1C05186/DG2C05258/DG1C05385/DG4C04935/novel.80/DG1C06995/DG1C02690/DG2C01147/DG5C04447/DG4C00653/novel.3222/DG3C04396/DG5C05407/DG3C04827/DG5C05010/DG4C03832/DG1C01339/DG1C05507/DG7C01560/DG7C04537/DG1C01642/novel.11860/DG1C00775/DG5C05888/DG1C00532/DG1C00770/DG4C03819	-/-/-/-/-/-/-/-/-/-/-/-/-/-/-/-/-/-/-/-/-/-/-/-/-/-/-/-/-/-/-/-/-/-/-/-/-/-/-	39	23	DG1C03111/novel.11340/DG4C05500/DG1C05185/DG5C03561/DG2C00423/novel.9352/DG1C04863/DG1C05186/DG4C04935/novel.80/DG1C06995/DG1C02690/novel.3222/DG5C05407/DG3C04827/DG5C05010/DG1C01339/DG7C01560/DG7C04537/novel.11860/DG1C00770/DG4C03819	16	DG2C06775/DG5C04351/DG2C04817/DG2C03839/DG2C05258/DG1C05385/DG2C01147/DG5C04447/DG4C00653/DG3C04396/DG4C03832/DG1C05507/DG1C01642/DG1C00775/DG5C05888/DG1C00532
BP	GO:0008654	phospholipid biosynthetic process	1/2069	33/9406	0.999729	1	DG3C05401	-	1	1	DG3C05401	0
BP	GO:0015031	protein transport	17/2069	150/9406	0.999781	1	DG5C03962/DG7C02259/DG5C03971/DG2C05223/DG2C03551/DG3C02850/DG4C06448/DG7C04305/DG2C04330/DG2C02178/DG3C01197/DG0C00378/DG5C04447/DG2C05616/DG1C04206/DG2C03632/DG1C00493	-/-/-/-/-/-/-/-/-/-/-/-/-/-/-/-/-	17	5	DG2C05223/DG4C06448/DG2C02178/DG3C01197/DG2C05616	12	DG5C03962/DG7C02259/DG5C03971/DG2C03551/DG3C02850/DG7C04305/DG2C04330/DG0C00378/DG5C04447/DG1C04206/DG2C03632/DG1C00493
BP	GO:0015833	peptide transport	17/2069	150/9406	0.999781	1	DG5C03962/DG7C02259/DG5C03971/DG2C05223/DG2C03551/DG3C02850/DG4C06448/DG7C04305/DG2C04330/DG2C02178/DG3C01197/DG0C00378/DG5C04447/DG2C05616/DG1C04206/DG2C03632/DG1C00493	-/-/-/-/-/-/-/-/-/-/-/-/-/-/-/-/-	17	5	DG2C05223/DG4C06448/DG2C02178/DG3C01197/DG2C05616	12	DG5C03962/DG7C02259/DG5C03971/DG2C03551/DG3C02850/DG7C04305/DG2C04330/DG0C00378/DG5C04447/DG1C04206/DG2C03632/DG1C00493
BP	GO:0042886	amide transport	17/2069	150/9406	0.999781	1	DG5C03962/DG7C02259/DG5C03971/DG2C05223/DG2C03551/DG3C02850/DG4C06448/DG7C04305/DG2C04330/DG2C02178/DG3C01197/DG0C00378/DG5C04447/DG2C05616/DG1C04206/DG2C03632/DG1C00493	-/-/-/-/-/-/-/-/-/-/-/-/-/-/-/-/-	17	5	DG2C05223/DG4C06448/DG2C02178/DG3C01197/DG2C05616	12	DG5C03962/DG7C02259/DG5C03971/DG2C03551/DG3C02850/DG7C04305/DG2C04330/DG0C00378/DG5C04447/DG1C04206/DG2C03632/DG1C00493
BP	GO:0006399	tRNA metabolic process	11/2069	112/9406	0.999794	1	DG7C05111/DG4C05694/DG7C02419/DG4C04479/DG1C02887/DG7C05100/DG3C05722/DG5C01187/DG1C04796/DG4C02709/DG1C03354	-/-/-/-/-/-/-/-/-/-/-	11	5	DG7C05111/DG4C05694/DG1C02887/DG3C05722/DG5C01187	6	DG7C02419/DG4C04479/DG7C05100/DG1C04796/DG4C02709/DG1C03354
BP	GO:0033036	macromolecule localization	20/2069	170/9406	0.999823	1	DG5C03962/DG7C04303/DG7C02259/DG5C03971/DG2C05223/DG2C03551/DG3C02850/DG4C06448/DG7C04305/DG2C04330/DG2C02178/DG3C01197/DG0C00378/DG5C04447/DG2C05616/DG1C03962/DG1C04206/DG2C03632/DG1C00493/DG7C00576	-/-/-/-/-/-/-/-/-/-/-/-/-/-/-/-/-/-/-/-	20	5	DG2C05223/DG4C06448/DG2C02178/DG3C01197/DG2C05616	15	DG5C03962/DG7C04303/DG7C02259/DG5C03971/DG2C03551/DG3C02850/DG7C04305/DG2C04330/DG0C00378/DG5C04447/DG1C03962/DG1C04206/DG2C03632/DG1C00493/DG7C00576
BP	GO:0008104	protein localization	18/2069	162/9406	0.999904	1	DG5C03962/DG7C02259/DG5C03971/DG2C05223/DG2C03551/DG3C02850/DG4C06448/DG7C04305/DG2C04330/DG2C02178/DG3C01197/DG0C00378/DG5C04447/DG2C05616/DG1C03962/DG1C04206/DG2C03632/DG1C00493	-/-/-/-/-/-/-/-/-/-/-/-/-/-/-/-/-/-	18	5	DG2C05223/DG4C06448/DG2C02178/DG3C01197/DG2C05616	13	DG5C03962/DG7C02259/DG5C03971/DG2C03551/DG3C02850/DG7C04305/DG2C04330/DG0C00378/DG5C04447/DG1C03962/DG1C04206/DG2C03632/DG1C00493
BP	GO:0044248	cellular catabolic process	30/2069	235/9406	0.999912	1	DG6C00996/DG3C06667/DG7C04151/DG6C05659/DG2C02324/DG3C02444/DG5C05662/DG1C07053/DG0C00647/DG3C06168/DG5C00301/DG6C04544/DG6C02930/DG5C02237/DG2C02620/DG4C06133/DG4C01330/DG2C07049/DG7C03540/DG5C01317/DG3C02987/DG4C04435/DG3C01041/DG7C02200/DG4C01329/DG4C05893/DG2C04597/DG1C05810/novel.11361/DG2C05277	-/-/-/-/-/-/-/-/-/-/-/-/-/-/-/-/-/-/-/-/-/-/-/-/-/-/-/-/-/-	30	21	DG6C00996/DG3C06667/DG7C04151/DG6C05659/DG2C02324/DG3C02444/DG5C05662/DG1C07053/DG3C06168/DG6C04544/DG5C02237/DG4C06133/DG4C01330/DG2C07049/DG5C01317/DG4C04435/DG7C02200/DG4C01329/DG2C04597/novel.11361/DG2C05277	9	DG0C00647/DG5C00301/DG6C02930/DG2C02620/DG7C03540/DG3C02987/DG3C01041/DG4C05893/DG1C05810
BP	GO:0045184	establishment of protein localization	17/2069	157/9406	0.999921	1	DG5C03962/DG7C02259/DG5C03971/DG2C05223/DG2C03551/DG3C02850/DG4C06448/DG7C04305/DG2C04330/DG2C02178/DG3C01197/DG0C00378/DG5C04447/DG2C05616/DG1C04206/DG2C03632/DG1C00493	-/-/-/-/-/-/-/-/-/-/-/-/-/-/-/-/-	17	5	DG2C05223/DG4C06448/DG2C02178/DG3C01197/DG2C05616	12	DG5C03962/DG7C02259/DG5C03971/DG2C03551/DG3C02850/DG7C04305/DG2C04330/DG0C00378/DG5C04447/DG1C04206/DG2C03632/DG1C00493
BP	GO:0006886	intracellular protein transport	10/2069	113/9406	0.999944	1	DG5C03971/DG2C03551/DG3C02850/DG4C06448/DG7C04305/DG2C04330/DG3C01197/DG5C04447/DG1C04206/DG1C00493	-/-/-/-/-/-/-/-/-/-	10	2	DG4C06448/DG3C01197	8	DG5C03971/DG2C03551/DG3C02850/DG7C04305/DG2C04330/DG5C04447/DG1C04206/DG1C00493
BP	GO:0046907	intracellular transport	11/2069	124/9406	0.999972	1	DG5C03971/DG2C03551/DG3C02850/DG4C06448/DG7C04305/DG2C04330/DG6C02545/DG3C01197/DG5C04447/DG1C04206/DG1C00493	-/-/-/-/-/-/-/-/-/-/-	11	3	DG4C06448/DG6C02545/DG3C01197	8	DG5C03971/DG2C03551/DG3C02850/DG7C04305/DG2C04330/DG5C04447/DG1C04206/DG1C00493
BP	GO:0051649	establishment of localization in cell	11/2069	124/9406	0.999972	1	DG5C03971/DG2C03551/DG3C02850/DG4C06448/DG7C04305/DG2C04330/DG6C02545/DG3C01197/DG5C04447/DG1C04206/DG1C00493	-/-/-/-/-/-/-/-/-/-/-	11	3	DG4C06448/DG6C02545/DG3C01197	8	DG5C03971/DG2C03551/DG3C02850/DG7C04305/DG2C04330/DG5C04447/DG1C04206/DG1C00493
BP	GO:0034613	cellular protein localization	11/2069	125/9406	0.999976	1	DG5C03971/DG2C03551/DG3C02850/DG4C06448/DG7C04305/DG2C04330/DG3C01197/DG5C04447/DG1C03962/DG1C04206/DG1C00493	-/-/-/-/-/-/-/-/-/-/-	11	2	DG4C06448/DG3C01197	9	DG5C03971/DG2C03551/DG3C02850/DG7C04305/DG2C04330/DG5C04447/DG1C03962/DG1C04206/DG1C00493
BP	GO:0070727	cellular macromolecule localization	11/2069	125/9406	0.999976	1	DG5C03971/DG2C03551/DG3C02850/DG4C06448/DG7C04305/DG2C04330/DG3C01197/DG5C04447/DG1C03962/DG1C04206/DG1C00493	-/-/-/-/-/-/-/-/-/-/-	11	2	DG4C06448/DG3C01197	9	DG5C03971/DG2C03551/DG3C02850/DG7C04305/DG2C04330/DG5C04447/DG1C03962/DG1C04206/DG1C00493
BP	GO:0034660	ncRNA metabolic process	12/2069	133/9406	0.99998	1	DG7C05111/DG4C05694/DG7C02419/DG4C04479/DG1C02887/DG7C05100/DG3C05722/DG5C01187/DG1C04796/DG3C00767/DG4C02709/DG1C03354	-/-/-/-/-/-/-/-/-/-/-/-	12	5	DG7C05111/DG4C05694/DG1C02887/DG3C05722/DG5C01187	7	DG7C02419/DG4C04479/DG7C05100/DG1C04796/DG3C00767/DG4C02709/DG1C03354
BP	GO:0022613	ribonucleoprotein complex biogenesis	2/2069	55/9406	0.999981	1	DG1C02690/DG1C01339	-/-	2	2	DG1C02690/DG1C01339	0
BP	GO:0006418	tRNA aminoacylation for protein translation	3/2069	67/9406	0.999989	1	DG4C04479/DG7C05100/DG5C01187	-/-/-	3	1	DG5C01187	2	DG4C04479/DG7C05100
BP	GO:0016192	vesicle-mediated transport	15/2069	158/9406	0.999991	1	DG1C03874/DG1C03875/DG1C00193/DG7C02939/DG5C03971/DG6C01685/DG4C02397/DG2C03551/DG3C02850/DG2C04330/DG3C04513/DG5C05679/DG1C04206/DG5C01795/DG1C00124	-/-/-/-/-/-/-/-/-/-/-/-/-/-/-	15	1	DG3C04513	14	DG1C03874/DG1C03875/DG1C00193/DG7C02939/DG5C03971/DG6C01685/DG4C02397/DG2C03551/DG3C02850/DG2C04330/DG5C05679/DG1C04206/DG5C01795/DG1C00124
BP	GO:0042254	ribosome biogenesis	1/2069	48/9406	0.999994	1	DG1C01339	-	1	1	DG1C01339	0
BP	GO:0006281	DNA repair	10/2069	127/9406	0.999995	1	novel.11340/DG7C00992/DG3C04042/novel.80/novel.3222/DG3C03185/novel.11860/DG3C02171/DG6C01454/novel.4613	-/-/-/-/-/-/-/-/-/-	10	4	novel.11340/novel.80/novel.3222/novel.11860	6	DG7C00992/DG3C04042/DG3C03185/DG3C02171/DG6C01454/novel.4613
BP	GO:0043038	amino acid activation	3/2069	71/9406	0.999995	1	DG4C04479/DG7C05100/DG5C01187	-/-/-	3	1	DG5C01187	2	DG4C04479/DG7C05100
BP	GO:0043039	tRNA aminoacylation	3/2069	71/9406	0.999995	1	DG4C04479/DG7C05100/DG5C01187	-/-/-	3	1	DG5C01187	2	DG4C04479/DG7C05100
BP	GO:0006511	ubiquitin-dependent protein catabolic process	5/2069	90/9406	0.999997	1	DG2C07049/DG4C04435/DG7C02200/novel.11361/DG2C05277	-/-/-/-/-	5	5	DG2C07049/DG4C04435/DG7C02200/novel.11361/DG2C05277	0
BP	GO:0019941	modification-dependent protein catabolic process	5/2069	90/9406	0.999997	1	DG2C07049/DG4C04435/DG7C02200/novel.11361/DG2C05277	-/-/-/-/-	5	5	DG2C07049/DG4C04435/DG7C02200/novel.11361/DG2C05277	0
BP	GO:0043632	modification-dependent macromolecule catabolic process	5/2069	90/9406	0.999997	1	DG2C07049/DG4C04435/DG7C02200/novel.11361/DG2C05277	-/-/-/-/-	5	5	DG2C07049/DG4C04435/DG7C02200/novel.11361/DG2C05277	0
BP	GO:0006974	cellular response to DNA damage stimulus	10/2069	129/9406	0.999997	1	novel.11340/DG7C00992/DG3C04042/novel.80/novel.3222/DG3C03185/novel.11860/DG3C02171/DG6C01454/novel.4613	-/-/-/-/-/-/-/-/-/-	10	4	novel.11340/novel.80/novel.3222/novel.11860	6	DG7C00992/DG3C04042/DG3C03185/DG3C02171/DG6C01454/novel.4613
BP	GO:0033554	cellular response to stress	10/2069	129/9406	0.999997	1	novel.11340/DG7C00992/DG3C04042/novel.80/novel.3222/DG3C03185/novel.11860/DG3C02171/DG6C01454/novel.4613	-/-/-/-/-/-/-/-/-/-	10	4	novel.11340/novel.80/novel.3222/novel.11860	6	DG7C00992/DG3C04042/DG3C03185/DG3C02171/DG6C01454/novel.4613
BP	GO:0071840	cellular component organization or biogenesis	42/2069	335/9406	0.999998	1	DG1C03111/novel.11340/DG4C05500/DG1C05185/DG5C03561/DG2C00423/novel.9352/DG2C06775/DG5C04351/DG2C04817/DG2C03839/DG1C04863/DG1C05186/DG2C05258/DG1C05385/DG2C00834/DG4C04935/novel.80/DG1C06995/DG1C02690/DG2C01147/DG5C04447/DG4C00653/novel.3222/DG3C04396/DG5C05407/DG2C03162/DG3C06962/DG3C04827/DG5C05010/DG4C03832/DG1C01339/DG1C05507/DG7C01560/DG7C04537/DG1C01642/novel.11860/DG1C00775/DG5C05888/DG1C…	-/-/-/-/-/-/-/-/-/-/-/-/-/-/-/-/-/-/-/-/-/-/-/-/-/-/-/-/-/-/-/-/-/-/-/-/-/-/-/-/-/-	42	24	DG1C03111/novel.11340/DG4C05500/DG1C05185/DG5C03561/DG2C00423/novel.9352/DG1C04863/DG1C05186/DG4C04935/novel.80/DG1C06995/DG1C02690/novel.3222/DG5C05407/DG2C03162/DG3C04827/DG5C05010/DG1C01339/DG7C01560/DG7C04537/novel.11860/DG1C00770/DG4C03819	18	DG2C06775/DG5C04351/DG2C04817/DG2C03839/DG2C05258/DG1C05385/DG2C00834/DG2C01147/DG5C04447/DG4C00653/DG3C04396/DG3C06962/DG4C03832/DG1C05507/DG1C01642/DG1C00775/DG5C05888/DG1C00532
BP	GO:0006259	DNA metabolic process	33/2069	285/9406	0.999999	1	DG6C02612/novel.11340/DG7C00992/DG5C00301/DG3C04042/novel.13627/novel.80/DG2C05241/novel.3222/novel.9926/DG3C03185/DG7C02641/novel.12463/DG3C04827/DG5C04452/DG3C00356/novel.12617/novel.446/DG2C06694/novel.9525/novel.3586/novel.9141/novel.11088/novel.8771/DG7C04134/novel.11860/novel.2729/DG4C01339/DG3C02171/DG6C01454/DG7C02172/novel.4613/novel.2091	-/-/-/-/-/-/-/-/-/-/-/-/-/-/-/-/-/-/-/-/-/-/-/-/-/-/-/-/-/-/-/-/-	33	21	DG6C02612/novel.11340/novel.13627/novel.80/DG2C05241/novel.3222/novel.9926/DG7C02641/novel.12463/DG3C04827/novel.12617/novel.446/DG2C06694/novel.9525/novel.3586/novel.9141/novel.11088/novel.8771/novel.11860/novel.2729/novel.2091	12	DG7C00992/DG5C00301/DG3C04042/DG3C03185/DG5C04452/DG3C00356/DG7C04134/DG4C01339/DG3C02171/DG6C01454/DG7C02172/novel.4613
BP	GO:0051641	cellular localization	12/2069	149/9406	0.999999	1	DG5C03971/DG2C03551/DG3C02850/DG4C06448/DG7C04305/DG2C04330/DG6C02545/DG3C01197/DG5C04447/DG1C03962/DG1C04206/DG1C00493	-/-/-/-/-/-/-/-/-/-/-/-	12	3	DG4C06448/DG6C02545/DG3C01197	9	DG5C03971/DG2C03551/DG3C02850/DG7C04305/DG2C04330/DG5C04447/DG1C03962/DG1C04206/DG1C00493
BP	GO:1901565	organonitrogen compound catabolic process	13/2069	158/9406	0.999999	1	DG0C00647/DG6C02930/DG2C02620/DG4C01330/DG2C07049/DG7C03540/DG3C02987/DG4C04435/DG7C02200/DG4C01329/DG4C05893/novel.11361/DG2C05277	-/-/-/-/-/-/-/-/-/-/-/-/-	13	7	DG4C01330/DG2C07049/DG4C04435/DG7C02200/DG4C01329/novel.11361/DG2C05277	6	DG0C00647/DG6C02930/DG2C02620/DG7C03540/DG3C02987/DG4C05893
BP	GO:0044257	cellular protein catabolic process	5/2069	104/9406	1	1	DG2C07049/DG4C04435/DG7C02200/novel.11361/DG2C05277	-/-/-/-/-	5	5	DG2C07049/DG4C04435/DG7C02200/novel.11361/DG2C05277	0
BP	GO:0051603	proteolysis involved in cellular protein catabolic process	5/2069	104/9406	1	1	DG2C07049/DG4C04435/DG7C02200/novel.11361/DG2C05277	-/-/-/-/-	5	5	DG2C07049/DG4C04435/DG7C02200/novel.11361/DG2C05277	0
BP	GO:0030163	protein catabolic process	5/2069	107/9406	1	1	DG2C07049/DG4C04435/DG7C02200/novel.11361/DG2C05277	-/-/-/-/-	5	5	DG2C07049/DG4C04435/DG7C02200/novel.11361/DG2C05277	0
BP	GO:0044265	cellular macromolecule catabolic process	6/2069	124/9406	1	1	DG5C00301/DG2C07049/DG4C04435/DG7C02200/novel.11361/DG2C05277	-/-/-/-/-/-	6	5	DG2C07049/DG4C04435/DG7C02200/novel.11361/DG2C05277	1	DG5C00301
BP	GO:0009057	macromolecule catabolic process	11/2069	175/9406	1	1	DG5C00301/DG6C02930/DG5C01835/DG4C01330/DG2C07049/DG4C04435/DG7C02200/DG4C01329/DG6C03696/novel.11361/DG2C05277	-/-/-/-/-/-/-/-/-/-/-	11	8	DG5C01835/DG4C01330/DG2C07049/DG4C04435/DG7C02200/DG4C01329/novel.11361/DG2C05277	3	DG5C00301/DG6C02930/DG6C03696
BP	GO:0006412	translation	13/2069	369/9406	1	1	DG6C04708/DG4C04479/novel.13661/DG6C01996/DG0C00322/DG7C05100/DG6C00218/DG5C01187/DG0C00702/DG5C01566/novel.6094/DG3C00785/DG5C03560	-/-/-/-/-/-/-/-/-/-/-/-/-	13	8	DG6C04708/novel.13661/DG0C00322/DG6C00218/DG5C01187/DG0C00702/DG5C01566/DG5C03560	5	DG4C04479/DG6C01996/DG7C05100/novel.6094/DG3C00785
BP	GO:0006518	peptide metabolic process	16/2069	387/9406	1	1	DG6C04708/DG4C04479/novel.13661/DG6C01996/DG6C03697/DG0C00322/DG7C05100/DG6C00218/DG5C00009/DG5C01187/DG0C00702/DG5C01566/DG1C05930/novel.6094/DG3C00785/DG5C03560	-/-/-/-/-/-/-/-/-/-/-/-/-/-/-/-	16	8	DG6C04708/novel.13661/DG0C00322/DG6C00218/DG5C01187/DG0C00702/DG5C01566/DG5C03560	8	DG4C04479/DG6C01996/DG6C03697/DG7C05100/DG5C00009/DG1C05930/novel.6094/DG3C00785
BP	GO:0043043	peptide biosynthetic process	13/2069	377/9406	1	1	DG6C04708/DG4C04479/novel.13661/DG6C01996/DG0C00322/DG7C05100/DG6C00218/DG5C01187/DG0C00702/DG5C01566/novel.6094/DG3C00785/DG5C03560	-/-/-/-/-/-/-/-/-/-/-/-/-	13	8	DG6C04708/novel.13661/DG0C00322/DG6C00218/DG5C01187/DG0C00702/DG5C01566/DG5C03560	5	DG4C04479/DG6C01996/DG7C05100/novel.6094/DG3C00785
BP	GO:0043603	cellular amide metabolic process	20/2069	405/9406	1	1	DG6C04708/DG4C04479/novel.13661/DG1C01566/DG6C01996/DG6C03697/DG2C04745/DG0C00322/DG5C01706/DG7C05100/DG4C05893/DG6C00218/DG5C00009/DG5C01187/DG0C00702/DG5C01566/DG1C05930/novel.6094/DG3C00785/DG5C03560	-/-/-/-/-/-/-/-/-/-/-/-/-/-/-/-/-/-/-/-	20	10	DG6C04708/novel.13661/DG1C01566/DG0C00322/DG5C01706/DG6C00218/DG5C01187/DG0C00702/DG5C01566/DG5C03560	10	DG4C04479/DG6C01996/DG6C03697/DG2C04745/DG7C05100/DG4C05893/DG5C00009/DG1C05930/novel.6094/DG3C00785
BP	GO:0043604	amide biosynthetic process	16/2069	391/9406	1	1	DG6C04708/DG4C04479/novel.13661/DG1C01566/DG6C01996/DG2C04745/DG0C00322/DG5C01706/DG7C05100/DG6C00218/DG5C01187/DG0C00702/DG5C01566/novel.6094/DG3C00785/DG5C03560	-/-/-/-/-/-/-/-/-/-/-/-/-/-/-/-	16	10	DG6C04708/novel.13661/DG1C01566/DG0C00322/DG5C01706/DG6C00218/DG5C01187/DG0C00702/DG5C01566/DG5C03560	6	DG4C04479/DG6C01996/DG2C04745/DG7C05100/novel.6094/DG3C00785
CC	GO:0031225	anchored component of membrane	8/603	16/3037	0.00654836	0.720319	DG2C06775/DG5C01770/DG2C04817/DG2C03839/DG1C04863/DG7C05110/DG4C03832/DG1C00532	-/-/-/-/-/-/-/-	8	3	DG5C01770/DG1C04863/DG7C05110	5	DG2C06775/DG2C04817/DG2C03839/DG4C03832/DG1C00532
CC	GO:0005643	nuclear pore	3/603	10/3037	0.317723	1	DG4C02723/DG7C03220/DG3C01197	-/-/-	3	3	DG4C02723/DG7C03220/DG3C01197	0
CC	GO:0015629	actin cytoskeleton	5/603	19/3037	0.320508	1	DG1C05385/DG1C02150/DG4C03895/DG3C06764/DG1C00775	-/-/-/-/-	5	0		5	DG1C05385/DG1C02150/DG4C03895/DG3C06764/DG1C00775
CC	GO:0000786	nucleosome	4/603	15/3037	0.34627	1	DG1C03111/DG4C05500/DG1C05185/DG1C05186	-/-/-/-	4	4	DG1C03111/DG4C05500/DG1C05185/DG1C05186	0
CC	GO:0032993	protein-DNA complex	4/603	15/3037	0.34627	1	DG1C03111/DG4C05500/DG1C05185/DG1C05186	-/-/-/-	4	4	DG1C03111/DG4C05500/DG1C05185/DG1C05186	0
CC	GO:0005635	nuclear envelope	3/603	11/3037	0.377778	1	DG4C02723/DG7C03220/DG3C01197	-/-/-	3	3	DG4C02723/DG7C03220/DG3C01197	0
CC	GO:0000428	DNA-directed RNA polymerase complex	6/603	26/3037	0.415099	1	DG5C05493/DG0C00758/DG5C01615/DG5C06451/DG7C03535/DG4C03819	-/-/-/-/-/-	6	4	DG0C00758/DG5C06451/DG7C03535/DG4C03819	2	DG5C05493/DG5C01615
CC	GO:0030880	RNA polymerase complex	6/603	26/3037	0.415099	1	DG5C05493/DG0C00758/DG5C01615/DG5C06451/DG7C03535/DG4C03819	-/-/-/-/-/-	6	4	DG0C00758/DG5C06451/DG7C03535/DG4C03819	2	DG5C05493/DG5C01615
CC	GO:0044459	plasma membrane part	6/603	26/3037	0.415099	1	DG2C06697/DG5C01770/DG3C02850/DG5C03653/DG7C05110/novel.8692	-/-/-/-/-/-	6	4	DG2C06697/DG5C01770/DG7C05110/novel.8692	2	DG3C02850/DG5C03653
CC	GO:0055029	nuclear DNA-directed RNA polymerase complex	6/603	26/3037	0.415099	1	DG5C05493/DG0C00758/DG5C01615/DG5C06451/DG7C03535/DG4C03819	-/-/-/-/-/-	6	4	DG0C00758/DG5C06451/DG7C03535/DG4C03819	2	DG5C05493/DG5C01615
CC	GO:0016459	myosin complex	3/603	12/3037	0.436624	1	DG1C02150/DG4C03895/DG3C06764	-/-/-	3	0		3	DG1C02150/DG4C03895/DG3C06764
CC	GO:0000785	chromatin	4/603	17/3037	0.445175	1	DG1C03111/DG4C05500/DG1C05185/DG1C05186	-/-/-/-	4	4	DG1C03111/DG4C05500/DG1C05185/DG1C05186	0
CC	GO:0044815	DNA packaging complex	4/603	18/3037	0.492992	1	DG1C03111/DG4C05500/DG1C05185/DG1C05186	-/-/-/-	4	4	DG1C03111/DG4C05500/DG1C05185/DG1C05186	0
CC	GO:0005886	plasma membrane	6/603	29/3037	0.529277	1	DG2C06697/DG5C01770/DG3C02850/DG5C03653/DG7C05110/novel.8692	-/-/-/-/-/-	6	4	DG2C06697/DG5C01770/DG7C05110/novel.8692	2	DG3C02850/DG5C03653
CC	GO:0061695	transferase complex, transferring phosphorus-containing groups	6/603	29/3037	0.529277	1	DG5C05493/DG0C00758/DG5C01615/DG5C06451/DG7C03535/DG4C03819	-/-/-/-/-/-	6	4	DG0C00758/DG5C06451/DG7C03535/DG4C03819	2	DG5C05493/DG5C01615
CC	GO:0000148	1,3-beta-D-glucan synthase complex	3/603	15/3037	0.597008	1	DG2C06697/DG5C03653/novel.8692	-/-/-	3	2	DG2C06697/novel.8692	1	DG5C03653
CC	GO:0030118	clathrin coat	2/603	10/3037	0.620194	1	DG3C02850/DG2C04330	-/-	2	0		2	DG3C02850/DG2C04330
CC	GO:0098797	plasma membrane protein complex	4/603	22/3037	0.66264	1	DG2C06697/DG3C02850/DG5C03653/novel.8692	-/-/-/-	4	2	DG2C06697/novel.8692	2	DG3C02850/DG5C03653
CC	GO:0044430	cytoskeletal part	6/603	34/3037	0.694366	1	DG1C05385/DG1C02150/DG4C03895/DG3C06764/DG4C00653/DG1C00775	-/-/-/-/-/-	6	0		6	DG1C05385/DG1C02150/DG4C03895/DG3C06764/DG4C00653/DG1C00775
CC	GO:0005856	cytoskeleton	6/603	35/3037	0.722286	1	DG1C05385/DG1C02150/DG4C03895/DG3C06764/DG4C00653/DG1C00775	-/-/-/-/-/-	6	0		6	DG1C05385/DG1C02150/DG4C03895/DG3C06764/DG4C00653/DG1C00775
CC	GO:0030133	transport vesicle	3/603	18/3037	0.724427	1	DG2C03551/DG3C02850/DG1C04206	-/-/-	3	0		3	DG2C03551/DG3C02850/DG1C04206
CC	GO:0030658	transport vesicle membrane	3/603	18/3037	0.724427	1	DG2C03551/DG3C02850/DG1C04206	-/-/-	3	0		3	DG2C03551/DG3C02850/DG1C04206
CC	GO:0005654	nucleoplasm	8/603	47/3037	0.743542	1	DG5C05493/DG7C01558/novel.7866/DG0C00758/DG5C01615/DG5C06451/DG7C03535/DG4C03819	-/-/-/-/-/-/-/-	8	5	novel.7866/DG0C00758/DG5C06451/DG7C03535/DG4C03819	3	DG5C05493/DG7C01558/DG5C01615
CC	GO:0044451	nucleoplasm part	8/603	47/3037	0.743542	1	DG5C05493/DG7C01558/novel.7866/DG0C00758/DG5C01615/DG5C06451/DG7C03535/DG4C03819	-/-/-/-/-/-/-/-	8	5	novel.7866/DG0C00758/DG5C06451/DG7C03535/DG4C03819	3	DG5C05493/DG7C01558/DG5C01615
CC	GO:0005777	peroxisome	2/603	13/3037	0.763065	1	DG2C00423/DG7C04537	-/-	2	2	DG2C00423/DG7C04537	0
CC	GO:0012507	ER to Golgi transport vesicle membrane	2/603	13/3037	0.763065	1	DG2C03551/DG1C04206	-/-	2	0		2	DG2C03551/DG1C04206
CC	GO:0030127	COPII vesicle coat	2/603	13/3037	0.763065	1	DG2C03551/DG1C04206	-/-	2	0		2	DG2C03551/DG1C04206
CC	GO:0030134	COPII-coated ER to Golgi transport vesicle	2/603	13/3037	0.763065	1	DG2C03551/DG1C04206	-/-	2	0		2	DG2C03551/DG1C04206
CC	GO:0042579	microbody	2/603	13/3037	0.763065	1	DG2C00423/DG7C04537	-/-	2	2	DG2C00423/DG7C04537	0
CC	GO:0009523	photosystem II	4/603	26/3037	0.789166	1	DG7C02648/DG1C04715/DG5C05969/novel.14313	-/-/-/-	4	2	DG7C02648/novel.14313	2	DG1C04715/DG5C05969
CC	GO:0005783	endoplasmic reticulum	9/603	55/3037	0.792424	1	DG1C02773/DG4C01531/DG5C05563/DG2C00875/DG4C06045/DG3C01066/DG6C04869/DG5C05679/DG3C03010	-/-/-/-/-/-/-/-/-	9	2	DG4C01531/DG3C03010	7	DG1C02773/DG5C05563/DG2C00875/DG4C06045/DG3C01066/DG6C04869/DG5C05679
CC	GO:0033177	proton-transporting two-sector ATPase complex, proton-transporting domain	2/603	14/3037	0.799099	1	DG1C00698/DG2C05827	-/-	2	1	DG2C05827	1	DG1C00698
CC	GO:0016591	DNA-directed RNA polymerase II, holoenzyme	3/603	21/3037	0.818046	1	DG5C01615/DG5C06451/DG4C03819	-/-/-	3	2	DG5C06451/DG4C03819	1	DG5C01615
CC	GO:0009579	thylakoid	7/603	45/3037	0.818951	1	DG7C02648/novel.13661/DG7C01410/DG1C04715/DG5C05969/DG4C03692/novel.14313	-/-/-/-/-/-/-	7	5	DG7C02648/novel.13661/DG7C01410/DG4C03692/novel.14313	2	DG1C04715/DG5C05969
CC	GO:0044436	thylakoid part	7/603	45/3037	0.818951	1	DG7C02648/novel.13661/DG7C01410/DG1C04715/DG5C05969/DG4C03692/novel.14313	-/-/-/-/-/-/-	7	5	DG7C02648/novel.13661/DG7C01410/DG4C03692/novel.14313	2	DG1C04715/DG5C05969
CC	GO:0005743	mitochondrial inner membrane	2/603	15/3037	0.83019	1	DG7C01504/DG7C01503	-/-	2	0		2	DG7C01504/DG7C01503
CC	GO:0048046	apoplast	4/603	28/3037	0.836519	1	DG3C01104/DG1C06013/DG2C05468/DG1C06014	-/-/-/-	4	1	DG1C06014	3	DG3C01104/DG1C06013/DG2C05468
CC	GO:0031967	organelle envelope	6/603	41/3037	0.852362	1	DG7C01504/DG4C02723/DG7C03220/DG7C01503/DG3C01197/DG5C04447	-/-/-/-/-/-	6	3	DG4C02723/DG7C03220/DG3C01197	3	DG7C01504/DG7C01503/DG5C04447
CC	GO:0031975	envelope	6/603	41/3037	0.852362	1	DG7C01504/DG4C02723/DG7C03220/DG7C01503/DG3C01197/DG5C04447	-/-/-/-/-/-	6	3	DG4C02723/DG7C03220/DG3C01197	3	DG7C01504/DG7C01503/DG5C04447
CC	GO:0000145	exocyst	7/603	47/3037	0.852937	1	DG1C03874/DG1C03875/DG7C02939/DG6C01685/DG4C02397/DG3C04513/DG1C00124	-/-/-/-/-/-/-	7	1	DG3C04513	6	DG1C03874/DG1C03875/DG7C02939/DG6C01685/DG4C02397/DG1C00124
CC	GO:0005938	cell cortex	7/603	47/3037	0.852937	1	DG1C03874/DG1C03875/DG7C02939/DG6C01685/DG4C02397/DG3C04513/DG1C00124	-/-/-/-/-/-/-	7	1	DG3C04513	6	DG1C03874/DG1C03875/DG7C02939/DG6C01685/DG4C02397/DG1C00124
CC	GO:0044448	cell cortex part	7/603	47/3037	0.852937	1	DG1C03874/DG1C03875/DG7C02939/DG6C01685/DG4C02397/DG3C04513/DG1C00124	-/-/-/-/-/-/-	7	1	DG3C04513	6	DG1C03874/DG1C03875/DG7C02939/DG6C01685/DG4C02397/DG1C00124
CC	GO:0099568	cytoplasmic region	7/603	47/3037	0.852937	1	DG1C03874/DG1C03875/DG7C02939/DG6C01685/DG4C02397/DG3C04513/DG1C00124	-/-/-/-/-/-/-	7	1	DG3C04513	6	DG1C03874/DG1C03875/DG7C02939/DG6C01685/DG4C02397/DG1C00124
CC	GO:0019866	organelle inner membrane	2/603	16/3037	0.856877	1	DG7C01504/DG7C01503	-/-	2	0		2	DG7C01504/DG7C01503
CC	GO:0005798	Golgi-associated vesicle	3/603	24/3037	0.88317	1	DG2C03551/DG3C02850/DG1C04206	-/-/-	3	0		3	DG2C03551/DG3C02850/DG1C04206
CC	GO:0012506	vesicle membrane	3/603	24/3037	0.88317	1	DG2C03551/DG3C02850/DG1C04206	-/-/-	3	0		3	DG2C03551/DG3C02850/DG1C04206
CC	GO:0030120	vesicle coat	3/603	24/3037	0.88317	1	DG2C03551/DG3C02850/DG1C04206	-/-/-	3	0		3	DG2C03551/DG3C02850/DG1C04206
CC	GO:0030135	coated vesicle	3/603	24/3037	0.88317	1	DG2C03551/DG3C02850/DG1C04206	-/-/-	3	0		3	DG2C03551/DG3C02850/DG1C04206
CC	GO:0030659	cytoplasmic vesicle membrane	3/603	24/3037	0.88317	1	DG2C03551/DG3C02850/DG1C04206	-/-/-	3	0		3	DG2C03551/DG3C02850/DG1C04206
CC	GO:0030660	Golgi-associated vesicle membrane	3/603	24/3037	0.88317	1	DG2C03551/DG3C02850/DG1C04206	-/-/-	3	0		3	DG2C03551/DG3C02850/DG1C04206
CC	GO:0030662	coated vesicle membrane	3/603	24/3037	0.88317	1	DG2C03551/DG3C02850/DG1C04206	-/-/-	3	0		3	DG2C03551/DG3C02850/DG1C04206
CC	GO:0031410	cytoplasmic vesicle	3/603	24/3037	0.88317	1	DG2C03551/DG3C02850/DG1C04206	-/-/-	3	0		3	DG2C03551/DG3C02850/DG1C04206
CC	GO:0031982	vesicle	3/603	24/3037	0.88317	1	DG2C03551/DG3C02850/DG1C04206	-/-/-	3	0		3	DG2C03551/DG3C02850/DG1C04206
CC	GO:0044433	cytoplasmic vesicle part	3/603	24/3037	0.88317	1	DG2C03551/DG3C02850/DG1C04206	-/-/-	3	0		3	DG2C03551/DG3C02850/DG1C04206
CC	GO:0097708	intracellular vesicle	3/603	24/3037	0.88317	1	DG2C03551/DG3C02850/DG1C04206	-/-/-	3	0		3	DG2C03551/DG3C02850/DG1C04206
CC	GO:0005669	transcription factor TFIID complex	1/603	10/3037	0.891067	1	DG5C01615	-	1	0		1	DG5C01615
CC	GO:1990234	transferase complex	10/603	68/3037	0.89428	1	DG2C06697/DG5C05493/DG5C03653/novel.7866/novel.8692/DG0C00758/DG5C01615/DG5C06451/DG7C03535/DG4C03819	-/-/-/-/-/-/-/-/-/-	10	7	DG2C06697/novel.7866/novel.8692/DG0C00758/DG5C06451/DG7C03535/DG4C03819	3	DG5C05493/DG5C03653/DG5C01615
CC	GO:0044798	nuclear transcription factor complex	2/603	18/3037	0.899087	1	DG5C01615/DG5C06451	-/-	2	1	DG5C06451	1	DG5C01615
CC	GO:0090575	RNA polymerase II transcription factor complex	2/603	18/3037	0.899087	1	DG5C01615/DG5C06451	-/-	2	1	DG5C06451	1	DG5C01615
CC	GO:0042651	thylakoid membrane	3/603	25/3037	0.899739	1	DG7C01410/DG1C04715/DG5C05969	-/-/-	3	1	DG7C01410	2	DG1C04715/DG5C05969
CC	GO:0099023	tethering complex	7/603	51/3037	0.90541	1	DG1C03874/DG1C03875/DG7C02939/DG6C01685/DG4C02397/DG3C04513/DG1C00124	-/-/-/-/-/-/-	7	1	DG3C04513	6	DG1C03874/DG1C03875/DG7C02939/DG6C01685/DG4C02397/DG1C00124
CC	GO:0005576	extracellular region	6/603	45/3037	0.907625	1	DG4C05899/DG3C01104/DG3C06698/DG1C06013/DG2C05468/DG1C06014	-/-/-/-/-/-	6	2	DG4C05899/DG1C06014	4	DG3C01104/DG3C06698/DG1C06013/DG2C05468
CC	GO:0005741	mitochondrial outer membrane	1/603	11/3037	0.912767	1	DG5C04447	-	1	0		1	DG5C04447
CC	GO:0031968	organelle outer membrane	1/603	11/3037	0.912767	1	DG5C04447	-	1	0		1	DG5C04447
CC	GO:0044455	mitochondrial membrane part	1/603	11/3037	0.912767	1	DG5C04447	-	1	0		1	DG5C04447
CC	GO:0071944	cell periphery	20/603	130/3037	0.925502	1	DG1C03874/DG1C03875/DG7C02939/DG2C06697/DG6C01685/DG5C01770/DG4C02397/DG3C02850/DG3C01104/DG5C03653/DG3C04513/DG7C05110/DG3C04396/DG5C05407/novel.8692/DG1C01642/DG1C06013/DG2C05468/DG1C06014/DG1C00124	-/-/-/-/-/-/-/-/-/-/-/-/-/-/-/-/-/-/-/-	20	7	DG2C06697/DG5C01770/DG3C04513/DG7C05110/DG5C05407/novel.8692/DG1C06014	13	DG1C03874/DG1C03875/DG7C02939/DG6C01685/DG4C02397/DG3C02850/DG3C01104/DG5C03653/DG3C04396/DG1C01642/DG1C06013/DG2C05468/DG1C00124
CC	GO:0031966	mitochondrial membrane	3/603	27/3037	0.926673	1	DG7C01504/DG7C01503/DG5C04447	-/-/-	3	0		3	DG7C01504/DG7C01503/DG5C04447
CC	GO:0098798	mitochondrial protein complex	1/603	12/3037	0.93015	1	DG5C04447	-	1	0		1	DG5C04447
CC	GO:0098805	whole membrane	5/603	41/3037	0.932017	1	DG2C00423/DG2C03551/DG3C02850/DG5C04447/DG1C04206	-/-/-/-/-	5	1	DG2C00423	4	DG2C03551/DG3C02850/DG5C04447/DG1C04206
CC	GO:0005618	cell wall	7/603	54/3037	0.933436	1	DG3C01104/DG3C04396/DG5C05407/DG1C01642/DG1C06013/DG2C05468/DG1C06014	-/-/-/-/-/-/-	7	2	DG5C05407/DG1C06014	5	DG3C01104/DG3C04396/DG1C01642/DG1C06013/DG2C05468
CC	GO:0030312	external encapsulating structure	7/603	54/3037	0.933436	1	DG3C01104/DG3C04396/DG5C05407/DG1C01642/DG1C06013/DG2C05468/DG1C06014	-/-/-/-/-/-/-	7	2	DG5C05407/DG1C06014	5	DG3C01104/DG3C04396/DG1C01642/DG1C06013/DG2C05468
CC	GO:0030117	membrane coat	4/603	36/3037	0.946576	1	DG2C03551/DG3C02850/DG2C04330/DG1C04206	-/-/-/-	4	0		4	DG2C03551/DG3C02850/DG2C04330/DG1C04206
CC	GO:0048475	coated membrane	4/603	36/3037	0.946576	1	DG2C03551/DG3C02850/DG2C04330/DG1C04206	-/-/-/-	4	0		4	DG2C03551/DG3C02850/DG2C04330/DG1C04206
CC	GO:0034357	photosynthetic membrane	5/603	43/3037	0.948253	1	DG7C02648/DG7C01410/DG1C04715/DG5C05969/novel.14313	-/-/-/-/-	5	3	DG7C02648/DG7C01410/novel.14313	2	DG1C04715/DG5C05969
CC	GO:0044427	chromosomal part	4/603	37/3037	0.953985	1	DG1C03111/DG4C05500/DG1C05185/DG1C05186	-/-/-/-	4	4	DG1C03111/DG4C05500/DG1C05185/DG1C05186	0
CC	GO:0005740	mitochondrial envelope	3/603	30/3037	0.954839	1	DG7C01504/DG7C01503/DG5C04447	-/-/-	3	0		3	DG7C01504/DG7C01503/DG5C04447
CC	GO:0031981	nuclear lumen	8/603	64/3037	0.957076	1	DG5C05493/DG7C01558/novel.7866/DG0C00758/DG5C01615/DG5C06451/DG7C03535/DG4C03819	-/-/-/-/-/-/-/-	8	5	novel.7866/DG0C00758/DG5C06451/DG7C03535/DG4C03819	3	DG5C05493/DG7C01558/DG5C01615
CC	GO:0009654	photosystem II oxygen evolving complex	2/603	23/3037	0.959315	1	DG1C04715/DG5C05969	-/-	2	0		2	DG1C04715/DG5C05969
CC	GO:0019898	extrinsic component of membrane	2/603	23/3037	0.959315	1	DG1C04715/DG5C05969	-/-	2	0		2	DG1C04715/DG5C05969
CC	GO:0012505	endomembrane system	15/603	108/3037	0.960724	1	DG4C02723/DG7C03220/DG1C02773/DG4C01531/DG2C03551/DG3C02850/DG5C05563/DG2C00875/DG4C06045/DG3C01066/DG6C04869/DG3C01197/DG5C05679/DG1C04206/DG3C03010	-/-/-/-/-/-/-/-/-/-/-/-/-/-/-	15	5	DG4C02723/DG7C03220/DG4C01531/DG3C01197/DG3C03010	10	DG1C02773/DG2C03551/DG3C02850/DG5C05563/DG2C00875/DG4C06045/DG3C01066/DG6C04869/DG5C05679/DG1C04206
CC	GO:0015630	microtubule cytoskeleton	1/603	15/3037	0.964157	1	DG4C00653	-	1	0		1	DG4C00653
CC	GO:0044428	nuclear part	14/603	103/3037	0.964579	1	DG4C02723/DG7C03220/DG5C05493/DG4C04434/DG3C01197/DG1C02690/novel.6525/DG7C01558/novel.7866/DG0C00758/DG5C01615/DG5C06451/DG7C03535/DG4C03819	-/-/-/-/-/-/-/-/-/-/-/-/-/-	14	11	DG4C02723/DG7C03220/DG4C04434/DG3C01197/DG1C02690/novel.6525/novel.7866/DG0C00758/DG5C06451/DG7C03535/DG4C03819	3	DG5C05493/DG7C01558/DG5C01615
CC	GO:1990204	oxidoreductase complex	2/603	25/3037	0.97202	1	DG1C04715/DG5C05969	-/-	2	0		2	DG1C04715/DG5C05969
CC	GO:0009521	photosystem	4/603	41/3037	0.975109	1	DG7C02648/DG1C04715/DG5C05969/novel.14313	-/-/-/-	4	2	DG7C02648/novel.14313	2	DG1C04715/DG5C05969
CC	GO:0019867	outer membrane	1/603	19/3037	0.985292	1	DG5C04447	-	1	0		1	DG5C04447
CC	GO:0098588	bounding membrane of organelle	5/603	52/3037	0.986051	1	DG2C00423/DG2C03551/DG3C02850/DG5C04447/DG1C04206	-/-/-/-/-	5	1	DG2C00423	4	DG2C03551/DG3C02850/DG5C04447/DG1C04206
CC	GO:0016469	proton-transporting two-sector ATPase complex	2/603	29/3037	0.986959	1	DG1C00698/DG2C05827	-/-	2	1	DG2C05827	1	DG1C00698
CC	GO:0031974	membrane-enclosed lumen	8/603	74/3037	0.987984	1	DG5C05493/DG7C01558/novel.7866/DG0C00758/DG5C01615/DG5C06451/DG7C03535/DG4C03819	-/-/-/-/-/-/-/-	8	5	novel.7866/DG0C00758/DG5C06451/DG7C03535/DG4C03819	3	DG5C05493/DG7C01558/DG5C01615
CC	GO:0043233	organelle lumen	8/603	74/3037	0.987984	1	DG5C05493/DG7C01558/novel.7866/DG0C00758/DG5C01615/DG5C06451/DG7C03535/DG4C03819	-/-/-/-/-/-/-/-	8	5	novel.7866/DG0C00758/DG5C06451/DG7C03535/DG4C03819	3	DG5C05493/DG7C01558/DG5C01615
CC	GO:0070013	intracellular organelle lumen	8/603	74/3037	0.987984	1	DG5C05493/DG7C01558/novel.7866/DG0C00758/DG5C01615/DG5C06451/DG7C03535/DG4C03819	-/-/-/-/-/-/-/-	8	5	novel.7866/DG0C00758/DG5C06451/DG7C03535/DG4C03819	3	DG5C05493/DG7C01558/DG5C01615
CC	GO:0005667	transcription factor complex	2/603	30/3037	0.989253	1	DG5C01615/DG5C06451	-/-	2	1	DG5C06451	1	DG5C01615
CC	GO:0044429	mitochondrial part	3/603	39/3037	0.990329	1	DG7C01504/DG7C01503/DG5C04447	-/-/-	3	0		3	DG7C01504/DG7C01503/DG5C04447
CC	GO:0031090	organelle membrane	7/603	69/3037	0.990734	1	DG7C01504/DG2C00423/DG2C03551/DG3C02850/DG7C01503/DG5C04447/DG1C04206	-/-/-/-/-/-/-	7	1	DG2C00423	6	DG7C01504/DG2C03551/DG3C02850/DG7C01503/DG5C04447/DG1C04206
CC	GO:0005794	Golgi apparatus	1/603	29/3037	0.998423	1	DG3C02850	-	1	0		1	DG3C02850
CC	GO:0044431	Golgi apparatus part	1/603	29/3037	0.998423	1	DG3C02850	-	1	0		1	DG3C02850
CC	GO:0005789	endoplasmic reticulum membrane	1/603	31/3037	0.998992	1	DG3C01066	-	1	0		1	DG3C01066
CC	GO:0042175	nuclear outer membrane-endoplasmic reticulum membrane network	1/603	31/3037	0.998992	1	DG3C01066	-	1	0		1	DG3C01066
CC	GO:0044432	endoplasmic reticulum part	1/603	31/3037	0.998992	1	DG3C01066	-	1	0		1	DG3C01066
CC	GO:0098827	endoplasmic reticulum subcompartment	1/603	31/3037	0.998992	1	DG3C01066	-	1	0		1	DG3C01066
CC	GO:0005694	chromosome	4/603	63/3037	0.999408	1	DG1C03111/DG4C05500/DG1C05185/DG1C05186	-/-/-/-	4	4	DG1C03111/DG4C05500/DG1C05185/DG1C05186	0
CC	GO:0098796	membrane protein complex	14/603	146/3037	0.999813	1	DG7C02648/DG2C06697/DG2C03551/DG3C02850/DG2C04330/DG5C03653/DG5C04447/DG1C04715/DG5C05969/DG1C00698/DG1C04206/novel.8692/novel.14313/DG2C05827	-/-/-/-/-/-/-/-/-/-/-/-/-/-	14	5	DG7C02648/DG2C06697/novel.8692/novel.14313/DG2C05827	9	DG2C03551/DG3C02850/DG2C04330/DG5C03653/DG5C04447/DG1C04715/DG5C05969/DG1C00698/DG1C04206
CC	GO:0031984	organelle subcompartment	1/603	40/3037	0.999866	1	DG3C01066	-	1	0		1	DG3C01066
CC	GO:1902494	catalytic complex	13/603	155/3037	0.999982	1	DG3C06168/DG2C06697/DG5C05493/DG5C03653/DG1C04715/DG5C05969/novel.7866/novel.8692/DG0C00758/DG5C01615/DG5C06451/DG7C03535/DG4C03819	-/-/-/-/-/-/-/-/-/-/-/-/-	13	8	DG3C06168/DG2C06697/novel.7866/novel.8692/DG0C00758/DG5C06451/DG7C03535/DG4C03819	5	DG5C05493/DG5C03653/DG1C04715/DG5C05969/DG5C01615
CC	GO:0044422	organelle part	32/603	286/3037	0.999985	1	DG7C01504/DG4C02723/DG1C03111/DG7C03220/DG4C05500/DG1C05185/DG2C00423/DG5C05493/DG2C03551/DG4C04434/DG1C05186/DG3C02850/DG1C05385/DG3C01066/DG1C02150/DG4C03895/DG3C06764/DG7C01503/DG3C01197/DG1C02690/DG5C04447/DG4C00653/novel.6525/DG7C01558/novel.7866/DG1C04206/DG0C00758/DG1C00775/DG5C01615/DG5C06451/DG7C03535/DG4C03819	-/-/-/-/-/-/-/-/-/-/-/-/-/-/-/-/-/-/-/-/-/-/-/-/-/-/-/-/-/-/-/-	32	16	DG4C02723/DG1C03111/DG7C03220/DG4C05500/DG1C05185/DG2C00423/DG4C04434/DG1C05186/DG3C01197/DG1C02690/novel.6525/novel.7866/DG0C00758/DG5C06451/DG7C03535/DG4C03819	16	DG7C01504/DG5C05493/DG2C03551/DG3C02850/DG1C05385/DG3C01066/DG1C02150/DG4C03895/DG3C06764/DG7C01503/DG5C04447/DG4C00653/DG7C01558/DG1C04206/DG1C00775/DG5C01615
CC	GO:0044446	intracellular organelle part	32/603	286/3037	0.999985	1	DG7C01504/DG4C02723/DG1C03111/DG7C03220/DG4C05500/DG1C05185/DG2C00423/DG5C05493/DG2C03551/DG4C04434/DG1C05186/DG3C02850/DG1C05385/DG3C01066/DG1C02150/DG4C03895/DG3C06764/DG7C01503/DG3C01197/DG1C02690/DG5C04447/DG4C00653/novel.6525/DG7C01558/novel.7866/DG1C04206/DG0C00758/DG1C00775/DG5C01615/DG5C06451/DG7C03535/DG4C03819	-/-/-/-/-/-/-/-/-/-/-/-/-/-/-/-/-/-/-/-/-/-/-/-/-/-/-/-/-/-/-/-	32	16	DG4C02723/DG1C03111/DG7C03220/DG4C05500/DG1C05185/DG2C00423/DG4C04434/DG1C05186/DG3C01197/DG1C02690/novel.6525/novel.7866/DG0C00758/DG5C06451/DG7C03535/DG4C03819	16	DG7C01504/DG5C05493/DG2C03551/DG3C02850/DG1C05385/DG3C01066/DG1C02150/DG4C03895/DG3C06764/DG7C01503/DG5C04447/DG4C00653/DG7C01558/DG1C04206/DG1C00775/DG5C01615
CC	GO:0005739	mitochondrion	7/603	123/3037	0.999999	1	DG7C01504/DG3C01679/DG1C01945/DG7C01503/DG5C04447/DG6C04760/DG5C05439	-/-/-/-/-/-/-	7	4	DG3C01679/DG1C01945/DG6C04760/DG5C05439	3	DG7C01504/DG7C01503/DG5C04447
CC	GO:0005840	ribosome	8/603	237/3037	1	1	DG6C04708/novel.13661/DG0C00322/DG6C00218/DG0C00702/novel.6094/DG3C00785/DG5C03560	-/-/-/-/-/-/-/-	8	6	DG6C04708/novel.13661/DG0C00322/DG6C00218/DG0C00702/DG5C03560	2	novel.6094/DG3C00785
CC	GO:0043228	non-membrane-bounded organelle	19/603	343/3037	1	1	DG1C03111/DG4C05500/DG1C05185/DG6C04708/DG4C00033/DG1C05186/novel.13661/DG1C05385/DG1C02150/DG4C03895/DG3C06764/DG0C00322/DG4C00653/DG6C00218/DG0C00702/DG1C00775/novel.6094/DG3C00785/DG5C03560	-/-/-/-/-/-/-/-/-/-/-/-/-/-/-/-/-/-/-	19	10	DG1C03111/DG4C05500/DG1C05185/DG6C04708/DG1C05186/novel.13661/DG0C00322/DG6C00218/DG0C00702/DG5C03560	9	DG4C00033/DG1C05385/DG1C02150/DG4C03895/DG3C06764/DG4C00653/DG1C00775/novel.6094/DG3C00785
CC	GO:0043232	intracellular non-membrane-bounded organelle	19/603	343/3037	1	1	DG1C03111/DG4C05500/DG1C05185/DG6C04708/DG4C00033/DG1C05186/novel.13661/DG1C05385/DG1C02150/DG4C03895/DG3C06764/DG0C00322/DG4C00653/DG6C00218/DG0C00702/DG1C00775/novel.6094/DG3C00785/DG5C03560	-/-/-/-/-/-/-/-/-/-/-/-/-/-/-/-/-/-/-	19	10	DG1C03111/DG4C05500/DG1C05185/DG6C04708/DG1C05186/novel.13661/DG0C00322/DG6C00218/DG0C00702/DG5C03560	9	DG4C00033/DG1C05385/DG1C02150/DG4C03895/DG3C06764/DG4C00653/DG1C00775/novel.6094/DG3C00785
CC	GO:1990904	ribonucleoprotein complex	11/603	279/3037	1	1	DG6C04708/DG4C04434/novel.13661/DG0C00322/DG1C02690/novel.6525/DG6C00218/DG0C00702/novel.6094/DG3C00785/DG5C03560	-/-/-/-/-/-/-/-/-/-/-	11	9	DG6C04708/DG4C04434/novel.13661/DG0C00322/DG1C02690/novel.6525/DG6C00218/DG0C00702/DG5C03560	2	novel.6094/DG3C00785
MF	GO:0045735	nutrient reservoir activity	32/3045	64/15638	3.93617e-08	1.23202e-05	novel.14781/DG7C02319/DG1C03538/DG7C02336/DG4C00531/DG7C02328/DG7C02333/DG7C02345/DG5C01483/DG7C02324/DG7C02347/DG7C02346/DG4C00127/DG7C02325/DG1C03537/DG7C02130/DG7C02129/novel.13904/DG0C00897/DG7C02344/DG5C01482/DG5C01961/DG1C06210/DG7C02131/DG4C05616/DG7C02334/DG5C05682/DG7C02329/DG1C06209/DG5C00694/DG7C00030/DG7C02303	-/-/-/-/-/-/-/-/-/-/-/-/-/-/-/-/-/-/-/-/-/-/-/-/-/-/-/-/-/-/-/-	32	3	DG5C05682/DG5C00694/DG7C00030	29	novel.14781/DG7C02319/DG1C03538/DG7C02336/DG4C00531/DG7C02328/DG7C02333/DG7C02345/DG5C01483/DG7C02324/DG7C02347/DG7C02346/DG4C00127/DG7C02325/DG1C03537/DG7C02130/DG7C02129/novel.13904/DG0C00897/DG7C02344/DG5C01482/DG5C01961/DG1C06210/DG7C02131/DG4C05616/DG7C02334/DG7C02329/DG1C06209/DG7C02303
MF	GO:0050662	coenzyme binding	108/3045	366/15638	2.05296e-06	0.000321288	DG2C06063/DG2C06064/DG2C06057/DG6C03895/DG2C06062/DG2C04465/DG2C00196/DG5C05347/DG5C04203/DG5C01300/DG2C05427/DG3C06240/DG3C03054/DG3C07331/DG6C01693/DG1C05058/DG4C03771/DG7C01291/DG3C04036/DG1C06379/DG1C04186/DG7C01254/DG0C00073/DG3C04688/DG4C03805/DG2C00197/DG4C03081/DG1C05650/DG4C04265/DG3C01234/DG1C05059/DG5C04971/DG7C04361/DG6C04572/DG3C06064/DG2C03100/DG7C02419/DG4C04897/DG6C00495/DG7C01935…	-/-/-/-/-/-/-/-/-/-/-/-/-/-/-/-/-/-/-/-/-/-/-/-/-/-/-/-/-/-/-/-/-/-/-/-/-/-/-/-/-/-/-/-/-/-/-/-/-/-/-/-/-/-/-/-/-/-/-/-/-/-/-/-/-/-/-/-/-/-/-/-/-/-/-/-/-/-/-/-/-/-/-/-/-/-/-/-/-/-/-/-/-/-/-/-/-/-/-/-/-/-/-/-/-/-/-/-	108	35	DG2C06063/DG2C06064/DG2C06057/DG6C03895/DG2C06062/DG2C00196/DG5C04203/DG5C01300/DG2C05427/DG3C06240/DG4C03771/DG1C04186/DG0C00073/DG3C04688/DG2C00197/DG2C03100/DG4C04897/DG6C00495/DG5C01341/DG6C05409/DG5C02836/DG1C04276/DG7C03342/DG3C06848/DG4C05389/DG0C00308/DG1C00749/DG4C02090/DG2C06054/DG7C02097/DG2C04881/DG1C02514/DG6C04854/DG3C05988/DG7C04982	73	DG2C04465/DG5C05347/DG3C03054/DG3C07331/DG6C01693/DG1C05058/DG7C01291/DG3C04036/DG1C06379/DG7C01254/DG4C03805/DG4C03081/DG1C05650/DG4C04265/DG3C01234/DG1C05059/DG5C04971/DG7C04361/DG6C04572/DG3C06064/DG7C02419/DG7C01935/DG1C06378/DG2C02485/DG6C01262/DG0C01196/DG1C05963/DG6C05886/DG7C00674/DG0C00757/DG1C06194/DG7C01163/DG2C02047/DG2C03301/DG3C06705/DG5C06801/DG4C05810/DG2C06691/DG4C02124/DG1C03600…
MF	GO:0016684	oxidoreductase activity, acting on peroxide as acceptor	65/3045	202/15638	1.1216e-05	0.0011702	DG4C01351/DG7C01195/DG5C02428/DG6C05216/DG2C04168/DG6C05219/DG1C06803/DG2C04165/DG7C03828/DG5C04526/DG3C06505/DG7C02740/DG2C03109/DG4C03045/DG2C03442/novel.13309/DG5C02573/DG6C05229/DG1C00460/DG3C02604/DG3C02608/DG2C04170/DG2C04481/DG3C02599/DG2C06768/DG5C02099/novel.9523/DG6C05008/DG7C02886/DG1C01351/DG3C05683/DG2C07101/DG1C00477/DG2C04166/DG1C04233/DG2C04163/DG6C01253/DG2C05408/DG3C02602/DG7C04…	-/-/-/-/-/-/-/-/-/-/-/-/-/-/-/-/-/-/-/-/-/-/-/-/-/-/-/-/-/-/-/-/-/-/-/-/-/-/-/-/-/-/-/-/-/-/-/-/-/-/-/-/-/-/-/-/-/-/-/-/-/-/-/-/-	65	7	DG4C01351/DG7C03828/DG7C02740/DG2C03109/DG2C06768/DG7C02886/DG1C07292	58	DG7C01195/DG5C02428/DG6C05216/DG2C04168/DG6C05219/DG1C06803/DG2C04165/DG5C04526/DG3C06505/DG4C03045/DG2C03442/novel.13309/DG5C02573/DG6C05229/DG1C00460/DG3C02604/DG3C02608/DG2C04170/DG2C04481/DG3C02599/DG5C02099/novel.9523/DG6C05008/DG1C01351/DG3C05683/DG2C07101/DG1C00477/DG2C04166/DG1C04233/DG2C04163/DG6C01253/DG2C05408/DG3C02602/DG7C04368/DG3C01637/DG3C05682/DG1C00735/DG3C06723/DG1C01360/DG2C02…
MF	GO:0004601	peroxidase activity	63/3045	199/15638	2.67378e-05	0.00167386	DG4C01351/DG7C01195/DG5C02428/DG6C05216/DG2C04168/DG6C05219/DG1C06803/DG2C04165/DG7C03828/DG5C04526/DG3C06505/DG7C02740/DG2C03109/DG4C03045/DG2C03442/novel.13309/DG5C02573/DG6C05229/DG1C00460/DG3C02604/DG3C02608/DG2C04170/DG2C04481/DG3C02599/DG2C06768/DG5C02099/novel.9523/DG6C05008/DG7C02886/DG1C01351/DG3C05683/DG2C07101/DG1C00477/DG2C04166/DG2C04163/DG6C01253/DG2C05408/DG3C02602/DG7C04368/DG3C05…	-/-/-/-/-/-/-/-/-/-/-/-/-/-/-/-/-/-/-/-/-/-/-/-/-/-/-/-/-/-/-/-/-/-/-/-/-/-/-/-/-/-/-/-/-/-/-/-/-/-/-/-/-/-/-/-/-/-/-/-/-/-/-	63	7	DG4C01351/DG7C03828/DG7C02740/DG2C03109/DG2C06768/DG7C02886/DG1C07292	56	DG7C01195/DG5C02428/DG6C05216/DG2C04168/DG6C05219/DG1C06803/DG2C04165/DG5C04526/DG3C06505/DG4C03045/DG2C03442/novel.13309/DG5C02573/DG6C05229/DG1C00460/DG3C02604/DG3C02608/DG2C04170/DG2C04481/DG3C02599/DG5C02099/novel.9523/DG6C05008/DG1C01351/DG3C05683/DG2C07101/DG1C00477/DG2C04166/DG2C04163/DG6C01253/DG2C05408/DG3C02602/DG7C04368/DG3C05682/DG1C00735/DG3C06723/DG1C01360/DG2C02949/DG3C04531/DG1C06…
MF	GO:0016209	antioxidant activity	65/3045	207/15638	2.67389e-05	0.00167386	DG4C01351/DG7C01195/DG5C02428/DG6C05216/DG2C04168/DG6C05219/DG1C06803/DG2C04165/DG7C03828/DG5C04526/DG3C06505/DG7C02740/DG2C03109/DG4C03045/DG2C03442/novel.13309/DG5C02573/DG6C05229/DG1C00460/DG3C02604/DG3C02608/DG2C04170/DG2C04481/DG3C02599/DG2C06768/DG5C02099/novel.9523/DG6C05008/DG7C02886/DG1C01351/DG3C05683/DG2C07101/DG1C00477/DG2C04166/DG1C04233/DG2C04163/DG6C01253/DG2C05408/DG3C02602/DG7C04…	-/-/-/-/-/-/-/-/-/-/-/-/-/-/-/-/-/-/-/-/-/-/-/-/-/-/-/-/-/-/-/-/-/-/-/-/-/-/-/-/-/-/-/-/-/-/-/-/-/-/-/-/-/-/-/-/-/-/-/-/-/-/-/-/-	65	7	DG4C01351/DG7C03828/DG7C02740/DG2C03109/DG2C06768/DG7C02886/DG1C07292	58	DG7C01195/DG5C02428/DG6C05216/DG2C04168/DG6C05219/DG1C06803/DG2C04165/DG5C04526/DG3C06505/DG4C03045/DG2C03442/novel.13309/DG5C02573/DG6C05229/DG1C00460/DG3C02604/DG3C02608/DG2C04170/DG2C04481/DG3C02599/DG5C02099/novel.9523/DG6C05008/DG1C01351/DG3C05683/DG2C07101/DG1C00477/DG2C04166/DG1C04233/DG2C04163/DG6C01253/DG2C05408/DG3C02602/DG7C04368/DG3C01637/DG3C05682/DG1C00735/DG3C06723/DG1C01360/DG2C02…
MF	GO:0016701	oxidoreductase activity, acting on single donors with incorporation of molecular oxygen	19/3045	39/15638	3.6427e-05	0.00190027	DG4C00245/DG1C04541/DG6C00092/DG1C03357/DG7C02959/DG3C03486/DG7C01024/DG4C04001/DG2C06463/DG6C04187/DG4C04441/novel.14470/novel.8702/DG5C04348/DG4C04440/DG1C06880/DG3C01041/novel.7374/DG1C04962	-/-/-/-/-/-/-/-/-/-/-/-/-/-/-/-/-/-/-	19	7	DG4C00245/DG6C00092/DG7C01024/DG2C06463/DG6C04187/DG5C04348/DG1C06880	12	DG1C04541/DG1C03357/DG7C02959/DG3C03486/DG4C04001/DG4C04441/novel.14470/novel.8702/DG4C04440/DG3C01041/novel.7374/DG1C04962
MF	GO:0016705	oxidoreductase activity, acting on paired donors, with incorporation or reduction of molecular oxygen	111/3045	408/15638	7.67146e-05	0.00343024	DG2C06019/DG5C05409/DG5C05796/DG6C03214/DG6C01075/DG5C04650/DG3C05811/DG7C03073/DG3C02408/DG1C00223/DG4C02773/DG2C00341/DG5C03319/DG5C03310/DG3C03932/DG4C05154/DG4C03779/DG2C02831/DG2C06460/DG4C05104/DG2C00259/DG7C00717/DG3C05816/DG7C04938/novel.9509/DG7C04230/DG3C05846/DG7C03078/DG5C00974/DG2C02162/DG1C01395/DG2C03836/DG3C02528/DG2C04174/DG1C02362/DG4C00362/DG3C04489/DG7C03565/DG2C05348/DG3C0016…	-/-/-/-/-/-/-/-/-/-/-/-/-/-/-/-/-/-/-/-/-/-/-/-/-/-/-/-/-/-/-/-/-/-/-/-/-/-/-/-/-/-/-/-/-/-/-/-/-/-/-/-/-/-/-/-/-/-/-/-/-/-/-/-/-/-/-/-/-/-/-/-/-/-/-/-/-/-/-/-/-/-/-/-/-/-/-/-/-/-/-/-/-/-/-/-/-/-/-/-/-/-/-/-/-/-/-/-/-/-/-	111	30	DG5C05409/DG5C05796/DG5C03310/DG3C03932/DG4C03779/DG2C06460/DG2C00259/DG2C02162/DG3C02528/DG4C02984/DG4C02985/novel.9582/DG5C03309/DG1C01115/DG6C01294/DG0C00772/DG5C00415/novel.1330/DG5C03311/DG2C06054/DG4C01508/DG7C02097/DG5C00416/DG7C00093/DG2C04881/DG6C04854/DG3C04406/DG5C01572/DG5C03308/DG1C01222	81	DG2C06019/DG6C03214/DG6C01075/DG5C04650/DG3C05811/DG7C03073/DG3C02408/DG1C00223/DG4C02773/DG2C00341/DG5C03319/DG4C05154/DG2C02831/DG4C05104/DG7C00717/DG3C05816/DG7C04938/novel.9509/DG7C04230/DG3C05846/DG7C03078/DG5C00974/DG1C01395/DG2C03836/DG2C04174/DG1C02362/DG4C00362/DG3C04489/DG7C03565/DG2C05348/DG3C00160/DG7C03028/DG3C05888/DG1C06194/novel.4257/DG3C05818/DG7C00278/DG5C01377/DG6C02387/DG2C020…
MF	GO:0008194	UDP-glycosyltransferase activity	41/3045	120/15638	0.000102623	0.00375664	DG1C06640/DG7C02150/DG3C07083/DG1C00674/DG3C05944/DG3C04145/DG1C02206/DG6C05448/DG3C01216/DG7C04322/DG6C04662/DG1C00196/DG4C06134/DG2C06697/DG5C01439/DG5C03687/DG2C05984/DG3C04147/DG2C04451/novel.14633/DG7C03543/DG7C02815/DG1C05738/DG1C02205/DG5C03653/DG2C03923/DG5C04318/DG7C04891/DG1C02867/DG6C03659/DG1C03344/DG6C04945/novel.8692/DG1C06068/DG6C05492/DG6C04689/DG4C00450/novel.9632/DG5C03858/DG3C0…	-/-/-/-/-/-/-/-/-/-/-/-/-/-/-/-/-/-/-/-/-/-/-/-/-/-/-/-/-/-/-/-/-/-/-/-/-/-/-/-/-	41	10	DG3C07083/DG1C02206/DG2C06697/DG1C05738/DG2C03923/DG7C04891/DG1C03344/novel.8692/DG6C05492/novel.9632	31	DG1C06640/DG7C02150/DG1C00674/DG3C05944/DG3C04145/DG6C05448/DG3C01216/DG7C04322/DG6C04662/DG1C00196/DG4C06134/DG5C01439/DG5C03687/DG2C05984/DG3C04147/DG2C04451/novel.14633/DG7C03543/DG7C02815/DG1C02205/DG5C03653/DG5C04318/DG1C02867/DG6C03659/DG6C04945/DG1C06068/DG6C04689/DG4C00450/DG5C03858/DG3C04059/DG2C02395
MF	GO:0003700	DNA binding transcription factor activity	126/3045	477/15638	0.000108018	0.00375664	DG2C04887/DG5C02398/novel.4120/DG7C03724/DG4C04467/DG2C00824/DG5C04641/DG6C03866/DG1C05128/DG7C02743/DG5C00168/DG6C00624/DG2C04764/DG4C03927/DG3C06972/DG7C04824/DG7C01122/DG2C00823/DG1C04872/DG6C02510/DG6C01437/DG2C00825/DG4C02771/DG1C00750/DG2C01220/DG7C01969/DG3C04323/DG3C00755/DG2C00593/DG7C02276/DG6C00625/DG1C05903/DG3C04338/DG1C05937/DG3C03566/DG4C03929/DG5C05310/DG4C00307/DG2C04623/DG3C0433…	-/-/-/-/-/-/-/-/-/-/-/-/-/-/-/-/-/-/-/-/-/-/-/-/-/-/-/-/-/-/-/-/-/-/-/-/-/-/-/-/-/-/-/-/-/-/-/-/-/-/-/-/-/-/-/-/-/-/-/-/-/-/-/-/-/-/-/-/-/-/-/-/-/-/-/-/-/-/-/-/-/-/-/-/-/-/-/-/-/-/-/-/-/-/-/-/-/-/-/-/-/-/-/-/-/-/-/-/-/-/-/-/-/-/-/-/-/-/-/-/-/-/-/-/-/-	126	48	DG2C04887/DG5C02398/novel.4120/DG7C03724/DG6C03866/DG1C05128/DG5C00168/DG6C00624/DG4C03927/DG6C02510/DG6C01437/DG1C00750/DG2C01220/DG7C01969/DG7C02276/DG6C00625/DG1C05937/DG4C03929/DG5C05310/DG2C04623/DG1C06604/DG3C01711/DG1C04856/DG5C02280/DG3C04133/DG5C02489/DG3C03716/DG3C04664/DG4C06012/DG4C05759/DG6C01886/DG3C05530/DG2C02819/DG5C01041/DG4C05460/novel.5485/DG4C05179/DG4C00304/DG3C05273/DG2C049…	78	DG4C04467/DG2C00824/DG5C04641/DG7C02743/DG2C04764/DG3C06972/DG7C04824/DG7C01122/DG2C00823/DG1C04872/DG2C00825/DG4C02771/DG3C04323/DG3C00755/DG2C00593/DG1C05903/DG3C04338/DG3C03566/DG4C00307/DG3C04333/DG3C00997/DG2C00141/DG3C05172/DG2C02493/DG2C00820/DG6C04138/DG2C01240/DG3C00995/DG2C00788/DG5C04762/DG5C04649/DG5C02339/DG5C04598/novel.2348/DG4C03804/DG3C03570/novel.4123/DG5C03512/DG0C00035/DG3C051…
MF	GO:0005506	iron ion binding	106/3045	393/15638	0.000158066	0.00473929	DG6C03214/DG6C01075/DG5C04650/DG3C05811/DG7C03073/DG3C02408/DG1C00223/DG4C02773/DG2C00341/DG5C03319/DG5C03310/DG3C03932/DG4C05154/DG4C03779/DG2C02831/DG2C06460/DG4C05104/DG2C00259/DG7C00717/DG3C05816/DG5C03561/DG7C04938/novel.9509/DG7C04230/DG5C05398/DG3C00540/DG3C05846/DG7C03078/DG4C02693/DG5C00974/novel.9352/DG2C02162/DG1C01395/DG2C03836/DG3C02528/DG2C04174/DG1C02362/DG4C00362/DG3C04489/DG7C035…	-/-/-/-/-/-/-/-/-/-/-/-/-/-/-/-/-/-/-/-/-/-/-/-/-/-/-/-/-/-/-/-/-/-/-/-/-/-/-/-/-/-/-/-/-/-/-/-/-/-/-/-/-/-/-/-/-/-/-/-/-/-/-/-/-/-/-/-/-/-/-/-/-/-/-/-/-/-/-/-/-/-/-/-/-/-/-/-/-/-/-/-/-/-/-/-/-/-/-/-/-/-/-/-/-/-	106	27	DG5C03310/DG3C03932/DG4C03779/DG2C06460/DG2C00259/DG5C03561/novel.9352/DG2C02162/DG3C02528/DG4C02984/DG4C02985/novel.9582/DG5C03309/DG1C01115/DG6C01294/DG7C01410/DG0C00772/DG5C00415/novel.1330/DG5C03311/DG4C01508/DG5C00416/DG7C00093/DG3C04406/DG5C01572/DG5C03308/DG1C01222	79	DG6C03214/DG6C01075/DG5C04650/DG3C05811/DG7C03073/DG3C02408/DG1C00223/DG4C02773/DG2C00341/DG5C03319/DG4C05154/DG2C02831/DG4C05104/DG7C00717/DG3C05816/DG7C04938/novel.9509/DG7C04230/DG5C05398/DG3C00540/DG3C05846/DG7C03078/DG4C02693/DG5C00974/DG1C01395/DG2C03836/DG2C04174/DG1C02362/DG4C00362/DG3C04489/DG7C03565/DG2C05348/DG3C00160/DG7C03028/DG3C05888/DG3C05818/DG7C00278/DG5C01377/DG6C02387/DG5C0020…
MF	GO:0016702	oxidoreductase activity, acting on single donors with incorporation of molecular oxygen, incorporation of two atoms of oxygen	15/3045	30/15638	0.000166556	0.00473929	DG4C00245/DG1C04541/DG6C00092/DG1C03357/DG3C03486/DG4C04001/DG6C04187/DG4C04441/novel.14470/novel.8702/DG5C04348/DG4C04440/DG1C06880/novel.7374/DG1C04962	-/-/-/-/-/-/-/-/-/-/-/-/-/-/-	15	5	DG4C00245/DG6C00092/DG6C04187/DG5C04348/DG1C06880	10	DG1C04541/DG1C03357/DG3C03486/DG4C04001/DG4C04441/novel.14470/novel.8702/DG4C04440/novel.7374/DG1C04962
MF	GO:0051213	dioxygenase activity	15/3045	32/15638	0.000409376	0.0101047	DG4C00245/DG1C04541/DG6C00092/DG1C03357/DG3C03486/DG4C04001/DG6C04187/DG4C04441/novel.14470/novel.8702/DG5C04348/DG4C04440/DG1C06880/novel.7374/DG1C04962	-/-/-/-/-/-/-/-/-/-/-/-/-/-/-	15	5	DG4C00245/DG6C00092/DG6C04187/DG5C04348/DG1C06880	10	DG1C04541/DG1C03357/DG3C03486/DG4C04001/DG4C04441/novel.14470/novel.8702/DG4C04440/novel.7374/DG1C04962
MF	GO:0043565	sequence-specific DNA binding	72/3045	255/15638	0.000419686	0.0101047	novel.4767/DG7C03724/DG5C04641/DG6C03866/DG5C00855/DG1C05128/DG6C00624/DG2C04764/DG4C03927/DG3C06972/DG7C04824/DG1C04872/DG6C01437/DG4C02771/DG7C01969/DG3C00755/DG6C00625/DG3C04338/DG3C03566/DG4C03929/DG2C04623/DG3C04333/DG3C01711/DG2C00141/DG2C02493/DG6C04138/DG2C01240/DG1C04856/DG5C04762/DG5C04649/DG5C02339/DG5C02280/DG5C04598/DG4C03804/DG3C03570/DG5C02489/DG5C03512/DG0C00035/DG6C03017/DG4C0601…	-/-/-/-/-/-/-/-/-/-/-/-/-/-/-/-/-/-/-/-/-/-/-/-/-/-/-/-/-/-/-/-/-/-/-/-/-/-/-/-/-/-/-/-/-/-/-/-/-/-/-/-/-/-/-/-/-/-/-/-/-/-/-/-/-/-/-/-/-/-/-/-	72	26	novel.4767/DG7C03724/DG6C03866/DG5C00855/DG1C05128/DG6C00624/DG4C03927/DG6C01437/DG7C01969/DG6C00625/DG4C03929/DG2C04623/DG3C01711/DG1C04856/DG5C02280/DG5C02489/DG4C06012/DG2C02819/DG5C01041/DG4C05460/DG4C05179/DG7C03612/DG5C04210/DG2C04953/DG5C01653/DG1C06023	46	DG5C04641/DG2C04764/DG3C06972/DG7C04824/DG1C04872/DG4C02771/DG3C00755/DG3C04338/DG3C03566/DG3C04333/DG2C00141/DG2C02493/DG6C04138/DG2C01240/DG5C04762/DG5C04649/DG5C02339/DG5C04598/DG4C03804/DG3C03570/DG5C03512/DG0C00035/DG6C03017/DG5C03529/DG2C06314/DG3C03340/DG6C01733/DG6C00390/DG1C05223/DG4C04051/DG5C04639/DG2C01728/DG3C06973/DG2C03076/DG2C04614/DG1C03759/novel.4872/DG7C01034/novel.14541/DG5C04…
MF	GO:0050664	oxidoreductase activity, acting on NAD(P)H, oxygen as acceptor	7/3045	10/15638	0.000725452	0.016219	DG4C01351/DG7C01195/DG5C04526/DG2C03442/DG5C02573/DG3C04531/DG6C01557	-/-/-/-/-/-/-	7	1	DG4C01351	6	DG7C01195/DG5C04526/DG2C03442/DG5C02573/DG3C04531/DG6C01557
MF	GO:0031406	carboxylic acid binding	11/3045	22/15638	0.0012519	0.0244902	DG4C06263/DG7C01254/DG0C00073/DG4C04118/DG2C03634/DG3C00358/DG2C03586/DG2C03847/DG2C06795/DG1C06648/DG2C05547	-/-/-/-/-/-/-/-/-/-/-	11	6	DG4C06263/DG0C00073/DG4C04118/DG2C03634/DG3C00358/DG2C05547	5	DG7C01254/DG2C03586/DG2C03847/DG2C06795/DG1C06648
MF	GO:0043177	organic acid binding	11/3045	22/15638	0.0012519	0.0244902	DG4C06263/DG7C01254/DG0C00073/DG4C04118/DG2C03634/DG3C00358/DG2C03586/DG2C03847/DG2C06795/DG1C06648/DG2C05547	-/-/-/-/-/-/-/-/-/-/-	11	6	DG4C06263/DG0C00073/DG4C04118/DG2C03634/DG3C00358/DG2C05547	5	DG7C01254/DG2C03586/DG2C03847/DG2C06795/DG1C06648
MF	GO:0008171	O-methyltransferase activity	17/3045	42/15638	0.00137128	0.0252476	DG3C07254/DG4C05100/DG4C05099/DG7C02106/DG2C00105/DG3C06198/DG4C04228/DG6C01099/DG4C05116/DG3C05961/DG5C06611/DG6C01109/DG6C01100/DG0C00796/DG7C00820/DG1C01656/DG3C06199	-/-/-/-/-/-/-/-/-/-/-/-/-/-/-/-/-	17	1	DG7C00820	16	DG3C07254/DG4C05100/DG4C05099/DG7C02106/DG2C00105/DG3C06198/DG4C04228/DG6C01099/DG4C05116/DG3C05961/DG5C06611/DG6C01109/DG6C01100/DG0C00796/DG1C01656/DG3C06199
MF	GO:0019842	vitamin binding	30/3045	92/15638	0.00192078	0.0334002	DG2C06063/DG2C06064/DG2C06057/DG6C03895/DG2C06062/DG2C04465/DG5C04203/DG2C05427/DG6C01693/DG1C05058/DG1C04186/DG1C05059/DG2C03100/DG7C02419/DG4C04897/DG5C01341/DG2C03634/DG6C05886/DG7C01163/DG1C04276/DG2C03301/DG4C04234/DG1C06169/DG6C01343/DG2C05014/DG6C00558/DG3C07309/DG3C01608/DG3C06745/DG1C02614	-/-/-/-/-/-/-/-/-/-/-/-/-/-/-/-/-/-/-/-/-/-/-/-/-/-/-/-/-/-	30	13	DG2C06063/DG2C06064/DG2C06057/DG6C03895/DG2C06062/DG5C04203/DG2C05427/DG1C04186/DG2C03100/DG4C04897/DG5C01341/DG2C03634/DG1C04276	17	DG2C04465/DG6C01693/DG1C05058/DG1C05059/DG7C02419/DG6C05886/DG7C01163/DG2C03301/DG4C04234/DG1C06169/DG6C01343/DG2C05014/DG6C00558/DG3C07309/DG3C01608/DG3C06745/DG1C02614
MF	GO:0016597	amino acid binding	10/3045	20/15638	0.00208796	0.0343965	DG4C06263/DG7C01254/DG0C00073/DG4C04118/DG3C00358/DG2C03586/DG2C03847/DG2C06795/DG1C06648/DG2C05547	-/-/-/-/-/-/-/-/-/-	10	5	DG4C06263/DG0C00073/DG4C04118/DG3C00358/DG2C05547	5	DG7C01254/DG2C03586/DG2C03847/DG2C06795/DG1C06648
MF	GO:0022804	active transmembrane transporter activity	52/3045	185/15638	0.002733	0.0401363	DG6C00198/DG5C03863/DG4C04963/DG3C07270/DG5C06038/DG7C03762/DG1C06167/DG2C02858/DG7C03760/DG6C05824/DG2C06501/DG5C02565/DG5C03864/DG5C03872/DG1C00302/DG5C01036/DG5C03861/DG5C05090/DG2C03663/DG2C05854/DG3C06350/DG1C05149/DG6C00750/DG1C01418/DG3C02596/DG5C01037/DG1C06254/DG1C02382/DG6C05769/DG2C05750/DG5C03447/DG3C05588/DG1C02462/DG3C01239/DG2C02506/DG3C06349/DG7C04425/DG4C02946/DG6C04539/DG4C00340…	-/-/-/-/-/-/-/-/-/-/-/-/-/-/-/-/-/-/-/-/-/-/-/-/-/-/-/-/-/-/-/-/-/-/-/-/-/-/-/-/-/-/-/-/-/-/-/-/-/-/-/-	52	10	DG6C00198/DG3C07270/DG7C03760/DG2C06501/DG5C03872/DG2C03663/DG1C06254/DG3C01239/DG1C05313/DG7C00746	42	DG5C03863/DG4C04963/DG5C06038/DG7C03762/DG1C06167/DG2C02858/DG6C05824/DG5C02565/DG5C03864/DG1C00302/DG5C01036/DG5C03861/DG5C05090/DG2C05854/DG3C06350/DG1C05149/DG6C00750/DG1C01418/DG3C02596/DG5C01037/DG1C02382/DG6C05769/DG2C05750/DG5C03447/DG3C05588/DG1C02462/DG2C02506/DG3C06349/DG7C04425/DG4C02946/DG6C04539/DG4C00340/DG4C00327/DG2C03661/DG3C02975/DG3C06286/DG5C06394/DG6C01772/DG7C00742/DG1C04207…
MF	GO:0035251	UDP-glucosyltransferase activity	22/3045	63/15638	0.0028587	0.0401363	DG7C02150/DG3C07083/DG1C00674/DG3C05944/DG3C04145/DG1C02206/DG6C04662/DG4C06134/DG2C06697/DG3C04147/DG2C04451/novel.14633/DG1C02205/DG5C03653/DG2C03923/DG5C04318/DG7C04891/DG1C02867/DG6C03659/novel.8692/novel.9632/DG3C04059	-/-/-/-/-/-/-/-/-/-/-/-/-/-/-/-/-/-/-/-/-/-	22	7	DG3C07083/DG1C02206/DG2C06697/DG2C03923/DG7C04891/novel.8692/novel.9632	15	DG7C02150/DG1C00674/DG3C05944/DG3C04145/DG6C04662/DG4C06134/DG3C04147/DG2C04451/novel.14633/DG1C02205/DG5C03653/DG5C04318/DG1C02867/DG6C03659/DG3C04059
MF	GO:0016759	cellulose synthase activity	14/3045	34/15638	0.00294931	0.0401363	DG7C02150/DG1C00674/DG3C05944/DG3C04145/DG1C02206/DG6C04662/DG4C06134/DG3C04147/novel.14633/DG1C02205/DG5C04318/DG1C02867/DG6C03659/DG3C04059	-/-/-/-/-/-/-/-/-/-/-/-/-/-	14	1	DG1C02206	13	DG7C02150/DG1C00674/DG3C05944/DG3C04145/DG6C04662/DG4C06134/DG3C04147/novel.14633/DG1C02205/DG5C04318/DG1C02867/DG6C03659/DG3C04059
MF	GO:0016760	cellulose synthase (UDP-forming) activity	14/3045	34/15638	0.00294931	0.0401363	DG7C02150/DG1C00674/DG3C05944/DG3C04145/DG1C02206/DG6C04662/DG4C06134/DG3C04147/novel.14633/DG1C02205/DG5C04318/DG1C02867/DG6C03659/DG3C04059	-/-/-/-/-/-/-/-/-/-/-/-/-/-	14	1	DG1C02206	13	DG7C02150/DG1C00674/DG3C05944/DG3C04145/DG6C04662/DG4C06134/DG3C04147/novel.14633/DG1C02205/DG5C04318/DG1C02867/DG6C03659/DG3C04059
MF	GO:0016758	transferase activity, transferring hexosyl groups	110/3045	444/15638	0.00315291	0.0405049	DG1C06640/DG5C01162/DG7C02150/DG3C07083/DG2C02502/DG1C00674/DG4C06148/DG2C02827/DG4C05598/DG3C05944/DG3C03799/DG3C04375/DG5C03869/DG3C04145/DG1C02206/DG6C05448/DG1C02537/DG3C01216/DG3C04111/DG7C04322/DG6C04662/DG1C00196/DG4C06134/DG1C00923/novel.14690/DG7C01977/DG2C06697/DG5C01439/DG3C01215/DG1C03834/DG5C03687/DG2C05984/DG3C06455/DG5C04426/DG3C04147/DG2C03646/DG3C06770/DG2C04451/novel.14633/DG5C0…	-/-/-/-/-/-/-/-/-/-/-/-/-/-/-/-/-/-/-/-/-/-/-/-/-/-/-/-/-/-/-/-/-/-/-/-/-/-/-/-/-/-/-/-/-/-/-/-/-/-/-/-/-/-/-/-/-/-/-/-/-/-/-/-/-/-/-/-/-/-/-/-/-/-/-/-/-/-/-/-/-/-/-/-/-/-/-/-/-/-/-/-/-/-/-/-/-/-/-/-/-/-/-/-/-/-/-/-/-/-	110	31	DG5C01162/DG3C07083/DG4C06148/DG2C02827/DG1C02206/novel.14690/DG7C01977/DG2C06697/DG5C04426/DG5C04428/DG1C05738/DG2C03923/DG3C06433/DG3C05106/DG7C04891/DG5C01295/DG1C00508/DG1C00281/DG2C03162/novel.8880/DG1C02139/DG1C03344/DG7C02642/DG5C01092/novel.8692/DG6C05492/novel.9632/DG3C07251/DG7C03602/DG4C03810/DG1C06014	79	DG1C06640/DG7C02150/DG2C02502/DG1C00674/DG4C05598/DG3C05944/DG3C03799/DG3C04375/DG5C03869/DG3C04145/DG6C05448/DG1C02537/DG3C01216/DG3C04111/DG7C04322/DG6C04662/DG1C00196/DG4C06134/DG1C00923/DG5C01439/DG3C01215/DG1C03834/DG5C03687/DG2C05984/DG3C06455/DG3C04147/DG2C03646/DG3C06770/DG2C04451/novel.14633/DG3C01104/DG3C07109/DG2C00834/DG3C01066/DG7C03543/DG3C06686/DG7C02815/DG5C03373/DG3C04070/DG4C059…
MF	GO:0008509	anion transmembrane transporter activity	20/3045	56/15638	0.00323521	0.0405049	DG4C04799/DG1C04393/DG2C01345/DG2C02858/DG2C06323/DG5C03112/DG5C06138/DG2C05017/DG2C05202/DG3C03124/DG7C02170/DG5C03441/DG5C06139/DG5C06140/DG5C03447/DG5C01560/DG1C06567/DG2C04123/DG3C06217/DG6C03118	-/-/-/-/-/-/-/-/-/-/-/-/-/-/-/-/-/-/-/-	20	2	DG4C04799/DG5C03441	18	DG1C04393/DG2C01345/DG2C02858/DG2C06323/DG5C03112/DG5C06138/DG2C05017/DG2C05202/DG3C03124/DG7C02170/DG5C06139/DG5C06140/DG5C03447/DG5C01560/DG1C06567/DG2C04123/DG3C06217/DG6C03118
MF	GO:0030170	pyridoxal phosphate binding	25/3045	76/15638	0.00386119	0.0447611	DG6C03895/DG2C04465/DG5C04203/DG2C05427/DG6C01693/DG1C05058/DG1C04186/DG1C05059/DG2C03100/DG7C02419/DG4C04897/DG5C01341/DG6C05886/DG7C01163/DG1C04276/DG2C03301/DG4C04234/DG1C06169/DG6C01343/DG2C05014/DG6C00558/DG3C07309/DG3C01608/DG3C06745/DG1C02614	-/-/-/-/-/-/-/-/-/-/-/-/-/-/-/-/-/-/-/-/-/-/-/-/-	25	8	DG6C03895/DG5C04203/DG2C05427/DG1C04186/DG2C03100/DG4C04897/DG5C01341/DG1C04276	17	DG2C04465/DG6C01693/DG1C05058/DG1C05059/DG7C02419/DG6C05886/DG7C01163/DG2C03301/DG4C04234/DG1C06169/DG6C01343/DG2C05014/DG6C00558/DG3C07309/DG3C01608/DG3C06745/DG1C02614
MF	GO:0070279	vitamin B6 binding	25/3045	76/15638	0.00386119	0.0447611	DG6C03895/DG2C04465/DG5C04203/DG2C05427/DG6C01693/DG1C05058/DG1C04186/DG1C05059/DG2C03100/DG7C02419/DG4C04897/DG5C01341/DG6C05886/DG7C01163/DG1C04276/DG2C03301/DG4C04234/DG1C06169/DG6C01343/DG2C05014/DG6C00558/DG3C07309/DG3C01608/DG3C06745/DG1C02614	-/-/-/-/-/-/-/-/-/-/-/-/-/-/-/-/-/-/-/-/-/-/-/-/-	25	8	DG6C03895/DG5C04203/DG2C05427/DG1C04186/DG2C03100/DG4C04897/DG5C01341/DG1C04276	17	DG2C04465/DG6C01693/DG1C05058/DG1C05059/DG7C02419/DG6C05886/DG7C01163/DG2C03301/DG4C04234/DG1C06169/DG6C01343/DG2C05014/DG6C00558/DG3C07309/DG3C01608/DG3C06745/DG1C02614
MF	GO:0015018	galactosylgalactosylxylosylprotein 3-beta-glucuronosyltransferase activity	6/3045	10/15638	0.00552666	0.0596498	DG1C06640/DG6C05448/DG1C00196/DG5C03687/DG2C05984/DG7C02815	-/-/-/-/-/-	6	0		6	DG1C06640/DG6C05448/DG1C00196/DG5C03687/DG2C05984/DG7C02815
MF	GO:0015020	glucuronosyltransferase activity	6/3045	10/15638	0.00552666	0.0596498	DG1C06640/DG6C05448/DG1C00196/DG5C03687/DG2C05984/DG7C02815	-/-/-/-/-/-	6	0		6	DG1C06640/DG6C05448/DG1C00196/DG5C03687/DG2C05984/DG7C02815
MF	GO:0016835	carbon-oxygen lyase activity	22/3045	67/15638	0.00663269	0.0658801	DG1C04162/DG7C03026/DG2C06154/DG2C05592/DG2C01613/DG3C06168/DG1C00077/DG5C04299/DG5C03384/DG3C04253/DG6C02377/DG5C03383/DG4C05484/DG4C01415/DG1C00461/DG2C01611/DG5C02685/DG5C03385/DG1C01046/DG3C03549/DG7C03650/DG7C00076	-/-/-/-/-/-/-/-/-/-/-/-/-/-/-/-/-/-/-/-/-/-	22	3	DG3C06168/DG2C01611/DG5C03385	19	DG1C04162/DG7C03026/DG2C06154/DG2C05592/DG2C01613/DG1C00077/DG5C04299/DG5C03384/DG3C04253/DG6C02377/DG5C03383/DG4C05484/DG4C01415/DG1C00461/DG5C02685/DG1C01046/DG3C03549/DG7C03650/DG7C00076
MF	GO:0042626	ATPase activity, coupled to transmembrane movement of substances	26/3045	83/15638	0.00673535	0.0658801	DG5C03863/DG5C06038/DG1C06167/DG7C03760/DG6C05824/DG2C06501/DG5C02565/DG5C03864/DG5C03872/DG1C00302/DG5C01036/DG5C03861/DG5C05090/DG2C05854/DG3C06350/DG6C00750/DG3C02596/DG5C01037/DG1C06254/DG2C02506/DG3C06349/DG6C04539/DG1C05313/DG1C04207/DG1C05710/DG5C05725	-/-/-/-/-/-/-/-/-/-/-/-/-/-/-/-/-/-/-/-/-/-/-/-/-/-	26	5	DG7C03760/DG2C06501/DG5C03872/DG1C06254/DG1C05313	21	DG5C03863/DG5C06038/DG1C06167/DG6C05824/DG5C02565/DG5C03864/DG1C00302/DG5C01036/DG5C03861/DG5C05090/DG2C05854/DG3C06350/DG6C00750/DG3C02596/DG5C01037/DG2C02506/DG3C06349/DG6C04539/DG1C04207/DG1C05710/DG5C05725
MF	GO:0043492	ATPase activity, coupled to movement of substances	26/3045	83/15638	0.00673535	0.0658801	DG5C03863/DG5C06038/DG1C06167/DG7C03760/DG6C05824/DG2C06501/DG5C02565/DG5C03864/DG5C03872/DG1C00302/DG5C01036/DG5C03861/DG5C05090/DG2C05854/DG3C06350/DG6C00750/DG3C02596/DG5C01037/DG1C06254/DG2C02506/DG3C06349/DG6C04539/DG1C05313/DG1C04207/DG1C05710/DG5C05725	-/-/-/-/-/-/-/-/-/-/-/-/-/-/-/-/-/-/-/-/-/-/-/-/-/-	26	5	DG7C03760/DG2C06501/DG5C03872/DG1C06254/DG1C05313	21	DG5C03863/DG5C06038/DG1C06167/DG6C05824/DG5C02565/DG5C03864/DG1C00302/DG5C01036/DG5C03861/DG5C05090/DG2C05854/DG3C06350/DG6C00750/DG3C02596/DG5C01037/DG2C02506/DG3C06349/DG6C04539/DG1C04207/DG1C05710/DG5C05725
MF	GO:0009055	electron transfer activity	41/3045	146/15638	0.00732142	0.0683476	DG4C06099/DG3C06894/DG4C01952/DG5C04154/DG2C00892/DG4C01215/DG3C01234/DG4C01953/DG1C03714/DG1C05963/DG2C01032/DG4C06281/DG4C01954/DG7C02531/DG6C03324/DG4C01377/DG6C03239/DG2C03138/DG2C03142/DG7C01041/DG4C06282/DG4C01216/DG4C05389/DG3C00793/DG4C04335/DG6C03554/DG0C00639/DG4C01374/DG7C01410/DG1C03596/DG3C04818/DG7C04255/DG4C01371/DG3C04208/DG3C04210/DG1C05439/DG5C06015/DG7C05028/DG7C04381/DG1C03340…	-/-/-/-/-/-/-/-/-/-/-/-/-/-/-/-/-/-/-/-/-/-/-/-/-/-/-/-/-/-/-/-/-/-/-/-/-/-/-/-/-	41	11	DG4C06099/DG6C03324/DG4C01377/DG6C03239/DG4C05389/DG4C01374/DG7C01410/DG3C04818/DG4C01371/DG5C06015/DG2C06216	30	DG3C06894/DG4C01952/DG5C04154/DG2C00892/DG4C01215/DG3C01234/DG4C01953/DG1C03714/DG1C05963/DG2C01032/DG4C06281/DG4C01954/DG7C02531/DG2C03138/DG2C03142/DG7C01041/DG4C06282/DG4C01216/DG3C00793/DG4C04335/DG6C03554/DG0C00639/DG1C03596/DG7C04255/DG3C04208/DG3C04210/DG1C05439/DG7C05028/DG7C04381/DG1C03340
MF	GO:0015075	ion transmembrane transporter activity	70/3045	274/15638	0.00781301	0.0683476	DG6C04154/DG4C04799/DG2C05402/DG1C04393/DG7C04506/DG7C03762/DG2C01345/DG7C04392/DG5C04502/DG5C03452/DG2C02858/DG1C00818/DG4C01945/DG2C00691/DG3C06638/DG2C06323/DG4C06157/DG2C00535/DG5C03112/DG3C06614/DG3C06641/DG5C06138/DG3C06516/DG6C01319/DG1C04113/DG2C01233/DG2C05017/DG2C05202/DG3C03124/DG2C03648/DG4C04498/DG7C02170/DG1C04510/DG2C00532/DG5C03441/DG3C06515/DG5C06139/DG3C04091/DG6C04523/DG7C00184…	-/-/-/-/-/-/-/-/-/-/-/-/-/-/-/-/-/-/-/-/-/-/-/-/-/-/-/-/-/-/-/-/-/-/-/-/-/-/-/-/-/-/-/-/-/-/-/-/-/-/-/-/-/-/-/-/-/-/-/-/-/-/-/-/-/-/-/-/-/-	70	18	DG6C04154/DG4C04799/DG2C05402/DG4C01945/DG2C00691/DG3C06638/DG3C06516/DG4C04498/DG1C04510/DG5C03441/DG3C06515/DG6C04523/DG7C02437/DG2C00607/DG1C05412/DG7C03718/DG7C00746/DG2C05827	52	DG1C04393/DG7C04506/DG7C03762/DG2C01345/DG7C04392/DG5C04502/DG5C03452/DG2C02858/DG1C00818/DG2C06323/DG4C06157/DG2C00535/DG5C03112/DG3C06614/DG3C06641/DG5C06138/DG6C01319/DG1C04113/DG2C01233/DG2C05017/DG2C05202/DG3C03124/DG2C03648/DG7C02170/DG2C00532/DG5C06139/DG3C04091/DG7C00184/DG5C06140/DG5C02916/DG5C03447/DG6C02389/DG3C05588/DG5C01560/DG3C06349/DG1C00698/DG1C06567/DG7C04425/DG2C04123/DG7C02594…
MF	GO:0015399	primary active transmembrane transporter activity	27/3045	88/15638	0.00790168	0.0683476	DG5C03863/DG3C07270/DG5C06038/DG1C06167/DG7C03760/DG6C05824/DG2C06501/DG5C02565/DG5C03864/DG5C03872/DG1C00302/DG5C01036/DG5C03861/DG5C05090/DG2C05854/DG3C06350/DG6C00750/DG3C02596/DG5C01037/DG1C06254/DG2C02506/DG3C06349/DG6C04539/DG1C05313/DG1C04207/DG1C05710/DG5C05725	-/-/-/-/-/-/-/-/-/-/-/-/-/-/-/-/-/-/-/-/-/-/-/-/-/-/-	27	6	DG3C07270/DG7C03760/DG2C06501/DG5C03872/DG1C06254/DG1C05313	21	DG5C03863/DG5C06038/DG1C06167/DG6C05824/DG5C02565/DG5C03864/DG1C00302/DG5C01036/DG5C03861/DG5C05090/DG2C05854/DG3C06350/DG6C00750/DG3C02596/DG5C01037/DG2C02506/DG3C06349/DG6C04539/DG1C04207/DG1C05710/DG5C05725
MF	GO:0015405	P-P-bond-hydrolysis-driven transmembrane transporter activity	27/3045	88/15638	0.00790168	0.0683476	DG5C03863/DG3C07270/DG5C06038/DG1C06167/DG7C03760/DG6C05824/DG2C06501/DG5C02565/DG5C03864/DG5C03872/DG1C00302/DG5C01036/DG5C03861/DG5C05090/DG2C05854/DG3C06350/DG6C00750/DG3C02596/DG5C01037/DG1C06254/DG2C02506/DG3C06349/DG6C04539/DG1C05313/DG1C04207/DG1C05710/DG5C05725	-/-/-/-/-/-/-/-/-/-/-/-/-/-/-/-/-/-/-/-/-/-/-/-/-/-/-	27	6	DG3C07270/DG7C03760/DG2C06501/DG5C03872/DG1C06254/DG1C05313	21	DG5C03863/DG5C06038/DG1C06167/DG6C05824/DG5C02565/DG5C03864/DG1C00302/DG5C01036/DG5C03861/DG5C05090/DG2C05854/DG3C06350/DG6C00750/DG3C02596/DG5C01037/DG2C02506/DG3C06349/DG6C04539/DG1C04207/DG1C05710/DG5C05725
MF	GO:0000287	magnesium ion binding	24/3045	76/15638	0.00807943	0.0683476	DG2C06063/DG2C06064/DG2C06057/DG2C06062/DG3C02444/DG6C01384/DG7C03026/DG1C07053/DG2C06154/DG2C01613/DG3C06168/DG1C00077/DG2C05372/DG5C02237/DG6C05672/DG6C02377/DG3C03618/DG2C01611/DG1C01046/DG7C03393/DG3C03549/DG2C04597/DG6C04134/DG5C02656	-/-/-/-/-/-/-/-/-/-/-/-/-/-/-/-/-/-/-/-/-/-/-/-	24	13	DG2C06063/DG2C06064/DG2C06057/DG2C06062/DG3C02444/DG1C07053/DG3C06168/DG2C05372/DG5C02237/DG2C01611/DG2C04597/DG6C04134/DG5C02656	11	DG6C01384/DG7C03026/DG2C06154/DG2C01613/DG1C00077/DG6C05672/DG6C02377/DG3C03618/DG1C01046/DG7C03393/DG3C03549
MF	GO:0016829	lyase activity	43/3045	157/15638	0.00977295	0.0804982	DG2C05427/DG5C05662/DG3C03188/DG2C05691/DG1C04162/DG7C03026/DG5C04033/DG2C06154/DG2C05592/DG3C00465/DG2C01613/DG3C03903/DG3C06168/DG1C00077/DG7C04853/DG4C03856/DG5C04299/DG4C06133/DG5C03384/DG0C00391/DG7C01163/DG1C04276/DG3C03402/DG3C04253/DG6C02377/DG4C04234/DG5C03383/DG4C05484/DG2C05600/DG4C01415/DG1C00461/DG2C01611/DG5C02685/DG1C05342/DG5C03385/DG1C01046/DG3C03549/DG6C00558/DG5C02656/DG3C01608…	-/-/-/-/-/-/-/-/-/-/-/-/-/-/-/-/-/-/-/-/-/-/-/-/-/-/-/-/-/-/-/-/-/-/-/-/-/-/-/-/-/-/-	43	9	DG2C05427/DG5C05662/DG3C03903/DG3C06168/DG4C06133/DG1C04276/DG2C01611/DG5C03385/DG5C02656	34	DG3C03188/DG2C05691/DG1C04162/DG7C03026/DG5C04033/DG2C06154/DG2C05592/DG3C00465/DG2C01613/DG1C00077/DG7C04853/DG4C03856/DG5C04299/DG5C03384/DG0C00391/DG7C01163/DG3C03402/DG3C04253/DG6C02377/DG4C04234/DG5C03383/DG4C05484/DG2C05600/DG4C01415/DG1C00461/DG5C02685/DG1C05342/DG1C01046/DG3C03549/DG6C00558/DG3C01608/DG7C03650/DG7C00076/DG1C05830
MF	GO:0005216	ion channel activity	20/3045	62/15638	0.0115734	0.0905621	DG2C01345/DG7C04392/DG5C03452/DG4C01945/DG2C00691/DG3C06638/DG2C00535/DG3C06614/DG3C06641/DG6C01319/DG1C04510/DG2C00532/DG3C04091/DG7C00184/DG5C02916/DG1C06567/DG5C02918/DG3C04095/DG1C00904/DG4C04884	-/-/-/-/-/-/-/-/-/-/-/-/-/-/-/-/-/-/-/-	20	4	DG4C01945/DG2C00691/DG3C06638/DG1C04510	16	DG2C01345/DG7C04392/DG5C03452/DG2C00535/DG3C06614/DG3C06641/DG6C01319/DG2C00532/DG3C04091/DG7C00184/DG5C02916/DG1C06567/DG5C02918/DG3C04095/DG1C00904/DG4C04884
MF	GO:0022838	substrate-specific channel activity	20/3045	62/15638	0.0115734	0.0905621	DG2C01345/DG7C04392/DG5C03452/DG4C01945/DG2C00691/DG3C06638/DG2C00535/DG3C06614/DG3C06641/DG6C01319/DG1C04510/DG2C00532/DG3C04091/DG7C00184/DG5C02916/DG1C06567/DG5C02918/DG3C04095/DG1C00904/DG4C04884	-/-/-/-/-/-/-/-/-/-/-/-/-/-/-/-/-/-/-/-	20	4	DG4C01945/DG2C00691/DG3C06638/DG1C04510	16	DG2C01345/DG7C04392/DG5C03452/DG2C00535/DG3C06614/DG3C06641/DG6C01319/DG2C00532/DG3C04091/DG7C00184/DG5C02916/DG1C06567/DG5C02918/DG3C04095/DG1C00904/DG4C04884
MF	GO:0008146	sulfotransferase activity	12/3045	32/15638	0.0135093	0.0971234	DG3C05473/DG0C00496/DG3C01040/DG6C05895/DG2C04205/DG7C00739/DG5C00973/DG6C00845/DG5C00716/DG1C01650/DG3C01312/novel.14235	-/-/-/-/-/-/-/-/-/-/-/-	12	2	DG6C05895/DG1C01650	10	DG3C05473/DG0C00496/DG3C01040/DG2C04205/DG7C00739/DG5C00973/DG6C00845/DG5C00716/DG3C01312/novel.14235
MF	GO:0016782	transferase activity, transferring sulfur-containing groups	12/3045	32/15638	0.0135093	0.0971234	DG3C05473/DG0C00496/DG3C01040/DG6C05895/DG2C04205/DG7C00739/DG5C00973/DG6C00845/DG5C00716/DG1C01650/DG3C01312/novel.14235	-/-/-/-/-/-/-/-/-/-/-/-	12	2	DG6C05895/DG1C01650	10	DG3C05473/DG0C00496/DG3C01040/DG2C04205/DG7C00739/DG5C00973/DG6C00845/DG5C00716/DG3C01312/novel.14235
MF	GO:0015267	channel activity	20/3045	63/15638	0.0139259	0.0971234	DG2C01345/DG7C04392/DG5C03452/DG4C01945/DG2C00691/DG3C06638/DG2C00535/DG3C06614/DG3C06641/DG6C01319/DG1C04510/DG2C00532/DG3C04091/DG7C00184/DG5C02916/DG1C06567/DG5C02918/DG3C04095/DG1C00904/DG4C04884	-/-/-/-/-/-/-/-/-/-/-/-/-/-/-/-/-/-/-/-	20	4	DG4C01945/DG2C00691/DG3C06638/DG1C04510	16	DG2C01345/DG7C04392/DG5C03452/DG2C00535/DG3C06614/DG3C06641/DG6C01319/DG2C00532/DG3C04091/DG7C00184/DG5C02916/DG1C06567/DG5C02918/DG3C04095/DG1C00904/DG4C04884
MF	GO:0022803	passive transmembrane transporter activity	20/3045	63/15638	0.0139259	0.0971234	DG2C01345/DG7C04392/DG5C03452/DG4C01945/DG2C00691/DG3C06638/DG2C00535/DG3C06614/DG3C06641/DG6C01319/DG1C04510/DG2C00532/DG3C04091/DG7C00184/DG5C02916/DG1C06567/DG5C02918/DG3C04095/DG1C00904/DG4C04884	-/-/-/-/-/-/-/-/-/-/-/-/-/-/-/-/-/-/-/-	20	4	DG4C01945/DG2C00691/DG3C06638/DG1C04510	16	DG2C01345/DG7C04392/DG5C03452/DG2C00535/DG3C06614/DG3C06641/DG6C01319/DG2C00532/DG3C04091/DG7C00184/DG5C02916/DG1C06567/DG5C02918/DG3C04095/DG1C00904/DG4C04884
MF	GO:0004888	transmembrane signaling receptor activity	10/3045	25/15638	0.0143602	0.0971234	DG7C04392/DG2C00535/DG3C06614/DG1C05085/DG2C00532/DG3C04091/DG7C00184/DG5C02916/DG5C02918/DG3C04095	-/-/-/-/-/-/-/-/-/-	10	0		10	DG7C04392/DG2C00535/DG3C06614/DG1C05085/DG2C00532/DG3C04091/DG7C00184/DG5C02916/DG5C02918/DG3C04095
MF	GO:0038023	signaling receptor activity	13/3045	36/15638	0.014584	0.0971234	DG7C04392/DG2C00535/DG3C06614/DG1C05085/DG2C01118/DG2C00532/DG3C04091/DG7C00184/DG5C02916/DG5C05817/DG6C04882/DG5C02918/DG3C04095	-/-/-/-/-/-/-/-/-/-/-/-/-	13	0		13	DG7C04392/DG2C00535/DG3C06614/DG1C05085/DG2C01118/DG2C00532/DG3C04091/DG7C00184/DG5C02916/DG5C05817/DG6C04882/DG5C02918/DG3C04095
MF	GO:0060089	molecular transducer activity	13/3045	36/15638	0.014584	0.0971234	DG7C04392/DG2C00535/DG3C06614/DG1C05085/DG2C01118/DG2C00532/DG3C04091/DG7C00184/DG5C02916/DG5C05817/DG6C04882/DG5C02918/DG3C04095	-/-/-/-/-/-/-/-/-/-/-/-/-	13	0		13	DG7C04392/DG2C00535/DG3C06614/DG1C05085/DG2C01118/DG2C00532/DG3C04091/DG7C00184/DG5C02916/DG5C05817/DG6C04882/DG5C02918/DG3C04095
MF	GO:0005509	calcium ion binding	53/3045	207/15638	0.0178844	0.116621	DG3C04607/DG2C03868/DG2C01709/DG4C01112/DG1C02086/DG1C05489/DG3C03971/DG7C00640/DG3C01052/DG4C05372/DG3C04716/DG0C00183/DG5C03276/DG5C06313/DG7C04353/DG1C02773/DG2C06693/DG3C07299/DG0C00450/DG3C06454/DG3C04319/DG1C05258/DG5C06176/DG5C00316/DG5C05563/DG3C02508/DG2C00875/DG4C06045/DG3C03970/DG2C02769/DG5C04139/DG7C00806/DG6C04386/DG7C02859/DG6C00642/DG1C01561/DG0C01301/DG5C02881/DG6C02037/DG7C00129…	-/-/-/-/-/-/-/-/-/-/-/-/-/-/-/-/-/-/-/-/-/-/-/-/-/-/-/-/-/-/-/-/-/-/-/-/-/-/-/-/-/-/-/-/-/-/-/-/-/-/-/-/-	53	9	DG3C04607/DG2C03868/DG1C05489/DG2C06693/DG0C00450/DG3C04319/DG7C00129/DG0C00449/DG3C03010	44	DG2C01709/DG4C01112/DG1C02086/DG3C03971/DG7C00640/DG3C01052/DG4C05372/DG3C04716/DG0C00183/DG5C03276/DG5C06313/DG7C04353/DG1C02773/DG3C07299/DG3C06454/DG1C05258/DG5C06176/DG5C00316/DG5C05563/DG3C02508/DG2C00875/DG4C06045/DG3C03970/DG2C02769/DG5C04139/DG7C00806/DG6C04386/DG7C02859/DG6C00642/DG1C01561/DG0C01301/DG5C02881/DG6C02037/DG7C03464/DG4C05720/DG1C05597/DG1C04715/DG5C05969/DG2C00940/DG0C00276…
MF	GO:0015318	inorganic molecular entity transmembrane transporter activity	62/3045	249/15638	0.0200709	0.128208	DG6C04154/DG4C04799/DG1C04393/DG7C04506/DG7C03762/DG2C01345/DG7C04392/DG5C03452/DG1C00818/DG4C01945/DG2C00691/DG3C06638/DG2C06323/DG2C00535/DG5C03112/DG3C06614/DG3C06641/DG5C06138/DG3C06516/DG6C01319/DG1C04113/DG2C01233/DG2C05017/DG2C05202/DG3C03124/DG2C03648/DG7C02170/DG1C04510/DG2C00532/DG5C03441/DG3C06515/DG5C06139/DG3C04091/DG6C04523/DG7C00184/DG5C06140/DG7C02437/DG5C02916/DG2C00607/DG6C02389…	-/-/-/-/-/-/-/-/-/-/-/-/-/-/-/-/-/-/-/-/-/-/-/-/-/-/-/-/-/-/-/-/-/-/-/-/-/-/-/-/-/-/-/-/-/-/-/-/-/-/-/-/-/-/-/-/-/-/-/-/-/-	62	16	DG6C04154/DG4C04799/DG4C01945/DG2C00691/DG3C06638/DG3C06516/DG1C04510/DG5C03441/DG3C06515/DG6C04523/DG7C02437/DG2C00607/DG3C01239/DG7C03718/DG7C00746/DG2C05827	46	DG1C04393/DG7C04506/DG7C03762/DG2C01345/DG7C04392/DG5C03452/DG1C00818/DG2C06323/DG2C00535/DG5C03112/DG3C06614/DG3C06641/DG5C06138/DG6C01319/DG1C04113/DG2C01233/DG2C05017/DG2C05202/DG3C03124/DG2C03648/DG7C02170/DG2C00532/DG5C06139/DG3C04091/DG7C00184/DG5C06140/DG5C02916/DG6C02389/DG3C05588/DG5C01560/DG1C00698/DG1C06567/DG7C04425/DG2C04123/DG7C02594/DG5C02918/DG4C00327/DG4C03348/DG6C01772/DG2C03858…
MF	GO:0016747	transferase activity, transferring acyl groups other than amino-acyl groups	63/3045	255/15638	0.0225157	0.140948	DG1C06082/DG1C05842/DG4C02129/DG1C06077/DG2C05292/DG4C00024/DG1C04195/DG4C04200/DG7C00654/DG6C04876/DG6C05195/DG7C03594/DG0C00848/DG6C04871/DG6C05738/DG5C06608/DG6C03302/DG2C01405/DG6C04872/DG6C03745/DG4C03924/DG5C01186/DG2C02841/DG6C03301/DG1C05519/DG6C04874/DG6C00261/DG6C04873/DG7C00430/DG3C00468/DG7C03116/DG5C01147/DG3C07159/DG5C01148/DG2C01475/DG3C06290/DG3C06314/DG2C06951/novel.3033/DG4C0471…	-/-/-/-/-/-/-/-/-/-/-/-/-/-/-/-/-/-/-/-/-/-/-/-/-/-/-/-/-/-/-/-/-/-/-/-/-/-/-/-/-/-/-/-/-/-/-/-/-/-/-/-/-/-/-/-/-/-/-/-/-/-/-	63	11	DG4C04200/DG0C00848/DG3C06290/DG4C04716/DG4C04198/DG4C04201/DG6C03621/DG1C06468/DG2C03187/DG6C03326/DG5C05522	52	DG1C06082/DG1C05842/DG4C02129/DG1C06077/DG2C05292/DG4C00024/DG1C04195/DG7C00654/DG6C04876/DG6C05195/DG7C03594/DG6C04871/DG6C05738/DG5C06608/DG6C03302/DG2C01405/DG6C04872/DG6C03745/DG4C03924/DG5C01186/DG2C02841/DG6C03301/DG1C05519/DG6C04874/DG6C00261/DG6C04873/DG7C00430/DG3C00468/DG7C03116/DG5C01147/DG3C07159/DG5C01148/DG2C01475/DG3C06314/DG2C06951/novel.3033/DG1C00157/DG3C07153/DG0C00451/DG3C0717…
MF	GO:0046527	glucosyltransferase activity	26/3045	92/15638	0.0263081	0.145964	DG7C02150/DG3C07083/DG1C00674/DG3C05944/DG3C04145/DG1C02206/DG6C04662/DG4C06134/DG2C06697/DG3C04147/DG2C04451/novel.14633/DG3C01104/DG1C02205/DG5C03653/DG2C03923/DG5C04318/DG7C04891/DG1C02867/DG6C03659/novel.8692/novel.9632/DG1C06013/DG2C05468/DG1C06014/DG3C04059	-/-/-/-/-/-/-/-/-/-/-/-/-/-/-/-/-/-/-/-/-/-/-/-/-/-	26	8	DG3C07083/DG1C02206/DG2C06697/DG2C03923/DG7C04891/novel.8692/novel.9632/DG1C06014	18	DG7C02150/DG1C00674/DG3C05944/DG3C04145/DG6C04662/DG4C06134/DG3C04147/DG2C04451/novel.14633/DG3C01104/DG1C02205/DG5C03653/DG5C04318/DG1C02867/DG6C03659/DG1C06013/DG2C05468/DG3C04059
MF	GO:0008081	phosphoric diester hydrolase activity	11/3045	31/15638	0.0271489	0.145964	DG7C00553/DG3C01792/DG1C01675/DG1C01669/DG1C04062/DG3C02878/DG1C01707/DG2C03841/DG3C05562/DG1C00478/DG3C05287	-/-/-/-/-/-/-/-/-/-/-	11	6	DG3C01792/DG1C01675/DG1C01669/DG1C04062/DG1C01707/DG3C05562	5	DG7C00553/DG3C02878/DG2C03841/DG1C00478/DG3C05287
MF	GO:0008514	organic anion transmembrane transporter activity	11/3045	31/15638	0.0271489	0.145964	DG4C04799/DG1C04393/DG2C02858/DG5C03112/DG5C06138/DG7C02170/DG5C06139/DG5C06140/DG5C03447/DG5C01560/DG2C04123	-/-/-/-/-/-/-/-/-/-/-	11	1	DG4C04799	10	DG1C04393/DG2C02858/DG5C03112/DG5C06138/DG7C02170/DG5C06139/DG5C06140/DG5C03447/DG5C01560/DG2C04123
MF	GO:0016887	ATPase activity	49/3045	194/15638	0.0279183	0.145964	DG5C03863/DG4C03238/DG5C03139/DG5C06038/DG7C01015/DG7C03788/DG6C01869/DG1C06167/DG3C02942/DG7C03760/DG7C00673/DG6C05824/DG2C05923/DG2C06501/DG5C02565/DG2C03884/DG5C03864/DG6C05559/DG5C03872/DG1C00302/DG5C02142/DG5C01036/DG5C04520/DG5C03861/DG5C05090/DG2C02287/DG2C05854/DG5C03136/DG3C06350/DG2C05920/DG6C00750/DG3C02596/DG5C01037/DG1C06254/novel.12664/DG3C05754/DG5C03013/DG2C01507/DG2C02506/DG7C015…	-/-/-/-/-/-/-/-/-/-/-/-/-/-/-/-/-/-/-/-/-/-/-/-/-/-/-/-/-/-/-/-/-/-/-/-/-/-/-/-/-/-/-/-/-/-/-/-/-	49	11	DG7C03760/DG2C06501/DG2C03884/DG5C03872/DG5C03136/DG1C06254/DG3C05754/DG5C03013/DG2C01507/DG1C05313/DG2C00277	38	DG5C03863/DG4C03238/DG5C03139/DG5C06038/DG7C01015/DG7C03788/DG6C01869/DG1C06167/DG3C02942/DG7C00673/DG6C05824/DG2C05923/DG5C02565/DG5C03864/DG6C05559/DG1C00302/DG5C02142/DG5C01036/DG5C04520/DG5C03861/DG5C05090/DG2C02287/DG2C05854/DG3C06350/DG2C05920/DG6C00750/DG3C02596/DG5C01037/novel.12664/DG2C02506/DG7C01548/DG3C06349/DG7C03640/DG6C04539/DG5C03201/DG1C04207/DG1C05710/DG5C05725
MF	GO:0015238	drug transmembrane transporter activity	18/3045	59/15638	0.0284203	0.145964	DG6C00198/DG4C04963/DG2C02858/DG2C03663/DG1C05149/DG1C01418/DG1C02382/DG6C05769/DG2C05750/DG5C03447/DG1C02462/DG4C02946/DG4C00340/DG2C03661/DG3C02975/DG3C06286/DG5C06394/DG7C00742	-/-/-/-/-/-/-/-/-/-/-/-/-/-/-/-/-/-	18	2	DG6C00198/DG2C03663	16	DG4C04963/DG2C02858/DG1C05149/DG1C01418/DG1C02382/DG6C05769/DG2C05750/DG5C03447/DG1C02462/DG4C02946/DG4C00340/DG2C03661/DG3C02975/DG3C06286/DG5C06394/DG7C00742
MF	GO:0004871	signal transducer activity	15/3045	47/15638	0.0293008	0.145964	DG7C04392/DG2C00535/DG3C06614/DG3C05957/DG1C05085/DG3C02069/DG2C01118/DG2C00532/DG3C04091/DG7C00184/DG5C02916/DG5C05817/DG6C04882/DG5C02918/DG3C04095	-/-/-/-/-/-/-/-/-/-/-/-/-/-/-	15	0		15	DG7C04392/DG2C00535/DG3C06614/DG3C05957/DG1C05085/DG3C02069/DG2C01118/DG2C00532/DG3C04091/DG7C00184/DG5C02916/DG5C05817/DG6C04882/DG5C02918/DG3C04095
MF	GO:0008483	transaminase activity	5/3045	10/15638	0.0293855	0.145964	DG2C04465/DG6C01693/DG7C02419/DG4C04897/DG1C06169	-/-/-/-/-	5	1	DG4C04897	4	DG2C04465/DG6C01693/DG7C02419/DG1C06169
MF	GO:0016769	transferase activity, transferring nitrogenous groups	5/3045	10/15638	0.0293855	0.145964	DG2C04465/DG6C01693/DG7C02419/DG4C04897/DG1C06169	-/-/-/-/-	5	1	DG4C04897	4	DG2C04465/DG6C01693/DG7C02419/DG1C06169
MF	GO:0004970	ionotropic glutamate receptor activity	9/3045	24/15638	0.0307783	0.145964	DG7C04392/DG2C00535/DG3C06614/DG2C00532/DG3C04091/DG7C00184/DG5C02916/DG5C02918/DG3C04095	-/-/-/-/-/-/-/-/-	9	0		9	DG7C04392/DG2C00535/DG3C06614/DG2C00532/DG3C04091/DG7C00184/DG5C02916/DG5C02918/DG3C04095
MF	GO:0005230	extracellular ligand-gated ion channel activity	9/3045	24/15638	0.0307783	0.145964	DG7C04392/DG2C00535/DG3C06614/DG2C00532/DG3C04091/DG7C00184/DG5C02916/DG5C02918/DG3C04095	-/-/-/-/-/-/-/-/-	9	0		9	DG7C04392/DG2C00535/DG3C06614/DG2C00532/DG3C04091/DG7C00184/DG5C02916/DG5C02918/DG3C04095
MF	GO:0008066	glutamate receptor activity	9/3045	24/15638	0.0307783	0.145964	DG7C04392/DG2C00535/DG3C06614/DG2C00532/DG3C04091/DG7C00184/DG5C02916/DG5C02918/DG3C04095	-/-/-/-/-/-/-/-/-	9	0		9	DG7C04392/DG2C00535/DG3C06614/DG2C00532/DG3C04091/DG7C00184/DG5C02916/DG5C02918/DG3C04095
MF	GO:0015276	ligand-gated ion channel activity	9/3045	24/15638	0.0307783	0.145964	DG7C04392/DG2C00535/DG3C06614/DG2C00532/DG3C04091/DG7C00184/DG5C02916/DG5C02918/DG3C04095	-/-/-/-/-/-/-/-/-	9	0		9	DG7C04392/DG2C00535/DG3C06614/DG2C00532/DG3C04091/DG7C00184/DG5C02916/DG5C02918/DG3C04095
MF	GO:0022824	transmitter-gated ion channel activity	9/3045	24/15638	0.0307783	0.145964	DG7C04392/DG2C00535/DG3C06614/DG2C00532/DG3C04091/DG7C00184/DG5C02916/DG5C02918/DG3C04095	-/-/-/-/-/-/-/-/-	9	0		9	DG7C04392/DG2C00535/DG3C06614/DG2C00532/DG3C04091/DG7C00184/DG5C02916/DG5C02918/DG3C04095
MF	GO:0022834	ligand-gated channel activity	9/3045	24/15638	0.0307783	0.145964	DG7C04392/DG2C00535/DG3C06614/DG2C00532/DG3C04091/DG7C00184/DG5C02916/DG5C02918/DG3C04095	-/-/-/-/-/-/-/-/-	9	0		9	DG7C04392/DG2C00535/DG3C06614/DG2C00532/DG3C04091/DG7C00184/DG5C02916/DG5C02918/DG3C04095
MF	GO:0022835	transmitter-gated channel activity	9/3045	24/15638	0.0307783	0.145964	DG7C04392/DG2C00535/DG3C06614/DG2C00532/DG3C04091/DG7C00184/DG5C02916/DG5C02918/DG3C04095	-/-/-/-/-/-/-/-/-	9	0		9	DG7C04392/DG2C00535/DG3C06614/DG2C00532/DG3C04091/DG7C00184/DG5C02916/DG5C02918/DG3C04095
MF	GO:0030594	neurotransmitter receptor activity	9/3045	24/15638	0.0307783	0.145964	DG7C04392/DG2C00535/DG3C06614/DG2C00532/DG3C04091/DG7C00184/DG5C02916/DG5C02918/DG3C04095	-/-/-/-/-/-/-/-/-	9	0		9	DG7C04392/DG2C00535/DG3C06614/DG2C00532/DG3C04091/DG7C00184/DG5C02916/DG5C02918/DG3C04095
MF	GO:0008092	cytoskeletal protein binding	28/3045	102/15638	0.0313912	0.146648	DG5C00917/DG4C04932/DG3C00737/DG5C02132/DG2C05499/DG6C05676/DG2C04811/DG6C03217/DG5C04351/DG5C00916/DG5C02563/DG6C01313/DG2C05258/DG4C04504/DG3C03008/DG2C03044/DG6C01622/DG2C01147/DG6C05517/DG3C05604/DG4C05265/DG4C00558/DG7C00706/DG1C06370/DG4C01319/DG6C01237/DG3C06172/DG1C01291	-/-/-/-/-/-/-/-/-/-/-/-/-/-/-/-/-/-/-/-/-/-/-/-/-/-/-/-	28	3	DG2C05499/DG6C05676/DG6C01622	25	DG5C00917/DG4C04932/DG3C00737/DG5C02132/DG2C04811/DG6C03217/DG5C04351/DG5C00916/DG5C02563/DG6C01313/DG2C05258/DG4C04504/DG3C03008/DG2C03044/DG2C01147/DG6C05517/DG3C05604/DG4C05265/DG4C00558/DG7C00706/DG1C06370/DG4C01319/DG6C01237/DG3C06172/DG1C01291
MF	GO:0016836	hydro-lyase activity	12/3045	36/15638	0.0350804	0.160712	DG1C04162/DG3C06168/DG5C04299/DG5C03384/DG3C04253/DG5C03383/DG4C05484/DG4C01415/DG1C00461/DG5C02685/DG5C03385/DG7C00076	-/-/-/-/-/-/-/-/-/-/-/-	12	2	DG3C06168/DG5C03385	10	DG1C04162/DG5C04299/DG5C03384/DG3C04253/DG5C03383/DG4C05484/DG4C01415/DG1C00461/DG5C02685/DG7C00076
MF	GO:0050661	NADP binding	14/3045	44/15638	0.0354285	0.160712	DG5C05347/DG0C00073/DG1C05650/DG1C06194/DG2C02047/DG1C03600/DG4C02594/DG1C01880/DG3C01170/DG2C06054/DG7C02097/DG2C04881/DG6C04854/DG7C00362	-/-/-/-/-/-/-/-/-/-/-/-/-/-	14	5	DG0C00073/DG2C06054/DG7C02097/DG2C04881/DG6C04854	9	DG5C05347/DG1C05650/DG1C06194/DG2C02047/DG1C03600/DG4C02594/DG1C01880/DG3C01170/DG7C00362
MF	GO:0004252	serine-type endopeptidase activity	24/3045	86/15638	0.0366849	0.164034	DG2C00615/DG2C00630/DG5C02316/DG2C03208/DG5C02821/DG4C01778/DG6C03049/DG5C04850/DG2C03209/DG4C02046/DG3C05199/DG3C05236/DG7C01754/DG5C02256/DG5C03929/DG3C00887/DG6C03078/DG4C02660/DG1C05140/DG4C05370/DG2C00628/DG3C06459/DG1C05060/DG6C04269	-/-/-/-/-/-/-/-/-/-/-/-/-/-/-/-/-/-/-/-/-/-/-/-	24	4	DG5C02316/DG6C03049/DG5C04850/DG1C05060	20	DG2C00615/DG2C00630/DG2C03208/DG5C02821/DG4C01778/DG2C03209/DG4C02046/DG3C05199/DG3C05236/DG7C01754/DG5C02256/DG5C03929/DG3C00887/DG6C03078/DG4C02660/DG1C05140/DG4C05370/DG2C00628/DG3C06459/DG6C04269
MF	GO:0015103	inorganic anion transmembrane transporter activity	9/3045	25/15638	0.0400135	0.176397	DG2C01345/DG2C06323/DG2C05017/DG2C05202/DG3C03124/DG5C03441/DG1C06567/DG3C06217/DG6C03118	-/-/-/-/-/-/-/-/-	9	1	DG5C03441	8	DG2C01345/DG2C06323/DG2C05017/DG2C05202/DG3C03124/DG1C06567/DG3C06217/DG6C03118
MF	GO:0022836	gated channel activity	11/3045	33/15638	0.0426651	0.182934	DG2C01345/DG7C04392/DG2C00535/DG3C06614/DG2C00532/DG3C04091/DG7C00184/DG5C02916/DG1C06567/DG5C02918/DG3C04095	-/-/-/-/-/-/-/-/-/-/-	11	0		11	DG2C01345/DG7C04392/DG2C00535/DG3C06614/DG2C00532/DG3C04091/DG7C00184/DG5C02916/DG1C06567/DG5C02918/DG3C04095
MF	GO:0022839	ion gated channel activity	11/3045	33/15638	0.0426651	0.182934	DG2C01345/DG7C04392/DG2C00535/DG3C06614/DG2C00532/DG3C04091/DG7C00184/DG5C02916/DG1C06567/DG5C02918/DG3C04095	-/-/-/-/-/-/-/-/-/-/-	11	0		11	DG2C01345/DG7C04392/DG2C00535/DG3C06614/DG2C00532/DG3C04091/DG7C00184/DG5C02916/DG1C06567/DG5C02918/DG3C04095
MF	GO:0015116	sulfate transmembrane transporter activity	5/3045	11/15638	0.0454003	0.186977	DG2C06323/DG2C05017/DG2C05202/DG3C03124/DG3C06217	-/-/-/-/-	5	0		5	DG2C06323/DG2C05017/DG2C05202/DG3C03124/DG3C06217
MF	GO:0016638	oxidoreductase activity, acting on the CH-NH2 group of donors	5/3045	11/15638	0.0454003	0.186977	DG5C03746/DG0C00647/novel.53/DG1C00526/DG0C00425	-/-/-/-/-	5	1	DG5C03746	4	DG0C00647/novel.53/DG1C00526/DG0C00425
MF	GO:1901682	sulfur compound transmembrane transporter activity	5/3045	11/15638	0.0454003	0.186977	DG2C06323/DG2C05017/DG2C05202/DG3C03124/DG3C06217	-/-/-/-/-	5	0		5	DG2C06323/DG2C05017/DG2C05202/DG3C03124/DG3C06217
MF	GO:0016746	transferase activity, transferring acyl groups	72/3045	307/15638	0.0463005	0.188208	DG1C06082/DG1C05842/DG4C02129/DG1C06077/DG2C05292/DG4C00024/DG1C04195/DG4C04200/DG7C00654/DG3C03948/DG6C04876/DG3C00234/DG6C05195/DG7C03594/DG0C00848/DG6C04871/DG6C05738/DG5C06608/DG2C06812/DG5C02399/DG6C03302/DG2C01405/DG6C04872/DG6C03745/DG4C03924/DG5C01186/DG2C02841/DG7C00676/DG6C03301/DG1C05519/DG5C02367/DG6C04874/DG6C00261/DG6C04873/DG7C00430/DG3C00468/DG7C03116/DG5C01147/DG3C07159/DG5C01148…	-/-/-/-/-/-/-/-/-/-/-/-/-/-/-/-/-/-/-/-/-/-/-/-/-/-/-/-/-/-/-/-/-/-/-/-/-/-/-/-/-/-/-/-/-/-/-/-/-/-/-/-/-/-/-/-/-/-/-/-/-/-/-/-/-/-/-/-/-/-/-/-	72	14	DG4C04200/DG3C03948/DG0C00848/DG5C02399/DG3C06290/DG4C04716/DG3C02489/DG4C04198/DG4C04201/DG6C03621/DG1C06468/DG2C03187/DG6C03326/DG5C05522	58	DG1C06082/DG1C05842/DG4C02129/DG1C06077/DG2C05292/DG4C00024/DG1C04195/DG7C00654/DG6C04876/DG3C00234/DG6C05195/DG7C03594/DG6C04871/DG6C05738/DG5C06608/DG2C06812/DG6C03302/DG2C01405/DG6C04872/DG6C03745/DG4C03924/DG5C01186/DG2C02841/DG7C00676/DG6C03301/DG1C05519/DG5C02367/DG6C04874/DG6C00261/DG6C04873/DG7C00430/DG3C00468/DG7C03116/DG5C01147/DG3C07159/DG5C01148/DG2C01475/DG3C06314/DG5C01230/DG2C06951…
MF	GO:0003872	6-phosphofructokinase activity	6/3045	15/15638	0.0543975	0.215524	DG6C00996/DG3C06667/DG7C04151/DG6C04544/DG5C01317/DG1C05810	-/-/-/-/-/-	6	5	DG6C00996/DG3C06667/DG7C04151/DG6C04544/DG5C01317	1	DG1C05810
MF	GO:0016861	intramolecular oxidoreductase activity, interconverting aldoses and ketoses	6/3045	15/15638	0.0543975	0.215524	DG5C05064/DG6C05659/DG4C02177/DG5C00027/DG7C00567/DG1C03159	-/-/-/-/-/-	6	3	DG5C05064/DG6C05659/DG5C00027	3	DG4C02177/DG7C00567/DG1C03159
MF	GO:0016616	oxidoreductase activity, acting on the CH-OH group of donors, NAD or NADP as acceptor	23/3045	85/15638	0.0552428	0.216137	DG5C01300/DG1C06695/DG7C01254/DG4C03805/DG4C03081/DG1C05650/DG4C04265/DG5C03380/DG7C03006/DG6C04572/DG6C04886/DG5C02532/DG0C00757/DG5C03377/DG4C01415/DG5C02685/DG3C01170/DG1C06648/DG5C04365/DG7C01335/DG1C00153/DG1C03803/DG6C00347	-/-/-/-/-/-/-/-/-/-/-/-/-/-/-/-/-/-/-/-/-/-/-	23	5	DG5C01300/DG1C06695/DG7C03006/DG7C01335/DG1C03803	18	DG7C01254/DG4C03805/DG4C03081/DG1C05650/DG4C04265/DG5C03380/DG6C04572/DG6C04886/DG5C02532/DG0C00757/DG5C03377/DG4C01415/DG5C02685/DG3C01170/DG1C06648/DG5C04365/DG1C00153/DG6C00347
MF	GO:0015297	antiporter activity	24/3045	90/15638	0.0592707	0.229034	DG6C00198/DG4C04963/DG7C03762/DG2C02858/DG2C03663/DG1C05149/DG1C01418/DG1C02382/DG6C05769/DG2C05750/DG5C03447/DG3C05588/DG1C02462/DG7C04425/DG4C02946/DG4C00340/DG4C00327/DG2C03661/DG3C02975/DG3C06286/DG5C06394/DG7C00746/DG6C01772/DG7C00742	-/-/-/-/-/-/-/-/-/-/-/-/-/-/-/-/-/-/-/-/-/-/-/-	24	3	DG6C00198/DG2C03663/DG7C00746	21	DG4C04963/DG7C03762/DG2C02858/DG1C05149/DG1C01418/DG1C02382/DG6C05769/DG2C05750/DG5C03447/DG3C05588/DG1C02462/DG7C04425/DG4C02946/DG4C00340/DG4C00327/DG2C03661/DG3C02975/DG3C06286/DG5C06394/DG6C01772/DG7C00742
MF	GO:0004497	monooxygenase activity	13/3045	43/15638	0.0610722	0.233117	DG7C02959/DG7C01024/DG2C06463/DG1C06194/DG2C02047/DG1C03600/DG4C02594/DG1C01880/DG2C06054/DG7C02097/DG2C04881/DG6C04854/DG7C00362	-/-/-/-/-/-/-/-/-/-/-/-/-	13	6	DG7C01024/DG2C06463/DG2C06054/DG7C02097/DG2C04881/DG6C04854	7	DG7C02959/DG1C06194/DG2C02047/DG1C03600/DG4C02594/DG1C01880/DG7C00362
MF	GO:0016811	hydrolase activity, acting on carbon-nitrogen (but not peptide) bonds, in linear amides	5/3045	12/15638	0.0656707	0.24765	novel.4280/DG2C01754/DG2C02620/DG5C04146/DG3C02987	-/-/-/-/-	5	2	novel.4280/DG2C01754	3	DG2C02620/DG5C04146/DG3C02987
MF	GO:0005507	copper ion binding	15/3045	52/15638	0.0671981	0.250393	DG3C04948/DG5C04590/DG5C05069/DG2C01671/novel.53/DG6C05744/DG5C00340/DG1C00526/DG3C04953/DG0C00425/DG3C03705/DG3C02798/DG7C03706/DG2C05774/DG1C03541	-/-/-/-/-/-/-/-/-/-/-/-/-/-/-	15	0		15	DG3C04948/DG5C04590/DG5C05069/DG2C01671/novel.53/DG6C05744/DG5C00340/DG1C00526/DG3C04953/DG0C00425/DG3C03705/DG3C02798/DG7C03706/DG2C05774/DG1C03541
MF	GO:0042578	phosphoric ester hydrolase activity	27/3045	105/15638	0.070598	0.259967	DG7C00553/DG3C01792/DG1C01675/DG1C01669/DG1C04062/DG4C05809/DG3C02878/DG5C02303/DG4C03251/DG1C01707/DG2C03841/DG3C05562/DG3C02744/DG4C04555/DG4C00967/DG5C04063/DG1C00478/DG2C06864/DG3C05287/DG4C00965/DG5C03356/DG1C03602/DG3C06295/DG5C05281/DG1C04781/DG6C05843/DG5C02535	-/-/-/-/-/-/-/-/-/-/-/-/-/-/-/-/-/-/-/-/-/-/-/-/-/-/-	27	14	DG3C01792/DG1C01675/DG1C01669/DG1C04062/DG5C02303/DG1C01707/DG3C05562/DG4C04555/DG4C00967/DG5C04063/DG2C06864/DG5C05281/DG1C04781/DG5C02535	13	DG7C00553/DG4C05809/DG3C02878/DG4C03251/DG2C03841/DG3C02744/DG1C00478/DG3C05287/DG4C00965/DG5C03356/DG1C03602/DG3C06295/DG6C05843
MF	GO:0008236	serine-type peptidase activity	42/3045	174/15638	0.0738614	0.263647	DG2C00615/DG2C00630/DG5C00843/DG5C02316/DG2C03208/DG5C02821/DG4C01778/DG6C03049/DG2C04000/DG6C00608/DG1C03842/DG1C04992/DG5C04698/DG5C04850/DG2C03209/DG4C02046/DG4C04101/DG3C05199/DG3C05236/DG7C01754/DG5C02256/DG6C03208/DG4C04113/DG5C03929/DG5C02469/DG3C00887/DG6C03078/DG1C02596/DG4C02660/DG6C02796/DG1C05140/DG5C04058/DG4C05370/DG7C01412/DG1C04739/DG2C00628/DG1C02935/DG3C06459/DG1C01047/DG1C05060…	-/-/-/-/-/-/-/-/-/-/-/-/-/-/-/-/-/-/-/-/-/-/-/-/-/-/-/-/-/-/-/-/-/-/-/-/-/-/-/-/-/-	42	7	DG5C02316/DG6C03049/DG5C04850/DG1C02935/DG1C01047/DG1C05060/DG4C04361	35	DG2C00615/DG2C00630/DG5C00843/DG2C03208/DG5C02821/DG4C01778/DG2C04000/DG6C00608/DG1C03842/DG1C04992/DG5C04698/DG2C03209/DG4C02046/DG4C04101/DG3C05199/DG3C05236/DG7C01754/DG5C02256/DG6C03208/DG4C04113/DG5C03929/DG5C02469/DG3C00887/DG6C03078/DG1C02596/DG4C02660/DG6C02796/DG1C05140/DG5C04058/DG4C05370/DG7C01412/DG1C04739/DG2C00628/DG3C06459/DG6C04269
MF	GO:0017171	serine hydrolase activity	42/3045	174/15638	0.0738614	0.263647	DG2C00615/DG2C00630/DG5C00843/DG5C02316/DG2C03208/DG5C02821/DG4C01778/DG6C03049/DG2C04000/DG6C00608/DG1C03842/DG1C04992/DG5C04698/DG5C04850/DG2C03209/DG4C02046/DG4C04101/DG3C05199/DG3C05236/DG7C01754/DG5C02256/DG6C03208/DG4C04113/DG5C03929/DG5C02469/DG3C00887/DG6C03078/DG1C02596/DG4C02660/DG6C02796/DG1C05140/DG5C04058/DG4C05370/DG7C01412/DG1C04739/DG2C00628/DG1C02935/DG3C06459/DG1C01047/DG1C05060…	-/-/-/-/-/-/-/-/-/-/-/-/-/-/-/-/-/-/-/-/-/-/-/-/-/-/-/-/-/-/-/-/-/-/-/-/-/-/-/-/-/-	42	7	DG5C02316/DG6C03049/DG5C04850/DG1C02935/DG1C01047/DG1C05060/DG4C04361	35	DG2C00615/DG2C00630/DG5C00843/DG2C03208/DG5C02821/DG4C01778/DG2C04000/DG6C00608/DG1C03842/DG1C04992/DG5C04698/DG2C03209/DG4C02046/DG4C04101/DG3C05199/DG3C05236/DG7C01754/DG5C02256/DG6C03208/DG4C04113/DG5C03929/DG5C02469/DG3C00887/DG6C03078/DG1C02596/DG4C02660/DG6C02796/DG1C05140/DG5C04058/DG4C05370/DG7C01412/DG1C04739/DG2C00628/DG3C06459/DG6C04269
MF	GO:0042623	ATPase activity, coupled	28/3045	110/15638	0.0741243	0.263647	DG5C03863/DG5C06038/DG1C06167/DG7C03760/DG6C05824/DG2C06501/DG5C02565/DG2C03884/DG5C03864/DG5C03872/DG1C00302/DG5C01036/DG5C03861/DG5C05090/DG2C05854/DG3C06350/DG6C00750/DG3C02596/DG5C01037/DG1C06254/DG5C03013/DG2C02506/DG3C06349/DG6C04539/DG1C05313/DG1C04207/DG1C05710/DG5C05725	-/-/-/-/-/-/-/-/-/-/-/-/-/-/-/-/-/-/-/-/-/-/-/-/-/-/-/-	28	7	DG7C03760/DG2C06501/DG2C03884/DG5C03872/DG1C06254/DG5C03013/DG1C05313	21	DG5C03863/DG5C06038/DG1C06167/DG6C05824/DG5C02565/DG5C03864/DG1C00302/DG5C01036/DG5C03861/DG5C05090/DG2C05854/DG3C06350/DG6C00750/DG3C02596/DG5C01037/DG2C02506/DG3C06349/DG6C04539/DG1C04207/DG1C05710/DG5C05725
MF	GO:0015291	secondary active transmembrane transporter activity	25/3045	97/15638	0.0777671	0.266235	DG6C00198/DG4C04963/DG7C03762/DG2C02858/DG2C03663/DG1C05149/DG1C01418/DG1C02382/DG6C05769/DG2C05750/DG5C03447/DG3C05588/DG1C02462/DG3C01239/DG7C04425/DG4C02946/DG4C00340/DG4C00327/DG2C03661/DG3C02975/DG3C06286/DG5C06394/DG7C00746/DG6C01772/DG7C00742	-/-/-/-/-/-/-/-/-/-/-/-/-/-/-/-/-/-/-/-/-/-/-/-/-	25	4	DG6C00198/DG2C03663/DG3C01239/DG7C00746	21	DG4C04963/DG7C03762/DG2C02858/DG1C05149/DG1C01418/DG1C02382/DG6C05769/DG2C05750/DG5C03447/DG3C05588/DG1C02462/DG7C04425/DG4C02946/DG4C00340/DG4C00327/DG2C03661/DG3C02975/DG3C06286/DG5C06394/DG6C01772/DG7C00742
MF	GO:0005342	organic acid transmembrane transporter activity	9/3045	28/15638	0.0782545	0.266235	DG4C04799/DG1C04393/DG5C03112/DG5C06138/DG7C02170/DG5C06139/DG5C06140/DG5C01560/DG2C04123	-/-/-/-/-/-/-/-/-	9	1	DG4C04799	8	DG1C04393/DG5C03112/DG5C06138/DG7C02170/DG5C06139/DG5C06140/DG5C01560/DG2C04123
MF	GO:0015171	amino acid transmembrane transporter activity	9/3045	28/15638	0.0782545	0.266235	DG4C04799/DG1C04393/DG5C03112/DG5C06138/DG7C02170/DG5C06139/DG5C06140/DG5C01560/DG2C04123	-/-/-/-/-/-/-/-/-	9	1	DG4C04799	8	DG1C04393/DG5C03112/DG5C06138/DG7C02170/DG5C06139/DG5C06140/DG5C01560/DG2C04123
MF	GO:0046943	carboxylic acid transmembrane transporter activity	9/3045	28/15638	0.0782545	0.266235	DG4C04799/DG1C04393/DG5C03112/DG5C06138/DG7C02170/DG5C06139/DG5C06140/DG5C01560/DG2C04123	-/-/-/-/-/-/-/-/-	9	1	DG4C04799	8	DG1C04393/DG5C03112/DG5C06138/DG7C02170/DG5C06139/DG5C06140/DG5C01560/DG2C04123
MF	GO:0051082	unfolded protein binding	12/3045	41/15638	0.086796	0.291397	DG6C00301/DG3C04174/DG1C00141/DG1C02773/DG7C04967/DG6C04858/DG5C05563/DG6C01307/DG2C00875/DG4C06045/DG2C05310/DG3C03010	-/-/-/-/-/-/-/-/-/-/-/-	12	4	DG6C00301/DG3C04174/DG1C00141/DG3C03010	8	DG1C02773/DG7C04967/DG6C04858/DG5C05563/DG6C01307/DG2C00875/DG4C06045/DG2C05310
MF	GO:0016614	oxidoreductase activity, acting on CH-OH group of donors	35/3045	144/15638	0.0884653	0.291397	DG5C01300/DG1C06695/DG7C01254/DG4C03805/DG4C03081/DG4C04542/DG1C05650/DG4C04265/DG3C01234/DG5C03380/DG5C04971/DG7C03006/DG6C04572/DG6C04886/DG1C05963/DG5C02532/DG7C00674/DG0C00757/DG5C03377/DG5C06801/DG4C01415/DG5C02685/DG7C05168/DG3C01170/DG4C05389/DG1C06648/DG5C04365/DG7C01335/DG1C00153/DG7C03821/DG2C03099/DG1C03803/DG1C00274/DG6C00347/DG1C00918	-/-/-/-/-/-/-/-/-/-/-/-/-/-/-/-/-/-/-/-/-/-/-/-/-/-/-/-/-/-/-/-/-/-/-	35	7	DG5C01300/DG1C06695/DG4C04542/DG7C03006/DG4C05389/DG7C01335/DG1C03803	28	DG7C01254/DG4C03805/DG4C03081/DG1C05650/DG4C04265/DG3C01234/DG5C03380/DG5C04971/DG6C04572/DG6C04886/DG1C05963/DG5C02532/DG7C00674/DG0C00757/DG5C03377/DG5C06801/DG4C01415/DG5C02685/DG7C05168/DG3C01170/DG1C06648/DG5C04365/DG1C00153/DG7C03821/DG2C03099/DG1C00274/DG6C00347/DG1C00918
MF	GO:0016157	sucrose synthase activity	5/3045	13/15638	0.0901609	0.291397	DG3C07083/DG2C04451/DG2C03923/DG7C04891/novel.9632	-/-/-/-/-	5	4	DG3C07083/DG2C03923/DG7C04891/novel.9632	1	DG2C04451
MF	GO:0051536	iron-sulfur cluster binding	17/3045	63/15638	0.0919983	0.291397	DG4C06099/DG2C00811/DG5C03746/DG7C02959/DG3C01234/DG5C03561/DG2C06463/DG1C05963/novel.9352/DG7C00634/DG6C01207/DG1C06995/DG4C05389/DG7C04255/DG5C03389/DG2C03187/DG1C02656	-/-/-/-/-/-/-/-/-/-/-/-/-/-/-/-/-	17	11	DG4C06099/DG2C00811/DG5C03746/DG5C03561/DG2C06463/novel.9352/DG6C01207/DG1C06995/DG4C05389/DG5C03389/DG2C03187	6	DG7C02959/DG3C01234/DG1C05963/DG7C00634/DG7C04255/DG1C02656
MF	GO:0051540	metal cluster binding	17/3045	63/15638	0.0919983	0.291397	DG4C06099/DG2C00811/DG5C03746/DG7C02959/DG3C01234/DG5C03561/DG2C06463/DG1C05963/novel.9352/DG7C00634/DG6C01207/DG1C06995/DG4C05389/DG7C04255/DG5C03389/DG2C03187/DG1C02656	-/-/-/-/-/-/-/-/-/-/-/-/-/-/-/-/-	17	11	DG4C06099/DG2C00811/DG5C03746/DG5C03561/DG2C06463/novel.9352/DG6C01207/DG1C06995/DG4C05389/DG5C03389/DG2C03187	6	DG7C02959/DG3C01234/DG1C05963/DG7C00634/DG7C04255/DG1C02656
MF	GO:0004499	N,N-dimethylaniline monooxygenase activity	10/3045	33/15638	0.0924172	0.291397	DG1C06194/DG2C02047/DG1C03600/DG4C02594/DG1C01880/DG2C06054/DG7C02097/DG2C04881/DG6C04854/DG7C00362	-/-/-/-/-/-/-/-/-/-	10	4	DG2C06054/DG7C02097/DG2C04881/DG6C04854	6	DG1C06194/DG2C02047/DG1C03600/DG4C02594/DG1C01880/DG7C00362
MF	GO:0003774	motor activity	19/3045	72/15638	0.093827	0.291397	DG3C00737/DG5C02132/DG2C04811/DG6C03217/DG5C02563/DG6C01313/DG4C04504/DG1C02150/DG4C03895/DG3C03008/DG3C06764/DG2C03044/DG6C05517/DG3C05604/DG7C00706/DG1C06370/DG4C01319/DG6C01237/DG3C06172	-/-/-/-/-/-/-/-/-/-/-/-/-/-/-/-/-/-/-	19	0		19	DG3C00737/DG5C02132/DG2C04811/DG6C03217/DG5C02563/DG6C01313/DG4C04504/DG1C02150/DG4C03895/DG3C03008/DG3C06764/DG2C03044/DG6C05517/DG3C05604/DG7C00706/DG1C06370/DG4C01319/DG6C01237/DG3C06172
MF	GO:0015631	tubulin binding	19/3045	72/15638	0.093827	0.291397	DG3C00737/DG5C02132/DG2C04811/DG6C03217/DG5C04351/DG5C02563/DG6C01313/DG2C05258/DG4C04504/DG3C03008/DG2C03044/DG2C01147/DG6C05517/DG3C05604/DG7C00706/DG1C06370/DG4C01319/DG6C01237/DG3C06172	-/-/-/-/-/-/-/-/-/-/-/-/-/-/-/-/-/-/-	19	0		19	DG3C00737/DG5C02132/DG2C04811/DG6C03217/DG5C04351/DG5C02563/DG6C01313/DG2C05258/DG4C04504/DG3C03008/DG2C03044/DG2C01147/DG6C05517/DG3C05604/DG7C00706/DG1C06370/DG4C01319/DG6C01237/DG3C06172
MF	GO:0008443	phosphofructokinase activity	6/3045	17/15638	0.0951252	0.291397	DG6C00996/DG3C06667/DG7C04151/DG6C04544/DG5C01317/DG1C05810	-/-/-/-/-/-	6	5	DG6C00996/DG3C06667/DG7C04151/DG6C04544/DG5C01317	1	DG1C05810
MF	GO:0019200	carbohydrate kinase activity	6/3045	17/15638	0.0951252	0.291397	DG6C00996/DG3C06667/DG7C04151/DG6C04544/DG5C01317/DG1C05810	-/-/-/-/-/-	6	5	DG6C00996/DG3C06667/DG7C04151/DG6C04544/DG5C01317	1	DG1C05810
MF	GO:0008375	acetylglucosaminyltransferase activity	13/3045	46/15638	0.096822	0.291397	DG3C01216/DG7C04322/DG5C01439/DG7C03543/DG1C05738/DG1C03344/DG6C04945/DG1C06068/DG6C05492/DG6C04689/DG4C00450/DG5C03858/DG2C02395	-/-/-/-/-/-/-/-/-/-/-/-/-	13	3	DG1C05738/DG1C03344/DG6C05492	10	DG3C01216/DG7C04322/DG5C01439/DG7C03543/DG6C04945/DG1C06068/DG6C04689/DG4C00450/DG5C03858/DG2C02395
MF	GO:0051287	NAD binding	13/3045	46/15638	0.096822	0.291397	DG5C01300/DG4C03771/DG7C01254/DG4C03805/DG4C03081/DG4C04265/DG6C04572/DG0C00757/DG1C06648/DG5C04365/DG1C00153/DG2C06724/DG6C00347	-/-/-/-/-/-/-/-/-/-/-/-/-	13	2	DG5C01300/DG4C03771	11	DG7C01254/DG4C03805/DG4C03081/DG4C04265/DG6C04572/DG0C00757/DG1C06648/DG5C04365/DG1C00153/DG2C06724/DG6C00347
MF	GO:0016462	pyrophosphatase activity	86/3045	389/15638	0.10419	0.307005	DG6C01384/DG5C03863/novel.11340/DG4C03238/DG3C07270/DG5C03139/DG5C06038/DG7C01015/DG7C03788/DG6C01869/DG1C06167/DG3C02942/DG3C00737/DG5C02132/DG6C03153/DG7C03760/DG7C00673/DG6C05824/DG2C05923/DG2C06501/DG5C02565/DG2C03884/DG5C03864/DG2C04811/DG3C05957/DG6C03217/DG6C05559/DG5C03872/DG1C00302/DG6C02307/DG5C02142/DG5C01036/DG6C05672/DG5C04520/DG5C03861/DG5C02563/DG5C05090/DG6C01313/DG2C02287/DG3C020…	-/-/-/-/-/-/-/-/-/-/-/-/-/-/-/-/-/-/-/-/-/-/-/-/-/-/-/-/-/-/-/-/-/-/-/-/-/-/-/-/-/-/-/-/-/-/-/-/-/-/-/-/-/-/-/-/-/-/-/-/-/-/-/-/-/-/-/-/-/-/-/-/-/-/-/-/-/-/-/-/-/-/-/-/-/-	86	17	novel.11340/DG3C07270/DG6C03153/DG7C03760/DG2C06501/DG2C03884/DG5C03872/DG5C03136/novel.80/DG1C06254/novel.3222/DG3C05754/DG5C03013/DG2C01507/DG1C05313/DG2C00277/novel.11860	69	DG6C01384/DG5C03863/DG4C03238/DG5C03139/DG5C06038/DG7C01015/DG7C03788/DG6C01869/DG1C06167/DG3C02942/DG3C00737/DG5C02132/DG7C00673/DG6C05824/DG2C05923/DG5C02565/DG5C03864/DG2C04811/DG3C05957/DG6C03217/DG6C05559/DG1C00302/DG6C02307/DG5C02142/DG5C01036/DG6C05672/DG5C04520/DG5C03861/DG5C02563/DG5C05090/DG6C01313/DG2C02287/DG3C02069/DG2C05854/DG3C06350/DG4C05481/DG4C05197/DG4C04504/DG6C00230/DG1C02150…
MF	GO:0004842	ubiquitin-protein transferase activity	21/3045	82/15638	0.104951	0.307005	DG5C05273/DG1C00443/DG3C00350/DG4C01058/DG2C05476/DG3C06708/DG3C03796/DG3C06655/DG7C01441/DG2C01286/DG6C01713/DG1C05322/DG1C03937/DG3C01576/DG2C00098/DG3C06155/DG2C05361/DG3C01611/DG6C05598/DG1C05621/DG1C03870	-/-/-/-/-/-/-/-/-/-/-/-/-/-/-/-/-/-/-/-/-	21	9	DG1C00443/DG7C01441/DG1C05322/DG1C03937/DG3C01576/DG2C00098/DG3C06155/DG6C05598/DG1C05621	12	DG5C05273/DG3C00350/DG4C01058/DG2C05476/DG3C06708/DG3C03796/DG3C06655/DG2C01286/DG6C01713/DG2C05361/DG3C01611/DG1C03870
MF	GO:0019787	ubiquitin-like protein transferase activity	21/3045	82/15638	0.104951	0.307005	DG5C05273/DG1C00443/DG3C00350/DG4C01058/DG2C05476/DG3C06708/DG3C03796/DG3C06655/DG7C01441/DG2C01286/DG6C01713/DG1C05322/DG1C03937/DG3C01576/DG2C00098/DG3C06155/DG2C05361/DG3C01611/DG6C05598/DG1C05621/DG1C03870	-/-/-/-/-/-/-/-/-/-/-/-/-/-/-/-/-/-/-/-/-	21	9	DG1C00443/DG7C01441/DG1C05322/DG1C03937/DG3C01576/DG2C00098/DG3C06155/DG6C05598/DG1C05621	12	DG5C05273/DG3C00350/DG4C01058/DG2C05476/DG3C06708/DG3C03796/DG3C06655/DG2C01286/DG6C01713/DG2C05361/DG3C01611/DG1C03870
MF	GO:0003777	microtubule motor activity	16/3045	60/15638	0.108828	0.314399	DG3C00737/DG5C02132/DG2C04811/DG6C03217/DG5C02563/DG6C01313/DG4C04504/DG3C03008/DG2C03044/DG6C05517/DG3C05604/DG7C00706/DG1C06370/DG4C01319/DG6C01237/DG3C06172	-/-/-/-/-/-/-/-/-/-/-/-/-/-/-/-	16	0		16	DG3C00737/DG5C02132/DG2C04811/DG6C03217/DG5C02563/DG6C01313/DG4C04504/DG3C03008/DG2C03044/DG6C05517/DG3C05604/DG7C00706/DG1C06370/DG4C01319/DG6C01237/DG3C06172
MF	GO:0008017	microtubule binding	18/3045	69/15638	0.110165	0.314399	DG3C00737/DG5C02132/DG2C04811/DG6C03217/DG5C02563/DG6C01313/DG2C05258/DG4C04504/DG3C03008/DG2C03044/DG2C01147/DG6C05517/DG3C05604/DG7C00706/DG1C06370/DG4C01319/DG6C01237/DG3C06172	-/-/-/-/-/-/-/-/-/-/-/-/-/-/-/-/-/-	18	0		18	DG3C00737/DG5C02132/DG2C04811/DG6C03217/DG5C02563/DG6C01313/DG2C05258/DG4C04504/DG3C03008/DG2C03044/DG2C01147/DG6C05517/DG3C05604/DG7C00706/DG1C06370/DG4C01319/DG6C01237/DG3C06172
MF	GO:0016817	hydrolase activity, acting on acid anhydrides	88/3045	400/15638	0.110492	0.314399	DG6C01384/DG5C03863/novel.11340/DG4C03238/DG3C07270/DG5C03139/DG5C06038/DG7C01015/DG7C03788/DG6C01869/DG1C06167/DG4C03916/DG3C02942/DG3C00737/DG5C02132/DG6C03153/DG7C03760/DG7C00673/DG6C05824/DG2C05923/DG2C06501/DG5C02565/DG2C03884/DG3C07303/DG5C03864/DG2C04811/DG3C05957/DG6C03217/DG6C05559/DG5C03872/DG1C00302/DG6C02307/DG5C02142/DG5C01036/DG6C05672/DG5C04520/DG5C03861/DG5C02563/DG5C05090/DG6C013…	-/-/-/-/-/-/-/-/-/-/-/-/-/-/-/-/-/-/-/-/-/-/-/-/-/-/-/-/-/-/-/-/-/-/-/-/-/-/-/-/-/-/-/-/-/-/-/-/-/-/-/-/-/-/-/-/-/-/-/-/-/-/-/-/-/-/-/-/-/-/-/-/-/-/-/-/-/-/-/-/-/-/-/-/-/-/-/-	88	19	novel.11340/DG3C07270/DG4C03916/DG6C03153/DG7C03760/DG2C06501/DG2C03884/DG3C07303/DG5C03872/DG5C03136/novel.80/DG1C06254/novel.3222/DG3C05754/DG5C03013/DG2C01507/DG1C05313/DG2C00277/novel.11860	69	DG6C01384/DG5C03863/DG4C03238/DG5C03139/DG5C06038/DG7C01015/DG7C03788/DG6C01869/DG1C06167/DG3C02942/DG3C00737/DG5C02132/DG7C00673/DG6C05824/DG2C05923/DG5C02565/DG5C03864/DG2C04811/DG3C05957/DG6C03217/DG6C05559/DG1C00302/DG6C02307/DG5C02142/DG5C01036/DG6C05672/DG5C04520/DG5C03861/DG5C02563/DG5C05090/DG6C01313/DG2C02287/DG3C02069/DG2C05854/DG3C06350/DG4C05481/DG4C05197/DG4C04504/DG6C00230/DG1C02150…
MF	GO:0003779	actin binding	9/3045	30/15638	0.112965	0.315697	DG5C00917/DG4C04932/DG2C05499/DG6C05676/DG5C00916/DG6C01622/DG4C05265/DG4C00558/DG1C01291	-/-/-/-/-/-/-/-/-	9	3	DG2C05499/DG6C05676/DG6C01622	6	DG5C00917/DG4C04932/DG5C00916/DG4C05265/DG4C00558/DG1C01291
MF	GO:0016838	carbon-oxygen lyase activity, acting on phosphates	9/3045	30/15638	0.112965	0.315697	DG7C03026/DG2C06154/DG2C05592/DG2C01613/DG1C00077/DG6C02377/DG2C01611/DG1C01046/DG3C03549	-/-/-/-/-/-/-/-/-	9	1	DG2C01611	8	DG7C03026/DG2C06154/DG2C05592/DG2C01613/DG1C00077/DG6C02377/DG1C01046/DG3C03549
MF	GO:0016818	hydrolase activity, acting on acid anhydrides, in phosphorus-containing anhydrides	87/3045	397/15638	0.119721	0.331615	DG6C01384/DG5C03863/novel.11340/DG4C03238/DG3C07270/DG5C03139/DG5C06038/DG7C01015/DG7C03788/DG6C01869/DG1C06167/DG3C02942/DG3C00737/DG5C02132/DG6C03153/DG7C03760/DG7C00673/DG6C05824/DG2C05923/DG2C06501/DG5C02565/DG2C03884/DG3C07303/DG5C03864/DG2C04811/DG3C05957/DG6C03217/DG6C05559/DG5C03872/DG1C00302/DG6C02307/DG5C02142/DG5C01036/DG6C05672/DG5C04520/DG5C03861/DG5C02563/DG5C05090/DG6C01313/DG2C022…	-/-/-/-/-/-/-/-/-/-/-/-/-/-/-/-/-/-/-/-/-/-/-/-/-/-/-/-/-/-/-/-/-/-/-/-/-/-/-/-/-/-/-/-/-/-/-/-/-/-/-/-/-/-/-/-/-/-/-/-/-/-/-/-/-/-/-/-/-/-/-/-/-/-/-/-/-/-/-/-/-/-/-/-/-/-/-	87	18	novel.11340/DG3C07270/DG6C03153/DG7C03760/DG2C06501/DG2C03884/DG3C07303/DG5C03872/DG5C03136/novel.80/DG1C06254/novel.3222/DG3C05754/DG5C03013/DG2C01507/DG1C05313/DG2C00277/novel.11860	69	DG6C01384/DG5C03863/DG4C03238/DG5C03139/DG5C06038/DG7C01015/DG7C03788/DG6C01869/DG1C06167/DG3C02942/DG3C00737/DG5C02132/DG7C00673/DG6C05824/DG2C05923/DG5C02565/DG5C03864/DG2C04811/DG3C05957/DG6C03217/DG6C05559/DG1C00302/DG6C02307/DG5C02142/DG5C01036/DG6C05672/DG5C04520/DG5C03861/DG5C02563/DG5C05090/DG6C01313/DG2C02287/DG3C02069/DG2C05854/DG3C06350/DG4C05481/DG4C05197/DG4C04504/DG6C00230/DG1C02150…
MF	GO:0017111	nucleoside-triphosphatase activity	83/3045	378/15638	0.121878	0.33463	DG5C03863/novel.11340/DG4C03238/DG5C03139/DG5C06038/DG7C01015/DG7C03788/DG6C01869/DG1C06167/DG3C02942/DG3C00737/DG5C02132/DG6C03153/DG7C03760/DG7C00673/DG6C05824/DG2C05923/DG2C06501/DG5C02565/DG2C03884/DG5C03864/DG2C04811/DG3C05957/DG6C03217/DG6C05559/DG5C03872/DG1C00302/DG6C02307/DG5C02142/DG5C01036/DG5C04520/DG5C03861/DG5C02563/DG5C05090/DG6C01313/DG2C02287/DG3C02069/DG2C05854/DG5C03136/DG3C063…	-/-/-/-/-/-/-/-/-/-/-/-/-/-/-/-/-/-/-/-/-/-/-/-/-/-/-/-/-/-/-/-/-/-/-/-/-/-/-/-/-/-/-/-/-/-/-/-/-/-/-/-/-/-/-/-/-/-/-/-/-/-/-/-/-/-/-/-/-/-/-/-/-/-/-/-/-/-/-/-/-/-/-	83	16	novel.11340/DG6C03153/DG7C03760/DG2C06501/DG2C03884/DG5C03872/DG5C03136/novel.80/DG1C06254/novel.3222/DG3C05754/DG5C03013/DG2C01507/DG1C05313/DG2C00277/novel.11860	67	DG5C03863/DG4C03238/DG5C03139/DG5C06038/DG7C01015/DG7C03788/DG6C01869/DG1C06167/DG3C02942/DG3C00737/DG5C02132/DG7C00673/DG6C05824/DG2C05923/DG5C02565/DG5C03864/DG2C04811/DG3C05957/DG6C03217/DG6C05559/DG1C00302/DG6C02307/DG5C02142/DG5C01036/DG5C04520/DG5C03861/DG5C02563/DG5C05090/DG6C01313/DG2C02287/DG3C02069/DG2C05854/DG3C06350/DG4C05481/DG4C05197/DG4C04504/DG6C00230/DG1C02150/DG4C03895/DG3C03008…
MF	GO:0016831	carboxy-lyase activity	13/3045	48/15638	0.126508	0.344321	DG2C05427/DG3C03188/DG3C00465/DG7C04853/DG0C00391/DG7C01163/DG1C04276/DG4C04234/DG2C05600/DG6C00558/DG5C02656/DG3C01608/DG1C05830	-/-/-/-/-/-/-/-/-/-/-/-/-	13	3	DG2C05427/DG1C04276/DG5C02656	10	DG3C03188/DG3C00465/DG7C04853/DG0C00391/DG7C01163/DG4C04234/DG2C05600/DG6C00558/DG3C01608/DG1C05830
MF	GO:0003993	acid phosphatase activity	9/3045	31/15638	0.133042	0.355916	DG4C05809/DG5C02303/DG4C04555/DG4C00967/DG2C06864/DG4C00965/DG5C03356/DG1C03602/DG1C04781	-/-/-/-/-/-/-/-/-	9	5	DG5C02303/DG4C04555/DG4C00967/DG2C06864/DG1C04781	4	DG4C05809/DG4C00965/DG5C03356/DG1C03602
MF	GO:0016651	oxidoreductase activity, acting on NAD(P)H	9/3045	31/15638	0.133042	0.355916	DG4C01351/DG7C01195/DG5C04526/DG2C03442/DG5C02573/DG3C04818/DG3C04531/DG6C05535/DG6C01557	-/-/-/-/-/-/-/-/-	9	2	DG4C01351/DG3C04818	7	DG7C01195/DG5C04526/DG2C03442/DG5C02573/DG3C04531/DG6C05535/DG6C01557
MF	GO:0016830	carbon-carbon lyase activity	16/3045	62/15638	0.136318	0.36159	DG2C05427/DG5C05662/DG3C03188/DG2C05691/DG3C00465/DG7C04853/DG4C06133/DG0C00391/DG7C01163/DG1C04276/DG4C04234/DG2C05600/DG6C00558/DG5C02656/DG3C01608/DG1C05830	-/-/-/-/-/-/-/-/-/-/-/-/-/-/-/-	16	5	DG2C05427/DG5C05662/DG4C06133/DG1C04276/DG5C02656	11	DG3C03188/DG2C05691/DG3C00465/DG7C04853/DG0C00391/DG7C01163/DG4C04234/DG2C05600/DG6C00558/DG3C01608/DG1C05830
MF	GO:0010333	terpene synthase activity	8/3045	27/15638	0.138584	0.36451	DG7C03026/DG2C06154/DG2C01613/DG1C00077/DG6C02377/DG2C01611/DG1C01046/DG3C03549	-/-/-/-/-/-/-/-	8	1	DG2C01611	7	DG7C03026/DG2C06154/DG2C01613/DG1C00077/DG6C02377/DG1C01046/DG3C03549
MF	GO:0016709	oxidoreductase activity, acting on paired donors, with incorporation or reduction of molecular oxygen, NAD(P)H as one donor, and incorporation of one atom of oxygen	10/3045	36/15638	0.147243	0.384059	DG1C06194/DG2C02047/DG1C03600/DG4C02594/DG1C01880/DG2C06054/DG7C02097/DG2C04881/DG6C04854/DG7C00362	-/-/-/-/-/-/-/-/-/-	10	4	DG2C06054/DG7C02097/DG2C04881/DG6C04854	6	DG1C06194/DG2C02047/DG1C03600/DG4C02594/DG1C01880/DG7C00362
MF	GO:0016763	transferase activity, transferring pentosyl groups	5/3045	15/15638	0.150781	0.390037	DG7C02419/DG2C05373/DG1C04326/DG3C05722/DG3C06658	-/-/-/-/-	5	2	DG2C05373/DG3C05722	3	DG7C02419/DG1C04326/DG3C06658
MF	GO:0016765	transferase activity, transferring alkyl or aryl (other than methyl) groups	9/3045	32/15638	0.154838	0.397249	DG2C04021/DG2C04022/DG1C01528/DG5C02431/DG5C02432/DG3C06129/DG6C02553/DG5C05189/DG3C01618	-/-/-/-/-/-/-/-/-	9	0		9	DG2C04021/DG2C04022/DG1C01528/DG5C02431/DG5C02432/DG3C06129/DG6C02553/DG5C05189/DG3C01618
MF	GO:0016860	intramolecular oxidoreductase activity	7/3045	24/15638	0.170759	0.434534	DG5C05064/DG6C05659/DG4C02177/DG5C00027/DG7C00567/DG1C03159/DG1C00486	-/-/-/-/-/-/-	7	3	DG5C05064/DG6C05659/DG5C00027	4	DG4C02177/DG7C00567/DG1C03159/DG1C00486
MF	GO:0016307	phosphatidylinositol phosphate kinase activity	6/3045	20/15638	0.178723	0.451132	DG4C04376/DG3C03926/DG2C03928/DG5C05359/DG2C00093/DG6C04757	-/-/-/-/-/-	6	0		6	DG4C04376/DG3C03926/DG2C03928/DG5C05359/DG2C00093/DG6C04757
MF	GO:0015035	protein disulfide oxidoreductase activity	10/3045	38/15638	0.191218	0.468308	DG2C01032/DG6C03324/DG4C01377/DG6C03554/DG4C01374/DG4C01371/DG1C05439/DG5C06015/DG1C03340/DG2C06216	-/-/-/-/-/-/-/-/-/-	10	6	DG6C03324/DG4C01377/DG4C01374/DG4C01371/DG5C06015/DG2C06216	4	DG2C01032/DG6C03554/DG1C05439/DG1C03340
MF	GO:0004652	polynucleotide adenylyltransferase activity	4/3045	12/15638	0.191512	0.468308	DG3C03815/DG2C03027/DG2C03026/DG2C04683	-/-/-/-	4	3	DG3C03815/DG2C03027/DG2C03026	1	DG2C04683
MF	GO:0019900	kinase binding	4/3045	12/15638	0.191512	0.468308	DG1C02533/DG2C01690/DG1C02541/DG3C00772	-/-/-/-	4	2	DG1C02533/DG1C02541	2	DG2C01690/DG3C00772
MF	GO:0019901	protein kinase binding	4/3045	12/15638	0.191512	0.468308	DG1C02533/DG2C01690/DG1C02541/DG3C00772	-/-/-/-	4	2	DG1C02533/DG1C02541	2	DG2C01690/DG3C00772
MF	GO:0051087	chaperone binding	7/3045	25/15638	0.199733	0.484622	DG2C00936/DG7C01170/DG7C00691/DG2C03270/DG3C05187/DG3C06034/DG3C00469	-/-/-/-/-/-/-	7	4	DG2C00936/DG7C01170/DG2C03270/DG3C00469	3	DG7C00691/DG3C05187/DG3C06034
MF	GO:0015036	disulfide oxidoreductase activity	11/3045	43/15638	0.202218	0.485349	DG2C01032/DG6C03324/DG4C01377/DG6C03554/DG4C01374/DG4C01371/DG1C05439/DG6C05535/DG5C06015/DG1C03340/DG2C06216	-/-/-/-/-/-/-/-/-/-/-	11	6	DG6C03324/DG4C01377/DG4C01374/DG4C01371/DG5C06015/DG2C06216	5	DG2C01032/DG6C03554/DG1C05439/DG6C05535/DG1C03340
MF	GO:0016810	hydrolase activity, acting on carbon-nitrogen (but not peptide) bonds	9/3045	34/15638	0.203133	0.485349	DG5C04763/novel.4280/DG2C01754/DG1C07081/DG2C02620/DG5C04146/DG5C06288/DG3C02987/DG4C05893	-/-/-/-/-/-/-/-/-	9	3	novel.4280/DG2C01754/DG5C06288	6	DG5C04763/DG1C07081/DG2C02620/DG5C04146/DG3C02987/DG4C05893
MF	GO:0016798	hydrolase activity, acting on glycosyl bonds	88/3045	416/15638	0.206256	0.489078	DG4C02615/DG5C05583/DG7C04356/DG2C01114/DG4C05394/DG7C00577/DG7C00992/DG7C02748/DG3C05834/DG6C01463/DG1C05414/DG3C07271/DG1C05561/DG5C05014/DG5C05229/DG3C06664/DG4C03871/DG2C02068/DG1C02426/DG2C04124/DG3C06360/DG1C04832/DG6C02321/DG6C02930/DG3C04042/DG2C04557/DG6C00785/DG5C01835/DG6C05601/DG4C03203/DG2C00594/DG6C03391/DG5C04707/DG2C02788/DG4C02619/DG1C05371/DG4C01330/DG4C05961/DG2C05244/DG5C05584…	-/-/-/-/-/-/-/-/-/-/-/-/-/-/-/-/-/-/-/-/-/-/-/-/-/-/-/-/-/-/-/-/-/-/-/-/-/-/-/-/-/-/-/-/-/-/-/-/-/-/-/-/-/-/-/-/-/-/-/-/-/-/-/-/-/-/-/-/-/-/-/-/-/-/-/-/-/-/-/-/-/-/-/-/-/-/-/-	88	25	DG4C02615/DG3C07271/DG5C05014/DG2C04124/DG6C02321/DG2C04557/DG6C00785/DG5C01835/DG5C04707/DG2C02788/DG4C02619/DG4C01330/DG6C03102/DG1C02687/DG4C01329/DG6C01901/DG3C06595/novel.6294/DG7C03446/DG7C03890/DG5C01566/DG5C02360/DG7C03429/DG1C06014/DG7C04126	63	DG5C05583/DG7C04356/DG2C01114/DG4C05394/DG7C00577/DG7C00992/DG7C02748/DG3C05834/DG6C01463/DG1C05414/DG1C05561/DG5C05229/DG3C06664/DG4C03871/DG2C02068/DG1C02426/DG3C06360/DG1C04832/DG6C02930/DG3C04042/DG6C05601/DG4C03203/DG2C00594/DG6C03391/DG1C05371/DG4C05961/DG2C05244/DG5C05584/DG3C01104/DG3C06053/DG4C06081/DG1C06482/DG7C04288/DG5C03836/DG6C01996/DG5C05228/DG2C05171/DG3C05830/DG0C01301/DG7C03510…
MF	GO:0008378	galactosyltransferase activity	8/3045	30/15638	0.216146	0.504878	DG4C05598/DG3C04375/DG3C04111/DG2C03646/DG3C06770/DG3C07109/DG7C04401/DG3C04112	-/-/-/-/-/-/-/-	8	0		8	DG4C05598/DG3C04375/DG3C04111/DG2C03646/DG3C06770/DG3C07109/DG7C04401/DG3C04112
MF	GO:0010181	FMN binding	8/3045	30/15638	0.216146	0.504878	DG3C07331/DG7C01935/DG3C06705/DG2C06691/DG2C03484/DG4C02090/DG6C00949/DG7C04982	-/-/-/-/-/-/-/-	8	2	DG4C02090/DG7C04982	6	DG3C07331/DG7C01935/DG3C06705/DG2C06691/DG2C03484/DG6C00949
MF	GO:0004553	hydrolase activity, hydrolyzing O-glycosyl compounds	81/3045	383/15638	0.218013	0.505466	DG4C02615/DG5C05583/DG7C04356/DG2C01114/DG4C05394/DG7C00577/DG7C02748/DG3C05834/DG6C01463/DG1C05414/DG1C05561/DG5C05014/DG5C05229/DG3C06664/DG4C03871/DG2C02068/DG1C02426/DG2C04124/DG3C06360/DG1C04832/DG6C02321/DG6C02930/DG2C04557/DG6C00785/DG5C01835/DG6C05601/DG4C03203/DG2C00594/DG6C03391/DG5C04707/DG2C02788/DG4C02619/DG1C05371/DG4C01330/DG4C05961/DG2C05244/DG5C05584/DG3C01104/DG3C06053/DG4C06081…	-/-/-/-/-/-/-/-/-/-/-/-/-/-/-/-/-/-/-/-/-/-/-/-/-/-/-/-/-/-/-/-/-/-/-/-/-/-/-/-/-/-/-/-/-/-/-/-/-/-/-/-/-/-/-/-/-/-/-/-/-/-/-/-/-/-/-/-/-/-/-/-/-/-/-/-/-/-/-/-/-	81	23	DG4C02615/DG5C05014/DG2C04124/DG6C02321/DG2C04557/DG6C00785/DG5C01835/DG5C04707/DG2C02788/DG4C02619/DG4C01330/DG6C03102/DG1C02687/DG4C01329/DG6C01901/DG3C06595/novel.6294/DG7C03446/DG7C03890/DG5C02360/DG7C03429/DG1C06014/DG7C04126	58	DG5C05583/DG7C04356/DG2C01114/DG4C05394/DG7C00577/DG7C02748/DG3C05834/DG6C01463/DG1C05414/DG1C05561/DG5C05229/DG3C06664/DG4C03871/DG2C02068/DG1C02426/DG3C06360/DG1C04832/DG6C02930/DG6C05601/DG4C03203/DG2C00594/DG6C03391/DG1C05371/DG4C05961/DG2C05244/DG5C05584/DG3C01104/DG3C06053/DG4C06081/DG1C06482/DG7C04288/DG5C03836/DG5C05228/DG2C05171/DG3C05830/DG0C01301/DG7C03510/DG5C05233/DG7C04355/DG3C04840…
MF	GO:0005516	calmodulin binding	9/3045	35/15638	0.229346	0.525124	DG4C01232/DG2C05093/DG4C05248/DG5C00231/DG0C00759/DG5C06735/DG3C02471/DG7C03351/DG4C05249	-/-/-/-/-/-/-/-/-	9	0		9	DG4C01232/DG2C05093/DG4C05248/DG5C00231/DG0C00759/DG5C06735/DG3C02471/DG7C03351/DG4C05249
MF	GO:0050660	flavin adenine dinucleotide binding	28/3045	125/15638	0.233396	0.525124	DG3C01234/DG5C04971/DG1C05963/DG7C00674/DG6C05409/DG1C06194/DG2C02047/DG5C06801/DG1C03600/DG4C02594/DG7C05168/DG1C01880/DG3C06848/DG4C05389/DG0C00308/DG1C00749/DG2C06054/DG7C02097/DG1C03140/DG2C04881/DG1C02514/DG6C04854/DG7C03821/DG7C00362/DG2C03099/DG1C04796/DG1C00274/DG1C00918	-/-/-/-/-/-/-/-/-/-/-/-/-/-/-/-/-/-/-/-/-/-/-/-/-/-/-/-	28	10	DG6C05409/DG3C06848/DG4C05389/DG0C00308/DG1C00749/DG2C06054/DG7C02097/DG2C04881/DG1C02514/DG6C04854	18	DG3C01234/DG5C04971/DG1C05963/DG7C00674/DG1C06194/DG2C02047/DG5C06801/DG1C03600/DG4C02594/DG7C05168/DG1C01880/DG1C03140/DG7C03821/DG7C00362/DG2C03099/DG1C04796/DG1C00274/DG1C00918
MF	GO:0016717	oxidoreductase activity, acting on paired donors, with oxidation of a pair of donors resulting in the reduction of molecular oxygen to two molecules of water	4/3045	13/15638	0.236558	0.525124	DG2C06019/DG5C05409/DG5C05796/novel.4257	-/-/-/-	4	2	DG5C05409/DG5C05796	2	DG2C06019/novel.4257
MF	GO:0030976	thiamine pyrophosphate binding	4/3045	13/15638	0.236558	0.525124	DG2C06063/DG2C06064/DG2C06057/DG2C06062	-/-/-/-	4	4	DG2C06063/DG2C06064/DG2C06057/DG2C06062	0
MF	GO:0048038	quinone binding	4/3045	13/15638	0.236558	0.525124	DG4C04542/novel.53/DG1C00526/DG0C00425	-/-/-/-	4	1	DG4C04542	3	novel.53/DG1C00526/DG0C00425
MF	GO:0071949	FAD binding	4/3045	13/15638	0.236558	0.525124	DG3C06848/DG0C00308/DG1C03140/DG1C02514	-/-/-/-	4	3	DG3C06848/DG0C00308/DG1C02514	1	DG1C03140
MF	GO:0046873	metal ion transmembrane transporter activity	17/3045	74/15638	0.26321	0.577557	DG6C04154/DG7C04506/DG1C00818/DG3C06516/DG1C04113/DG2C01233/DG2C03648/DG3C06515/DG6C04523/DG7C02437/DG2C00607/DG6C02389/DG7C03718/DG7C02594/DG4C03348/DG2C03858/DG4C04701	-/-/-/-/-/-/-/-/-/-/-/-/-/-/-/-/-	17	7	DG6C04154/DG3C06516/DG3C06515/DG6C04523/DG7C02437/DG2C00607/DG7C03718	10	DG7C04506/DG1C00818/DG1C04113/DG2C01233/DG2C03648/DG6C02389/DG7C02594/DG4C03348/DG2C03858/DG4C04701
MF	GO:1901681	sulfur compound binding	5/3045	18/15638	0.263868	0.577557	DG2C06063/DG2C06064/DG2C06057/DG2C06062/DG3C05988	-/-/-/-/-	5	5	DG2C06063/DG2C06064/DG2C06057/DG2C06062/DG3C05988	0
MF	GO:0016791	phosphatase activity	15/3045	65/15638	0.274461	0.596572	DG4C05809/DG5C02303/DG4C03251/DG3C02744/DG4C04555/DG4C00967/DG5C04063/DG2C06864/DG4C00965/DG5C03356/DG1C03602/DG3C06295/DG5C05281/DG1C04781/DG5C02535	-/-/-/-/-/-/-/-/-/-/-/-/-/-/-	15	8	DG5C02303/DG4C04555/DG4C00967/DG5C04063/DG2C06864/DG5C05281/DG1C04781/DG5C02535	7	DG4C05809/DG4C03251/DG3C02744/DG4C00965/DG5C03356/DG1C03602/DG3C06295
MF	GO:0001871	pattern binding	25/3045	114/15638	0.286725	0.614692	DG4C01112/DG3C04716/DG1C00923/DG7C00126/DG3C06454/DG5C06723/DG6C00151/DG7C00806/DG6C01568/DG6C04235/DG1C00312/DG5C00210/DG4C00345/DG5C00188/DG4C06179/DG7C00129/DG5C06724/DG2C00402/DG2C00405/DG5C06559/DG3C02255/DG3C04196/DG0C00276/DG1C00902/DG1C05568	-/-/-/-/-/-/-/-/-/-/-/-/-/-/-/-/-/-/-/-/-/-/-/-/-	25	4	DG6C01568/DG6C04235/DG5C00210/DG7C00129	21	DG4C01112/DG3C04716/DG1C00923/DG7C00126/DG3C06454/DG5C06723/DG6C00151/DG7C00806/DG1C00312/DG4C00345/DG5C00188/DG4C06179/DG5C06724/DG2C00402/DG2C00405/DG5C06559/DG3C02255/DG3C04196/DG0C00276/DG1C00902/DG1C05568
MF	GO:0030247	polysaccharide binding	25/3045	114/15638	0.286725	0.614692	DG4C01112/DG3C04716/DG1C00923/DG7C00126/DG3C06454/DG5C06723/DG6C00151/DG7C00806/DG6C01568/DG6C04235/DG1C00312/DG5C00210/DG4C00345/DG5C00188/DG4C06179/DG7C00129/DG5C06724/DG2C00402/DG2C00405/DG5C06559/DG3C02255/DG3C04196/DG0C00276/DG1C00902/DG1C05568	-/-/-/-/-/-/-/-/-/-/-/-/-/-/-/-/-/-/-/-/-/-/-/-/-	25	4	DG6C01568/DG6C04235/DG5C00210/DG7C00129	21	DG4C01112/DG3C04716/DG1C00923/DG7C00126/DG3C06454/DG5C06723/DG6C00151/DG7C00806/DG1C00312/DG4C00345/DG5C00188/DG4C06179/DG5C06724/DG2C00402/DG2C00405/DG5C06559/DG3C02255/DG3C04196/DG0C00276/DG1C00902/DG1C05568
MF	GO:0016620	oxidoreductase activity, acting on the aldehyde or oxo group of donors, NAD or NADP as acceptor	5/3045	19/15638	0.305192	0.643399	DG5C05347/DG4C03771/DG3C01167/DG7C02254/DG7C02628	-/-/-/-/-	5	3	DG4C03771/DG3C01167/DG7C02628	2	DG5C05347/DG7C02254
MF	GO:0004143	diacylglycerol kinase activity	3/3045	10/15638	0.306283	0.643399	DG1C06409/DG5C04903/DG7C02283	-/-/-	3	0		3	DG1C06409/DG5C04903/DG7C02283
MF	GO:0019104	DNA N-glycosylase activity	3/3045	10/15638	0.306283	0.643399	DG7C00992/DG3C04042/novel.4613	-/-/-	3	0		3	DG7C00992/DG3C04042/novel.4613
MF	GO:0070566	adenylyltransferase activity	4/3045	15/15638	0.332061	0.688311	DG3C03815/DG2C03027/DG2C03026/DG2C04683	-/-/-/-	4	3	DG3C03815/DG2C03027/DG2C03026	1	DG2C04683
MF	GO:0140103	catalytic activity, acting on a glycoprotein	4/3045	15/15638	0.332061	0.688311	DG3C01216/DG4C03203/DG1C05738/DG4C00450	-/-/-/-	4	1	DG1C05738	3	DG3C01216/DG4C03203/DG4C00450
MF	GO:0070008	serine-type exopeptidase activity	17/3045	78/15638	0.344361	0.709112	DG5C00843/DG2C04000/DG6C00608/DG1C03842/DG1C04992/DG4C02046/DG4C04101/DG4C04113/DG5C02469/DG1C02596/DG5C04058/DG7C01412/DG1C04739/DG1C02935/DG1C01047/DG1C05060/DG4C04361	-/-/-/-/-/-/-/-/-/-/-/-/-/-/-/-/-	17	4	DG1C02935/DG1C01047/DG1C05060/DG4C04361	13	DG5C00843/DG2C04000/DG6C00608/DG1C03842/DG1C04992/DG4C02046/DG4C04101/DG4C04113/DG5C02469/DG1C02596/DG5C04058/DG7C01412/DG1C04739
MF	GO:0000155	phosphorelay sensor kinase activity	3/3045	11/15638	0.365052	0.732444	DG2C01118/DG5C05817/DG6C04882	-/-/-	3	0		3	DG2C01118/DG5C05817/DG6C04882
MF	GO:0004427	inorganic diphosphatase activity	3/3045	11/15638	0.365052	0.732444	DG6C01384/DG3C07270/DG6C05672	-/-/-	3	1	DG3C07270	2	DG6C01384/DG6C05672
MF	GO:0004673	protein histidine kinase activity	3/3045	11/15638	0.365052	0.732444	DG2C01118/DG5C05817/DG6C04882	-/-/-	3	0		3	DG2C01118/DG5C05817/DG6C04882
MF	GO:0016775	phosphotransferase activity, nitrogenous group as acceptor	3/3045	11/15638	0.365052	0.732444	DG2C01118/DG5C05817/DG6C04882	-/-/-	3	0		3	DG2C01118/DG5C05817/DG6C04882
MF	GO:0016866	intramolecular transferase activity	8/3045	35/15638	0.36995	0.737545	DG4C04303/DG2C03577/DG5C04672/DG1C03031/DG1C06753/DG5C04176/DG7C04647/DG1C07100	-/-/-/-/-/-/-/-	8	3	DG4C04303/DG5C04672/DG7C04647	5	DG2C03577/DG1C03031/DG1C06753/DG5C04176/DG1C07100
MF	GO:0008238	exopeptidase activity	19/3045	90/15638	0.387726	0.768089	DG2C05699/DG5C00843/DG2C04000/DG6C00608/DG1C03842/DG1C04992/DG4C02046/DG4C04101/DG4C04113/DG5C02469/DG1C02596/DG5C04058/DG7C01412/novel.10170/DG1C04739/DG1C02935/DG1C01047/DG1C05060/DG4C04361	-/-/-/-/-/-/-/-/-/-/-/-/-/-/-/-/-/-/-	19	6	DG2C05699/novel.10170/DG1C02935/DG1C01047/DG1C05060/DG4C04361	13	DG5C00843/DG2C04000/DG6C00608/DG1C03842/DG1C04992/DG4C02046/DG4C04101/DG4C04113/DG5C02469/DG1C02596/DG5C04058/DG7C01412/DG1C04739
MF	GO:0016903	oxidoreductase activity, acting on the aldehyde or oxo group of donors	6/3045	26/15638	0.395593	0.773878	DG5C05347/DG4C03771/DG3C01167/DG7C02254/DG3C02112/DG7C02628	-/-/-/-/-/-	6	3	DG4C03771/DG3C01167/DG7C02628	3	DG5C05347/DG7C02254/DG3C02112
MF	GO:0060589	nucleoside-triphosphatase regulator activity	6/3045	26/15638	0.395593	0.773878	DG3C01679/DG7C01170/DG2C02770/DG4C06367/DG6C02023/DG3C00469	-/-/-/-/-/-	6	4	DG3C01679/DG7C01170/DG2C02770/DG3C00469	2	DG4C06367/DG6C02023
MF	GO:0003924	GTPase activity	9/3045	41/15638	0.404286	0.785972	DG3C05957/DG6C02307/DG3C02069/DG4C05481/DG4C05197/DG6C00230/DG2C02295/DG5C02298/DG6C01839	-/-/-/-/-/-/-/-/-	9	0		9	DG3C05957/DG6C02307/DG3C02069/DG4C05481/DG4C05197/DG6C00230/DG2C02295/DG5C02298/DG6C01839
MF	GO:0016667	oxidoreductase activity, acting on a sulfur group of donors	12/3045	56/15638	0.407451	0.787236	DG2C01032/DG6C03324/DG4C01377/DG6C03554/DG4C01374/DG0C00254/DG4C01371/DG1C05439/DG6C05535/DG5C06015/DG1C03340/DG2C06216	-/-/-/-/-/-/-/-/-/-/-/-	12	6	DG6C03324/DG4C01377/DG4C01374/DG4C01371/DG5C06015/DG2C06216	6	DG2C01032/DG6C03554/DG0C00254/DG1C05439/DG6C05535/DG1C03340
MF	GO:0003887	DNA-directed DNA polymerase activity	3/3045	12/15638	0.422898	0.802225	DG5C04452/DG2C06694/DG4C01339	-/-/-	3	1	DG2C06694	2	DG5C04452/DG4C01339
MF	GO:0005544	calcium-dependent phospholipid binding	3/3045	12/15638	0.422898	0.802225	DG6C02037/DG2C00940/DG2C04276	-/-/-	3	0		3	DG6C02037/DG2C00940/DG2C04276
MF	GO:0051537	2 iron, 2 sulfur cluster binding	3/3045	12/15638	0.422898	0.802225	DG7C02959/DG2C06463/DG1C02656	-/-/-	3	1	DG2C06463	2	DG7C02959/DG1C02656
MF	GO:0004185	serine-type carboxypeptidase activity	15/3045	72/15638	0.431428	0.812665	DG5C00843/DG2C04000/DG6C00608/DG1C03842/DG1C04992/DG4C04101/DG4C04113/DG5C02469/DG1C02596/DG5C04058/DG7C01412/DG1C04739/DG1C02935/DG1C01047/DG4C04361	-/-/-/-/-/-/-/-/-/-/-/-/-/-/-	15	3	DG1C02935/DG1C01047/DG4C04361	12	DG5C00843/DG2C04000/DG6C00608/DG1C03842/DG1C04992/DG4C04101/DG4C04113/DG5C02469/DG1C02596/DG5C04058/DG7C01412/DG1C04739
MF	GO:0008374	O-acyltransferase activity	6/3045	27/15638	0.433595	0.812665	DG6C00261/DG2C01475/DG0C00451/DG3C02635/DG0C00448/DG5C04067	-/-/-/-/-/-	6	0		6	DG6C00261/DG2C01475/DG0C00451/DG3C02635/DG0C00448/DG5C04067
MF	GO:0016853	isomerase activity	27/3045	133/15638	0.438771	0.817472	DG5C05064/DG6C05659/DG4C02177/DG3C02730/DG4C04303/DG5C00027/DG3C07029/DG2C03762/DG2C03577/DG1C00027/DG5C04672/DG4C05841/DG1C03031/DG7C00567/DG3C05401/DG1C06753/DG1C06724/DG5C04176/DG3C04827/DG3C06081/DG1C05925/DG1C03159/DG7C04647/DG1C05921/DG1C07100/DG4C02185/DG1C00486	-/-/-/-/-/-/-/-/-/-/-/-/-/-/-/-/-/-/-/-/-/-/-/-/-/-/-	27	10	DG5C05064/DG6C05659/DG4C04303/DG5C00027/DG1C00027/DG5C04672/DG3C05401/DG3C04827/DG3C06081/DG7C04647	17	DG4C02177/DG3C02730/DG3C07029/DG2C03762/DG2C03577/DG4C05841/DG1C03031/DG7C00567/DG1C06753/DG1C06724/DG5C04176/DG1C05925/DG1C03159/DG1C05921/DG1C07100/DG4C02185/DG1C00486
MF	GO:0005085	guanyl-nucleotide exchange factor activity	5/3045	23/15638	0.473562	0.877071	DG1C02128/DG3C00373/DG2C05540/DG5C04204/DG1C05047	-/-/-/-/-	5	2	DG5C04204/DG1C05047	3	DG1C02128/DG3C00373/DG2C05540
MF	GO:0004180	carboxypeptidase activity	15/3045	74/15638	0.477427	0.879027	DG5C00843/DG2C04000/DG6C00608/DG1C03842/DG1C04992/DG4C04101/DG4C04113/DG5C02469/DG1C02596/DG5C04058/DG7C01412/DG1C04739/DG1C02935/DG1C01047/DG4C04361	-/-/-/-/-/-/-/-/-/-/-/-/-/-/-	15	3	DG1C02935/DG1C01047/DG4C04361	12	DG5C00843/DG2C04000/DG6C00608/DG1C03842/DG1C04992/DG4C04101/DG4C04113/DG5C02469/DG1C02596/DG5C04058/DG7C01412/DG1C04739
MF	GO:0015079	potassium ion transmembrane transporter activity	5/3045	24/15638	0.514073	0.940964	DG7C04506/DG1C00818/DG1C04113/DG2C01233/DG2C03648	-/-/-/-/-	5	0		5	DG7C04506/DG1C00818/DG1C04113/DG2C01233/DG2C03648
MF	GO:0005088	Ras guanyl-nucleotide exchange factor activity	3/3045	14/15638	0.532004	0.951528	DG3C00373/DG5C04204/DG1C05047	-/-/-	3	2	DG5C04204/DG1C05047	1	DG3C00373
MF	GO:0005089	Rho guanyl-nucleotide exchange factor activity	3/3045	14/15638	0.532004	0.951528	DG3C00373/DG5C04204/DG1C05047	-/-/-	3	2	DG5C04204/DG1C05047	1	DG3C00373
MF	GO:0017048	Rho GTPase binding	3/3045	14/15638	0.532004	0.951528	DG3C00373/DG5C04204/DG1C05047	-/-/-	3	2	DG5C04204/DG1C05047	1	DG3C00373
MF	GO:0034061	DNA polymerase activity	3/3045	14/15638	0.532004	0.951528	DG5C04452/DG2C06694/DG4C01339	-/-/-	3	1	DG2C06694	2	DG5C04452/DG4C01339
MF	GO:0030246	carbohydrate binding	45/3045	232/15638	0.538348	0.957404	DG4C01112/DG4C05598/DG3C04716/DG1C00923/DG7C00126/novel.308/DG3C06454/DG5C06723/DG3C06770/DG2C05244/DG6C00151/DG7C00806/DG6C01568/DG6C04235/DG1C00312/DG5C00210/DG0C00893/DG4C00345/DG6C03799/DG1C03475/DG1C03479/DG1C06724/DG4C01670/DG5C00188/DG4C06179/DG7C00129/DG1C05249/DG3C03600/DG5C06724/DG1C05925/DG2C00402/DG2C00405/DG1C05248/DG4C02867/DG7C00188/DG5C06559/DG3C02255/DG3C04196/novel.617/DG0C00276…	-/-/-/-/-/-/-/-/-/-/-/-/-/-/-/-/-/-/-/-/-/-/-/-/-/-/-/-/-/-/-/-/-/-/-/-/-/-/-/-/-/-/-/-/-	45	8	DG6C01568/DG6C04235/DG5C00210/DG0C00893/DG1C03479/DG4C01670/DG7C00129/DG4C02867	37	DG4C01112/DG4C05598/DG3C04716/DG1C00923/DG7C00126/novel.308/DG3C06454/DG5C06723/DG3C06770/DG2C05244/DG6C00151/DG7C00806/DG1C00312/DG4C00345/DG6C03799/DG1C03475/DG1C06724/DG5C00188/DG4C06179/DG1C05249/DG3C03600/DG5C06724/DG1C05925/DG2C00402/DG2C00405/DG1C05248/DG7C00188/DG5C06559/DG3C02255/DG3C04196/novel.617/DG0C00276/DG1C05921/DG1C00902/DG3C05768/DG1C05568/DG1C05250
MF	GO:0008324	cation transmembrane transporter activity	32/3045	165/15638	0.541665	0.95786	DG6C04154/DG2C05402/DG7C04506/DG7C03762/DG5C04502/DG1C00818/DG4C06157/DG3C06516/DG1C04113/DG2C01233/DG2C03648/DG4C04498/DG3C06515/DG6C04523/DG7C02437/DG2C00607/DG6C02389/DG3C05588/DG1C05412/DG7C03718/DG3C06349/DG1C00698/DG7C04425/DG7C02594/DG4C00327/DG4C03348/DG0C00870/DG7C00746/DG6C01772/DG2C03858/DG4C04701/DG2C05827	-/-/-/-/-/-/-/-/-/-/-/-/-/-/-/-/-/-/-/-/-/-/-/-/-/-/-/-/-/-/-/-	32	12	DG6C04154/DG2C05402/DG3C06516/DG4C04498/DG3C06515/DG6C04523/DG7C02437/DG2C00607/DG1C05412/DG7C03718/DG7C00746/DG2C05827	20	DG7C04506/DG7C03762/DG5C04502/DG1C00818/DG4C06157/DG1C04113/DG2C01233/DG2C03648/DG6C02389/DG3C05588/DG3C06349/DG1C00698/DG7C04425/DG7C02594/DG4C00327/DG4C03348/DG0C00870/DG6C01772/DG2C03858/DG4C04701
MF	GO:0015298	solute:cation antiporter activity	6/3045	31/15638	0.578434	1	DG7C03762/DG3C05588/DG7C04425/DG4C00327/DG7C00746/DG6C01772	-/-/-/-/-/-	6	1	DG7C00746	5	DG7C03762/DG3C05588/DG7C04425/DG4C00327/DG6C01772
MF	GO:0015299	solute:proton antiporter activity	6/3045	31/15638	0.578434	1	DG7C03762/DG3C05588/DG7C04425/DG4C00327/DG7C00746/DG6C01772	-/-/-/-/-/-	6	1	DG7C00746	5	DG7C03762/DG3C05588/DG7C04425/DG4C00327/DG6C01772
MF	GO:0003843	1,3-beta-D-glucan synthase activity	3/3045	15/15638	0.58199	1	DG2C06697/DG5C03653/novel.8692	-/-/-	3	2	DG2C06697/novel.8692	1	DG5C03653
MF	GO:0046983	protein dimerization activity	91/3045	475/15638	0.588457	1	DG4C04167/DG1C03783/DG1C03782/novel.5135/DG4C05100/DG4C00484/DG4C03977/DG4C03771/DG4C05099/DG4C03406/DG7C02106/DG7C02743/DG1C03998/DG4C03918/DG5C00655/DG7C02291/DG3C06086/DG7C00983/DG2C04561/DG5C03976/DG5C05984/DG3C06198/DG2C01220/DG4C04071/DG1C05903/DG7C00288/DG4C04228/DG6C01099/DG3C05533/DG1C03430/DG3C06094/DG5C05992/DG2C03157/DG4C05116/DG3C00948/DG7C02530/DG3C01455/DG5C05614/DG3C05961/DG2C0209…	-/-/-/-/-/-/-/-/-/-/-/-/-/-/-/-/-/-/-/-/-/-/-/-/-/-/-/-/-/-/-/-/-/-/-/-/-/-/-/-/-/-/-/-/-/-/-/-/-/-/-/-/-/-/-/-/-/-/-/-/-/-/-/-/-/-/-/-/-/-/-/-/-/-/-/-/-/-/-/-/-/-/-/-/-/-/-/-/-/-/-	91	42	novel.5135/DG4C00484/DG4C03771/DG4C03406/DG1C03998/DG4C03918/DG7C02291/DG3C06086/DG2C04561/DG5C03976/DG5C05984/DG2C01220/DG4C04071/DG7C00288/DG3C05533/DG1C03430/DG3C06094/DG5C05992/DG3C00948/DG2C02096/DG3C01130/DG5C05580/DG2C06042/DG0C00322/novel.11253/DG3C04029/DG3C00469/DG1C06159/novel.2102/DG2C05654/DG4C03786/novel.9621/DG2C05104/DG5C04105/novel.6287/DG5C06544/DG5C05579/DG1C06181/DG2C05681/nov…	49	DG4C04167/DG1C03783/DG1C03782/DG4C05100/DG4C03977/DG4C05099/DG7C02106/DG7C02743/DG5C00655/DG7C00983/DG3C06198/DG1C05903/DG4C04228/DG6C01099/DG2C03157/DG4C05116/DG7C02530/DG3C01455/DG5C05614/DG3C05961/DG5C06611/DG6C01109/DG5C03960/DG4C04684/DG4C04429/DG2C00450/DG4C02181/DG6C05169/DG3C06501/DG4C04686/DG5C01629/DG6C01100/DG6C01502/DG0C00796/DG3C06160/DG4C04135/DG3C07183/DG4C00160/DG1C02630/DG4C04683…
MF	GO:0051020	GTPase binding	7/3045	37/15638	0.599628	1	DG1C02128/DG4C06448/DG3C00373/DG2C05540/DG5C04204/DG1C00493/DG1C05047	-/-/-/-/-/-/-	7	3	DG4C06448/DG5C04204/DG1C05047	4	DG1C02128/DG3C00373/DG2C05540/DG1C00493
MF	GO:0004721	phosphoprotein phosphatase activity	4/3045	21/15638	0.606603	1	DG4C03251/DG3C02744/DG3C06295/DG5C02535	-/-/-/-	4	1	DG5C02535	3	DG4C03251/DG3C02744/DG3C06295
MF	GO:0019899	enzyme binding	12/3045	64/15638	0.60807	1	DG1C02533/DG1C02128/DG4C06448/DG3C00373/DG2C05540/DG2C01690/DG1C02541/DG7C02200/DG5C04204/DG1C00493/DG3C00772/DG1C05047	-/-/-/-/-/-/-/-/-/-/-/-	12	6	DG1C02533/DG4C06448/DG1C02541/DG7C02200/DG5C04204/DG1C05047	6	DG1C02128/DG3C00373/DG2C05540/DG2C01690/DG1C00493/DG3C00772
MF	GO:0004674	protein serine/threonine kinase activity	2/3045	10/15638	0.608104	1	DG2C05744/DG1C02221	-/-	2	2	DG2C05744/DG1C02221	0
MF	GO:0016682	oxidoreductase activity, acting on diphenols and related substances as donors, oxygen as acceptor	2/3045	10/15638	0.608104	1	DG1C05984/DG1C05982	-/-	2	0		2	DG1C05984/DG1C05982
MF	GO:0019207	kinase regulator activity	2/3045	10/15638	0.608104	1	DG2C06559/DG2C06464	-/-	2	2	DG2C06559/DG2C06464	0
MF	GO:0019887	protein kinase regulator activity	2/3045	10/15638	0.608104	1	DG2C06559/DG2C06464	-/-	2	2	DG2C06559/DG2C06464	0
MF	GO:0005096	GTPase activator activity	3/3045	16/15638	0.628436	1	DG2C02770/DG4C06367/DG6C02023	-/-/-	3	1	DG2C02770	2	DG4C06367/DG6C02023
MF	GO:0008107	galactoside 2-alpha-L-fucosyltransferase activity	3/3045	16/15638	0.628436	1	DG2C00834/DG2C03162/DG3C06962	-/-/-	3	1	DG2C03162	2	DG2C00834/DG3C06962
MF	GO:0031127	alpha-(1,2)-fucosyltransferase activity	3/3045	16/15638	0.628436	1	DG2C00834/DG2C03162/DG3C06962	-/-/-	3	1	DG2C03162	2	DG2C00834/DG3C06962
MF	GO:0016799	hydrolase activity, hydrolyzing N-glycosyl compounds	5/3045	28/15638	0.660234	1	DG7C00992/DG3C04042/DG6C01996/DG5C01566/novel.4613	-/-/-/-/-	5	1	DG5C01566	4	DG7C00992/DG3C04042/DG6C01996/novel.4613
MF	GO:0017016	Ras GTPase binding	5/3045	28/15638	0.660234	1	DG4C06448/DG3C00373/DG5C04204/DG1C00493/DG1C05047	-/-/-/-/-	5	3	DG4C06448/DG5C04204/DG1C05047	2	DG3C00373/DG1C00493
MF	GO:0031267	small GTPase binding	5/3045	28/15638	0.660234	1	DG4C06448/DG3C00373/DG5C04204/DG1C00493/DG1C05047	-/-/-/-/-	5	3	DG4C06448/DG5C04204/DG1C05047	2	DG3C00373/DG1C00493
MF	GO:0015095	magnesium ion transmembrane transporter activity	2/3045	11/15638	0.662116	1	DG6C02389/DG4C03348	-/-	2	0		2	DG6C02389/DG4C03348
MF	GO:0016161	beta-amylase activity	2/3045	11/15638	0.662116	1	DG5C01835/DG6C03696	-/-	2	1	DG5C01835	1	DG6C03696
MF	GO:0033218	amide binding	2/3045	11/15638	0.662116	1	DG2C03634/DG1C03962	-/-	2	1	DG2C03634	1	DG1C03962
MF	GO:0004866	endopeptidase inhibitor activity	3/3045	17/15638	0.671181	1	DG4C05899/DG5C04802/novel.11395	-/-/-	3	1	DG4C05899	2	DG5C04802/novel.11395
MF	GO:0016645	oxidoreductase activity, acting on the CH-NH group of donors	3/3045	17/15638	0.671181	1	DG4C05756/DG5C04971/DG6C03239	-/-/-	3	1	DG6C03239	2	DG4C05756/DG5C04971
MF	GO:0030414	peptidase inhibitor activity	3/3045	17/15638	0.671181	1	DG4C05899/DG5C04802/novel.11395	-/-/-	3	1	DG4C05899	2	DG5C04802/novel.11395
MF	GO:0061134	peptidase regulator activity	3/3045	17/15638	0.671181	1	DG4C05899/DG5C04802/novel.11395	-/-/-	3	1	DG4C05899	2	DG5C04802/novel.11395
MF	GO:0061135	endopeptidase regulator activity	3/3045	17/15638	0.671181	1	DG4C05899/DG5C04802/novel.11395	-/-/-	3	1	DG4C05899	2	DG5C04802/novel.11395
MF	GO:0008047	enzyme activator activity	4/3045	23/15638	0.681579	1	DG7C01170/DG2C02770/DG4C06367/DG6C02023	-/-/-/-	4	2	DG7C01170/DG2C02770	2	DG4C06367/DG6C02023
MF	GO:0008138	protein tyrosine/serine/threonine phosphatase activity	3/3045	18/15638	0.710191	1	DG3C02744/DG3C06295/DG5C02535	-/-/-	3	1	DG5C02535	2	DG3C02744/DG3C06295
MF	GO:0008417	fucosyltransferase activity	3/3045	18/15638	0.710191	1	DG2C00834/DG2C03162/DG3C06962	-/-/-	3	1	DG2C03162	2	DG2C00834/DG3C06962
MF	GO:0044877	protein-containing complex binding	3/3045	18/15638	0.710191	1	DG3C05957/DG3C02069/DG1C01339	-/-/-	3	1	DG1C01339	2	DG3C05957/DG3C02069
MF	GO:0016627	oxidoreductase activity, acting on the CH-CH group of donors	5/3045	30/15638	0.721584	1	DG1C06102/DG6C05409/DG5C00015/DG1C00749/DG1C04796	-/-/-/-/-	5	3	DG1C06102/DG6C05409/DG1C00749	2	DG5C00015/DG1C04796
MF	GO:0008289	lipid binding	12/3045	70/15638	0.734267	1	DG5C04203/DG1C00018/DG7C04303/DG2C00353/DG7C04991/DG3C05990/DG1C03107/DG6C02037/DG2C00940/DG4C00432/DG2C04276/DG7C01153	-/-/-/-/-/-/-/-/-/-/-/-	12	2	DG5C04203/DG1C03107	10	DG1C00018/DG7C04303/DG2C00353/DG7C04991/DG3C05990/DG6C02037/DG2C00940/DG4C00432/DG2C04276/DG7C01153
MF	GO:0022890	inorganic cation transmembrane transporter activity	25/3045	142/15638	0.74492	1	DG6C04154/DG7C04506/DG7C03762/DG1C00818/DG3C06516/DG1C04113/DG2C01233/DG2C03648/DG3C06515/DG6C04523/DG7C02437/DG2C00607/DG6C02389/DG3C05588/DG7C03718/DG1C00698/DG7C04425/DG7C02594/DG4C00327/DG4C03348/DG7C00746/DG6C01772/DG2C03858/DG4C04701/DG2C05827	-/-/-/-/-/-/-/-/-/-/-/-/-/-/-/-/-/-/-/-/-/-/-/-/-	25	9	DG6C04154/DG3C06516/DG3C06515/DG6C04523/DG7C02437/DG2C00607/DG7C03718/DG7C00746/DG2C05827	16	DG7C04506/DG7C03762/DG1C00818/DG1C04113/DG2C01233/DG2C03648/DG6C02389/DG3C05588/DG1C00698/DG7C04425/DG7C02594/DG4C00327/DG4C03348/DG6C01772/DG2C03858/DG4C04701
MF	GO:0030695	GTPase regulator activity	3/3045	19/15638	0.74553	1	DG2C02770/DG4C06367/DG6C02023	-/-/-	3	1	DG2C02770	2	DG4C06367/DG6C02023
MF	GO:0003682	chromatin binding	4/3045	25/15638	0.74591	1	DG2C01074/DG3C03619/DG1C03115/DG3C07298	-/-/-/-	4	3	DG2C01074/DG1C03115/DG3C07298	1	DG3C03619
MF	GO:0008170	N-methyltransferase activity	5/3045	31/15638	0.749113	1	DG5C05010/DG7C01560/DG5C05888/DG1C00770/DG1C03354	-/-/-/-/-	5	3	DG5C05010/DG7C01560/DG1C00770	2	DG5C05888/DG1C03354
MF	GO:0008276	protein methyltransferase activity	5/3045	31/15638	0.749113	1	DG5C05010/DG7C00820/DG7C01560/DG5C05888/DG1C00770	-/-/-/-/-	5	4	DG5C05010/DG7C00820/DG7C01560/DG1C00770	1	DG5C05888
MF	GO:0016741	transferase activity, transferring one-carbon groups	41/3045	229/15638	0.751353	1	DG3C07254/DG4C05100/DG4C05099/DG7C02106/DG4C04775/DG2C00105/DG6C02914/DG3C06198/DG5C04028/DG4C04228/DG6C01099/DG3C00358/DG7C03146/DG4C00243/DG4C05116/DG3C05961/DG5C06611/DG6C01109/DG5C03857/DG1C05147/DG5C05438/DG6C01100/DG0C00796/DG5C01706/DG5C05010/DG5C04581/DG7C00820/DG5C06044/DG7C01560/DG3C05755/DG0C00182/DG1C05141/DG3C02512/DG7C03634/DG2C02716/DG5C05888/DG1C01656/DG3C06199/DG2C07175/DG1C00770…	-/-/-/-/-/-/-/-/-/-/-/-/-/-/-/-/-/-/-/-/-/-/-/-/-/-/-/-/-/-/-/-/-/-/-/-/-/-/-/-/-	41	8	DG5C04028/DG3C00358/DG5C01706/DG5C05010/DG7C00820/DG7C01560/DG3C05755/DG1C00770	33	DG3C07254/DG4C05100/DG4C05099/DG7C02106/DG4C04775/DG2C00105/DG6C02914/DG3C06198/DG4C04228/DG6C01099/DG7C03146/DG4C00243/DG4C05116/DG3C05961/DG5C06611/DG6C01109/DG5C03857/DG1C05147/DG5C05438/DG6C01100/DG0C00796/DG5C04581/DG5C06044/DG0C00182/DG1C05141/DG3C02512/DG7C03634/DG2C02716/DG5C05888/DG1C01656/DG3C06199/DG2C07175/DG1C03354
MF	GO:0003968	RNA-directed 5'-3' RNA polymerase activity	2/3045	13/15638	0.751988	1	DG5C02676/DG5C01396	-/-	2	0		2	DG5C02676/DG5C01396
MF	GO:0004867	serine-type endopeptidase inhibitor activity	2/3045	13/15638	0.751988	1	DG4C05899/novel.11395	-/-	2	1	DG4C05899	1	novel.11395
MF	GO:0016679	oxidoreductase activity, acting on diphenols and related substances as donors	2/3045	13/15638	0.751988	1	DG1C05984/DG1C05982	-/-	2	0		2	DG1C05984/DG1C05982
MF	GO:0016278	lysine N-methyltransferase activity	4/3045	26/15638	0.774121	1	DG5C05010/DG7C01560/DG5C05888/DG1C00770	-/-/-/-	4	3	DG5C05010/DG7C01560/DG1C00770	1	DG5C05888
MF	GO:0016279	protein-lysine N-methyltransferase activity	4/3045	26/15638	0.774121	1	DG5C05010/DG7C01560/DG5C05888/DG1C00770	-/-/-/-	4	3	DG5C05010/DG7C01560/DG1C00770	1	DG5C05888
MF	GO:0018024	histone-lysine N-methyltransferase activity	4/3045	26/15638	0.774121	1	DG5C05010/DG7C01560/DG5C05888/DG1C00770	-/-/-/-	4	3	DG5C05010/DG7C01560/DG1C00770	1	DG5C05888
MF	GO:0042054	histone methyltransferase activity	4/3045	26/15638	0.774121	1	DG5C05010/DG7C01560/DG5C05888/DG1C00770	-/-/-/-	4	3	DG5C05010/DG7C01560/DG1C00770	1	DG5C05888
MF	GO:0005543	phospholipid binding	5/3045	32/15638	0.774563	1	DG2C00353/DG6C02037/DG2C00940/DG2C04276/DG7C01153	-/-/-/-/-	5	0		5	DG2C00353/DG6C02037/DG2C00940/DG2C04276/DG7C01153
MF	GO:0008536	Ran GTPase binding	2/3045	14/15638	0.788652	1	DG4C06448/DG1C00493	-/-	2	1	DG4C06448	1	DG1C00493
MF	GO:0004650	polygalacturonase activity	5/3045	33/15638	0.797984	1	DG6C00785/DG2C00594/DG4C06081/DG7C04288/DG5C02360	-/-/-/-/-	5	2	DG6C00785/DG5C02360	3	DG2C00594/DG4C06081/DG7C04288
MF	GO:0004175	endopeptidase activity	29/3045	169/15638	0.80397	1	DG6C01535/DG2C00615/DG2C00630/DG5C02316/DG2C03208/DG5C02821/DG4C01778/DG4C04092/DG6C03049/DG5C04850/DG2C03209/DG4C02046/DG3C05199/DG3C05236/DG7C01754/DG5C02256/DG3C06698/DG3C06771/DG5C03929/DG2C00013/DG3C00887/DG6C03078/DG4C02660/DG1C05140/DG4C05370/DG2C00628/DG3C06459/DG1C05060/DG6C04269	-/-/-/-/-/-/-/-/-/-/-/-/-/-/-/-/-/-/-/-/-/-/-/-/-/-/-/-/-	29	6	DG6C01535/DG5C02316/DG6C03049/DG5C04850/DG3C06771/DG1C05060	23	DG2C00615/DG2C00630/DG2C03208/DG5C02821/DG4C01778/DG4C04092/DG2C03209/DG4C02046/DG3C05199/DG3C05236/DG7C01754/DG5C02256/DG3C06698/DG5C03929/DG2C00013/DG3C00887/DG6C03078/DG4C02660/DG1C05140/DG4C05370/DG2C00628/DG3C06459/DG6C04269
MF	GO:0016160	amylase activity	3/3045	21/15638	0.80579	1	DG5C01835/DG0C01301/DG6C03696	-/-/-	3	1	DG5C01835	2	DG0C01301/DG6C03696
MF	GO:0016762	xyloglucan:xyloglucosyl transferase activity	4/3045	28/15638	0.82306	1	DG3C01104/DG1C06013/DG2C05468/DG1C06014	-/-/-/-	4	1	DG1C06014	3	DG3C01104/DG1C06013/DG2C05468
MF	GO:0008168	methyltransferase activity	38/3045	221/15638	0.82769	1	DG3C07254/DG4C05100/DG4C05099/DG7C02106/DG4C04775/DG2C00105/DG6C02914/DG3C06198/DG5C04028/DG4C04228/DG6C01099/DG7C03146/DG4C00243/DG4C05116/DG3C05961/DG5C06611/DG6C01109/DG5C03857/DG1C05147/DG5C05438/DG6C01100/DG0C00796/DG5C05010/DG5C04581/DG7C00820/DG5C06044/DG7C01560/DG3C05755/DG0C00182/DG1C05141/DG3C02512/DG7C03634/DG2C02716/DG5C05888/DG1C01656/DG3C06199/DG1C00770/DG1C03354	-/-/-/-/-/-/-/-/-/-/-/-/-/-/-/-/-/-/-/-/-/-/-/-/-/-/-/-/-/-/-/-/-/-/-/-/-/-	38	6	DG5C04028/DG5C05010/DG7C00820/DG7C01560/DG3C05755/DG1C00770	32	DG3C07254/DG4C05100/DG4C05099/DG7C02106/DG4C04775/DG2C00105/DG6C02914/DG3C06198/DG4C04228/DG6C01099/DG7C03146/DG4C00243/DG4C05116/DG3C05961/DG5C06611/DG6C01109/DG5C03857/DG1C05147/DG5C05438/DG6C01100/DG0C00796/DG5C04581/DG5C06044/DG0C00182/DG1C05141/DG3C02512/DG7C03634/DG2C02716/DG5C05888/DG1C01656/DG3C06199/DG1C03354
MF	GO:0008061	chitin binding	3/3045	22/15638	0.831115	1	DG4C01330/DG4C01329/DG3C05843	-/-/-	3	2	DG4C01330/DG4C01329	1	DG3C05843
MF	GO:0016879	ligase activity, forming carbon-nitrogen bonds	5/3045	35/15638	0.839025	1	DG5C03210/DG1C00525/DG2C04745/DG2C05318/DG1C06739	-/-/-/-/-	5	3	DG5C03210/DG2C05318/DG1C06739	2	DG1C00525/DG2C04745
MF	GO:0016779	nucleotidyltransferase activity	20/3045	124/15638	0.855743	1	DG7C00287/DG1C06140/DG3C03815/DG5C05493/DG2C03027/DG0C00322/DG1C05633/DG5C02676/DG5C04452/DG2C03158/DG5C01396/DG2C06694/DG2C03026/DG7C02985/DG4C05575/DG0C00758/DG4C01339/DG2C05528/DG2C04683/DG7C03535	-/-/-/-/-/-/-/-/-/-/-/-/-/-/-/-/-/-/-/-	20	11	DG7C00287/DG3C03815/DG2C03027/DG0C00322/DG1C05633/DG2C06694/DG2C03026/DG7C02985/DG0C00758/DG2C05528/DG7C03535	9	DG1C06140/DG5C05493/DG5C02676/DG5C04452/DG2C03158/DG5C01396/DG4C05575/DG4C01339/DG2C04683
MF	GO:0042393	histone binding	4/3045	30/15638	0.862876	1	DG1C02814/DG7C01560/DG5C05888/DG1C00770	-/-/-/-	4	2	DG7C01560/DG1C00770	2	DG1C02814/DG5C05888
MF	GO:0030597	RNA glycosylase activity	2/3045	17/15638	0.871436	1	DG6C01996/DG5C01566	-/-	2	1	DG5C01566	1	DG6C01996
MF	GO:0030598	rRNA N-glycosylase activity	2/3045	17/15638	0.871436	1	DG6C01996/DG5C01566	-/-	2	1	DG5C01566	1	DG6C01996
MF	GO:0003684	damaged DNA binding	1/3045	10/15638	0.885402	1	novel.4613	-	1	0		1	novel.4613
MF	GO:0004556	alpha-amylase activity	1/3045	10/15638	0.885402	1	DG0C01301	-	1	0		1	DG0C01301
MF	GO:0008175	tRNA methyltransferase activity	1/3045	10/15638	0.885402	1	DG1C03354	-	1	0		1	DG1C03354
MF	GO:0016843	amine-lyase activity	1/3045	10/15638	0.885402	1	DG4C03856	-	1	0		1	DG4C03856
MF	GO:0016844	strictosidine synthase activity	1/3045	10/15638	0.885402	1	DG4C03856	-	1	0		1	DG4C03856
MF	GO:0019139	cytokinin dehydrogenase activity	1/3045	10/15638	0.885402	1	DG5C04971	-	1	0		1	DG5C04971
MF	GO:0004523	RNA-DNA hybrid ribonuclease activity	10/3045	69/15638	0.888102	1	novel.14027/novel.12683/novel.3159/novel.11778/novel.3586/novel.13556/novel.400/novel.3693/novel.13192/novel.5385	-/-/-/-/-/-/-/-/-/-	10	10	novel.14027/novel.12683/novel.3159/novel.11778/novel.3586/novel.13556/novel.400/novel.3693/novel.13192/novel.5385	0
MF	GO:0140102	catalytic activity, acting on a rRNA	2/3045	18/15638	0.891592	1	DG6C01996/DG5C01566	-/-	2	1	DG5C01566	1	DG6C01996
MF	GO:0008757	S-adenosylmethionine-dependent methyltransferase activity	6/3045	45/15638	0.895522	1	DG5C05010/DG7C00820/DG7C01560/DG5C05888/DG1C00770/DG1C03354	-/-/-/-/-/-	6	4	DG5C05010/DG7C00820/DG7C01560/DG1C00770	2	DG5C05888/DG1C03354
MF	GO:0030599	pectinesterase activity	3/3045	26/15638	0.905906	1	DG3C04396/DG5C05407/DG1C01642	-/-/-	3	1	DG5C05407	2	DG3C04396/DG1C01642
MF	GO:0004659	prenyltransferase activity	1/3045	11/15638	0.90773	1	DG6C02553	-	1	0		1	DG6C02553
MF	GO:0016655	oxidoreductase activity, acting on NAD(P)H, quinone or similar compound as acceptor	1/3045	11/15638	0.90773	1	DG3C04818	-	1	1	DG3C04818	0
MF	GO:0016840	carbon-nitrogen lyase activity	1/3045	11/15638	0.90773	1	DG4C03856	-	1	0		1	DG4C03856
MF	GO:0019843	rRNA binding	2/3045	20/15638	0.92338	1	novel.13661/DG0C00702	-/-	2	2	novel.13661/DG0C00702	0
MF	GO:0043021	ribonucleoprotein complex binding	1/3045	12/15638	0.92571	1	DG1C01339	-	1	1	DG1C01339	0
MF	GO:0015077	monovalent inorganic cation transmembrane transporter activity	13/3045	92/15638	0.928377	1	DG7C04506/DG7C03762/DG1C00818/DG1C04113/DG2C01233/DG2C03648/DG3C05588/DG1C00698/DG7C04425/DG4C00327/DG7C00746/DG6C01772/DG2C05827	-/-/-/-/-/-/-/-/-/-/-/-/-	13	2	DG7C00746/DG2C05827	11	DG7C04506/DG7C03762/DG1C00818/DG1C04113/DG2C01233/DG2C03648/DG3C05588/DG1C00698/DG7C04425/DG4C00327/DG6C01772
MF	GO:0016407	acetyltransferase activity	6/3045	50/15638	0.942756	1	DG4C04716/DG2C03187/DG2C05016/DG6C03326/DG5C04067/DG5C05522	-/-/-/-/-/-	6	4	DG4C04716/DG2C03187/DG6C03326/DG5C05522	2	DG2C05016/DG5C04067
MF	GO:0003899	DNA-directed 5'-3' RNA polymerase activity	7/3045	57/15638	0.945495	1	DG5C05493/DG0C00322/DG1C05633/DG2C03158/DG0C00758/DG2C05528/DG7C03535	-/-/-/-/-/-/-	7	5	DG0C00322/DG1C05633/DG0C00758/DG2C05528/DG7C03535	2	DG5C05493/DG2C03158
MF	GO:0034062	5'-3' RNA polymerase activity	9/3045	70/15638	0.945993	1	DG5C05493/DG0C00322/DG1C05633/DG5C02676/DG2C03158/DG5C01396/DG0C00758/DG2C05528/DG7C03535	-/-/-/-/-/-/-/-/-	9	5	DG0C00322/DG1C05633/DG0C00758/DG2C05528/DG7C03535	4	DG5C05493/DG5C02676/DG2C03158/DG5C01396
MF	GO:0097747	RNA polymerase activity	9/3045	70/15638	0.945993	1	DG5C05493/DG0C00322/DG1C05633/DG5C02676/DG2C03158/DG5C01396/DG0C00758/DG2C05528/DG7C03535	-/-/-/-/-/-/-/-/-	9	5	DG0C00322/DG1C05633/DG0C00758/DG2C05528/DG7C03535	4	DG5C05493/DG5C02676/DG2C03158/DG5C01396
MF	GO:0002161	aminoacyl-tRNA editing activity	1/3045	14/15638	0.951843	1	DG3C03145	-	1	1	DG3C03145	0
MF	GO:0003916	DNA topoisomerase activity	1/3045	14/15638	0.951843	1	DG3C04827	-	1	1	DG3C04827	0
MF	GO:0031072	heat shock protein binding	1/3045	14/15638	0.951843	1	DG2C05310	-	1	0		1	DG2C05310
MF	GO:0008080	N-acetyltransferase activity	5/3045	45/15638	0.954556	1	DG4C04716/DG2C03187/DG2C05016/DG6C03326/DG5C05522	-/-/-/-/-	5	4	DG4C04716/DG2C03187/DG6C03326/DG5C05522	1	DG2C05016
MF	GO:0016410	N-acyltransferase activity	5/3045	46/15638	0.960351	1	DG4C04716/DG2C03187/DG2C05016/DG6C03326/DG5C05522	-/-/-/-/-	5	4	DG4C04716/DG2C03187/DG6C03326/DG5C05522	1	DG2C05016
MF	GO:0004222	metalloendopeptidase activity	4/3045	39/15638	0.960881	1	DG6C01535/DG3C06698/DG3C06771/DG2C00013	-/-/-/-	4	2	DG6C01535/DG3C06771	2	DG3C06698/DG2C00013
MF	GO:0031625	ubiquitin protein ligase binding	1/3045	15/15638	0.961228	1	DG7C02200	-	1	1	DG7C02200	0
MF	GO:0044389	ubiquitin-like protein ligase binding	1/3045	15/15638	0.961228	1	DG7C02200	-	1	1	DG7C02200	0
MF	GO:0140097	catalytic activity, acting on DNA	13/3045	99/15638	0.963166	1	novel.11340/DG7C00992/DG6C03153/DG3C04042/novel.80/novel.3222/DG5C03013/DG3C04827/DG5C04452/DG2C06694/novel.11860/DG4C01339/novel.4613	-/-/-/-/-/-/-/-/-/-/-/-/-	13	8	novel.11340/DG6C03153/novel.80/novel.3222/DG5C03013/DG3C04827/DG2C06694/novel.11860	5	DG7C00992/DG3C04042/DG5C04452/DG4C01339/novel.4613
MF	GO:0015078	proton transmembrane transporter activity	8/3045	68/15638	0.967701	1	DG7C03762/DG3C05588/DG1C00698/DG7C04425/DG4C00327/DG7C00746/DG6C01772/DG2C05827	-/-/-/-/-/-/-/-	8	2	DG7C00746/DG2C05827	6	DG7C03762/DG3C05588/DG1C00698/DG7C04425/DG4C00327/DG6C01772
MF	GO:0003678	DNA helicase activity	6/3045	56/15638	0.973644	1	novel.11340/DG6C03153/novel.80/novel.3222/DG5C03013/novel.11860	-/-/-/-/-/-	6	6	novel.11340/DG6C03153/novel.80/novel.3222/DG5C03013/novel.11860	0
MF	GO:0016788	hydrolase activity, acting on ester bonds	80/3045	494/15638	0.975008	1	DG5C02460/DG7C00553/DG7C05111/DG3C01792/DG1C04881/DG1C01675/DG6C04803/DG1C01669/novel.14027/DG1C04062/DG1C05468/DG1C00829/DG4C05809/DG3C02878/DG2C03624/DG5C02303/DG3C06768/DG1C02544/DG3C07303/DG5C00301/DG4C03251/DG3C03145/DG4C01920/novel.12683/DG7C03587/DG1C01707/DG5C01601/DG2C01188/DG2C03841/DG5C03175/DG3C05562/novel.5798/DG6C02214/DG3C02744/DG4C04555/DG4C00967/DG1C01910/DG5C03463/DG5C04063/DG5C…	-/-/-/-/-/-/-/-/-/-/-/-/-/-/-/-/-/-/-/-/-/-/-/-/-/-/-/-/-/-/-/-/-/-/-/-/-/-/-/-/-/-/-/-/-/-/-/-/-/-/-/-/-/-/-/-/-/-/-/-/-/-/-/-/-/-/-/-/-/-/-/-/-/-/-/-/-/-/-/-	80	35	DG7C05111/DG3C01792/DG1C01675/DG1C01669/novel.14027/DG1C04062/DG2C03624/DG5C02303/DG3C07303/DG3C03145/novel.12683/DG1C01707/DG3C05562/novel.5798/DG4C04555/DG4C00967/DG5C04063/DG5C04184/DG2C06864/novel.6890/novel.13998/DG5C05407/novel.3159/DG5C05281/novel.11778/novel.3586/DG1C04781/novel.13556/novel.400/novel.3693/DG5C03548/novel.13192/DG5C02535/novel.5385/DG6C04983	45	DG5C02460/DG7C00553/DG1C04881/DG6C04803/DG1C05468/DG1C00829/DG4C05809/DG3C02878/DG3C06768/DG1C02544/DG5C00301/DG4C03251/DG4C01920/DG7C03587/DG5C01601/DG2C01188/DG2C03841/DG5C03175/DG6C02214/DG3C02744/DG1C01910/DG5C03463/DG1C00478/DG3C05287/DG5C03462/DG4C00965/DG4C01675/DG5C03356/DG5C06311/DG3C04396/DG1C03602/DG5C03459/DG1C02400/DG3C06295/DG2C02641/DG3C03095/DG3C04918/DG1C01642/DG2C01090/DG6C05843…
MF	GO:0004540	ribonuclease activity	12/3045	97/15638	0.976492	1	DG7C05111/novel.14027/novel.12683/novel.3159/novel.11778/novel.3586/novel.13556/novel.400/novel.3693/novel.13192/novel.5385/DG4C02709	-/-/-/-/-/-/-/-/-/-/-/-	12	11	DG7C05111/novel.14027/novel.12683/novel.3159/novel.11778/novel.3586/novel.13556/novel.400/novel.3693/novel.13192/novel.5385	1	DG4C02709
MF	GO:0046982	protein heterodimerization activity	17/3045	129/15638	0.977175	1	DG4C03406/DG4C03918/DG3C06086/DG2C04561/DG5C05984/DG7C00288/DG3C06094/DG5C05992/DG2C02096/DG5C05580/DG2C06042/DG1C06159/DG5C06544/DG5C05579/DG1C06181/DG2C04635/DG2C05681	-/-/-/-/-/-/-/-/-/-/-/-/-/-/-/-/-	17	16	DG4C03406/DG4C03918/DG3C06086/DG2C04561/DG5C05984/DG7C00288/DG3C06094/DG5C05992/DG2C02096/DG5C05580/DG2C06042/DG1C06159/DG5C06544/DG5C05579/DG1C06181/DG2C05681	1	DG2C04635
MF	GO:0004521	endoribonuclease activity	11/3045	91/15638	0.977717	1	DG7C05111/novel.14027/novel.12683/novel.3159/novel.11778/novel.3586/novel.13556/novel.400/novel.3693/novel.13192/novel.5385	-/-/-/-/-/-/-/-/-/-/-	11	11	DG7C05111/novel.14027/novel.12683/novel.3159/novel.11778/novel.3586/novel.13556/novel.400/novel.3693/novel.13192/novel.5385	0
MF	GO:0098772	molecular function regulator	18/3045	136/15638	0.978751	1	DG3C01679/DG4C05899/DG7C01170/DG2C02770/DG4C06367/DG1C02128/DG3C00373/DG2C05540/DG5C04802/DG5C05407/DG6C02023/DG5C04204/DG2C06559/DG3C00469/DG2C06464/DG1C05047/novel.11395/DG3C01645	-/-/-/-/-/-/-/-/-/-/-/-/-/-/-/-/-/-	18	10	DG3C01679/DG4C05899/DG7C01170/DG2C02770/DG5C05407/DG5C04204/DG2C06559/DG3C00469/DG2C06464/DG1C05047	8	DG4C06367/DG1C02128/DG3C00373/DG2C05540/DG5C04802/DG6C02023/novel.11395/DG3C01645
MF	GO:0016891	endoribonuclease activity, producing 5'-phosphomonoesters	10/3045	85/15638	0.979117	1	novel.14027/novel.12683/novel.3159/novel.11778/novel.3586/novel.13556/novel.400/novel.3693/novel.13192/novel.5385	-/-/-/-/-/-/-/-/-/-	10	10	novel.14027/novel.12683/novel.3159/novel.11778/novel.3586/novel.13556/novel.400/novel.3693/novel.13192/novel.5385	0
MF	GO:0016893	endonuclease activity, active with either ribo- or deoxyribonucleic acids and producing 5'-phosphomonoesters	10/3045	85/15638	0.979117	1	novel.14027/novel.12683/novel.3159/novel.11778/novel.3586/novel.13556/novel.400/novel.3693/novel.13192/novel.5385	-/-/-/-/-/-/-/-/-/-	10	10	novel.14027/novel.12683/novel.3159/novel.11778/novel.3586/novel.13556/novel.400/novel.3693/novel.13192/novel.5385	0
MF	GO:0008094	DNA-dependent ATPase activity	1/3045	18/15638	0.979768	1	DG5C03013	-	1	1	DG5C03013	0
MF	GO:0003755	peptidyl-prolyl cis-trans isomerase activity	2/3045	28/15638	0.982001	1	DG3C06081/DG4C02185	-/-	2	1	DG3C06081	1	DG4C02185
MF	GO:0016859	cis-trans isomerase activity	2/3045	28/15638	0.982001	1	DG3C06081/DG4C02185	-/-	2	1	DG3C06081	1	DG4C02185
MF	GO:0008173	RNA methyltransferase activity	1/3045	19/15638	0.983712	1	DG1C03354	-	1	0		1	DG1C03354
MF	GO:0004568	chitinase activity	3/3045	37/15638	0.983899	1	DG6C02930/DG4C01330/DG4C01329	-/-/-	3	2	DG4C01330/DG4C01329	1	DG6C02930
MF	GO:0052689	carboxylic ester hydrolase activity	5/3045	53/15638	0.985348	1	DG3C03145/DG5C04184/DG3C04396/DG5C05407/DG1C01642	-/-/-/-/-	5	3	DG3C03145/DG5C04184/DG5C05407	2	DG3C04396/DG1C01642
MF	GO:0004519	endonuclease activity	12/3045	102/15638	0.986391	1	DG7C05111/novel.14027/DG5C00301/novel.12683/novel.3159/novel.11778/novel.3586/novel.13556/novel.400/novel.3693/novel.13192/novel.5385	-/-/-/-/-/-/-/-/-/-/-/-	12	11	DG7C05111/novel.14027/novel.12683/novel.3159/novel.11778/novel.3586/novel.13556/novel.400/novel.3693/novel.13192/novel.5385	1	DG5C00301
MF	GO:0030234	enzyme regulator activity	13/3045	109/15638	0.987014	1	DG3C01679/DG4C05899/DG7C01170/DG2C02770/DG4C06367/DG5C04802/DG5C05407/DG6C02023/DG2C06559/DG3C00469/DG2C06464/novel.11395/DG3C01645	-/-/-/-/-/-/-/-/-/-/-/-/-	13	8	DG3C01679/DG4C05899/DG7C01170/DG2C02770/DG5C05407/DG2C06559/DG3C00469/DG2C06464	5	DG4C06367/DG5C04802/DG6C02023/novel.11395/DG3C01645
MF	GO:0008237	metallopeptidase activity	4/3045	47/15638	0.988514	1	DG6C01535/DG3C06698/DG3C06771/DG2C00013	-/-/-/-	4	2	DG6C01535/DG3C06771	2	DG3C06698/DG2C00013
MF	GO:0009982	pseudouridine synthase activity	1/3045	21/15638	0.989444	1	DG7C04647	-	1	1	DG7C04647	0
MF	GO:0019783	ubiquitin-like protein-specific protease activity	4/3045	48/15638	0.990201	1	DG3C05360/DG2C04963/DG3C05361/DG5C01112	-/-/-/-	4	4	DG3C05360/DG2C04963/DG3C05361/DG5C01112	0
MF	GO:0036459	thiol-dependent ubiquitinyl hydrolase activity	4/3045	48/15638	0.990201	1	DG3C05360/DG2C04963/DG3C05361/DG5C01112	-/-/-/-	4	4	DG3C05360/DG2C04963/DG3C05361/DG5C01112	0
MF	GO:0101005	ubiquitinyl hydrolase activity	4/3045	48/15638	0.990201	1	DG3C05360/DG2C04963/DG3C05361/DG5C01112	-/-/-/-	4	4	DG3C05360/DG2C04963/DG3C05361/DG5C01112	0
MF	GO:0004857	enzyme inhibitor activity	7/3045	71/15638	0.990943	1	DG3C01679/DG4C05899/DG5C04802/DG5C05407/DG2C06559/novel.11395/DG3C01645	-/-/-/-/-/-/-	7	4	DG3C01679/DG4C05899/DG5C05407/DG2C06559	3	DG5C04802/novel.11395/DG3C01645
MF	GO:0004386	helicase activity	7/3045	79/15638	0.997059	1	novel.11340/DG6C03153/novel.80/novel.3222/DG5C03013/DG4C05969/novel.11860	-/-/-/-/-/-/-	7	6	novel.11340/DG6C03153/novel.80/novel.3222/DG5C03013/novel.11860	1	DG4C05969
MF	GO:0140101	catalytic activity, acting on a tRNA	10/3045	103/15638	0.997757	1	DG5C05347/DG7C05111/DG7C02419/DG4C04479/DG3C03145/DG7C05100/DG3C05722/DG5C01187/DG1C04796/DG1C03354	-/-/-/-/-/-/-/-/-/-	10	4	DG7C05111/DG3C03145/DG3C05722/DG5C01187	6	DG5C05347/DG7C02419/DG4C04479/DG7C05100/DG1C04796/DG1C03354
MF	GO:0000989	transcription factor activity, transcription factor binding	1/3045	31/15638	0.998794	1	DG5C05522	-	1	1	DG5C05522	0
MF	GO:0003712	transcription cofactor activity	1/3045	31/15638	0.998794	1	DG5C05522	-	1	1	DG5C05522	0
MF	GO:0019001	guanyl nucleotide binding	20/3045	180/15638	0.999129	1	DG7C03570/DG6C00503/DG5C03623/DG3C05957/DG3C02069/DG4C00291/DG4C05481/DG6C00230/DG6C04242/DG7C01908/DG2C01558/DG5C01726/DG3C00090/DG5C02015/DG2C02424/DG1C01472/DG3C05212/DG2C02152/DG3C01205/DG2C05491	-/-/-/-/-/-/-/-/-/-/-/-/-/-/-/-/-/-/-/-	20	7	DG7C03570/DG6C00503/DG4C00291/DG3C00090/DG5C02015/DG1C01472/DG3C01205	13	DG5C03623/DG3C05957/DG3C02069/DG4C05481/DG6C00230/DG6C04242/DG7C01908/DG2C01558/DG5C01726/DG2C02424/DG3C05212/DG2C02152/DG2C05491
MF	GO:0043531	ADP binding	54/3045	397/15638	0.99926	1	DG6C05871/DG1C05211/DG2C00355/DG5C03988/DG4C03983/DG5C04186/DG3C03676/DG5C00662/DG6C02318/DG7C04996/DG4C06433/DG1C00211/DG3C00779/DG5C06335/DG5C00031/DG5C04912/DG0C01290/DG2C06928/DG1C06662/DG0C01031/DG7C00668/DG4C02366/DG7C05005/DG4C00041/DG6C05851/DG7C03803/DG5C06306/DG5C04765/DG4C00061/DG7C05160/DG2C05163/DG7C04525/DG4C05963/novel.14700/DG1C03165/DG2C00027/novel.13996/DG2C05174/DG5C04835/DG4C0…	-/-/-/-/-/-/-/-/-/-/-/-/-/-/-/-/-/-/-/-/-/-/-/-/-/-/-/-/-/-/-/-/-/-/-/-/-/-/-/-/-/-/-/-/-/-/-/-/-/-/-/-/-/-	54	16	DG2C00355/DG5C03988/DG4C06433/DG1C00211/DG5C04912/DG6C05851/DG5C06306/DG4C00061/DG7C05160/DG7C04525/novel.14700/novel.13996/DG5C04835/DG4C00156/novel.14761/DG4C00054	38	DG6C05871/DG1C05211/DG4C03983/DG5C04186/DG3C03676/DG5C00662/DG6C02318/DG7C04996/DG3C00779/DG5C06335/DG5C00031/DG0C01290/DG2C06928/DG1C06662/DG0C01031/DG7C00668/DG4C02366/DG7C05005/DG4C00041/DG7C03803/DG5C04765/DG2C05163/DG4C05963/DG1C03165/DG2C00027/DG2C05174/DG4C06340/DG7C04102/DG1C03286/DG5C00890/DG3C00137/DG4C00077/DG4C00042/DG6C05812/DG7C00624/DG3C03697/DG4C00021/DG4C00581
MF	GO:0070011	peptidase activity, acting on L-amino acid peptides	66/3045	473/15638	0.99943	1	DG6C01535/DG2C00615/DG2C05699/DG2C00630/DG4C03838/DG5C00843/DG5C02316/DG2C03208/DG5C02821/DG2C03884/DG5C01613/DG1C06617/DG4C01778/DG4C04092/DG7C00819/DG6C03049/DG7C00818/DG2C04000/DG6C00608/DG1C03842/DG1C04992/DG5C04698/DG6C01195/DG5C04850/DG7C03738/DG3C05360/DG2C03209/DG4C02046/DG4C04101/DG3C05199/DG2C04963/DG3C05361/DG3C05236/DG7C01754/DG5C02256/DG6C03208/DG3C06698/DG3C06771/DG7C00123/DG4C04113…	-/-/-/-/-/-/-/-/-/-/-/-/-/-/-/-/-/-/-/-/-/-/-/-/-/-/-/-/-/-/-/-/-/-/-/-/-/-/-/-/-/-/-/-/-/-/-/-/-/-/-/-/-/-/-/-/-/-/-/-/-/-/-/-/-/-	66	22	DG6C01535/DG2C05699/DG5C02316/DG2C03884/DG7C00819/DG6C03049/DG7C00818/DG5C04850/DG7C03738/DG3C05360/DG2C04963/DG3C05361/DG3C06771/DG1C06927/DG6C01867/DG5C01112/novel.10170/DG1C00774/DG1C02935/DG1C01047/DG1C05060/DG4C04361	44	DG2C00615/DG2C00630/DG4C03838/DG5C00843/DG2C03208/DG5C02821/DG5C01613/DG1C06617/DG4C01778/DG4C04092/DG2C04000/DG6C00608/DG1C03842/DG1C04992/DG5C04698/DG6C01195/DG2C03209/DG4C02046/DG4C04101/DG3C05199/DG3C05236/DG7C01754/DG5C02256/DG6C03208/DG3C06698/DG7C00123/DG4C04113/DG5C03929/DG5C02469/DG2C00013/DG3C00887/DG6C03078/DG1C02596/DG4C02660/DG6C02796/DG1C05140/DG5C04058/DG4C05370/DG7C01412/DG1C04739…
MF	GO:0000988	transcription factor activity, protein binding	1/3045	37/15638	0.999672	1	DG5C05522	-	1	1	DG5C05522	0
MF	GO:0001883	purine nucleoside binding	18/3045	176/15638	0.999717	1	DG7C03570/DG6C00503/DG5C03623/DG4C00291/DG4C05481/DG6C00230/DG6C04242/DG7C01908/DG2C01558/DG5C01726/DG3C00090/DG5C02015/DG2C02424/DG1C01472/DG3C05212/DG2C02152/DG3C01205/DG2C05491	-/-/-/-/-/-/-/-/-/-/-/-/-/-/-/-/-/-	18	7	DG7C03570/DG6C00503/DG4C00291/DG3C00090/DG5C02015/DG1C01472/DG3C01205	11	DG5C03623/DG4C05481/DG6C00230/DG6C04242/DG7C01908/DG2C01558/DG5C01726/DG2C02424/DG3C05212/DG2C02152/DG2C05491
MF	GO:0005525	GTP binding	18/3045	176/15638	0.999717	1	DG7C03570/DG6C00503/DG5C03623/DG4C00291/DG4C05481/DG6C00230/DG6C04242/DG7C01908/DG2C01558/DG5C01726/DG3C00090/DG5C02015/DG2C02424/DG1C01472/DG3C05212/DG2C02152/DG3C01205/DG2C05491	-/-/-/-/-/-/-/-/-/-/-/-/-/-/-/-/-/-	18	7	DG7C03570/DG6C00503/DG4C00291/DG3C00090/DG5C02015/DG1C01472/DG3C01205	11	DG5C03623/DG4C05481/DG6C00230/DG6C04242/DG7C01908/DG2C01558/DG5C01726/DG2C02424/DG3C05212/DG2C02152/DG2C05491
MF	GO:0032549	ribonucleoside binding	18/3045	176/15638	0.999717	1	DG7C03570/DG6C00503/DG5C03623/DG4C00291/DG4C05481/DG6C00230/DG6C04242/DG7C01908/DG2C01558/DG5C01726/DG3C00090/DG5C02015/DG2C02424/DG1C01472/DG3C05212/DG2C02152/DG3C01205/DG2C05491	-/-/-/-/-/-/-/-/-/-/-/-/-/-/-/-/-/-	18	7	DG7C03570/DG6C00503/DG4C00291/DG3C00090/DG5C02015/DG1C01472/DG3C01205	11	DG5C03623/DG4C05481/DG6C00230/DG6C04242/DG7C01908/DG2C01558/DG5C01726/DG2C02424/DG3C05212/DG2C02152/DG2C05491
MF	GO:0032550	purine ribonucleoside binding	18/3045	176/15638	0.999717	1	DG7C03570/DG6C00503/DG5C03623/DG4C00291/DG4C05481/DG6C00230/DG6C04242/DG7C01908/DG2C01558/DG5C01726/DG3C00090/DG5C02015/DG2C02424/DG1C01472/DG3C05212/DG2C02152/DG3C01205/DG2C05491	-/-/-/-/-/-/-/-/-/-/-/-/-/-/-/-/-/-	18	7	DG7C03570/DG6C00503/DG4C00291/DG3C00090/DG5C02015/DG1C01472/DG3C01205	11	DG5C03623/DG4C05481/DG6C00230/DG6C04242/DG7C01908/DG2C01558/DG5C01726/DG2C02424/DG3C05212/DG2C02152/DG2C05491
MF	GO:0032561	guanyl ribonucleotide binding	18/3045	176/15638	0.999717	1	DG7C03570/DG6C00503/DG5C03623/DG4C00291/DG4C05481/DG6C00230/DG6C04242/DG7C01908/DG2C01558/DG5C01726/DG3C00090/DG5C02015/DG2C02424/DG1C01472/DG3C05212/DG2C02152/DG3C01205/DG2C05491	-/-/-/-/-/-/-/-/-/-/-/-/-/-/-/-/-/-	18	7	DG7C03570/DG6C00503/DG4C00291/DG3C00090/DG5C02015/DG1C01472/DG3C01205	11	DG5C03623/DG4C05481/DG6C00230/DG6C04242/DG7C01908/DG2C01558/DG5C01726/DG2C02424/DG3C05212/DG2C02152/DG2C05491
MF	GO:0001882	nucleoside binding	18/3045	177/15638	0.99975	1	DG7C03570/DG6C00503/DG5C03623/DG4C00291/DG4C05481/DG6C00230/DG6C04242/DG7C01908/DG2C01558/DG5C01726/DG3C00090/DG5C02015/DG2C02424/DG1C01472/DG3C05212/DG2C02152/DG3C01205/DG2C05491	-/-/-/-/-/-/-/-/-/-/-/-/-/-/-/-/-/-	18	7	DG7C03570/DG6C00503/DG4C00291/DG3C00090/DG5C02015/DG1C01472/DG3C01205	11	DG5C03623/DG4C05481/DG6C00230/DG6C04242/DG7C01908/DG2C01558/DG5C01726/DG2C02424/DG3C05212/DG2C02152/DG2C05491
MF	GO:0008233	peptidase activity	67/3045	493/15638	0.999806	1	DG6C01535/DG2C00615/DG2C05699/DG2C00630/DG4C03838/DG5C00843/DG5C02316/DG2C03208/DG5C02821/DG2C03884/DG5C01613/DG1C06617/DG4C01778/DG4C04092/DG7C00819/DG6C03049/DG7C00818/DG2C04000/DG3C03972/DG6C00608/DG1C03842/DG1C04992/DG5C04698/DG6C01195/DG5C04850/DG7C03738/DG3C05360/DG2C03209/DG4C02046/DG4C04101/DG3C05199/DG2C04963/DG3C05361/DG3C05236/DG7C01754/DG5C02256/DG6C03208/DG3C06698/DG3C06771/DG7C00123…	-/-/-/-/-/-/-/-/-/-/-/-/-/-/-/-/-/-/-/-/-/-/-/-/-/-/-/-/-/-/-/-/-/-/-/-/-/-/-/-/-/-/-/-/-/-/-/-/-/-/-/-/-/-/-/-/-/-/-/-/-/-/-/-/-/-/-	67	22	DG6C01535/DG2C05699/DG5C02316/DG2C03884/DG7C00819/DG6C03049/DG7C00818/DG5C04850/DG7C03738/DG3C05360/DG2C04963/DG3C05361/DG3C06771/DG1C06927/DG6C01867/DG5C01112/novel.10170/DG1C00774/DG1C02935/DG1C01047/DG1C05060/DG4C04361	45	DG2C00615/DG2C00630/DG4C03838/DG5C00843/DG2C03208/DG5C02821/DG5C01613/DG1C06617/DG4C01778/DG4C04092/DG2C04000/DG3C03972/DG6C00608/DG1C03842/DG1C04992/DG5C04698/DG6C01195/DG2C03209/DG4C02046/DG4C04101/DG3C05199/DG3C05236/DG7C01754/DG5C02256/DG6C03208/DG3C06698/DG7C00123/DG4C04113/DG5C03929/DG5C02469/DG2C00013/DG3C00887/DG6C03078/DG1C02596/DG4C02660/DG6C02796/DG1C05140/DG5C04058/DG4C05370/DG7C01412…
MF	GO:0008408	3'-5' exonuclease activity	3/3045	66/15638	0.999914	1	DG1C02400/DG5C03548/DG6C04983	-/-/-	3	2	DG5C03548/DG6C04983	1	DG1C02400
MF	GO:0004812	aminoacyl-tRNA ligase activity	3/3045	69/15638	0.999951	1	DG4C04479/DG7C05100/DG5C01187	-/-/-	3	1	DG5C01187	2	DG4C04479/DG7C05100
MF	GO:0016875	ligase activity, forming carbon-oxygen bonds	3/3045	69/15638	0.999951	1	DG4C04479/DG7C05100/DG5C01187	-/-/-	3	1	DG5C01187	2	DG4C04479/DG7C05100
MF	GO:0004527	exonuclease activity	3/3045	72/15638	0.999972	1	DG1C02400/DG5C03548/DG6C04983	-/-/-	3	2	DG5C03548/DG6C04983	1	DG1C02400
MF	GO:0140098	catalytic activity, acting on RNA	32/3045	294/15638	0.999978	1	DG5C05347/DG7C05111/novel.14027/DG7C02419/DG4C04479/DG3C03145/novel.12683/DG5C05493/DG6C01996/DG0C00322/DG1C05633/DG5C02676/DG2C03158/DG7C05100/novel.3159/DG5C01396/novel.11778/DG3C05722/novel.3586/DG5C01187/DG5C01566/novel.13556/DG0C00758/DG1C04796/novel.400/novel.3693/DG2C05528/novel.13192/novel.5385/DG4C02709/DG7C03535/DG1C03354	-/-/-/-/-/-/-/-/-/-/-/-/-/-/-/-/-/-/-/-/-/-/-/-/-/-/-/-/-/-/-/-	32	20	DG7C05111/novel.14027/DG3C03145/novel.12683/DG0C00322/DG1C05633/novel.3159/novel.11778/DG3C05722/novel.3586/DG5C01187/DG5C01566/novel.13556/DG0C00758/novel.400/novel.3693/DG2C05528/novel.13192/novel.5385/DG7C03535	12	DG5C05347/DG7C02419/DG4C04479/DG5C05493/DG6C01996/DG5C02676/DG2C03158/DG7C05100/DG5C01396/DG1C04796/DG4C02709/DG1C03354
MF	GO:0016874	ligase activity	9/3045	128/15638	0.99998	1	DG5C03210/DG4C04479/DG1C00525/DG2C04745/DG6C00909/DG2C05318/DG7C05100/DG5C01187/DG1C06739	-/-/-/-/-/-/-/-/-	9	4	DG5C03210/DG2C05318/DG5C01187/DG1C06739	5	DG4C04479/DG1C00525/DG2C04745/DG6C00909/DG7C05100
MF	GO:0004518	nuclease activity	18/3045	199/15638	0.999985	1	DG7C05111/novel.14027/DG2C03624/DG5C00301/novel.12683/novel.3159/DG1C02400/novel.11778/novel.3586/novel.13556/novel.400/novel.3693/DG5C03548/DG3C00767/novel.13192/novel.5385/DG4C02709/DG6C04983	-/-/-/-/-/-/-/-/-/-/-/-/-/-/-/-/-/-	18	14	DG7C05111/novel.14027/DG2C03624/novel.12683/novel.3159/novel.11778/novel.3586/novel.13556/novel.400/novel.3693/DG5C03548/novel.13192/novel.5385/DG6C04983	4	DG5C00301/DG1C02400/DG3C00767/DG4C02709
MF	GO:0008234	cysteine-type peptidase activity	17/3045	195/15638	0.99999	1	DG4C03838/DG5C01613/DG1C06617/DG4C04092/DG7C00819/DG7C00818/DG6C01195/DG7C03738/DG3C05360/DG2C04963/DG3C05361/DG7C00123/DG1C06927/DG6C01867/DG5C01112/DG1C00774/novel.3478	-/-/-/-/-/-/-/-/-/-/-/-/-/-/-/-/-	17	10	DG7C00819/DG7C00818/DG7C03738/DG3C05360/DG2C04963/DG3C05361/DG1C06927/DG6C01867/DG5C01112/DG1C00774	7	DG4C03838/DG5C01613/DG1C06617/DG4C04092/DG6C01195/DG7C00123/novel.3478
MF	GO:0003690	double-stranded DNA binding	3/3045	95/15638	1	1	DG1C01945/DG6C04760/DG5C05439	-/-/-	3	3	DG1C01945/DG6C04760/DG5C05439	0
MF	GO:0003723	RNA binding	19/3045	313/15638	1	1	DG3C03815/DG7C04324/DG3C03342/DG2C03027/novel.13661/DG2C02989/DG1C05555/DG1C02690/novel.5662/DG1C06857/DG7C01558/DG7C00653/DG2C03026/DG7C04647/DG0C00702/DG4C05969/DG7C04077/DG2C04683/DG1C03354	-/-/-/-/-/-/-/-/-/-/-/-/-/-/-/-/-/-/-	19	13	DG3C03815/DG7C04324/DG3C03342/DG2C03027/novel.13661/DG2C02989/DG1C05555/DG1C02690/novel.5662/DG1C06857/DG2C03026/DG7C04647/DG0C00702	6	DG7C01558/DG7C00653/DG4C05969/DG7C04077/DG2C04683/DG1C03354
MF	GO:0003735	structural constituent of ribosome	8/3045	242/15638	1	1	DG6C04708/novel.13661/DG0C00322/DG6C00218/DG0C00702/novel.6094/DG3C00785/DG5C03560	-/-/-/-/-/-/-/-	8	6	DG6C04708/novel.13661/DG0C00322/DG6C00218/DG0C00702/DG5C03560	2	novel.6094/DG3C00785
MF	GO:0005198	structural molecule activity	9/3045	257/15638	1	1	DG6C04708/DG3C02850/novel.13661/DG0C00322/DG6C00218/DG0C00702/novel.6094/DG3C00785/DG5C03560	-/-/-/-/-/-/-/-/-	9	6	DG6C04708/novel.13661/DG0C00322/DG6C00218/DG0C00702/DG5C03560	3	DG3C02850/novel.6094/DG3C00785

## Sheet: DB 24h vs DB 0h
Category	GOID	Description	GeneRatio	BgRatio	pvalue	padj	geneID	geneName	Count	Up	Up_Gene_id	Down	Down_Gene_id
BP	GO:0016051	carbohydrate biosynthetic process	46/2868	92/9426	6.21805e-05	0.0288711	DG6C05659/DG1C02206/DG3C04147/DG6C01065/DG3C04145/DG1C00674/DG2C03577/DG6C04662/DG2C06697/novel.14633/DG3C05944/DG1C02205/DG5C04318/DG7C02150/DG3C04059/DG6C02834/DG4C06134/DG7C01528/DG3C00859/DG6C01077/DG6C03659/DG1C01508/DG3C03717/DG6C05094/DG3C04247/DG7C05141/DG4C01943/DG5C04268/DG1C02867/DG2C04057/DG2C06799/DG2C05600/DG3C06823/DG2C04056/DG5C04176/DG1C03674/DG1C06753/DG2C05331/novel.14632/DG4C0…	-/-/-/-/-/-/-/-/-/-/-/-/-/-/-/-/-/-/-/-/-/-/-/-/-/-/-/-/-/-/-/-/-/-/-/-/-/-/-/-/-/-/-/-/-/-	46	13	DG6C05659/DG1C02206/DG2C06697/DG3C00859/DG6C01077/DG1C01508/DG7C05141/DG4C01943/DG5C04268/DG2C06799/DG1C02208/DG5C00969/DG3C05401	33	DG3C04147/DG6C01065/DG3C04145/DG1C00674/DG2C03577/DG6C04662/novel.14633/DG3C05944/DG1C02205/DG5C04318/DG7C02150/DG3C04059/DG6C02834/DG4C06134/DG7C01528/DG6C03659/DG3C03717/DG6C05094/DG3C04247/DG1C02867/DG2C04057/DG2C05600/DG3C06823/DG2C04056/DG5C04176/DG1C03674/DG1C06753/DG2C05331/novel.14632/DG4C01238/DG3C04148/DG5C04293/DG0C00094
BP	GO:0034637	cellular carbohydrate biosynthetic process	41/2868	82/9426	0.000153252	0.0288711	DG1C02206/DG3C04147/DG6C01065/DG3C04145/DG1C00674/DG2C03577/DG6C04662/DG2C06697/novel.14633/DG3C05944/DG1C02205/DG5C04318/DG7C02150/DG3C04059/DG6C02834/DG4C06134/DG7C01528/DG3C00859/DG6C01077/DG6C03659/DG1C01508/DG3C03717/DG6C05094/DG7C05141/DG4C01943/DG5C04268/DG1C02867/DG2C04057/DG2C06799/DG3C06823/DG2C04056/DG5C04176/DG1C06753/DG2C05331/novel.14632/DG4C01238/DG3C04148/DG1C02208/DG5C00969/DG3C0…	-/-/-/-/-/-/-/-/-/-/-/-/-/-/-/-/-/-/-/-/-/-/-/-/-/-/-/-/-/-/-/-/-/-/-/-/-/-/-/-/-	41	12	DG1C02206/DG2C06697/DG3C00859/DG6C01077/DG1C01508/DG7C05141/DG4C01943/DG5C04268/DG2C06799/DG1C02208/DG5C00969/DG3C05401	29	DG3C04147/DG6C01065/DG3C04145/DG1C00674/DG2C03577/DG6C04662/novel.14633/DG3C05944/DG1C02205/DG5C04318/DG7C02150/DG3C04059/DG6C02834/DG4C06134/DG7C01528/DG6C03659/DG3C03717/DG6C05094/DG1C02867/DG2C04057/DG3C06823/DG2C04056/DG5C04176/DG1C06753/DG2C05331/novel.14632/DG4C01238/DG3C04148/DG0C00094
BP	GO:0072524	pyridine-containing compound metabolic process	33/2868	63/9426	0.000217502	0.0288711	DG6C00996/DG3C06667/DG7C04151/DG6C05659/DG5C05662/DG3C02444/novel.4280/DG2C02324/DG1C07053/DG6C04544/DG5C02237/DG3C06168/DG2C01754/DG5C06336/DG4C06133/DG5C03545/DG1C03159/DG6C02081/DG1C04326/DG3C05956/DG3C04247/DG4C03320/DG3C07134/DG5C01317/DG1C05810/DG2C04597/DG4C04681/DG4C02705/DG7C01212/DG4C01794/DG4C03181/DG3C04003/DG7C03468	-/-/-/-/-/-/-/-/-/-/-/-/-/-/-/-/-/-/-/-/-/-/-/-/-/-/-/-/-/-/-/-/-	33	20	DG6C00996/DG3C06667/DG7C04151/DG6C05659/DG5C05662/DG3C02444/novel.4280/DG2C02324/DG1C07053/DG6C04544/DG5C02237/DG3C06168/DG2C01754/DG4C06133/DG4C03320/DG5C01317/DG2C04597/DG4C02705/DG7C01212/DG7C03468	13	DG5C06336/DG5C03545/DG1C03159/DG6C02081/DG1C04326/DG3C05956/DG3C04247/DG3C07134/DG1C05810/DG4C04681/DG4C01794/DG4C03181/DG3C04003
BP	GO:0030243	cellulose metabolic process	23/2868	40/9426	0.000335464	0.0288711	DG1C02206/DG3C04147/DG3C04145/DG1C00674/DG2C03577/DG6C04662/novel.14633/DG3C05944/DG1C02205/DG5C04318/DG7C02150/DG3C04059/DG4C06134/DG6C03659/DG1C02867/DG5C04176/DG1C06753/novel.14632/DG4C01238/DG3C04148/DG1C02208/DG5C00969/DG0C00094	-/-/-/-/-/-/-/-/-/-/-/-/-/-/-/-/-/-/-/-/-/-/-	23	3	DG1C02206/DG1C02208/DG5C00969	20	DG3C04147/DG3C04145/DG1C00674/DG2C03577/DG6C04662/novel.14633/DG3C05944/DG1C02205/DG5C04318/DG7C02150/DG3C04059/DG4C06134/DG6C03659/DG1C02867/DG5C04176/DG1C06753/novel.14632/DG4C01238/DG3C04148/DG0C00094
BP	GO:0030244	cellulose biosynthetic process	23/2868	40/9426	0.000335464	0.0288711	DG1C02206/DG3C04147/DG3C04145/DG1C00674/DG2C03577/DG6C04662/novel.14633/DG3C05944/DG1C02205/DG5C04318/DG7C02150/DG3C04059/DG4C06134/DG6C03659/DG1C02867/DG5C04176/DG1C06753/novel.14632/DG4C01238/DG3C04148/DG1C02208/DG5C00969/DG0C00094	-/-/-/-/-/-/-/-/-/-/-/-/-/-/-/-/-/-/-/-/-/-/-	23	3	DG1C02206/DG1C02208/DG5C00969	20	DG3C04147/DG3C04145/DG1C00674/DG2C03577/DG6C04662/novel.14633/DG3C05944/DG1C02205/DG5C04318/DG7C02150/DG3C04059/DG4C06134/DG6C03659/DG1C02867/DG5C04176/DG1C06753/novel.14632/DG4C01238/DG3C04148/DG0C00094
BP	GO:0044262	cellular carbohydrate metabolic process	57/2868	127/9426	0.000382923	0.0288711	DG1C02206/DG3C04147/DG6C01065/DG3C04145/DG1C00674/DG3C07083/DG2C03577/DG6C04662/DG2C06697/novel.14633/DG3C05944/DG2C04451/DG1C02205/DG5C04318/DG7C02150/DG3C04059/DG6C02834/DG6C03102/DG4C06134/DG4C04254/DG7C01528/DG3C00859/DG6C01077/DG6C03659/DG3C01104/DG2C05468/DG1C01508/DG3C03717/DG6C05094/DG7C05141/DG4C01943/DG7C04891/DG5C04268/DG1C02867/DG1C06014/DG2C04057/DG2C03923/DG2C06799/DG1C05640/DG3C068…	-/-/-/-/-/-/-/-/-/-/-/-/-/-/-/-/-/-/-/-/-/-/-/-/-/-/-/-/-/-/-/-/-/-/-/-/-/-/-/-/-/-/-/-/-/-/-/-/-/-/-/-/-/-/-/-/-	57	22	DG1C02206/DG3C07083/DG2C06697/DG6C03102/DG4C04254/DG3C00859/DG6C01077/DG1C01508/DG7C05141/DG4C01943/DG7C04891/DG5C04268/DG1C06014/DG2C03923/DG2C06799/DG1C05640/DG7C02914/DG1C02208/DG7C02902/DG7C02909/DG5C00969/DG3C05401	35	DG3C04147/DG6C01065/DG3C04145/DG1C00674/DG2C03577/DG6C04662/novel.14633/DG3C05944/DG2C04451/DG1C02205/DG5C04318/DG7C02150/DG3C04059/DG6C02834/DG4C06134/DG7C01528/DG6C03659/DG3C01104/DG2C05468/DG3C03717/DG6C05094/DG1C02867/DG2C04057/DG3C06823/DG2C04056/DG3C01041/DG5C04176/DG1C06753/DG2C05331/DG7C01671/novel.14632/DG4C01238/DG3C04148/DG7C03763/DG0C00094
BP	GO:0006732	coenzyme metabolic process	43/2868	90/9426	0.00038642	0.0288711	DG6C00996/DG3C06667/DG7C04151/DG6C05659/DG5C05662/DG3C02444/novel.4280/DG2C02324/DG5C02431/DG1C07053/DG6C04544/DG5C02237/DG3C06168/DG5C02432/DG2C01754/DG5C06336/DG4C06133/DG2C04745/DG5C03545/DG3C04695/DG1C03159/DG6C02081/DG1C04326/DG3C05956/DG3C07004/DG3C04247/DG1C01566/DG4C03320/DG3C07134/DG5C01317/DG1C05810/DG2C04597/DG5C05938/DG4C04681/DG4C02705/DG7C01212/DG2C01407/DG2C01559/DG1C06985/DG4C0179…	-/-/-/-/-/-/-/-/-/-/-/-/-/-/-/-/-/-/-/-/-/-/-/-/-/-/-/-/-/-/-/-/-/-/-/-/-/-/-/-/-/-/-	43	25	DG6C00996/DG3C06667/DG7C04151/DG6C05659/DG5C05662/DG3C02444/novel.4280/DG2C02324/DG1C07053/DG6C04544/DG5C02237/DG3C06168/DG2C01754/DG4C06133/DG3C04695/DG1C01566/DG4C03320/DG5C01317/DG2C04597/DG4C02705/DG7C01212/DG2C01407/DG2C01559/DG1C06985/DG7C03468	18	DG5C02431/DG5C02432/DG5C06336/DG2C04745/DG5C03545/DG1C03159/DG6C02081/DG1C04326/DG3C05956/DG3C07004/DG3C04247/DG3C07134/DG1C05810/DG5C05938/DG4C04681/DG4C01794/DG4C03181/DG3C04003
BP	GO:0006733	oxidoreduction coenzyme metabolic process	31/2868	60/9426	0.000458859	0.0299979	DG6C00996/DG3C06667/DG7C04151/DG6C05659/DG5C05662/DG3C02444/DG2C02324/DG1C07053/DG6C04544/DG5C02237/DG3C06168/DG5C06336/DG4C06133/DG5C03545/DG1C03159/DG6C02081/DG1C04326/DG3C05956/DG3C04247/DG4C03320/DG3C07134/DG5C01317/DG1C05810/DG2C04597/DG4C04681/DG7C01212/DG1C06985/DG4C01794/DG4C03181/DG3C04003/DG7C03468	-/-/-/-/-/-/-/-/-/-/-/-/-/-/-/-/-/-/-/-/-/-/-/-/-/-/-/-/-/-/-	31	18	DG6C00996/DG3C06667/DG7C04151/DG6C05659/DG5C05662/DG3C02444/DG2C02324/DG1C07053/DG6C04544/DG5C02237/DG3C06168/DG4C06133/DG4C03320/DG5C01317/DG2C04597/DG7C01212/DG1C06985/DG7C03468	13	DG5C06336/DG5C03545/DG1C03159/DG6C02081/DG1C04326/DG3C05956/DG3C04247/DG3C07134/DG1C05810/DG4C04681/DG4C01794/DG4C03181/DG3C04003
BP	GO:0072525	pyridine-containing compound biosynthetic process	30/2868	58/9426	0.000550406	0.03168	DG6C00996/DG3C06667/DG7C04151/DG6C05659/DG5C05662/DG3C02444/novel.4280/DG2C02324/DG1C07053/DG6C04544/DG5C02237/DG3C06168/DG2C01754/DG5C06336/DG4C06133/DG5C03545/DG6C02081/DG1C04326/DG3C04247/DG4C03320/DG5C01317/DG1C05810/DG2C04597/DG4C04681/DG4C02705/DG7C01212/DG4C01794/DG4C03181/DG3C04003/DG7C03468	-/-/-/-/-/-/-/-/-/-/-/-/-/-/-/-/-/-/-/-/-/-/-/-/-/-/-/-/-/-	30	20	DG6C00996/DG3C06667/DG7C04151/DG6C05659/DG5C05662/DG3C02444/novel.4280/DG2C02324/DG1C07053/DG6C04544/DG5C02237/DG3C06168/DG2C01754/DG4C06133/DG4C03320/DG5C01317/DG2C04597/DG4C02705/DG7C01212/DG7C03468	10	DG5C06336/DG5C03545/DG6C02081/DG1C04326/DG3C04247/DG1C05810/DG4C04681/DG4C01794/DG4C03181/DG3C04003
BP	GO:0051186	cofactor metabolic process	55/2868	124/9426	0.000684326	0.03168	DG6C00996/DG3C06667/DG7C04151/DG6C05659/DG5C05662/novel.9352/DG3C02444/novel.4280/DG2C02324/DG1C06102/DG5C03561/DG5C02431/DG1C07053/DG6C04544/DG5C02237/DG3C06168/DG5C02432/DG2C01754/DG5C06336/DG4C06133/DG2C04745/DG1C06995/DG5C03545/DG3C04695/DG3C03402/DG1C03159/DG6C02081/DG1C04326/DG3C05956/DG3C07004/DG3C04247/DG1C01566/DG4C02388/DG4C03320/DG3C07134/DG5C01317/DG1C05810/DG7C02451/DG2C04597/DG5C059…	-/-/-/-/-/-/-/-/-/-/-/-/-/-/-/-/-/-/-/-/-/-/-/-/-/-/-/-/-/-/-/-/-/-/-/-/-/-/-/-/-/-/-/-/-/-/-/-/-/-/-/-/-/-/-	55	29	DG6C00996/DG3C06667/DG7C04151/DG6C05659/DG5C05662/novel.9352/DG3C02444/novel.4280/DG2C02324/DG1C06102/DG5C03561/DG1C07053/DG6C04544/DG5C02237/DG3C06168/DG2C01754/DG4C06133/DG1C06995/DG3C04695/DG1C01566/DG4C03320/DG5C01317/DG2C04597/DG4C02705/DG7C01212/DG2C01407/DG2C01559/DG1C06985/DG7C03468	26	DG5C02431/DG5C02432/DG5C06336/DG2C04745/DG5C03545/DG3C03402/DG1C03159/DG6C02081/DG1C04326/DG3C05956/DG3C07004/DG3C04247/DG4C02388/DG3C07134/DG1C05810/DG7C02451/DG5C05938/DG4C04681/DG6C03697/DG2C04484/DG7C03540/DG6C04124/DG4C01794/DG5C00009/DG4C03181/DG3C04003
BP	GO:0051188	cofactor biosynthetic process	44/2868	95/9426	0.000765879	0.03168	DG6C00996/DG3C06667/DG7C04151/DG6C05659/DG5C05662/DG3C02444/novel.4280/DG2C02324/DG1C06102/DG5C02431/DG1C07053/DG6C04544/DG5C02237/DG3C06168/DG5C02432/DG2C01754/DG5C06336/DG4C06133/DG2C04745/DG5C03545/DG3C03402/DG6C02081/DG1C04326/DG3C07004/DG3C04247/DG1C01566/DG4C02388/DG4C03320/DG5C01317/DG1C05810/DG7C02451/DG2C04597/DG5C05938/DG4C04681/DG4C02705/DG7C01212/DG2C04484/DG2C01559/DG6C04124/DG1C0698…	-/-/-/-/-/-/-/-/-/-/-/-/-/-/-/-/-/-/-/-/-/-/-/-/-/-/-/-/-/-/-/-/-/-/-/-/-/-/-/-/-/-/-/-	44	24	DG6C00996/DG3C06667/DG7C04151/DG6C05659/DG5C05662/DG3C02444/novel.4280/DG2C02324/DG1C06102/DG1C07053/DG6C04544/DG5C02237/DG3C06168/DG2C01754/DG4C06133/DG1C01566/DG4C03320/DG5C01317/DG2C04597/DG4C02705/DG7C01212/DG2C01559/DG1C06985/DG7C03468	20	DG5C02431/DG5C02432/DG5C06336/DG2C04745/DG5C03545/DG3C03402/DG6C02081/DG1C04326/DG3C07004/DG3C04247/DG4C02388/DG1C05810/DG7C02451/DG5C05938/DG4C04681/DG2C04484/DG6C04124/DG4C01794/DG4C03181/DG3C04003
BP	GO:0019362	pyridine nucleotide metabolic process	30/2868	59/9426	0.00079729	0.03168	DG6C00996/DG3C06667/DG7C04151/DG6C05659/DG5C05662/DG3C02444/DG2C02324/DG1C07053/DG6C04544/DG5C02237/DG3C06168/DG5C06336/DG4C06133/DG5C03545/DG1C03159/DG6C02081/DG1C04326/DG3C05956/DG3C04247/DG4C03320/DG3C07134/DG5C01317/DG1C05810/DG2C04597/DG4C04681/DG7C01212/DG4C01794/DG4C03181/DG3C04003/DG7C03468	-/-/-/-/-/-/-/-/-/-/-/-/-/-/-/-/-/-/-/-/-/-/-/-/-/-/-/-/-/-	30	17	DG6C00996/DG3C06667/DG7C04151/DG6C05659/DG5C05662/DG3C02444/DG2C02324/DG1C07053/DG6C04544/DG5C02237/DG3C06168/DG4C06133/DG4C03320/DG5C01317/DG2C04597/DG7C01212/DG7C03468	13	DG5C06336/DG5C03545/DG1C03159/DG6C02081/DG1C04326/DG3C05956/DG3C04247/DG3C07134/DG1C05810/DG4C04681/DG4C01794/DG4C03181/DG3C04003
BP	GO:0046496	nicotinamide nucleotide metabolic process	30/2868	59/9426	0.00079729	0.03168	DG6C00996/DG3C06667/DG7C04151/DG6C05659/DG5C05662/DG3C02444/DG2C02324/DG1C07053/DG6C04544/DG5C02237/DG3C06168/DG5C06336/DG4C06133/DG5C03545/DG1C03159/DG6C02081/DG1C04326/DG3C05956/DG3C04247/DG4C03320/DG3C07134/DG5C01317/DG1C05810/DG2C04597/DG4C04681/DG7C01212/DG4C01794/DG4C03181/DG3C04003/DG7C03468	-/-/-/-/-/-/-/-/-/-/-/-/-/-/-/-/-/-/-/-/-/-/-/-/-/-/-/-/-/-	30	17	DG6C00996/DG3C06667/DG7C04151/DG6C05659/DG5C05662/DG3C02444/DG2C02324/DG1C07053/DG6C04544/DG5C02237/DG3C06168/DG4C06133/DG4C03320/DG5C01317/DG2C04597/DG7C01212/DG7C03468	13	DG5C06336/DG5C03545/DG1C03159/DG6C02081/DG1C04326/DG3C05956/DG3C04247/DG3C07134/DG1C05810/DG4C04681/DG4C01794/DG4C03181/DG3C04003
BP	GO:0009108	coenzyme biosynthetic process	38/2868	80/9426	0.000948022	0.03168	DG6C00996/DG3C06667/DG7C04151/DG6C05659/DG5C05662/DG3C02444/novel.4280/DG2C02324/DG5C02431/DG1C07053/DG6C04544/DG5C02237/DG3C06168/DG5C02432/DG2C01754/DG5C06336/DG4C06133/DG2C04745/DG5C03545/DG6C02081/DG1C04326/DG3C07004/DG3C04247/DG1C01566/DG4C03320/DG5C01317/DG1C05810/DG2C04597/DG5C05938/DG4C04681/DG4C02705/DG7C01212/DG2C01559/DG1C06985/DG4C01794/DG4C03181/DG3C04003/DG7C03468	-/-/-/-/-/-/-/-/-/-/-/-/-/-/-/-/-/-/-/-/-/-/-/-/-/-/-/-/-/-/-/-/-/-/-/-/-/-	38	23	DG6C00996/DG3C06667/DG7C04151/DG6C05659/DG5C05662/DG3C02444/novel.4280/DG2C02324/DG1C07053/DG6C04544/DG5C02237/DG3C06168/DG2C01754/DG4C06133/DG1C01566/DG4C03320/DG5C01317/DG2C04597/DG4C02705/DG7C01212/DG2C01559/DG1C06985/DG7C03468	15	DG5C02431/DG5C02432/DG5C06336/DG2C04745/DG5C03545/DG6C02081/DG1C04326/DG3C07004/DG3C04247/DG1C05810/DG5C05938/DG4C04681/DG4C01794/DG4C03181/DG3C04003
BP	GO:0000271	polysaccharide biosynthetic process	28/2868	55/9426	0.0011509	0.03168	DG1C02206/DG3C04147/DG3C04145/DG1C00674/DG2C03577/DG6C04662/DG2C06697/novel.14633/DG3C05944/DG1C02205/DG5C04318/DG7C02150/DG3C04059/DG4C06134/DG6C03659/DG7C05141/DG4C01943/DG5C04268/DG1C02867/DG2C06799/DG5C04176/DG1C06753/novel.14632/DG4C01238/DG3C04148/DG1C02208/DG5C00969/DG0C00094	-/-/-/-/-/-/-/-/-/-/-/-/-/-/-/-/-/-/-/-/-/-/-/-/-/-/-/-	28	8	DG1C02206/DG2C06697/DG7C05141/DG4C01943/DG5C04268/DG2C06799/DG1C02208/DG5C00969	20	DG3C04147/DG3C04145/DG1C00674/DG2C03577/DG6C04662/novel.14633/DG3C05944/DG1C02205/DG5C04318/DG7C02150/DG3C04059/DG4C06134/DG6C03659/DG1C02867/DG5C04176/DG1C06753/novel.14632/DG4C01238/DG3C04148/DG0C00094
BP	GO:0009250	glucan biosynthetic process	28/2868	55/9426	0.0011509	0.03168	DG1C02206/DG3C04147/DG3C04145/DG1C00674/DG2C03577/DG6C04662/DG2C06697/novel.14633/DG3C05944/DG1C02205/DG5C04318/DG7C02150/DG3C04059/DG4C06134/DG6C03659/DG7C05141/DG4C01943/DG5C04268/DG1C02867/DG2C06799/DG5C04176/DG1C06753/novel.14632/DG4C01238/DG3C04148/DG1C02208/DG5C00969/DG0C00094	-/-/-/-/-/-/-/-/-/-/-/-/-/-/-/-/-/-/-/-/-/-/-/-/-/-/-/-	28	8	DG1C02206/DG2C06697/DG7C05141/DG4C01943/DG5C04268/DG2C06799/DG1C02208/DG5C00969	20	DG3C04147/DG3C04145/DG1C00674/DG2C03577/DG6C04662/novel.14633/DG3C05944/DG1C02205/DG5C04318/DG7C02150/DG3C04059/DG4C06134/DG6C03659/DG1C02867/DG5C04176/DG1C06753/novel.14632/DG4C01238/DG3C04148/DG0C00094
BP	GO:0033692	cellular polysaccharide biosynthetic process	28/2868	55/9426	0.0011509	0.03168	DG1C02206/DG3C04147/DG3C04145/DG1C00674/DG2C03577/DG6C04662/DG2C06697/novel.14633/DG3C05944/DG1C02205/DG5C04318/DG7C02150/DG3C04059/DG4C06134/DG6C03659/DG7C05141/DG4C01943/DG5C04268/DG1C02867/DG2C06799/DG5C04176/DG1C06753/novel.14632/DG4C01238/DG3C04148/DG1C02208/DG5C00969/DG0C00094	-/-/-/-/-/-/-/-/-/-/-/-/-/-/-/-/-/-/-/-/-/-/-/-/-/-/-/-	28	8	DG1C02206/DG2C06697/DG7C05141/DG4C01943/DG5C04268/DG2C06799/DG1C02208/DG5C00969	20	DG3C04147/DG3C04145/DG1C00674/DG2C03577/DG6C04662/novel.14633/DG3C05944/DG1C02205/DG5C04318/DG7C02150/DG3C04059/DG4C06134/DG6C03659/DG1C02867/DG5C04176/DG1C06753/novel.14632/DG4C01238/DG3C04148/DG0C00094
BP	GO:0051273	beta-glucan metabolic process	28/2868	55/9426	0.0011509	0.03168	DG1C02206/DG3C04147/DG3C04145/DG1C00674/DG2C03577/DG6C04662/DG2C06697/novel.14633/DG3C05944/DG1C02205/DG5C04318/DG7C02150/DG3C04059/DG4C06134/DG6C03659/DG7C05141/DG4C01943/DG5C04268/DG1C02867/DG2C06799/DG5C04176/DG1C06753/novel.14632/DG4C01238/DG3C04148/DG1C02208/DG5C00969/DG0C00094	-/-/-/-/-/-/-/-/-/-/-/-/-/-/-/-/-/-/-/-/-/-/-/-/-/-/-/-	28	8	DG1C02206/DG2C06697/DG7C05141/DG4C01943/DG5C04268/DG2C06799/DG1C02208/DG5C00969	20	DG3C04147/DG3C04145/DG1C00674/DG2C03577/DG6C04662/novel.14633/DG3C05944/DG1C02205/DG5C04318/DG7C02150/DG3C04059/DG4C06134/DG6C03659/DG1C02867/DG5C04176/DG1C06753/novel.14632/DG4C01238/DG3C04148/DG0C00094
BP	GO:0051274	beta-glucan biosynthetic process	28/2868	55/9426	0.0011509	0.03168	DG1C02206/DG3C04147/DG3C04145/DG1C00674/DG2C03577/DG6C04662/DG2C06697/novel.14633/DG3C05944/DG1C02205/DG5C04318/DG7C02150/DG3C04059/DG4C06134/DG6C03659/DG7C05141/DG4C01943/DG5C04268/DG1C02867/DG2C06799/DG5C04176/DG1C06753/novel.14632/DG4C01238/DG3C04148/DG1C02208/DG5C00969/DG0C00094	-/-/-/-/-/-/-/-/-/-/-/-/-/-/-/-/-/-/-/-/-/-/-/-/-/-/-/-	28	8	DG1C02206/DG2C06697/DG7C05141/DG4C01943/DG5C04268/DG2C06799/DG1C02208/DG5C00969	20	DG3C04147/DG3C04145/DG1C00674/DG2C03577/DG6C04662/novel.14633/DG3C05944/DG1C02205/DG5C04318/DG7C02150/DG3C04059/DG4C06134/DG6C03659/DG1C02867/DG5C04176/DG1C06753/novel.14632/DG4C01238/DG3C04148/DG0C00094
BP	GO:0019359	nicotinamide nucleotide biosynthetic process	27/2868	54/9426	0.00197456	0.0491759	DG6C00996/DG3C06667/DG7C04151/DG6C05659/DG5C05662/DG3C02444/DG2C02324/DG1C07053/DG6C04544/DG5C02237/DG3C06168/DG5C06336/DG4C06133/DG5C03545/DG6C02081/DG1C04326/DG3C04247/DG4C03320/DG5C01317/DG1C05810/DG2C04597/DG4C04681/DG7C01212/DG4C01794/DG4C03181/DG3C04003/DG7C03468	-/-/-/-/-/-/-/-/-/-/-/-/-/-/-/-/-/-/-/-/-/-/-/-/-/-/-	27	17	DG6C00996/DG3C06667/DG7C04151/DG6C05659/DG5C05662/DG3C02444/DG2C02324/DG1C07053/DG6C04544/DG5C02237/DG3C06168/DG4C06133/DG4C03320/DG5C01317/DG2C04597/DG7C01212/DG7C03468	10	DG5C06336/DG5C03545/DG6C02081/DG1C04326/DG3C04247/DG1C05810/DG4C04681/DG4C01794/DG4C03181/DG3C04003
BP	GO:0019363	pyridine nucleotide biosynthetic process	27/2868	54/9426	0.00197456	0.0491759	DG6C00996/DG3C06667/DG7C04151/DG6C05659/DG5C05662/DG3C02444/DG2C02324/DG1C07053/DG6C04544/DG5C02237/DG3C06168/DG5C06336/DG4C06133/DG5C03545/DG6C02081/DG1C04326/DG3C04247/DG4C03320/DG5C01317/DG1C05810/DG2C04597/DG4C04681/DG7C01212/DG4C01794/DG4C03181/DG3C04003/DG7C03468	-/-/-/-/-/-/-/-/-/-/-/-/-/-/-/-/-/-/-/-/-/-/-/-/-/-/-	27	17	DG6C00996/DG3C06667/DG7C04151/DG6C05659/DG5C05662/DG3C02444/DG2C02324/DG1C07053/DG6C04544/DG5C02237/DG3C06168/DG4C06133/DG4C03320/DG5C01317/DG2C04597/DG7C01212/DG7C03468	10	DG5C06336/DG5C03545/DG6C02081/DG1C04326/DG3C04247/DG1C05810/DG4C04681/DG4C01794/DG4C03181/DG3C04003
BP	GO:0046434	organophosphate catabolic process	25/2868	52/9426	0.00552912	0.122652	DG6C00996/DG3C06667/DG7C04151/DG6C05659/DG5C05662/DG3C02444/DG2C02324/DG1C07053/DG6C04544/DG5C02237/DG3C06168/DG5C04814/DG4C06133/DG0C00757/DG5C03545/DG3C04247/DG5C01317/DG1C05810/DG2C04597/DG4C04681/DG7C01212/DG4C03181/DG3C04003/DG7C03468/DG5C06093	-/-/-/-/-/-/-/-/-/-/-/-/-/-/-/-/-/-/-/-/-/-/-/-/-	25	16	DG6C00996/DG3C06667/DG7C04151/DG6C05659/DG5C05662/DG3C02444/DG2C02324/DG1C07053/DG6C04544/DG5C02237/DG3C06168/DG4C06133/DG5C01317/DG2C04597/DG7C01212/DG7C03468	9	DG5C04814/DG0C00757/DG5C03545/DG3C04247/DG1C05810/DG4C04681/DG4C03181/DG3C04003/DG5C06093
BP	GO:0009072	aromatic amino acid family metabolic process	15/2868	27/9426	0.00568233	0.122652	DG2C04022/DG2C04021/DG2C05592/DG4C05484/DG1C01528/DG1C04162/DG3C02987/DG1C00461/DG2C02620/DG7C00076/DG1C03128/DG2C02751/DG2C03228/DG7C03101/novel.7848	-/-/-/-/-/-/-/-/-/-/-/-/-/-/-	15	1	novel.7848	14	DG2C04022/DG2C04021/DG2C05592/DG4C05484/DG1C01528/DG1C04162/DG3C02987/DG1C00461/DG2C02620/DG7C00076/DG1C03128/DG2C02751/DG2C03228/DG7C03101
BP	GO:0006096	glycolytic process	22/2868	45/9426	0.00703551	0.122652	DG6C00996/DG3C06667/DG7C04151/DG6C05659/DG5C05662/DG3C02444/DG2C02324/DG1C07053/DG6C04544/DG5C02237/DG3C06168/DG4C06133/DG5C03545/DG3C04247/DG5C01317/DG1C05810/DG2C04597/DG4C04681/DG7C01212/DG4C03181/DG3C04003/DG7C03468	-/-/-/-/-/-/-/-/-/-/-/-/-/-/-/-/-/-/-/-/-/-	22	16	DG6C00996/DG3C06667/DG7C04151/DG6C05659/DG5C05662/DG3C02444/DG2C02324/DG1C07053/DG6C04544/DG5C02237/DG3C06168/DG4C06133/DG5C01317/DG2C04597/DG7C01212/DG7C03468	6	DG5C03545/DG3C04247/DG1C05810/DG4C04681/DG4C03181/DG3C04003
BP	GO:0006757	ATP generation from ADP	22/2868	45/9426	0.00703551	0.122652	DG6C00996/DG3C06667/DG7C04151/DG6C05659/DG5C05662/DG3C02444/DG2C02324/DG1C07053/DG6C04544/DG5C02237/DG3C06168/DG4C06133/DG5C03545/DG3C04247/DG5C01317/DG1C05810/DG2C04597/DG4C04681/DG7C01212/DG4C03181/DG3C04003/DG7C03468	-/-/-/-/-/-/-/-/-/-/-/-/-/-/-/-/-/-/-/-/-/-	22	16	DG6C00996/DG3C06667/DG7C04151/DG6C05659/DG5C05662/DG3C02444/DG2C02324/DG1C07053/DG6C04544/DG5C02237/DG3C06168/DG4C06133/DG5C01317/DG2C04597/DG7C01212/DG7C03468	6	DG5C03545/DG3C04247/DG1C05810/DG4C04681/DG4C03181/DG3C04003
BP	GO:0009135	purine nucleoside diphosphate metabolic process	22/2868	45/9426	0.00703551	0.122652	DG6C00996/DG3C06667/DG7C04151/DG6C05659/DG5C05662/DG3C02444/DG2C02324/DG1C07053/DG6C04544/DG5C02237/DG3C06168/DG4C06133/DG5C03545/DG3C04247/DG5C01317/DG1C05810/DG2C04597/DG4C04681/DG7C01212/DG4C03181/DG3C04003/DG7C03468	-/-/-/-/-/-/-/-/-/-/-/-/-/-/-/-/-/-/-/-/-/-	22	16	DG6C00996/DG3C06667/DG7C04151/DG6C05659/DG5C05662/DG3C02444/DG2C02324/DG1C07053/DG6C04544/DG5C02237/DG3C06168/DG4C06133/DG5C01317/DG2C04597/DG7C01212/DG7C03468	6	DG5C03545/DG3C04247/DG1C05810/DG4C04681/DG4C03181/DG3C04003
BP	GO:0009179	purine ribonucleoside diphosphate metabolic process	22/2868	45/9426	0.00703551	0.122652	DG6C00996/DG3C06667/DG7C04151/DG6C05659/DG5C05662/DG3C02444/DG2C02324/DG1C07053/DG6C04544/DG5C02237/DG3C06168/DG4C06133/DG5C03545/DG3C04247/DG5C01317/DG1C05810/DG2C04597/DG4C04681/DG7C01212/DG4C03181/DG3C04003/DG7C03468	-/-/-/-/-/-/-/-/-/-/-/-/-/-/-/-/-/-/-/-/-/-	22	16	DG6C00996/DG3C06667/DG7C04151/DG6C05659/DG5C05662/DG3C02444/DG2C02324/DG1C07053/DG6C04544/DG5C02237/DG3C06168/DG4C06133/DG5C01317/DG2C04597/DG7C01212/DG7C03468	6	DG5C03545/DG3C04247/DG1C05810/DG4C04681/DG4C03181/DG3C04003
BP	GO:0009185	ribonucleoside diphosphate metabolic process	22/2868	45/9426	0.00703551	0.122652	DG6C00996/DG3C06667/DG7C04151/DG6C05659/DG5C05662/DG3C02444/DG2C02324/DG1C07053/DG6C04544/DG5C02237/DG3C06168/DG4C06133/DG5C03545/DG3C04247/DG5C01317/DG1C05810/DG2C04597/DG4C04681/DG7C01212/DG4C03181/DG3C04003/DG7C03468	-/-/-/-/-/-/-/-/-/-/-/-/-/-/-/-/-/-/-/-/-/-	22	16	DG6C00996/DG3C06667/DG7C04151/DG6C05659/DG5C05662/DG3C02444/DG2C02324/DG1C07053/DG6C04544/DG5C02237/DG3C06168/DG4C06133/DG5C01317/DG2C04597/DG7C01212/DG7C03468	6	DG5C03545/DG3C04247/DG1C05810/DG4C04681/DG4C03181/DG3C04003
BP	GO:0042866	pyruvate biosynthetic process	22/2868	45/9426	0.00703551	0.122652	DG6C00996/DG3C06667/DG7C04151/DG6C05659/DG5C05662/DG3C02444/DG2C02324/DG1C07053/DG6C04544/DG5C02237/DG3C06168/DG4C06133/DG5C03545/DG3C04247/DG5C01317/DG1C05810/DG2C04597/DG4C04681/DG7C01212/DG4C03181/DG3C04003/DG7C03468	-/-/-/-/-/-/-/-/-/-/-/-/-/-/-/-/-/-/-/-/-/-	22	16	DG6C00996/DG3C06667/DG7C04151/DG6C05659/DG5C05662/DG3C02444/DG2C02324/DG1C07053/DG6C04544/DG5C02237/DG3C06168/DG4C06133/DG5C01317/DG2C04597/DG7C01212/DG7C03468	6	DG5C03545/DG3C04247/DG1C05810/DG4C04681/DG4C03181/DG3C04003
BP	GO:0046031	ADP metabolic process	22/2868	45/9426	0.00703551	0.122652	DG6C00996/DG3C06667/DG7C04151/DG6C05659/DG5C05662/DG3C02444/DG2C02324/DG1C07053/DG6C04544/DG5C02237/DG3C06168/DG4C06133/DG5C03545/DG3C04247/DG5C01317/DG1C05810/DG2C04597/DG4C04681/DG7C01212/DG4C03181/DG3C04003/DG7C03468	-/-/-/-/-/-/-/-/-/-/-/-/-/-/-/-/-/-/-/-/-/-	22	16	DG6C00996/DG3C06667/DG7C04151/DG6C05659/DG5C05662/DG3C02444/DG2C02324/DG1C07053/DG6C04544/DG5C02237/DG3C06168/DG4C06133/DG5C01317/DG2C04597/DG7C01212/DG7C03468	6	DG5C03545/DG3C04247/DG1C05810/DG4C04681/DG4C03181/DG3C04003
BP	GO:1901137	carbohydrate derivative biosynthetic process	63/2868	159/9426	0.00799699	0.134917	DG6C00996/DG3C06667/DG7C04151/DG6C05659/DG5C05662/DG3C02444/DG2C02324/DG3C06770/DG1C07053/DG6C04544/DG4C05598/DG2C03646/DG3C04112/DG5C02237/DG3C06168/DG7C02419/DG3C04111/DG7C04401/DG3C01216/DG1C05738/DG4C06133/DG5C03545/DG4C00450/DG3C04375/DG3C04070/DG2C00368/DG7C02572/DG7C01977/DG5C02416/DG3C07004/DG3C04247/DG1C07100/DG6C03616/DG5C05724/DG6C01304/DG6C01038/DG5C01317/DG1C05810/DG2C04597/DG3C07109…	-/-/-/-/-/-/-/-/-/-/-/-/-/-/-/-/-/-/-/-/-/-/-/-/-/-/-/-/-/-/-/-/-/-/-/-/-/-/-/-/-/-/-/-/-/-/-/-/-/-/-/-/-/-/-/-/-/-/-/-/-/-/-	63	23	DG6C00996/DG3C06667/DG7C04151/DG6C05659/DG5C05662/DG3C02444/DG2C02324/DG1C07053/DG6C04544/DG5C02237/DG3C06168/DG1C05738/DG4C06133/DG7C01977/DG5C05724/DG6C01304/DG5C01317/DG2C04597/DG7C01212/DG1C01035/DG2C05827/DG3C04301/DG7C03468	40	DG3C06770/DG4C05598/DG2C03646/DG3C04112/DG7C02419/DG3C04111/DG7C04401/DG3C01216/DG5C03545/DG4C00450/DG3C04375/DG3C04070/DG2C00368/DG7C02572/DG5C02416/DG3C07004/DG3C04247/DG1C07100/DG6C03616/DG6C01038/DG1C05810/DG3C07109/DG4C04681/DG1C02873/DG3C01451/DG1C03674/DG1C03035/DG7C01075/DG3C02188/DG5C03555/DG7C01138/DG3C01160/DG4C02042/DG7C03047/DG5C04352/DG2C00391/DG5C04293/DG7C02685/DG4C03181/DG3C04003
BP	GO:0006090	pyruvate metabolic process	22/2868	46/9426	0.00967398	0.148809	DG6C00996/DG3C06667/DG7C04151/DG6C05659/DG5C05662/DG3C02444/DG2C02324/DG1C07053/DG6C04544/DG5C02237/DG3C06168/DG4C06133/DG5C03545/DG3C04247/DG5C01317/DG1C05810/DG2C04597/DG4C04681/DG7C01212/DG4C03181/DG3C04003/DG7C03468	-/-/-/-/-/-/-/-/-/-/-/-/-/-/-/-/-/-/-/-/-/-	22	16	DG6C00996/DG3C06667/DG7C04151/DG6C05659/DG5C05662/DG3C02444/DG2C02324/DG1C07053/DG6C04544/DG5C02237/DG3C06168/DG4C06133/DG5C01317/DG2C04597/DG7C01212/DG7C03468	6	DG5C03545/DG3C04247/DG1C05810/DG4C04681/DG4C03181/DG3C04003
BP	GO:0009166	nucleotide catabolic process	22/2868	46/9426	0.00967398	0.148809	DG6C00996/DG3C06667/DG7C04151/DG6C05659/DG5C05662/DG3C02444/DG2C02324/DG1C07053/DG6C04544/DG5C02237/DG3C06168/DG4C06133/DG5C03545/DG3C04247/DG5C01317/DG1C05810/DG2C04597/DG4C04681/DG7C01212/DG4C03181/DG3C04003/DG7C03468	-/-/-/-/-/-/-/-/-/-/-/-/-/-/-/-/-/-/-/-/-/-	22	16	DG6C00996/DG3C06667/DG7C04151/DG6C05659/DG5C05662/DG3C02444/DG2C02324/DG1C07053/DG6C04544/DG5C02237/DG3C06168/DG4C06133/DG5C01317/DG2C04597/DG7C01212/DG7C03468	6	DG5C03545/DG3C04247/DG1C05810/DG4C04681/DG4C03181/DG3C04003
BP	GO:1901292	nucleoside phosphate catabolic process	22/2868	46/9426	0.00967398	0.148809	DG6C00996/DG3C06667/DG7C04151/DG6C05659/DG5C05662/DG3C02444/DG2C02324/DG1C07053/DG6C04544/DG5C02237/DG3C06168/DG4C06133/DG5C03545/DG3C04247/DG5C01317/DG1C05810/DG2C04597/DG4C04681/DG7C01212/DG4C03181/DG3C04003/DG7C03468	-/-/-/-/-/-/-/-/-/-/-/-/-/-/-/-/-/-/-/-/-/-	22	16	DG6C00996/DG3C06667/DG7C04151/DG6C05659/DG5C05662/DG3C02444/DG2C02324/DG1C07053/DG6C04544/DG5C02237/DG3C06168/DG4C06133/DG5C01317/DG2C04597/DG7C01212/DG7C03468	6	DG5C03545/DG3C04247/DG1C05810/DG4C04681/DG4C03181/DG3C04003
BP	GO:0016052	carbohydrate catabolic process	27/2868	60/9426	0.0118931	0.174234	DG6C00996/DG3C06667/DG7C04151/DG6C05659/DG5C05662/DG3C02444/DG2C02324/DG1C07053/DG6C04544/DG5C01835/DG5C02237/DG3C06168/DG4C06133/DG6C03696/DG5C03545/DG5C04672/DG3C04247/DG5C01317/DG1C05810/DG2C04597/DG4C04681/DG3C01041/DG7C01212/DG7C03763/DG4C03181/DG3C04003/DG7C03468	-/-/-/-/-/-/-/-/-/-/-/-/-/-/-/-/-/-/-/-/-/-/-/-/-/-/-	27	18	DG6C00996/DG3C06667/DG7C04151/DG6C05659/DG5C05662/DG3C02444/DG2C02324/DG1C07053/DG6C04544/DG5C01835/DG5C02237/DG3C06168/DG4C06133/DG5C04672/DG5C01317/DG2C04597/DG7C01212/DG7C03468	9	DG6C03696/DG5C03545/DG3C04247/DG1C05810/DG4C04681/DG3C01041/DG7C03763/DG4C03181/DG3C04003
BP	GO:0009132	nucleoside diphosphate metabolic process	24/2868	52/9426	0.0119932	0.174234	DG6C00996/DG3C06667/DG7C04151/DG6C05659/DG5C05662/DG3C02444/DG2C02324/DG1C07053/DG6C04544/DG5C02237/DG3C06168/DG4C06133/DG5C03545/DG3C02893/DG3C04247/DG5C01317/DG1C05810/DG2C04597/DG4C04681/DG3C01451/DG7C01212/DG4C03181/DG3C04003/DG7C03468	-/-/-/-/-/-/-/-/-/-/-/-/-/-/-/-/-/-/-/-/-/-/-/-	24	17	DG6C00996/DG3C06667/DG7C04151/DG6C05659/DG5C05662/DG3C02444/DG2C02324/DG1C07053/DG6C04544/DG5C02237/DG3C06168/DG4C06133/DG3C02893/DG5C01317/DG2C04597/DG7C01212/DG7C03468	7	DG5C03545/DG3C04247/DG1C05810/DG4C04681/DG3C01451/DG4C03181/DG3C04003
BP	GO:0030001	metal ion transport	57/2868	145/9426	0.0134487	0.188374	DG6C04154/DG2C06718/DG2C04405/DG7C04632/DG7C04506/DG1C06872/DG6C03271/DG3C06516/DG3C04202/DG2C03858/DG7C03958/DG1C05020/DG3C06515/DG6C01857/DG1C00818/DG7C02982/DG1C04113/DG1C06765/DG7C03718/DG2C06773/DG2C02348/DG5C02871/DG5C04054/DG2C03856/DG1C06101/DG3C01299/DG3C04617/DG1C01498/DG7C02594/DG5C05890/DG6C02389/DG2C06153/DG4C03348/DG3C02483/DG1C07196/DG7C04955/DG6C04955/DG4C05837/DG3C01693/DG6C04523…	-/-/-/-/-/-/-/-/-/-/-/-/-/-/-/-/-/-/-/-/-/-/-/-/-/-/-/-/-/-/-/-/-/-/-/-/-/-/-/-/-/-/-/-/-/-/-/-/-/-/-/-/-/-/-/-/-	57	24	DG6C04154/DG2C06718/DG2C04405/DG1C06872/DG6C03271/DG3C06516/DG3C04202/DG7C03958/DG3C06515/DG7C03718/DG2C06773/DG1C06101/DG1C07196/DG4C05837/DG6C04523/DG7C02437/DG1C06148/DG6C01673/DG0C00524/DG6C01129/DG2C04434/DG1C02431/DG1C04114/DG2C06955	33	DG7C04632/DG7C04506/DG2C03858/DG1C05020/DG6C01857/DG1C00818/DG7C02982/DG1C04113/DG1C06765/DG2C02348/DG5C02871/DG5C04054/DG2C03856/DG3C01299/DG3C04617/DG1C01498/DG7C02594/DG5C05890/DG6C02389/DG2C06153/DG4C03348/DG3C02483/DG7C04955/DG6C04955/DG3C01693/DG3C01741/DG1C04694/DG5C06452/DG4C04701/DG6C04747/DG2C04038/DG5C00336/DG5C04234
BP	GO:0006820	anion transport	33/2868	77/9426	0.013729	0.188374	DG4C04799/DG2C01345/DG7C01504/DG5C01086/DG5C03112/DG1C04393/DG7C01503/DG2C05202/DG1C06567/DG1C06654/DG2C06323/DG4C01153/DG7C02170/DG5C06138/DG5C06139/DG6C03118/DG2C05017/DG5C03111/DG4C00915/DG3C03124/DG5C01560/DG3C06217/novel.11446/DG5C04813/DG1C04468/DG5C06140/DG3C01204/DG3C06529/DG5C03441/DG7C01532/DG1C02836/DG1C05114/DG3C00393	-/-/-/-/-/-/-/-/-/-/-/-/-/-/-/-/-/-/-/-/-/-/-/-/-/-/-/-/-/-/-/-/-	33	7	DG4C04799/DG1C06654/novel.11446/DG1C04468/DG3C06529/DG5C03441/DG3C00393	26	DG2C01345/DG7C01504/DG5C01086/DG5C03112/DG1C04393/DG7C01503/DG2C05202/DG1C06567/DG2C06323/DG4C01153/DG7C02170/DG5C06138/DG5C06139/DG6C03118/DG2C05017/DG5C03111/DG4C00915/DG3C03124/DG5C01560/DG3C06217/DG5C04813/DG5C06140/DG3C01204/DG7C01532/DG1C02836/DG1C05114
BP	GO:0006165	nucleoside diphosphate phosphorylation	23/2868	50/9426	0.0144072	0.188374	DG6C00996/DG3C06667/DG7C04151/DG6C05659/DG5C05662/DG3C02444/DG2C02324/DG1C07053/DG6C04544/DG5C02237/DG3C06168/DG4C06133/DG5C03545/DG3C04247/DG5C01317/DG1C05810/DG2C04597/DG4C04681/DG3C01451/DG7C01212/DG4C03181/DG3C04003/DG7C03468	-/-/-/-/-/-/-/-/-/-/-/-/-/-/-/-/-/-/-/-/-/-/-	23	16	DG6C00996/DG3C06667/DG7C04151/DG6C05659/DG5C05662/DG3C02444/DG2C02324/DG1C07053/DG6C04544/DG5C02237/DG3C06168/DG4C06133/DG5C01317/DG2C04597/DG7C01212/DG7C03468	7	DG5C03545/DG3C04247/DG1C05810/DG4C04681/DG3C01451/DG4C03181/DG3C04003
BP	GO:0046939	nucleotide phosphorylation	23/2868	50/9426	0.0144072	0.188374	DG6C00996/DG3C06667/DG7C04151/DG6C05659/DG5C05662/DG3C02444/DG2C02324/DG1C07053/DG6C04544/DG5C02237/DG3C06168/DG4C06133/DG5C03545/DG3C04247/DG5C01317/DG1C05810/DG2C04597/DG4C04681/DG3C01451/DG7C01212/DG4C03181/DG3C04003/DG7C03468	-/-/-/-/-/-/-/-/-/-/-/-/-/-/-/-/-/-/-/-/-/-/-	23	16	DG6C00996/DG3C06667/DG7C04151/DG6C05659/DG5C05662/DG3C02444/DG2C02324/DG1C07053/DG6C04544/DG5C02237/DG3C06168/DG4C06133/DG5C01317/DG2C04597/DG7C01212/DG7C03468	7	DG5C03545/DG3C04247/DG1C05810/DG4C04681/DG3C01451/DG4C03181/DG3C04003
BP	GO:0015698	inorganic anion transport	14/2868	27/9426	0.0160769	0.205079	DG2C01345/DG2C05202/DG1C06567/DG1C06654/DG2C06323/DG6C03118/DG2C05017/DG3C03124/DG3C06217/DG5C04813/DG1C04468/DG3C01204/DG5C03441/DG7C01532	-/-/-/-/-/-/-/-/-/-/-/-/-/-	14	3	DG1C06654/DG1C04468/DG5C03441	11	DG2C01345/DG2C05202/DG1C06567/DG2C06323/DG6C03118/DG2C05017/DG3C03124/DG3C06217/DG5C04813/DG3C01204/DG7C01532
BP	GO:0009073	aromatic amino acid family biosynthetic process	9/2868	15/9426	0.0167092	0.20807	DG2C04022/DG2C04021/DG2C05592/DG1C01528/DG1C04162/DG1C00461/DG7C00076/DG7C03101/novel.7848	-/-/-/-/-/-/-/-/-	9	1	novel.7848	8	DG2C04022/DG2C04021/DG2C05592/DG1C01528/DG1C04162/DG1C00461/DG7C00076/DG7C03101
BP	GO:0048583	regulation of response to stimulus	11/2868	20/9426	0.0189987	0.222592	DG1C02128/DG6C01927/DG7C03374/DG6C01925/DG5C00277/DG2C05540/DG2C02711/DG7C00244/DG5C00276/DG4C00088/DG3C01148	-/-/-/-/-/-/-/-/-/-/-	11	2	DG5C00277/DG3C01148	9	DG1C02128/DG6C01927/DG7C03374/DG6C01925/DG2C05540/DG2C02711/DG7C00244/DG5C00276/DG4C00088
BP	GO:0016053	organic acid biosynthetic process	66/2868	174/9426	0.0197771	0.222592	DG6C00996/DG3C06667/DG7C04151/DG6C05659/DG4C03771/DG2C04022/DG4C04775/DG2C04021/DG5C05662/DG3C02444/DG4C02129/DG2C02324/DG2C05292/DG2C05592/DG5C03746/DG1C07053/DG1C01528/DG6C04544/DG1C04162/DG4C02693/DG5C02237/DG3C00540/DG1C00461/DG4C00243/DG3C06168/DG1C04195/DG0C00027/DG3C06783/DG4C06133/DG5C02963/DG2C06031/DG2C04745/DG2C05521/DG5C03545/DG2C05839/DG7C00076/DG7C03587/DG3C04247/DG1C01566/DG4C01098…	-/-/-/-/-/-/-/-/-/-/-/-/-/-/-/-/-/-/-/-/-/-/-/-/-/-/-/-/-/-/-/-/-/-/-/-/-/-/-/-/-/-/-/-/-/-/-/-/-/-/-/-/-/-/-/-/-/-/-/-/-/-/-/-/-/-	66	32	DG6C00996/DG3C06667/DG7C04151/DG6C05659/DG4C03771/DG5C05662/DG3C02444/DG2C02324/DG5C03746/DG1C07053/DG6C04544/DG5C02237/DG3C06168/DG3C06783/DG4C06133/DG5C02963/DG2C05839/DG1C01566/DG4C01098/DG3C02489/DG2C05318/DG5C01317/DG2C04597/DG1C06739/DG7C01212/DG2C01044/novel.7848/DG2C01559/DG6C03621/DG6C02903/DG5C02233/DG7C03468	34	DG2C04022/DG4C04775/DG2C04021/DG4C02129/DG2C05292/DG2C05592/DG1C01528/DG1C04162/DG4C02693/DG3C00540/DG1C00461/DG4C00243/DG1C04195/DG0C00027/DG2C06031/DG2C04745/DG2C05521/DG5C03545/DG7C00076/DG7C03587/DG3C04247/DG2C02841/DG1C05810/DG4C04681/DG3C04918/DG7C03101/DG3C03866/DG2C03241/DG3C01618/DG1C00985/DG4C03181/DG3C06573/DG7C03573/DG3C04003
BP	GO:0046394	carboxylic acid biosynthetic process	66/2868	174/9426	0.0197771	0.222592	DG6C00996/DG3C06667/DG7C04151/DG6C05659/DG4C03771/DG2C04022/DG4C04775/DG2C04021/DG5C05662/DG3C02444/DG4C02129/DG2C02324/DG2C05292/DG2C05592/DG5C03746/DG1C07053/DG1C01528/DG6C04544/DG1C04162/DG4C02693/DG5C02237/DG3C00540/DG1C00461/DG4C00243/DG3C06168/DG1C04195/DG0C00027/DG3C06783/DG4C06133/DG5C02963/DG2C06031/DG2C04745/DG2C05521/DG5C03545/DG2C05839/DG7C00076/DG7C03587/DG3C04247/DG1C01566/DG4C01098…	-/-/-/-/-/-/-/-/-/-/-/-/-/-/-/-/-/-/-/-/-/-/-/-/-/-/-/-/-/-/-/-/-/-/-/-/-/-/-/-/-/-/-/-/-/-/-/-/-/-/-/-/-/-/-/-/-/-/-/-/-/-/-/-/-/-	66	32	DG6C00996/DG3C06667/DG7C04151/DG6C05659/DG4C03771/DG5C05662/DG3C02444/DG2C02324/DG5C03746/DG1C07053/DG6C04544/DG5C02237/DG3C06168/DG3C06783/DG4C06133/DG5C02963/DG2C05839/DG1C01566/DG4C01098/DG3C02489/DG2C05318/DG5C01317/DG2C04597/DG1C06739/DG7C01212/DG2C01044/novel.7848/DG2C01559/DG6C03621/DG6C02903/DG5C02233/DG7C03468	34	DG2C04022/DG4C04775/DG2C04021/DG4C02129/DG2C05292/DG2C05592/DG1C01528/DG1C04162/DG4C02693/DG3C00540/DG1C00461/DG4C00243/DG1C04195/DG0C00027/DG2C06031/DG2C04745/DG2C05521/DG5C03545/DG7C00076/DG7C03587/DG3C04247/DG2C02841/DG1C05810/DG4C04681/DG3C04918/DG7C03101/DG3C03866/DG2C03241/DG3C01618/DG1C00985/DG4C03181/DG3C06573/DG7C03573/DG3C04003
BP	GO:0006486	protein glycosylation	24/2868	54/9426	0.0203056	0.222592	DG3C06770/DG4C05598/DG2C03646/DG3C04112/DG3C04111/DG7C04401/DG3C01216/DG1C05738/DG4C00450/DG3C04375/DG7C02572/DG5C02416/DG6C03616/DG5C05724/DG6C01304/DG6C01038/DG3C07109/DG1C02873/DG1C03035/DG3C02188/DG7C01138/DG4C02042/DG5C04352/DG7C02685	-/-/-/-/-/-/-/-/-/-/-/-/-/-/-/-/-/-/-/-/-/-/-/-	24	3	DG1C05738/DG5C05724/DG6C01304	21	DG3C06770/DG4C05598/DG2C03646/DG3C04112/DG3C04111/DG7C04401/DG3C01216/DG4C00450/DG3C04375/DG7C02572/DG5C02416/DG6C03616/DG6C01038/DG3C07109/DG1C02873/DG1C03035/DG3C02188/DG7C01138/DG4C02042/DG5C04352/DG7C02685
BP	GO:0043413	macromolecule glycosylation	24/2868	54/9426	0.0203056	0.222592	DG3C06770/DG4C05598/DG2C03646/DG3C04112/DG3C04111/DG7C04401/DG3C01216/DG1C05738/DG4C00450/DG3C04375/DG7C02572/DG5C02416/DG6C03616/DG5C05724/DG6C01304/DG6C01038/DG3C07109/DG1C02873/DG1C03035/DG3C02188/DG7C01138/DG4C02042/DG5C04352/DG7C02685	-/-/-/-/-/-/-/-/-/-/-/-/-/-/-/-/-/-/-/-/-/-/-/-	24	3	DG1C05738/DG5C05724/DG6C01304	21	DG3C06770/DG4C05598/DG2C03646/DG3C04112/DG3C04111/DG7C04401/DG3C01216/DG4C00450/DG3C04375/DG7C02572/DG5C02416/DG6C03616/DG6C01038/DG3C07109/DG1C02873/DG1C03035/DG3C02188/DG7C01138/DG4C02042/DG5C04352/DG7C02685
BP	GO:0006073	cellular glucan metabolic process	34/2868	82/9426	0.021647	0.222592	DG1C02206/DG3C04147/DG3C04145/DG1C00674/DG2C03577/DG6C04662/DG2C06697/novel.14633/DG3C05944/DG1C02205/DG5C04318/DG7C02150/DG3C04059/DG4C06134/DG6C03659/DG3C01104/DG2C05468/DG7C05141/DG4C01943/DG5C04268/DG1C02867/DG1C06014/DG2C06799/DG5C04176/DG1C06753/novel.14632/DG4C01238/DG7C02914/DG3C04148/DG1C02208/DG7C02902/DG7C02909/DG5C00969/DG0C00094	-/-/-/-/-/-/-/-/-/-/-/-/-/-/-/-/-/-/-/-/-/-/-/-/-/-/-/-/-/-/-/-/-/-	34	12	DG1C02206/DG2C06697/DG7C05141/DG4C01943/DG5C04268/DG1C06014/DG2C06799/DG7C02914/DG1C02208/DG7C02902/DG7C02909/DG5C00969	22	DG3C04147/DG3C04145/DG1C00674/DG2C03577/DG6C04662/novel.14633/DG3C05944/DG1C02205/DG5C04318/DG7C02150/DG3C04059/DG4C06134/DG6C03659/DG3C01104/DG2C05468/DG1C02867/DG5C04176/DG1C06753/novel.14632/DG4C01238/DG3C04148/DG0C00094
BP	GO:0044042	glucan metabolic process	34/2868	82/9426	0.021647	0.222592	DG1C02206/DG3C04147/DG3C04145/DG1C00674/DG2C03577/DG6C04662/DG2C06697/novel.14633/DG3C05944/DG1C02205/DG5C04318/DG7C02150/DG3C04059/DG4C06134/DG6C03659/DG3C01104/DG2C05468/DG7C05141/DG4C01943/DG5C04268/DG1C02867/DG1C06014/DG2C06799/DG5C04176/DG1C06753/novel.14632/DG4C01238/DG7C02914/DG3C04148/DG1C02208/DG7C02902/DG7C02909/DG5C00969/DG0C00094	-/-/-/-/-/-/-/-/-/-/-/-/-/-/-/-/-/-/-/-/-/-/-/-/-/-/-/-/-/-/-/-/-/-	34	12	DG1C02206/DG2C06697/DG7C05141/DG4C01943/DG5C04268/DG1C06014/DG2C06799/DG7C02914/DG1C02208/DG7C02902/DG7C02909/DG5C00969	22	DG3C04147/DG3C04145/DG1C00674/DG2C03577/DG6C04662/novel.14633/DG3C05944/DG1C02205/DG5C04318/DG7C02150/DG3C04059/DG4C06134/DG6C03659/DG3C01104/DG2C05468/DG1C02867/DG5C04176/DG1C06753/novel.14632/DG4C01238/DG3C04148/DG0C00094
BP	GO:0044264	cellular polysaccharide metabolic process	34/2868	82/9426	0.021647	0.222592	DG1C02206/DG3C04147/DG3C04145/DG1C00674/DG2C03577/DG6C04662/DG2C06697/novel.14633/DG3C05944/DG1C02205/DG5C04318/DG7C02150/DG3C04059/DG4C06134/DG6C03659/DG3C01104/DG2C05468/DG7C05141/DG4C01943/DG5C04268/DG1C02867/DG1C06014/DG2C06799/DG5C04176/DG1C06753/novel.14632/DG4C01238/DG7C02914/DG3C04148/DG1C02208/DG7C02902/DG7C02909/DG5C00969/DG0C00094	-/-/-/-/-/-/-/-/-/-/-/-/-/-/-/-/-/-/-/-/-/-/-/-/-/-/-/-/-/-/-/-/-/-	34	12	DG1C02206/DG2C06697/DG7C05141/DG4C01943/DG5C04268/DG1C06014/DG2C06799/DG7C02914/DG1C02208/DG7C02902/DG7C02909/DG5C00969	22	DG3C04147/DG3C04145/DG1C00674/DG2C03577/DG6C04662/novel.14633/DG3C05944/DG1C02205/DG5C04318/DG7C02150/DG3C04059/DG4C06134/DG6C03659/DG3C01104/DG2C05468/DG1C02867/DG5C04176/DG1C06753/novel.14632/DG4C01238/DG3C04148/DG0C00094
BP	GO:0070085	glycosylation	25/2868	57/9426	0.0217059	0.222592	DG3C06770/DG4C05598/DG2C03646/DG3C04112/DG3C04111/DG7C04401/DG3C01216/DG1C05738/DG4C00450/DG3C04375/DG7C02572/DG5C05299/DG5C02416/DG6C03616/DG5C05724/DG6C01304/DG6C01038/DG3C07109/DG1C02873/DG1C03035/DG3C02188/DG7C01138/DG4C02042/DG5C04352/DG7C02685	-/-/-/-/-/-/-/-/-/-/-/-/-/-/-/-/-/-/-/-/-/-/-/-/-	25	3	DG1C05738/DG5C05724/DG6C01304	22	DG3C06770/DG4C05598/DG2C03646/DG3C04112/DG3C04111/DG7C04401/DG3C01216/DG4C00450/DG3C04375/DG7C02572/DG5C05299/DG5C02416/DG6C03616/DG6C01038/DG3C07109/DG1C02873/DG1C03035/DG3C02188/DG7C01138/DG4C02042/DG5C04352/DG7C02685
BP	GO:0006081	cellular aldehyde metabolic process	7/2868	11/9426	0.0233294	0.225949	novel.4280/DG2C01754/DG1C03159/DG3C05956/DG3C07134/DG4C02705/DG1C05640	-/-/-/-/-/-/-	7	4	novel.4280/DG2C01754/DG4C02705/DG1C05640	3	DG1C03159/DG3C05956/DG3C07134
BP	GO:0008272	sulfate transport	7/2868	11/9426	0.0233294	0.225949	DG2C05202/DG1C06654/DG2C06323/DG2C05017/DG3C03124/DG3C06217/DG7C01532	-/-/-/-/-/-/-	7	1	DG1C06654	6	DG2C05202/DG2C06323/DG2C05017/DG3C03124/DG3C06217/DG7C01532
BP	GO:0072348	sulfur compound transport	7/2868	11/9426	0.0233294	0.225949	DG2C05202/DG1C06654/DG2C06323/DG2C05017/DG3C03124/DG3C06217/DG7C01532	-/-/-/-/-/-/-	7	1	DG1C06654	6	DG2C05202/DG2C06323/DG2C05017/DG3C03124/DG3C06217/DG7C01532
BP	GO:0009311	oligosaccharide metabolic process	20/2868	44/9426	0.0250375	0.238083	DG6C01065/DG3C07083/DG2C04451/DG6C02834/DG6C03102/DG7C01528/DG3C00859/DG6C01077/DG1C01508/DG3C03717/DG6C05094/DG7C04891/DG2C04057/DG2C03923/DG3C06823/DG2C04056/DG1C03674/DG2C05331/DG7C01671/DG5C04293	-/-/-/-/-/-/-/-/-/-/-/-/-/-/-/-/-/-/-/-	20	7	DG3C07083/DG6C03102/DG3C00859/DG6C01077/DG1C01508/DG7C04891/DG2C03923	13	DG6C01065/DG2C04451/DG6C02834/DG7C01528/DG3C03717/DG6C05094/DG2C04057/DG3C06823/DG2C04056/DG1C03674/DG2C05331/DG7C01671/DG5C04293
BP	GO:0034404	nucleobase-containing small molecule biosynthetic process	24/2868	55/9426	0.0258699	0.241606	DG6C00996/DG3C06667/DG7C04151/DG6C05659/DG5C05662/DG3C02444/DG2C02324/DG1C07053/DG6C04544/DG5C02237/DG3C06168/DG7C02419/DG4C06133/DG5C03545/DG3C04247/DG5C01317/DG1C05810/DG2C04597/DG4C04681/DG3C01451/DG7C01212/DG4C03181/DG3C04003/DG7C03468	-/-/-/-/-/-/-/-/-/-/-/-/-/-/-/-/-/-/-/-/-/-/-/-	24	16	DG6C00996/DG3C06667/DG7C04151/DG6C05659/DG5C05662/DG3C02444/DG2C02324/DG1C07053/DG6C04544/DG5C02237/DG3C06168/DG4C06133/DG5C01317/DG2C04597/DG7C01212/DG7C03468	8	DG7C02419/DG5C03545/DG3C04247/DG1C05810/DG4C04681/DG3C01451/DG4C03181/DG3C04003
BP	GO:0009100	glycoprotein metabolic process	25/2868	58/9426	0.0273818	0.244801	DG3C06770/DG4C05598/DG2C03646/DG3C04112/DG3C04111/DG7C04401/DG3C01216/DG1C05738/DG4C00450/DG3C04375/DG7C02572/DG5C02416/DG6C03616/DG5C05724/DG6C01304/DG6C01038/DG3C07109/DG1C02873/DG1C03035/DG3C02188/DG7C01138/DG4C02042/DG7C03047/DG5C04352/DG7C02685	-/-/-/-/-/-/-/-/-/-/-/-/-/-/-/-/-/-/-/-/-/-/-/-/-	25	3	DG1C05738/DG5C05724/DG6C01304	22	DG3C06770/DG4C05598/DG2C03646/DG3C04112/DG3C04111/DG7C04401/DG3C01216/DG4C00450/DG3C04375/DG7C02572/DG5C02416/DG6C03616/DG6C01038/DG3C07109/DG1C02873/DG1C03035/DG3C02188/DG7C01138/DG4C02042/DG7C03047/DG5C04352/DG7C02685
BP	GO:0009101	glycoprotein biosynthetic process	25/2868	58/9426	0.0273818	0.244801	DG3C06770/DG4C05598/DG2C03646/DG3C04112/DG3C04111/DG7C04401/DG3C01216/DG1C05738/DG4C00450/DG3C04375/DG7C02572/DG5C02416/DG6C03616/DG5C05724/DG6C01304/DG6C01038/DG3C07109/DG1C02873/DG1C03035/DG3C02188/DG7C01138/DG4C02042/DG7C03047/DG5C04352/DG7C02685	-/-/-/-/-/-/-/-/-/-/-/-/-/-/-/-/-/-/-/-/-/-/-/-/-	25	3	DG1C05738/DG5C05724/DG6C01304	22	DG3C06770/DG4C05598/DG2C03646/DG3C04112/DG3C04111/DG7C04401/DG3C01216/DG4C00450/DG3C04375/DG7C02572/DG5C02416/DG6C03616/DG6C01038/DG3C07109/DG1C02873/DG1C03035/DG3C02188/DG7C01138/DG4C02042/DG7C03047/DG5C04352/DG7C02685
BP	GO:0005984	disaccharide metabolic process	18/2868	39/9426	0.0276162	0.244801	DG6C01065/DG3C07083/DG2C04451/DG6C02834/DG6C03102/DG7C01528/DG3C00859/DG6C01077/DG1C01508/DG3C03717/DG6C05094/DG7C04891/DG2C04057/DG2C03923/DG3C06823/DG2C04056/DG2C05331/DG7C01671	-/-/-/-/-/-/-/-/-/-/-/-/-/-/-/-/-/-	18	7	DG3C07083/DG6C03102/DG3C00859/DG6C01077/DG1C01508/DG7C04891/DG2C03923	11	DG6C01065/DG2C04451/DG6C02834/DG7C01528/DG3C03717/DG6C05094/DG2C04057/DG3C06823/DG2C04056/DG2C05331/DG7C01671
BP	GO:0006754	ATP biosynthetic process	25/2868	59/9426	0.0341257	0.293271	DG6C00996/DG3C06667/DG7C04151/DG6C05659/DG5C05662/DG3C02444/DG2C02324/DG1C07053/DG6C04544/DG5C02237/DG3C06168/DG4C06133/DG5C03545/DG3C04247/DG5C01317/DG1C05810/DG2C04597/DG4C04681/DG7C01212/DG7C01075/DG2C05827/DG4C03181/DG3C04301/DG3C04003/DG7C03468	-/-/-/-/-/-/-/-/-/-/-/-/-/-/-/-/-/-/-/-/-/-/-/-/-	25	18	DG6C00996/DG3C06667/DG7C04151/DG6C05659/DG5C05662/DG3C02444/DG2C02324/DG1C07053/DG6C04544/DG5C02237/DG3C06168/DG4C06133/DG5C01317/DG2C04597/DG7C01212/DG2C05827/DG3C04301/DG7C03468	7	DG5C03545/DG3C04247/DG1C05810/DG4C04681/DG7C01075/DG4C03181/DG3C04003
BP	GO:0005991	trehalose metabolic process	12/2868	24/9426	0.0347473	0.293271	DG6C01065/DG6C02834/DG6C03102/DG7C01528/DG3C00859/DG6C01077/DG1C01508/DG3C03717/DG2C04057/DG3C06823/DG2C04056/DG2C05331	-/-/-/-/-/-/-/-/-/-/-/-	12	4	DG6C03102/DG3C00859/DG6C01077/DG1C01508	8	DG6C01065/DG6C02834/DG7C01528/DG3C03717/DG2C04057/DG3C06823/DG2C04056/DG2C05331
BP	GO:0007017	microtubule-based process	31/2868	76/9426	0.0347663	0.293271	DG3C00737/DG5C02132/DG5C02563/DG3C03008/DG6C03217/DG4C00653/DG2C04811/DG3C05604/DG4C04504/DG6C05517/DG7C00706/DG5C04361/DG3C06172/DG3C02926/DG4C05514/DG1C06370/DG2C03044/DG4C01319/DG4C00789/DG2C01501/DG7C02408/DG6C01025/DG6C01237/DG2C03211/DG1C05828/DG5C02028/DG4C05193/DG2C05849/DG3C01339/DG6C01540/DG6C02184	-/-/-/-/-/-/-/-/-/-/-/-/-/-/-/-/-/-/-/-/-/-/-/-/-/-/-/-/-/-/-	31	1	DG4C05514	30	DG3C00737/DG5C02132/DG5C02563/DG3C03008/DG6C03217/DG4C00653/DG2C04811/DG3C05604/DG4C04504/DG6C05517/DG7C00706/DG5C04361/DG3C06172/DG3C02926/DG1C06370/DG2C03044/DG4C01319/DG4C00789/DG2C01501/DG7C02408/DG6C01025/DG6C01237/DG2C03211/DG1C05828/DG5C02028/DG4C05193/DG2C05849/DG3C01339/DG6C01540/DG6C02184
BP	GO:0007154	cell communication	103/2868	291/9426	0.0366878	0.304567	DG7C01247/DG7C00600/DG7C03570/DG1C06409/DG7C00329/DG1C02988/DG3C02878/DG3C00840/DG2C00440/DG1C00995/novel.10046/DG5C03640/DG1C00478/DG7C01293/DG3C01708/DG1C00722/DG5C02348/DG7C00335/DG4C00590/DG5C06389/DG1C03386/DG3C05957/DG2C04639/DG1C04466/DG3C02069/DG5C02640/DG7C00308/DG1C06978/DG1C06401/DG6C04242/DG1C02128/DG5C03623/DG1C01376/DG1C00719/DG3C02742/DG1C03702/DG2C05326/DG5C01726/DG5C03638/DG5C041…	-/-/-/-/-/-/-/-/-/-/-/-/-/-/-/-/-/-/-/-/-/-/-/-/-/-/-/-/-/-/-/-/-/-/-/-/-/-/-/-/-/-/-/-/-/-/-/-/-/-/-/-/-/-/-/-/-/-/-/-/-/-/-/-/-/-/-/-/-/-/-/-/-/-/-/-/-/-/-/-/-/-/-/-/-/-/-/-/-/-/-/-/-/-/-/-/-/-/-/-/-/-/-	103	32	DG7C01247/DG7C00600/DG7C03570/DG1C02988/DG3C00840/novel.10046/DG5C03640/DG7C01293/DG3C01708/DG4C00590/DG5C06389/DG2C04639/DG1C06978/DG1C00719/DG3C02742/DG2C05326/DG5C03638/DG1C02221/DG1C04370/DG6C00503/DG1C06314/DG7C02874/DG3C01199/DG3C04034/DG5C06286/DG4C03842/novel.2104/DG4C03093/DG3C02417/novel.7798/DG7C02873/DG3C01148	71	DG1C06409/DG7C00329/DG3C02878/DG2C00440/DG1C00995/DG1C00478/DG1C00722/DG5C02348/DG7C00335/DG1C03386/DG3C05957/DG1C04466/DG3C02069/DG5C02640/DG7C00308/DG1C06401/DG6C04242/DG1C02128/DG5C03623/DG1C01376/DG1C03702/DG5C01726/DG5C04186/DG5C04894/DG5C04903/DG7C03374/DG7C00334/DG1C03701/DG6C03554/DG4C05143/DG2C01224/DG4C03060/DG7C00494/DG6C04882/DG2C05540/DG3C05212/DG5C04016/DG5C04208/DG2C01118/DG2C02711…
BP	GO:0006952	defense response	19/2868	43/9426	0.0389703	0.31763	DG4C01241/DG2C04837/DG2C02752/DG3C01474/DG6C01927/DG0C00837/novel.7922/DG2C06687/DG6C01925/DG2C04839/DG5C00277/DG3C01475/DG2C04836/DG6C02958/DG4C03261/DG6C02342/DG4C01240/DG5C00276/DG7C04881	-/-/-/-/-/-/-/-/-/-/-/-/-/-/-/-/-/-/-	19	2	DG5C00277/DG3C01475	17	DG4C01241/DG2C04837/DG2C02752/DG3C01474/DG6C01927/DG0C00837/novel.7922/DG2C06687/DG6C01925/DG2C04839/DG2C04836/DG6C02958/DG4C03261/DG6C02342/DG4C01240/DG5C00276/DG7C04881
BP	GO:0006811	ion transport	120/2868	344/9426	0.0394761	0.31763	DG6C04154/DG2C06718/DG4C04799/DG2C04405/DG5C04502/DG4C01945/DG3C06638/DG2C05402/DG4C04498/DG2C01345/DG7C04632/DG4C00327/DG7C01504/DG7C04506/DG1C06872/DG6C03271/DG5C01086/DG1C04510/DG7C03762/DG3C06516/DG2C00691/DG3C04202/DG2C03858/DG5C03112/DG5C03452/DG1C04393/DG4C00326/DG7C03958/DG1C05020/DG3C06515/DG6C01857/DG1C00818/DG7C01503/DG7C02982/DG2C05202/DG1C06567/DG1C04113/DG1C06765/DG7C03718/DG2C06773…	-/-/-/-/-/-/-/-/-/-/-/-/-/-/-/-/-/-/-/-/-/-/-/-/-/-/-/-/-/-/-/-/-/-/-/-/-/-/-/-/-/-/-/-/-/-/-/-/-/-/-/-/-/-/-/-/-/-/-/-/-/-/-/-/-/-/-/-/-/-/-/-/-/-/-/-/-/-/-/-/-/-/-/-/-/-/-/-/-/-/-/-/-/-/-/-/-/-/-/-/-/-/-/-/-/-/-/-/-/-/-/-/-/-/-/-/-/-/-/-	120	44	DG6C04154/DG2C06718/DG4C04799/DG2C04405/DG4C01945/DG3C06638/DG2C05402/DG4C04498/DG1C06872/DG6C03271/DG1C04510/DG3C06516/DG2C00691/DG3C04202/DG7C03958/DG3C06515/DG7C03718/DG2C06773/DG1C06654/DG1C06101/DG7C00746/DG1C05412/DG1C07196/DG4C05837/novel.11446/DG6C04523/DG1C04468/DG7C02437/DG3C04594/DG3C06529/DG1C06148/DG6C01673/DG0C00524/DG6C01129/DG5C03441/DG2C05827/DG6C01218/DG2C04434/DG1C06760/DG1C024…	76	DG5C04502/DG2C01345/DG7C04632/DG4C00327/DG7C01504/DG7C04506/DG5C01086/DG7C03762/DG2C03858/DG5C03112/DG5C03452/DG1C04393/DG4C00326/DG1C05020/DG6C01857/DG1C00818/DG7C01503/DG7C02982/DG2C05202/DG1C06567/DG1C04113/DG1C06765/DG6C01319/DG5C03995/DG2C06323/DG4C01153/DG2C02348/DG7C02170/DG5C02871/DG5C06138/DG5C04054/DG2C03856/DG4C06157/DG3C06642/DG5C06139/DG3C01299/DG3C04617/DG3C06349/DG6C03118/DG1C01498…
BP	GO:0044283	small molecule biosynthetic process	76/2868	210/9426	0.0406995	0.322512	DG6C00996/DG3C06667/DG7C04151/DG6C05659/DG4C03771/DG2C04022/DG4C04775/DG2C04021/DG5C05662/DG3C02444/novel.4280/DG4C02129/DG2C02324/DG2C05292/DG2C05592/DG5C03746/DG1C07053/DG1C01528/DG6C04544/DG1C04162/DG4C02693/DG5C02237/DG3C00540/DG1C00461/DG4C00243/DG3C06168/DG7C02419/DG2C01754/DG1C04195/DG0C00027/DG3C06783/DG4C06133/DG5C02963/DG2C06031/DG2C04745/DG2C05521/DG5C03545/DG2C05839/DG7C00076/DG7C0358…	-/-/-/-/-/-/-/-/-/-/-/-/-/-/-/-/-/-/-/-/-/-/-/-/-/-/-/-/-/-/-/-/-/-/-/-/-/-/-/-/-/-/-/-/-/-/-/-/-/-/-/-/-/-/-/-/-/-/-/-/-/-/-/-/-/-/-/-/-/-/-/-/-/-/-/-	76	39	DG6C00996/DG3C06667/DG7C04151/DG6C05659/DG4C03771/DG5C05662/DG3C02444/novel.4280/DG2C02324/DG5C03746/DG1C07053/DG6C04544/DG5C02237/DG3C06168/DG2C01754/DG3C06783/DG4C06133/DG5C02963/DG2C05839/DG1C01566/DG4C01098/DG3C02489/DG2C05318/DG5C01317/DG2C04597/DG4C02705/DG1C06739/DG7C01212/DG7C01036/DG2C01044/novel.7848/DG2C01559/DG6C03621/DG6C02903/DG4C04648/DG5C02233/DG1C06985/DG7C03468/DG3C05401	37	DG2C04022/DG4C04775/DG2C04021/DG4C02129/DG2C05292/DG2C05592/DG1C01528/DG1C04162/DG4C02693/DG3C00540/DG1C00461/DG4C00243/DG7C02419/DG1C04195/DG0C00027/DG2C06031/DG2C04745/DG2C05521/DG5C03545/DG7C00076/DG7C03587/DG3C04247/DG2C02841/DG1C05810/DG4C04681/DG2C05600/DG3C01451/DG3C04918/DG7C03101/DG3C03866/DG2C03241/DG3C01618/DG1C00985/DG4C03181/DG3C06573/DG7C03573/DG3C04003
BP	GO:0006006	glucose metabolic process	7/2868	12/9426	0.0414771	0.322662	DG6C05659/DG1C05650/DG1C00325/DG5C04672/DG3C04247/DG2C05600/DG2C04654	-/-/-/-/-/-/-	7	2	DG6C05659/DG5C04672	5	DG1C05650/DG1C00325/DG3C04247/DG2C05600/DG2C04654
BP	GO:0006470	protein dephosphorylation	11/2868	22/9426	0.0425692	0.322662	DG4C03251/DG3C02744/DG6C05602/DG3C06383/DG4C03454/DG3C06295/DG3C02160/DG5C04391/DG5C02535/DG4C02772/DG3C01148	-/-/-/-/-/-/-/-/-/-/-	11	6	DG6C05602/DG3C06383/DG4C03454/DG5C04391/DG5C02535/DG3C01148	5	DG4C03251/DG3C02744/DG3C06295/DG3C02160/DG4C02772
BP	GO:0016311	dephosphorylation	11/2868	22/9426	0.0425692	0.322662	DG4C03251/DG3C02744/DG6C05602/DG3C06383/DG4C03454/DG3C06295/DG3C02160/DG5C04391/DG5C02535/DG4C02772/DG3C01148	-/-/-/-/-/-/-/-/-/-/-	11	6	DG6C05602/DG3C06383/DG4C03454/DG5C04391/DG5C02535/DG3C01148	5	DG4C03251/DG3C02744/DG3C06295/DG3C02160/DG4C02772
BP	GO:0006629	lipid metabolic process	114/2868	327/9426	0.0445399	0.328509	DG5C05409/DG5C05796/DG4C02129/DG6C02914/DG2C05292/DG7C02748/DG3C02878/DG2C03841/DG3C01792/DG6C02741/DG2C06019/DG1C01675/DG6C04923/DG1C01669/DG4C02252/DG4C02693/DG7C00676/DG4C02461/DG5C02532/DG1C00478/DG1C01707/DG2C03928/DG3C00540/DG4C02250/DG5C05359/DG4C04376/DG4C01259/DG5C02014/DG1C04195/DG0C00027/DG1C04786/DG7C00040/DG3C05562/DG5C03380/DG3C06783/DG7C00553/DG6C00261/DG5C04184/DG5C02963/DG1C00826…	-/-/-/-/-/-/-/-/-/-/-/-/-/-/-/-/-/-/-/-/-/-/-/-/-/-/-/-/-/-/-/-/-/-/-/-/-/-/-/-/-/-/-/-/-/-/-/-/-/-/-/-/-/-/-/-/-/-/-/-/-/-/-/-/-/-/-/-/-/-/-/-/-/-/-/-/-/-/-/-/-/-/-/-/-/-/-/-/-/-/-/-/-/-/-/-/-/-/-/-/-/-/-/-/-/-/-/-/-/-/-/-/-/-	114	32	DG5C05409/DG5C05796/DG3C01792/DG1C01675/DG1C01669/DG4C02461/DG1C01707/DG4C01259/DG1C04786/DG7C00040/DG3C05562/DG3C06783/DG5C04184/DG5C02963/DG1C00826/DG1C04062/DG3C01012/DG7C01977/DG6C00501/DG2C00598/DG3C00888/DG3C03594/DG4C02595/DG2C01044/DG2C03914/DG6C03621/DG1C01035/DG3C03858/DG6C02903/DG2C03610/DG2C00796/DG3C05401	82	DG4C02129/DG6C02914/DG2C05292/DG7C02748/DG3C02878/DG2C03841/DG6C02741/DG2C06019/DG6C04923/DG4C02252/DG4C02693/DG7C00676/DG5C02532/DG1C00478/DG2C03928/DG3C00540/DG4C02250/DG5C05359/DG4C04376/DG5C02014/DG1C04195/DG0C00027/DG5C03380/DG7C00553/DG6C00261/DG2C05521/DG7C01090/DG4C05128/DG3C03926/DG6C02273/DG6C04886/DG6C04757/DG3C06598/DG5C03994/DG4C04911/DG6C02099/DG2C06812/DG3C04070/DG5C00015/DG2C00368…
BP	GO:0009312	oligosaccharide biosynthetic process	14/2868	30/9426	0.0445968	0.328509	DG6C01065/DG6C02834/DG7C01528/DG3C00859/DG6C01077/DG1C01508/DG3C03717/DG6C05094/DG2C04057/DG3C06823/DG2C04056/DG1C03674/DG2C05331/DG5C04293	-/-/-/-/-/-/-/-/-/-/-/-/-/-	14	3	DG3C00859/DG6C01077/DG1C01508	11	DG6C01065/DG6C02834/DG7C01528/DG3C03717/DG6C05094/DG2C04057/DG3C06823/DG2C04056/DG1C03674/DG2C05331/DG5C04293
BP	GO:0046351	disaccharide biosynthetic process	12/2868	25/9426	0.0487664	0.340974	DG6C01065/DG6C02834/DG7C01528/DG3C00859/DG6C01077/DG1C01508/DG3C03717/DG6C05094/DG2C04057/DG3C06823/DG2C04056/DG2C05331	-/-/-/-/-/-/-/-/-/-/-/-	12	3	DG3C00859/DG6C01077/DG1C01508	9	DG6C01065/DG6C02834/DG7C01528/DG3C03717/DG6C05094/DG2C04057/DG3C06823/DG2C04056/DG2C05331
BP	GO:0044270	cellular nitrogen compound catabolic process	31/2868	78/9426	0.0495875	0.340974	DG6C00996/DG3C06667/DG7C04151/DG6C05659/DG5C05662/DG3C02444/DG2C02324/DG1C07053/DG6C04544/DG3C02987/DG5C02237/DG3C06168/DG2C02620/DG4C06133/DG5C00301/DG5C03545/DG3C04247/DG3C02318/DG5C01317/DG1C05810/DG2C04597/DG4C04681/DG7C01212/DG4C05893/DG7C03540/DG1C06659/DG4C06131/DG4C03181/DG3C04003/DG5C00308/DG7C03468	-/-/-/-/-/-/-/-/-/-/-/-/-/-/-/-/-/-/-/-/-/-/-/-/-/-/-/-/-/-/-	31	17	DG6C00996/DG3C06667/DG7C04151/DG6C05659/DG5C05662/DG3C02444/DG2C02324/DG1C07053/DG6C04544/DG5C02237/DG3C06168/DG4C06133/DG5C01317/DG2C04597/DG7C01212/DG4C06131/DG7C03468	14	DG3C02987/DG2C02620/DG5C00301/DG5C03545/DG3C04247/DG3C02318/DG1C05810/DG4C04681/DG4C05893/DG7C03540/DG1C06659/DG4C03181/DG3C04003/DG5C00308
BP	GO:0006739	NADP metabolic process	6/2868	10/9426	0.0504656	0.340974	DG5C06336/DG1C03159/DG6C02081/DG3C05956/DG4C03320/DG3C07134	-/-/-/-/-/-	6	1	DG4C03320	5	DG5C06336/DG1C03159/DG6C02081/DG3C05956/DG3C07134
BP	GO:0006928	movement of cell or subcellular component	25/2868	61/9426	0.0512344	0.340974	DG3C00737/DG5C02132/DG5C02563/DG3C03008/DG6C03217/DG2C04811/DG3C05604/DG4C04504/DG6C05517/DG7C00706/DG5C04361/DG3C06172/DG3C02926/DG4C05514/DG1C06370/DG2C03044/DG4C01319/DG4C00789/DG6C01025/DG6C01237/DG1C05828/DG4C05193/DG2C05849/DG6C01540/DG6C02184	-/-/-/-/-/-/-/-/-/-/-/-/-/-/-/-/-/-/-/-/-/-/-/-/-	25	1	DG4C05514	24	DG3C00737/DG5C02132/DG5C02563/DG3C03008/DG6C03217/DG2C04811/DG3C05604/DG4C04504/DG6C05517/DG7C00706/DG5C04361/DG3C06172/DG3C02926/DG1C06370/DG2C03044/DG4C01319/DG4C00789/DG6C01025/DG6C01237/DG1C05828/DG4C05193/DG2C05849/DG6C01540/DG6C02184
BP	GO:0007018	microtubule-based movement	25/2868	61/9426	0.0512344	0.340974	DG3C00737/DG5C02132/DG5C02563/DG3C03008/DG6C03217/DG2C04811/DG3C05604/DG4C04504/DG6C05517/DG7C00706/DG5C04361/DG3C06172/DG3C02926/DG4C05514/DG1C06370/DG2C03044/DG4C01319/DG4C00789/DG6C01025/DG6C01237/DG1C05828/DG4C05193/DG2C05849/DG6C01540/DG6C02184	-/-/-/-/-/-/-/-/-/-/-/-/-/-/-/-/-/-/-/-/-/-/-/-/-	25	1	DG4C05514	24	DG3C00737/DG5C02132/DG5C02563/DG3C03008/DG6C03217/DG2C04811/DG3C05604/DG4C04504/DG6C05517/DG7C00706/DG5C04361/DG3C06172/DG3C02926/DG1C06370/DG2C03044/DG4C01319/DG4C00789/DG6C01025/DG6C01237/DG1C05828/DG4C05193/DG2C05849/DG6C01540/DG6C02184
BP	GO:0009142	nucleoside triphosphate biosynthetic process	26/2868	64/9426	0.0527366	0.340974	DG6C00996/DG3C06667/DG7C04151/DG6C05659/DG5C05662/DG3C02444/DG2C02324/DG1C07053/DG6C04544/DG5C02237/DG3C06168/DG4C06133/DG5C03545/DG3C04247/DG5C01317/DG1C05810/DG2C04597/DG4C04681/DG3C01451/DG7C01212/DG7C01075/DG2C05827/DG4C03181/DG3C04301/DG3C04003/DG7C03468	-/-/-/-/-/-/-/-/-/-/-/-/-/-/-/-/-/-/-/-/-/-/-/-/-/-	26	18	DG6C00996/DG3C06667/DG7C04151/DG6C05659/DG5C05662/DG3C02444/DG2C02324/DG1C07053/DG6C04544/DG5C02237/DG3C06168/DG4C06133/DG5C01317/DG2C04597/DG7C01212/DG2C05827/DG3C04301/DG7C03468	8	DG5C03545/DG3C04247/DG1C05810/DG4C04681/DG3C01451/DG7C01075/DG4C03181/DG3C04003
BP	GO:0009145	purine nucleoside triphosphate biosynthetic process	26/2868	64/9426	0.0527366	0.340974	DG6C00996/DG3C06667/DG7C04151/DG6C05659/DG5C05662/DG3C02444/DG2C02324/DG1C07053/DG6C04544/DG5C02237/DG3C06168/DG4C06133/DG5C03545/DG3C04247/DG5C01317/DG1C05810/DG2C04597/DG4C04681/DG3C01451/DG7C01212/DG7C01075/DG2C05827/DG4C03181/DG3C04301/DG3C04003/DG7C03468	-/-/-/-/-/-/-/-/-/-/-/-/-/-/-/-/-/-/-/-/-/-/-/-/-/-	26	18	DG6C00996/DG3C06667/DG7C04151/DG6C05659/DG5C05662/DG3C02444/DG2C02324/DG1C07053/DG6C04544/DG5C02237/DG3C06168/DG4C06133/DG5C01317/DG2C04597/DG7C01212/DG2C05827/DG3C04301/DG7C03468	8	DG5C03545/DG3C04247/DG1C05810/DG4C04681/DG3C01451/DG7C01075/DG4C03181/DG3C04003
BP	GO:0009201	ribonucleoside triphosphate biosynthetic process	26/2868	64/9426	0.0527366	0.340974	DG6C00996/DG3C06667/DG7C04151/DG6C05659/DG5C05662/DG3C02444/DG2C02324/DG1C07053/DG6C04544/DG5C02237/DG3C06168/DG4C06133/DG5C03545/DG3C04247/DG5C01317/DG1C05810/DG2C04597/DG4C04681/DG3C01451/DG7C01212/DG7C01075/DG2C05827/DG4C03181/DG3C04301/DG3C04003/DG7C03468	-/-/-/-/-/-/-/-/-/-/-/-/-/-/-/-/-/-/-/-/-/-/-/-/-/-	26	18	DG6C00996/DG3C06667/DG7C04151/DG6C05659/DG5C05662/DG3C02444/DG2C02324/DG1C07053/DG6C04544/DG5C02237/DG3C06168/DG4C06133/DG5C01317/DG2C04597/DG7C01212/DG2C05827/DG3C04301/DG7C03468	8	DG5C03545/DG3C04247/DG1C05810/DG4C04681/DG3C01451/DG7C01075/DG4C03181/DG3C04003
BP	GO:0009206	purine ribonucleoside triphosphate biosynthetic process	26/2868	64/9426	0.0527366	0.340974	DG6C00996/DG3C06667/DG7C04151/DG6C05659/DG5C05662/DG3C02444/DG2C02324/DG1C07053/DG6C04544/DG5C02237/DG3C06168/DG4C06133/DG5C03545/DG3C04247/DG5C01317/DG1C05810/DG2C04597/DG4C04681/DG3C01451/DG7C01212/DG7C01075/DG2C05827/DG4C03181/DG3C04301/DG3C04003/DG7C03468	-/-/-/-/-/-/-/-/-/-/-/-/-/-/-/-/-/-/-/-/-/-/-/-/-/-	26	18	DG6C00996/DG3C06667/DG7C04151/DG6C05659/DG5C05662/DG3C02444/DG2C02324/DG1C07053/DG6C04544/DG5C02237/DG3C06168/DG4C06133/DG5C01317/DG2C04597/DG7C01212/DG2C05827/DG3C04301/DG7C03468	8	DG5C03545/DG3C04247/DG1C05810/DG4C04681/DG3C01451/DG7C01075/DG4C03181/DG3C04003
BP	GO:0005976	polysaccharide metabolic process	36/2868	93/9426	0.0535536	0.340974	DG1C02206/DG3C04147/DG3C04145/DG1C00674/DG2C03577/DG6C04662/DG2C06697/novel.14633/DG5C01835/DG3C05944/DG1C02205/DG5C04318/DG7C02150/DG3C04059/DG4C06134/DG6C03696/DG6C03659/DG3C01104/DG2C05468/DG7C05141/DG4C01943/DG5C04268/DG1C02867/DG1C06014/DG2C06799/DG5C04176/DG1C06753/novel.14632/DG4C01238/DG7C02914/DG3C04148/DG1C02208/DG7C02902/DG7C02909/DG5C00969/DG0C00094	-/-/-/-/-/-/-/-/-/-/-/-/-/-/-/-/-/-/-/-/-/-/-/-/-/-/-/-/-/-/-/-/-/-/-/-	36	13	DG1C02206/DG2C06697/DG5C01835/DG7C05141/DG4C01943/DG5C04268/DG1C06014/DG2C06799/DG7C02914/DG1C02208/DG7C02902/DG7C02909/DG5C00969	23	DG3C04147/DG3C04145/DG1C00674/DG2C03577/DG6C04662/novel.14633/DG3C05944/DG1C02205/DG5C04318/DG7C02150/DG3C04059/DG4C06134/DG6C03696/DG6C03659/DG3C01104/DG2C05468/DG1C02867/DG5C04176/DG1C06753/novel.14632/DG4C01238/DG3C04148/DG0C00094
BP	GO:0034655	nucleobase-containing compound catabolic process	27/2868	67/9426	0.0541125	0.340974	DG6C00996/DG3C06667/DG7C04151/DG6C05659/DG5C05662/DG3C02444/DG2C02324/DG1C07053/DG6C04544/DG5C02237/DG3C06168/DG4C06133/DG5C00301/DG5C03545/DG3C04247/DG3C02318/DG5C01317/DG1C05810/DG2C04597/DG4C04681/DG7C01212/DG1C06659/DG4C06131/DG4C03181/DG3C04003/DG5C00308/DG7C03468	-/-/-/-/-/-/-/-/-/-/-/-/-/-/-/-/-/-/-/-/-/-/-/-/-/-/-	27	17	DG6C00996/DG3C06667/DG7C04151/DG6C05659/DG5C05662/DG3C02444/DG2C02324/DG1C07053/DG6C04544/DG5C02237/DG3C06168/DG4C06133/DG5C01317/DG2C04597/DG7C01212/DG4C06131/DG7C03468	10	DG5C00301/DG5C03545/DG3C04247/DG3C02318/DG1C05810/DG4C04681/DG1C06659/DG4C03181/DG3C04003/DG5C00308
BP	GO:0046034	ATP metabolic process	27/2868	67/9426	0.0541125	0.340974	DG6C00996/DG3C06667/DG7C04151/DG6C05659/DG5C05662/DG3C02444/DG2C02324/DG1C07053/DG6C04544/DG5C02237/DG3C06168/DG4C06133/DG5C03995/DG5C03545/DG3C04247/DG5C01317/DG1C05810/DG2C04597/DG4C04681/DG7C01212/DG7C01075/DG2C05827/DG4C05644/DG4C03181/DG3C04301/DG3C04003/DG7C03468	-/-/-/-/-/-/-/-/-/-/-/-/-/-/-/-/-/-/-/-/-/-/-/-/-/-/-	27	18	DG6C00996/DG3C06667/DG7C04151/DG6C05659/DG5C05662/DG3C02444/DG2C02324/DG1C07053/DG6C04544/DG5C02237/DG3C06168/DG4C06133/DG5C01317/DG2C04597/DG7C01212/DG2C05827/DG3C04301/DG7C03468	9	DG5C03995/DG5C03545/DG3C04247/DG1C05810/DG4C04681/DG7C01075/DG4C05644/DG4C03181/DG3C04003
BP	GO:0072330	monocarboxylic acid biosynthetic process	42/2868	111/9426	0.056402	0.35117	DG6C00996/DG3C06667/DG7C04151/DG6C05659/DG5C05662/DG3C02444/DG4C02129/DG2C02324/DG2C05292/DG1C07053/DG6C04544/DG4C02693/DG5C02237/DG3C00540/DG3C06168/DG1C04195/DG0C00027/DG3C06783/DG4C06133/DG5C02963/DG2C06031/DG2C04745/DG2C05521/DG5C03545/DG7C03587/DG3C04247/DG2C02841/DG5C01317/DG1C05810/DG2C04597/DG4C04681/DG3C04918/DG7C01212/DG2C01044/DG3C03866/DG6C03621/DG6C02903/DG4C03181/DG3C06573/DG7C03573…	-/-/-/-/-/-/-/-/-/-/-/-/-/-/-/-/-/-/-/-/-/-/-/-/-/-/-/-/-/-/-/-/-/-/-/-/-/-/-/-/-/-	42	21	DG6C00996/DG3C06667/DG7C04151/DG6C05659/DG5C05662/DG3C02444/DG2C02324/DG1C07053/DG6C04544/DG5C02237/DG3C06168/DG3C06783/DG4C06133/DG5C02963/DG5C01317/DG2C04597/DG7C01212/DG2C01044/DG6C03621/DG6C02903/DG7C03468	21	DG4C02129/DG2C05292/DG4C02693/DG3C00540/DG1C04195/DG0C00027/DG2C06031/DG2C04745/DG2C05521/DG5C03545/DG7C03587/DG3C04247/DG2C02841/DG1C05810/DG4C04681/DG3C04918/DG3C03866/DG4C03181/DG3C06573/DG7C03573/DG3C04003
BP	GO:0005992	trehalose biosynthetic process	11/2868	23/9426	0.0597371	0.36721	DG6C01065/DG6C02834/DG7C01528/DG3C00859/DG6C01077/DG1C01508/DG3C03717/DG2C04057/DG3C06823/DG2C04056/DG2C05331	-/-/-/-/-/-/-/-/-/-/-	11	3	DG3C00859/DG6C01077/DG1C01508	8	DG6C01065/DG6C02834/DG7C01528/DG3C03717/DG2C04057/DG3C06823/DG2C04056/DG2C05331
BP	GO:0009127	purine nucleoside monophosphate biosynthetic process	25/2868	62/9426	0.0617868	0.36721	DG6C00996/DG3C06667/DG7C04151/DG6C05659/DG5C05662/DG3C02444/DG2C02324/DG1C07053/DG6C04544/DG5C02237/DG3C06168/DG4C06133/DG5C03545/DG3C04247/DG5C01317/DG1C05810/DG2C04597/DG4C04681/DG7C01212/DG7C01075/DG2C05827/DG4C03181/DG3C04301/DG3C04003/DG7C03468	-/-/-/-/-/-/-/-/-/-/-/-/-/-/-/-/-/-/-/-/-/-/-/-/-	25	18	DG6C00996/DG3C06667/DG7C04151/DG6C05659/DG5C05662/DG3C02444/DG2C02324/DG1C07053/DG6C04544/DG5C02237/DG3C06168/DG4C06133/DG5C01317/DG2C04597/DG7C01212/DG2C05827/DG3C04301/DG7C03468	7	DG5C03545/DG3C04247/DG1C05810/DG4C04681/DG7C01075/DG4C03181/DG3C04003
BP	GO:0009156	ribonucleoside monophosphate biosynthetic process	25/2868	62/9426	0.0617868	0.36721	DG6C00996/DG3C06667/DG7C04151/DG6C05659/DG5C05662/DG3C02444/DG2C02324/DG1C07053/DG6C04544/DG5C02237/DG3C06168/DG4C06133/DG5C03545/DG3C04247/DG5C01317/DG1C05810/DG2C04597/DG4C04681/DG7C01212/DG7C01075/DG2C05827/DG4C03181/DG3C04301/DG3C04003/DG7C03468	-/-/-/-/-/-/-/-/-/-/-/-/-/-/-/-/-/-/-/-/-/-/-/-/-	25	18	DG6C00996/DG3C06667/DG7C04151/DG6C05659/DG5C05662/DG3C02444/DG2C02324/DG1C07053/DG6C04544/DG5C02237/DG3C06168/DG4C06133/DG5C01317/DG2C04597/DG7C01212/DG2C05827/DG3C04301/DG7C03468	7	DG5C03545/DG3C04247/DG1C05810/DG4C04681/DG7C01075/DG4C03181/DG3C04003
BP	GO:0009168	purine ribonucleoside monophosphate biosynthetic process	25/2868	62/9426	0.0617868	0.36721	DG6C00996/DG3C06667/DG7C04151/DG6C05659/DG5C05662/DG3C02444/DG2C02324/DG1C07053/DG6C04544/DG5C02237/DG3C06168/DG4C06133/DG5C03545/DG3C04247/DG5C01317/DG1C05810/DG2C04597/DG4C04681/DG7C01212/DG7C01075/DG2C05827/DG4C03181/DG3C04301/DG3C04003/DG7C03468	-/-/-/-/-/-/-/-/-/-/-/-/-/-/-/-/-/-/-/-/-/-/-/-/-	25	18	DG6C00996/DG3C06667/DG7C04151/DG6C05659/DG5C05662/DG3C02444/DG2C02324/DG1C07053/DG6C04544/DG5C02237/DG3C06168/DG4C06133/DG5C01317/DG2C04597/DG7C01212/DG2C05827/DG3C04301/DG7C03468	7	DG5C03545/DG3C04247/DG1C05810/DG4C04681/DG7C01075/DG4C03181/DG3C04003
BP	GO:0009064	glutamine family amino acid metabolic process	9/2868	18/9426	0.0644893	0.378965	DG5C03746/DG5C00177/DG2C05839/DG2C05318/DG1C06739/DG5C00185/DG2C03241/DG1C00985/DG5C00179	-/-/-/-/-/-/-/-/-	9	7	DG5C03746/DG5C00177/DG2C05839/DG2C05318/DG1C06739/DG5C00185/DG5C00179	2	DG2C03241/DG1C00985
BP	GO:0046700	heterocycle catabolic process	30/2868	77/9426	0.0677097	0.388388	DG6C00996/DG3C06667/DG7C04151/DG6C05659/DG5C05662/DG3C02444/DG2C02324/DG1C07053/DG6C04544/DG3C02987/DG5C02237/DG3C06168/DG2C02620/DG4C06133/DG5C00301/DG5C03545/DG3C04247/DG3C02318/DG5C01317/DG1C05810/DG2C04597/DG4C04681/DG7C01212/DG7C03540/DG1C06659/DG4C06131/DG4C03181/DG3C04003/DG5C00308/DG7C03468	-/-/-/-/-/-/-/-/-/-/-/-/-/-/-/-/-/-/-/-/-/-/-/-/-/-/-/-/-/-	30	17	DG6C00996/DG3C06667/DG7C04151/DG6C05659/DG5C05662/DG3C02444/DG2C02324/DG1C07053/DG6C04544/DG5C02237/DG3C06168/DG4C06133/DG5C01317/DG2C04597/DG7C01212/DG4C06131/DG7C03468	13	DG3C02987/DG2C02620/DG5C00301/DG5C03545/DG3C04247/DG3C02318/DG1C05810/DG4C04681/DG7C03540/DG1C06659/DG4C03181/DG3C04003/DG5C00308
BP	GO:1901361	organic cyclic compound catabolic process	30/2868	77/9426	0.0677097	0.388388	DG6C00996/DG3C06667/DG7C04151/DG6C05659/DG5C05662/DG3C02444/DG2C02324/DG1C07053/DG6C04544/DG3C02987/DG5C02237/DG3C06168/DG2C02620/DG4C06133/DG5C00301/DG5C03545/DG3C04247/DG3C02318/DG5C01317/DG1C05810/DG2C04597/DG4C04681/DG7C01212/DG7C03540/DG1C06659/DG4C06131/DG4C03181/DG3C04003/DG5C00308/DG7C03468	-/-/-/-/-/-/-/-/-/-/-/-/-/-/-/-/-/-/-/-/-/-/-/-/-/-/-/-/-/-	30	17	DG6C00996/DG3C06667/DG7C04151/DG6C05659/DG5C05662/DG3C02444/DG2C02324/DG1C07053/DG6C04544/DG5C02237/DG3C06168/DG4C06133/DG5C01317/DG2C04597/DG7C01212/DG4C06131/DG7C03468	13	DG3C02987/DG2C02620/DG5C00301/DG5C03545/DG3C04247/DG3C02318/DG1C05810/DG4C04681/DG7C03540/DG1C06659/DG4C03181/DG3C04003/DG5C00308
BP	GO:0007165	signal transduction	69/2868	194/9426	0.0690633	0.388388	DG7C01247/DG7C00600/DG7C03570/DG1C06409/DG3C02878/DG2C00440/DG1C00995/DG1C00478/DG7C01293/DG1C00722/DG5C02348/DG4C00590/DG1C03386/DG3C05957/DG2C04639/DG1C04466/DG3C02069/DG5C02640/DG1C06978/DG6C04242/DG1C02128/DG5C03623/DG1C01376/DG1C00719/DG3C02742/DG2C05326/DG5C01726/DG5C04186/DG5C04903/DG7C03374/DG6C00503/DG6C03554/DG4C05143/DG4C03060/DG7C00494/DG6C04882/DG2C05540/DG3C05212/DG5C04016/DG5C04208…	-/-/-/-/-/-/-/-/-/-/-/-/-/-/-/-/-/-/-/-/-/-/-/-/-/-/-/-/-/-/-/-/-/-/-/-/-/-/-/-/-/-/-/-/-/-/-/-/-/-/-/-/-/-/-/-/-/-/-/-/-/-/-/-/-/-/-/-/-	69	18	DG7C01247/DG7C00600/DG7C03570/DG7C01293/DG4C00590/DG2C04639/DG1C06978/DG1C00719/DG3C02742/DG2C05326/DG6C00503/DG1C06314/DG3C04034/DG5C06286/DG4C03842/DG4C03093/novel.7798/DG3C01148	51	DG1C06409/DG3C02878/DG2C00440/DG1C00995/DG1C00478/DG1C00722/DG5C02348/DG1C03386/DG3C05957/DG1C04466/DG3C02069/DG5C02640/DG6C04242/DG1C02128/DG5C03623/DG1C01376/DG5C01726/DG5C04186/DG5C04903/DG7C03374/DG6C03554/DG4C05143/DG4C03060/DG7C00494/DG6C04882/DG2C05540/DG3C05212/DG5C04016/DG5C04208/DG2C01118/DG2C02711/DG1C02110/DG7C00244/DG2C02515/DG7C02283/DG6C01563/DG5C05817/DG2C01073/DG5C04320/DG3C02361…
BP	GO:0023052	signaling	69/2868	194/9426	0.0690633	0.388388	DG7C01247/DG7C00600/DG7C03570/DG1C06409/DG3C02878/DG2C00440/DG1C00995/DG1C00478/DG7C01293/DG1C00722/DG5C02348/DG4C00590/DG1C03386/DG3C05957/DG2C04639/DG1C04466/DG3C02069/DG5C02640/DG1C06978/DG6C04242/DG1C02128/DG5C03623/DG1C01376/DG1C00719/DG3C02742/DG2C05326/DG5C01726/DG5C04186/DG5C04903/DG7C03374/DG6C00503/DG6C03554/DG4C05143/DG4C03060/DG7C00494/DG6C04882/DG2C05540/DG3C05212/DG5C04016/DG5C04208…	-/-/-/-/-/-/-/-/-/-/-/-/-/-/-/-/-/-/-/-/-/-/-/-/-/-/-/-/-/-/-/-/-/-/-/-/-/-/-/-/-/-/-/-/-/-/-/-/-/-/-/-/-/-/-/-/-/-/-/-/-/-/-/-/-/-/-/-/-	69	18	DG7C01247/DG7C00600/DG7C03570/DG7C01293/DG4C00590/DG2C04639/DG1C06978/DG1C00719/DG3C02742/DG2C05326/DG6C00503/DG1C06314/DG3C04034/DG5C06286/DG4C03842/DG4C03093/novel.7798/DG3C01148	51	DG1C06409/DG3C02878/DG2C00440/DG1C00995/DG1C00478/DG1C00722/DG5C02348/DG1C03386/DG3C05957/DG1C04466/DG3C02069/DG5C02640/DG6C04242/DG1C02128/DG5C03623/DG1C01376/DG5C01726/DG5C04186/DG5C04903/DG7C03374/DG6C03554/DG4C05143/DG4C03060/DG7C00494/DG6C04882/DG2C05540/DG3C05212/DG5C04016/DG5C04208/DG2C01118/DG2C02711/DG1C02110/DG7C00244/DG2C02515/DG7C02283/DG6C01563/DG5C05817/DG2C01073/DG5C04320/DG3C02361…
BP	GO:0019439	aromatic compound catabolic process	30/2868	78/9426	0.0790361	0.433963	DG6C00996/DG3C06667/DG7C04151/DG6C05659/DG5C05662/DG3C02444/DG2C02324/DG1C07053/DG6C04544/DG3C02987/DG5C02237/DG3C06168/DG2C02620/DG4C06133/DG5C00301/DG5C03545/DG3C04247/DG3C02318/DG5C01317/DG1C05810/DG2C04597/DG4C04681/DG7C01212/DG7C03540/DG1C06659/DG4C06131/DG4C03181/DG3C04003/DG5C00308/DG7C03468	-/-/-/-/-/-/-/-/-/-/-/-/-/-/-/-/-/-/-/-/-/-/-/-/-/-/-/-/-/-	30	17	DG6C00996/DG3C06667/DG7C04151/DG6C05659/DG5C05662/DG3C02444/DG2C02324/DG1C07053/DG6C04544/DG5C02237/DG3C06168/DG4C06133/DG5C01317/DG2C04597/DG7C01212/DG4C06131/DG7C03468	13	DG3C02987/DG2C02620/DG5C00301/DG5C03545/DG3C04247/DG3C02318/DG1C05810/DG4C04681/DG7C03540/DG1C06659/DG4C03181/DG3C04003/DG5C00308
BP	GO:0006790	sulfur compound metabolic process	15/2868	35/9426	0.0809185	0.433963	DG4C04775/DG4C05756/novel.9352/DG5C03561/DG5C02431/DG4C00243/DG5C02432/DG1C06995/DG4C02319/DG4C02388/DG5C05938/DG6C03697/DG4C04648/DG5C00009/DG1C02031	-/-/-/-/-/-/-/-/-/-/-/-/-/-/-	15	4	novel.9352/DG5C03561/DG1C06995/DG4C04648	11	DG4C04775/DG4C05756/DG5C02431/DG4C00243/DG5C02432/DG4C02319/DG4C02388/DG5C05938/DG6C03697/DG5C00009/DG1C02031
BP	GO:0019693	ribose phosphate metabolic process	35/2868	93/9426	0.0817962	0.433963	DG6C00996/DG3C06667/DG7C04151/DG6C05659/DG5C05662/DG3C02444/DG2C02324/DG1C07053/DG6C04544/DG5C02237/DG3C06168/DG4C06133/DG5C03995/DG5C03545/DG3C04695/DG1C03159/DG3C04473/DG3C05956/DG3C07004/DG3C04247/DG3C07134/DG5C01317/DG1C05810/DG2C04597/DG4C04681/DG3C01451/DG7C01212/DG2C01407/DG7C01075/DG2C05827/DG4C05644/DG4C03181/DG3C04301/DG3C04003/DG7C03468	-/-/-/-/-/-/-/-/-/-/-/-/-/-/-/-/-/-/-/-/-/-/-/-/-/-/-/-/-/-/-/-/-/-/-	35	20	DG6C00996/DG3C06667/DG7C04151/DG6C05659/DG5C05662/DG3C02444/DG2C02324/DG1C07053/DG6C04544/DG5C02237/DG3C06168/DG4C06133/DG3C04695/DG5C01317/DG2C04597/DG7C01212/DG2C01407/DG2C05827/DG3C04301/DG7C03468	15	DG5C03995/DG5C03545/DG1C03159/DG3C04473/DG3C05956/DG3C07004/DG3C04247/DG3C07134/DG1C05810/DG4C04681/DG3C01451/DG7C01075/DG4C05644/DG4C03181/DG3C04003
BP	GO:0032787	monocarboxylic acid metabolic process	47/2868	129/9426	0.0827465	0.433963	DG6C00996/DG3C06667/DG7C04151/DG5C05409/DG6C05659/DG5C05796/DG5C05662/DG3C02444/DG4C02129/DG2C02324/DG2C05292/DG1C07053/DG6C04544/DG4C02693/DG5C02532/DG5C02237/DG3C00540/DG3C06168/DG1C04195/DG0C00027/DG3C06783/DG4C06133/DG5C02963/DG2C06031/DG2C04745/DG2C05521/DG6C04886/DG5C03545/DG7C03587/DG3C04247/DG2C02841/DG5C01317/DG1C05810/DG2C04597/DG4C04681/DG1C05640/DG3C04918/DG7C01212/DG2C01044/DG3C03866…	-/-/-/-/-/-/-/-/-/-/-/-/-/-/-/-/-/-/-/-/-/-/-/-/-/-/-/-/-/-/-/-/-/-/-/-/-/-/-/-/-/-/-/-/-/-/-	47	24	DG6C00996/DG3C06667/DG7C04151/DG5C05409/DG6C05659/DG5C05796/DG5C05662/DG3C02444/DG2C02324/DG1C07053/DG6C04544/DG5C02237/DG3C06168/DG3C06783/DG4C06133/DG5C02963/DG5C01317/DG2C04597/DG1C05640/DG7C01212/DG2C01044/DG6C03621/DG6C02903/DG7C03468	23	DG4C02129/DG2C05292/DG4C02693/DG5C02532/DG3C00540/DG1C04195/DG0C00027/DG2C06031/DG2C04745/DG2C05521/DG6C04886/DG5C03545/DG7C03587/DG3C04247/DG2C02841/DG1C05810/DG4C04681/DG3C04918/DG3C03866/DG4C03181/DG3C06573/DG7C03573/DG3C04003
BP	GO:0009124	nucleoside monophosphate biosynthetic process	25/2868	64/9426	0.0872639	0.433963	DG6C00996/DG3C06667/DG7C04151/DG6C05659/DG5C05662/DG3C02444/DG2C02324/DG1C07053/DG6C04544/DG5C02237/DG3C06168/DG4C06133/DG5C03545/DG3C04247/DG5C01317/DG1C05810/DG2C04597/DG4C04681/DG7C01212/DG7C01075/DG2C05827/DG4C03181/DG3C04301/DG3C04003/DG7C03468	-/-/-/-/-/-/-/-/-/-/-/-/-/-/-/-/-/-/-/-/-/-/-/-/-	25	18	DG6C00996/DG3C06667/DG7C04151/DG6C05659/DG5C05662/DG3C02444/DG2C02324/DG1C07053/DG6C04544/DG5C02237/DG3C06168/DG4C06133/DG5C01317/DG2C04597/DG7C01212/DG2C05827/DG3C04301/DG7C03468	7	DG5C03545/DG3C04247/DG1C05810/DG4C04681/DG7C01075/DG4C03181/DG3C04003
BP	GO:1901605	alpha-amino acid metabolic process	26/2868	67/9426	0.088388	0.433963	DG4C04775/DG4C05756/DG4C05484/DG0C00647/DG5C03746/DG1C04162/DG3C02987/DG1C00461/DG4C00243/DG5C00177/DG2C02620/DG2C06031/DG2C05839/DG7C00076/DG1C03128/DG4C01098/DG3C02489/DG2C05318/DG2C03228/DG1C06739/DG5C00185/DG7C03101/DG2C03241/DG1C00985/DG5C02233/DG5C00179	-/-/-/-/-/-/-/-/-/-/-/-/-/-/-/-/-/-/-/-/-/-/-/-/-/-	26	10	DG5C03746/DG5C00177/DG2C05839/DG4C01098/DG3C02489/DG2C05318/DG1C06739/DG5C00185/DG5C02233/DG5C00179	16	DG4C04775/DG4C05756/DG4C05484/DG0C00647/DG1C04162/DG3C02987/DG1C00461/DG4C00243/DG2C02620/DG2C06031/DG7C00076/DG1C03128/DG2C03228/DG7C03101/DG2C03241/DG1C00985
BP	GO:0009126	purine nucleoside monophosphate metabolic process	27/2868	70/9426	0.08937	0.433963	DG6C00996/DG3C06667/DG7C04151/DG6C05659/DG5C05662/DG3C02444/DG2C02324/DG1C07053/DG6C04544/DG5C02237/DG3C06168/DG4C06133/DG5C03995/DG5C03545/DG3C04247/DG5C01317/DG1C05810/DG2C04597/DG4C04681/DG7C01212/DG7C01075/DG2C05827/DG4C05644/DG4C03181/DG3C04301/DG3C04003/DG7C03468	-/-/-/-/-/-/-/-/-/-/-/-/-/-/-/-/-/-/-/-/-/-/-/-/-/-/-	27	18	DG6C00996/DG3C06667/DG7C04151/DG6C05659/DG5C05662/DG3C02444/DG2C02324/DG1C07053/DG6C04544/DG5C02237/DG3C06168/DG4C06133/DG5C01317/DG2C04597/DG7C01212/DG2C05827/DG3C04301/DG7C03468	9	DG5C03995/DG5C03545/DG3C04247/DG1C05810/DG4C04681/DG7C01075/DG4C05644/DG4C03181/DG3C04003
BP	GO:0009152	purine ribonucleotide biosynthetic process	27/2868	70/9426	0.08937	0.433963	DG6C00996/DG3C06667/DG7C04151/DG6C05659/DG5C05662/DG3C02444/DG2C02324/DG1C07053/DG6C04544/DG5C02237/DG3C06168/DG4C06133/DG5C03545/DG3C07004/DG3C04247/DG5C01317/DG1C05810/DG2C04597/DG4C04681/DG3C01451/DG7C01212/DG7C01075/DG2C05827/DG4C03181/DG3C04301/DG3C04003/DG7C03468	-/-/-/-/-/-/-/-/-/-/-/-/-/-/-/-/-/-/-/-/-/-/-/-/-/-/-	27	18	DG6C00996/DG3C06667/DG7C04151/DG6C05659/DG5C05662/DG3C02444/DG2C02324/DG1C07053/DG6C04544/DG5C02237/DG3C06168/DG4C06133/DG5C01317/DG2C04597/DG7C01212/DG2C05827/DG3C04301/DG7C03468	9	DG5C03545/DG3C07004/DG3C04247/DG1C05810/DG4C04681/DG3C01451/DG7C01075/DG4C03181/DG3C04003
BP	GO:0009161	ribonucleoside monophosphate metabolic process	27/2868	70/9426	0.08937	0.433963	DG6C00996/DG3C06667/DG7C04151/DG6C05659/DG5C05662/DG3C02444/DG2C02324/DG1C07053/DG6C04544/DG5C02237/DG3C06168/DG4C06133/DG5C03995/DG5C03545/DG3C04247/DG5C01317/DG1C05810/DG2C04597/DG4C04681/DG7C01212/DG7C01075/DG2C05827/DG4C05644/DG4C03181/DG3C04301/DG3C04003/DG7C03468	-/-/-/-/-/-/-/-/-/-/-/-/-/-/-/-/-/-/-/-/-/-/-/-/-/-/-	27	18	DG6C00996/DG3C06667/DG7C04151/DG6C05659/DG5C05662/DG3C02444/DG2C02324/DG1C07053/DG6C04544/DG5C02237/DG3C06168/DG4C06133/DG5C01317/DG2C04597/DG7C01212/DG2C05827/DG3C04301/DG7C03468	9	DG5C03995/DG5C03545/DG3C04247/DG1C05810/DG4C04681/DG7C01075/DG4C05644/DG4C03181/DG3C04003
BP	GO:0009167	purine ribonucleoside monophosphate metabolic process	27/2868	70/9426	0.08937	0.433963	DG6C00996/DG3C06667/DG7C04151/DG6C05659/DG5C05662/DG3C02444/DG2C02324/DG1C07053/DG6C04544/DG5C02237/DG3C06168/DG4C06133/DG5C03995/DG5C03545/DG3C04247/DG5C01317/DG1C05810/DG2C04597/DG4C04681/DG7C01212/DG7C01075/DG2C05827/DG4C05644/DG4C03181/DG3C04301/DG3C04003/DG7C03468	-/-/-/-/-/-/-/-/-/-/-/-/-/-/-/-/-/-/-/-/-/-/-/-/-/-/-	27	18	DG6C00996/DG3C06667/DG7C04151/DG6C05659/DG5C05662/DG3C02444/DG2C02324/DG1C07053/DG6C04544/DG5C02237/DG3C06168/DG4C06133/DG5C01317/DG2C04597/DG7C01212/DG2C05827/DG3C04301/DG7C03468	9	DG5C03995/DG5C03545/DG3C04247/DG1C05810/DG4C04681/DG7C01075/DG4C05644/DG4C03181/DG3C04003
BP	GO:0009260	ribonucleotide biosynthetic process	27/2868	70/9426	0.08937	0.433963	DG6C00996/DG3C06667/DG7C04151/DG6C05659/DG5C05662/DG3C02444/DG2C02324/DG1C07053/DG6C04544/DG5C02237/DG3C06168/DG4C06133/DG5C03545/DG3C07004/DG3C04247/DG5C01317/DG1C05810/DG2C04597/DG4C04681/DG3C01451/DG7C01212/DG7C01075/DG2C05827/DG4C03181/DG3C04301/DG3C04003/DG7C03468	-/-/-/-/-/-/-/-/-/-/-/-/-/-/-/-/-/-/-/-/-/-/-/-/-/-/-	27	18	DG6C00996/DG3C06667/DG7C04151/DG6C05659/DG5C05662/DG3C02444/DG2C02324/DG1C07053/DG6C04544/DG5C02237/DG3C06168/DG4C06133/DG5C01317/DG2C04597/DG7C01212/DG2C05827/DG3C04301/DG7C03468	9	DG5C03545/DG3C07004/DG3C04247/DG1C05810/DG4C04681/DG3C01451/DG7C01075/DG4C03181/DG3C04003
BP	GO:0046390	ribose phosphate biosynthetic process	27/2868	70/9426	0.08937	0.433963	DG6C00996/DG3C06667/DG7C04151/DG6C05659/DG5C05662/DG3C02444/DG2C02324/DG1C07053/DG6C04544/DG5C02237/DG3C06168/DG4C06133/DG5C03545/DG3C07004/DG3C04247/DG5C01317/DG1C05810/DG2C04597/DG4C04681/DG3C01451/DG7C01212/DG7C01075/DG2C05827/DG4C03181/DG3C04301/DG3C04003/DG7C03468	-/-/-/-/-/-/-/-/-/-/-/-/-/-/-/-/-/-/-/-/-/-/-/-/-/-/-	27	18	DG6C00996/DG3C06667/DG7C04151/DG6C05659/DG5C05662/DG3C02444/DG2C02324/DG1C07053/DG6C04544/DG5C02237/DG3C06168/DG4C06133/DG5C01317/DG2C04597/DG7C01212/DG2C05827/DG3C04301/DG7C03468	9	DG5C03545/DG3C07004/DG3C04247/DG1C05810/DG4C04681/DG3C01451/DG7C01075/DG4C03181/DG3C04003
BP	GO:0009144	purine nucleoside triphosphate metabolic process	28/2868	73/9426	0.0902236	0.433963	DG6C00996/DG3C06667/DG7C04151/DG6C05659/DG5C05662/DG3C02444/DG2C02324/DG1C07053/DG6C04544/DG5C02237/DG3C06168/DG4C06133/DG5C03995/DG5C03545/DG3C04247/DG5C01317/DG1C05810/DG2C04597/DG4C04681/DG3C01451/DG7C01212/DG7C01075/DG2C05827/DG4C05644/DG4C03181/DG3C04301/DG3C04003/DG7C03468	-/-/-/-/-/-/-/-/-/-/-/-/-/-/-/-/-/-/-/-/-/-/-/-/-/-/-/-	28	18	DG6C00996/DG3C06667/DG7C04151/DG6C05659/DG5C05662/DG3C02444/DG2C02324/DG1C07053/DG6C04544/DG5C02237/DG3C06168/DG4C06133/DG5C01317/DG2C04597/DG7C01212/DG2C05827/DG3C04301/DG7C03468	10	DG5C03995/DG5C03545/DG3C04247/DG1C05810/DG4C04681/DG3C01451/DG7C01075/DG4C05644/DG4C03181/DG3C04003
BP	GO:0009199	ribonucleoside triphosphate metabolic process	28/2868	73/9426	0.0902236	0.433963	DG6C00996/DG3C06667/DG7C04151/DG6C05659/DG5C05662/DG3C02444/DG2C02324/DG1C07053/DG6C04544/DG5C02237/DG3C06168/DG4C06133/DG5C03995/DG5C03545/DG3C04247/DG5C01317/DG1C05810/DG2C04597/DG4C04681/DG3C01451/DG7C01212/DG7C01075/DG2C05827/DG4C05644/DG4C03181/DG3C04301/DG3C04003/DG7C03468	-/-/-/-/-/-/-/-/-/-/-/-/-/-/-/-/-/-/-/-/-/-/-/-/-/-/-/-	28	18	DG6C00996/DG3C06667/DG7C04151/DG6C05659/DG5C05662/DG3C02444/DG2C02324/DG1C07053/DG6C04544/DG5C02237/DG3C06168/DG4C06133/DG5C01317/DG2C04597/DG7C01212/DG2C05827/DG3C04301/DG7C03468	10	DG5C03995/DG5C03545/DG3C04247/DG1C05810/DG4C04681/DG3C01451/DG7C01075/DG4C05644/DG4C03181/DG3C04003
BP	GO:0009205	purine ribonucleoside triphosphate metabolic process	28/2868	73/9426	0.0902236	0.433963	DG6C00996/DG3C06667/DG7C04151/DG6C05659/DG5C05662/DG3C02444/DG2C02324/DG1C07053/DG6C04544/DG5C02237/DG3C06168/DG4C06133/DG5C03995/DG5C03545/DG3C04247/DG5C01317/DG1C05810/DG2C04597/DG4C04681/DG3C01451/DG7C01212/DG7C01075/DG2C05827/DG4C05644/DG4C03181/DG3C04301/DG3C04003/DG7C03468	-/-/-/-/-/-/-/-/-/-/-/-/-/-/-/-/-/-/-/-/-/-/-/-/-/-/-/-	28	18	DG6C00996/DG3C06667/DG7C04151/DG6C05659/DG5C05662/DG3C02444/DG2C02324/DG1C07053/DG6C04544/DG5C02237/DG3C06168/DG4C06133/DG5C01317/DG2C04597/DG7C01212/DG2C05827/DG3C04301/DG7C03468	10	DG5C03995/DG5C03545/DG3C04247/DG1C05810/DG4C04681/DG3C01451/DG7C01075/DG4C05644/DG4C03181/DG3C04003
BP	GO:0019318	hexose metabolic process	9/2868	19/9426	0.0904436	0.433963	DG6C05659/DG1C05650/DG1C00325/DG5C04672/DG3C04247/DG2C05600/DG2C04018/DG6C01371/DG2C04654	-/-/-/-/-/-/-/-/-	9	3	DG6C05659/DG5C04672/DG6C01371	6	DG1C05650/DG1C00325/DG3C04247/DG2C05600/DG2C04018/DG2C04654
BP	GO:0006979	response to oxidative stress	65/2868	185/9426	0.0936924	0.445465	DG6C05216/DG2C04168/DG5C02428/DG3C06505/DG6C05219/DG7C02740/DG6C05008/DG1C00460/DG7C03828/DG2C03109/DG2C04170/DG7C04368/novel.13309/DG1C06651/DG7C02886/DG2C04165/DG6C05229/DG1C00477/DG2C04481/DG2C04163/DG3C02599/DG3C02608/DG6C01253/DG2C07101/DG7C04367/DG6C05007/DG1C00733/DG4C03045/DG2C05408/DG1C06803/novel.9523/DG4C03046/DG3C06723/DG3C02750/DG3C05683/DG1C01351/DG2C04166/DG3C06722/DG3C02604/DG3C02…	-/-/-/-/-/-/-/-/-/-/-/-/-/-/-/-/-/-/-/-/-/-/-/-/-/-/-/-/-/-/-/-/-/-/-/-/-/-/-/-/-/-/-/-/-/-/-/-/-/-/-/-/-/-/-/-/-/-/-/-/-/-/-/-/-	65	10	DG7C02740/DG7C03828/DG2C03109/DG7C02886/DG1C07257/DG1C03572/DG4C03742/DG3C02082/DG1C03324/DG1C00313	55	DG6C05216/DG2C04168/DG5C02428/DG3C06505/DG6C05219/DG6C05008/DG1C00460/DG2C04170/DG7C04368/novel.13309/DG1C06651/DG2C04165/DG6C05229/DG1C00477/DG2C04481/DG2C04163/DG3C02599/DG3C02608/DG6C01253/DG2C07101/DG7C04367/DG6C05007/DG1C00733/DG4C03045/DG2C05408/DG1C06803/novel.9523/DG4C03046/DG3C06723/DG3C02750/DG3C05683/DG1C01351/DG2C04166/DG3C06722/DG3C02604/DG3C02602/DG1C00735/DG5C02425/DG1C00731/DG3C02…
BP	GO:0009607	response to biotic stimulus	10/2868	22/9426	0.0990586	0.45206	DG4C01241/DG2C04837/DG6C01927/DG6C01925/DG2C04839/DG5C00277/DG2C04836/DG4C01240/DG5C00276/DG7C04881	-/-/-/-/-/-/-/-/-/-	10	1	DG5C00277	9	DG4C01241/DG2C04837/DG6C01927/DG6C01925/DG2C04839/DG2C04836/DG4C01240/DG5C00276/DG7C04881
BP	GO:0009605	response to external stimulus	7/2868	14/9426	0.0994013	0.45206	DG6C01927/DG6C01925/DG5C00277/DG4C03842/DG5C00276/DG5C05617/DG7C04881	-/-/-/-/-/-/-	7	2	DG5C00277/DG4C03842	5	DG6C01927/DG6C01925/DG5C00276/DG5C05617/DG7C04881
BP	GO:0009966	regulation of signal transduction	7/2868	14/9426	0.0994013	0.45206	DG1C02128/DG7C03374/DG2C05540/DG2C02711/DG7C00244/DG4C00088/DG3C01148	-/-/-/-/-/-/-	7	1	DG3C01148	6	DG1C02128/DG7C03374/DG2C05540/DG2C02711/DG7C00244/DG4C00088
BP	GO:0010646	regulation of cell communication	7/2868	14/9426	0.0994013	0.45206	DG1C02128/DG7C03374/DG2C05540/DG2C02711/DG7C00244/DG4C00088/DG3C01148	-/-/-/-/-/-/-	7	1	DG3C01148	6	DG1C02128/DG7C03374/DG2C05540/DG2C02711/DG7C00244/DG4C00088
BP	GO:0023051	regulation of signaling	7/2868	14/9426	0.0994013	0.45206	DG1C02128/DG7C03374/DG2C05540/DG2C02711/DG7C00244/DG4C00088/DG3C01148	-/-/-/-/-/-/-	7	1	DG3C01148	6	DG1C02128/DG7C03374/DG2C05540/DG2C02711/DG7C00244/DG4C00088
BP	GO:0009141	nucleoside triphosphate metabolic process	28/2868	74/9426	0.104509	0.47119	DG6C00996/DG3C06667/DG7C04151/DG6C05659/DG5C05662/DG3C02444/DG2C02324/DG1C07053/DG6C04544/DG5C02237/DG3C06168/DG4C06133/DG5C03995/DG5C03545/DG3C04247/DG5C01317/DG1C05810/DG2C04597/DG4C04681/DG3C01451/DG7C01212/DG7C01075/DG2C05827/DG4C05644/DG4C03181/DG3C04301/DG3C04003/DG7C03468	-/-/-/-/-/-/-/-/-/-/-/-/-/-/-/-/-/-/-/-/-/-/-/-/-/-/-/-	28	18	DG6C00996/DG3C06667/DG7C04151/DG6C05659/DG5C05662/DG3C02444/DG2C02324/DG1C07053/DG6C04544/DG5C02237/DG3C06168/DG4C06133/DG5C01317/DG2C04597/DG7C01212/DG2C05827/DG3C04301/DG7C03468	10	DG5C03995/DG5C03545/DG3C04247/DG1C05810/DG4C04681/DG3C01451/DG7C01075/DG4C05644/DG4C03181/DG3C04003
BP	GO:0051704	multi-organism process	38/2868	104/9426	0.105941	0.473564	DG7C00329/DG1C02988/DG3C00840/novel.10046/DG5C03640/DG3C01708/DG7C00335/DG5C06389/DG7C00308/DG1C06401/DG6C01927/DG1C03702/DG5C03638/DG5C04894/DG1C02221/DG1C04370/DG7C00334/DG6C01925/DG1C03701/DG2C01224/DG5C00277/DG7C02874/DG3C01199/DG1C02211/DG6C05610/novel.2104/DG7C00333/DG3C02417/DG3C05092/DG2C05301/DG5C00276/DG7C03457/DG7C00307/DG2C05573/novel.12631/DG7C04881/DG7C02873/DG1C06397	-/-/-/-/-/-/-/-/-/-/-/-/-/-/-/-/-/-/-/-/-/-/-/-/-/-/-/-/-/-/-/-/-/-/-/-/-/-	38	15	DG1C02988/DG3C00840/novel.10046/DG5C03640/DG3C01708/DG5C06389/DG5C03638/DG1C02221/DG1C04370/DG5C00277/DG7C02874/DG3C01199/novel.2104/DG3C02417/DG7C02873	23	DG7C00329/DG7C00335/DG7C00308/DG1C06401/DG6C01927/DG1C03702/DG5C04894/DG7C00334/DG6C01925/DG1C03701/DG2C01224/DG1C02211/DG6C05610/DG7C00333/DG3C05092/DG2C05301/DG5C00276/DG7C03457/DG7C00307/DG2C05573/novel.12631/DG7C04881/DG1C06397
BP	GO:1901135	carbohydrate derivative metabolic process	83/2868	243/9426	0.113895	0.486238	DG6C00996/DG3C06667/DG7C04151/DG6C05659/DG5C05662/DG3C02444/DG2C02324/DG3C06770/DG1C07053/DG6C04544/DG4C05598/DG2C03646/DG3C04112/DG3C05930/DG5C02237/DG3C06168/DG7C02419/DG3C04111/DG5C04814/DG7C04401/DG3C01216/DG1C05738/DG4C06133/DG0C00757/DG5C03995/DG5C03545/DG4C00450/DG3C04695/DG3C04375/DG3C04070/DG2C00368/DG7C02572/DG1C05480/DG1C03159/DG3C04473/DG3C05956/DG7C01977/DG5C02416/DG3C07004/DG3C04247…	-/-/-/-/-/-/-/-/-/-/-/-/-/-/-/-/-/-/-/-/-/-/-/-/-/-/-/-/-/-/-/-/-/-/-/-/-/-/-/-/-/-/-/-/-/-/-/-/-/-/-/-/-/-/-/-/-/-/-/-/-/-/-/-/-/-/-/-/-/-/-/-/-/-/-/-/-/-/-/-/-/-/-	83	28	DG6C00996/DG3C06667/DG7C04151/DG6C05659/DG5C05662/DG3C02444/DG2C02324/DG1C07053/DG6C04544/DG5C02237/DG3C06168/DG1C05738/DG4C06133/DG3C04695/DG1C05480/DG7C01977/DG5C05724/DG6C01304/DG5C01317/DG2C04597/DG4C01329/DG7C01212/DG2C01407/DG1C01035/DG2C05827/DG4C01330/DG3C04301/DG7C03468	55	DG3C06770/DG4C05598/DG2C03646/DG3C04112/DG3C05930/DG7C02419/DG3C04111/DG5C04814/DG7C04401/DG3C01216/DG0C00757/DG5C03995/DG5C03545/DG4C00450/DG3C04375/DG3C04070/DG2C00368/DG7C02572/DG1C03159/DG3C04473/DG3C05956/DG5C02416/DG3C07004/DG3C04247/DG6C02930/DG1C07100/DG6C03616/DG3C07134/DG6C01038/DG1C05810/DG5C06282/DG3C07109/DG4C04681/DG1C02873/DG3C01451/DG1C03674/DG1C03035/DG7C01075/DG3C02188/DG5C03555…
BP	GO:0009123	nucleoside monophosphate metabolic process	27/2868	72/9426	0.119858	0.486238	DG6C00996/DG3C06667/DG7C04151/DG6C05659/DG5C05662/DG3C02444/DG2C02324/DG1C07053/DG6C04544/DG5C02237/DG3C06168/DG4C06133/DG5C03995/DG5C03545/DG3C04247/DG5C01317/DG1C05810/DG2C04597/DG4C04681/DG7C01212/DG7C01075/DG2C05827/DG4C05644/DG4C03181/DG3C04301/DG3C04003/DG7C03468	-/-/-/-/-/-/-/-/-/-/-/-/-/-/-/-/-/-/-/-/-/-/-/-/-/-/-	27	18	DG6C00996/DG3C06667/DG7C04151/DG6C05659/DG5C05662/DG3C02444/DG2C02324/DG1C07053/DG6C04544/DG5C02237/DG3C06168/DG4C06133/DG5C01317/DG2C04597/DG7C01212/DG2C05827/DG3C04301/DG7C03468	9	DG5C03995/DG5C03545/DG3C04247/DG1C05810/DG4C04681/DG7C01075/DG4C05644/DG4C03181/DG3C04003
BP	GO:0098656	anion transmembrane transport	14/2868	34/9426	0.120748	0.486238	DG4C04799/DG7C01504/DG5C03112/DG1C04393/DG7C01503/DG7C02170/DG5C06138/DG5C06139/DG5C03111/DG4C00915/DG5C01560/DG5C06140/DG1C02836/DG3C00393	-/-/-/-/-/-/-/-/-/-/-/-/-/-	14	2	DG4C04799/DG3C00393	12	DG7C01504/DG5C03112/DG1C04393/DG7C01503/DG7C02170/DG5C06138/DG5C06139/DG5C03111/DG4C00915/DG5C01560/DG5C06140/DG1C02836
BP	GO:1903825	organic acid transmembrane transport	14/2868	34/9426	0.120748	0.486238	DG4C04799/DG7C01504/DG5C03112/DG1C04393/DG7C01503/DG7C02170/DG5C06138/DG5C06139/DG5C03111/DG4C00915/DG5C01560/DG5C06140/DG1C02836/DG3C00393	-/-/-/-/-/-/-/-/-/-/-/-/-/-	14	2	DG4C04799/DG3C00393	12	DG7C01504/DG5C03112/DG1C04393/DG7C01503/DG7C02170/DG5C06138/DG5C06139/DG5C03111/DG4C00915/DG5C01560/DG5C06140/DG1C02836
BP	GO:1905039	carboxylic acid transmembrane transport	14/2868	34/9426	0.120748	0.486238	DG4C04799/DG7C01504/DG5C03112/DG1C04393/DG7C01503/DG7C02170/DG5C06138/DG5C06139/DG5C03111/DG4C00915/DG5C01560/DG5C06140/DG1C02836/DG3C00393	-/-/-/-/-/-/-/-/-/-/-/-/-/-	14	2	DG4C04799/DG3C00393	12	DG7C01504/DG5C03112/DG1C04393/DG7C01503/DG7C02170/DG5C06138/DG5C06139/DG5C03111/DG4C00915/DG5C01560/DG5C06140/DG1C02836
BP	GO:0006541	glutamine metabolic process	6/2868	12/9426	0.124581	0.486238	DG5C00177/DG2C05318/DG1C06739/DG5C00185/DG2C03241/DG5C00179	-/-/-/-/-/-	6	5	DG5C00177/DG2C05318/DG1C06739/DG5C00185/DG5C00179	1	DG2C03241
BP	GO:0009084	glutamine family amino acid biosynthetic process	6/2868	12/9426	0.124581	0.486238	DG5C03746/DG2C05839/DG2C05318/DG1C06739/DG2C03241/DG1C00985	-/-/-/-/-/-	6	4	DG5C03746/DG2C05839/DG2C05318/DG1C06739	2	DG2C03241/DG1C00985
BP	GO:0009664	plant-type cell wall organization	6/2868	12/9426	0.124581	0.486238	DG1C04863/DG2C03839/DG4C03832/DG2C04817/DG2C06775/DG1C00532	-/-/-/-/-/-	6	1	DG1C04863	5	DG2C03839/DG4C03832/DG2C04817/DG2C06775/DG1C00532
BP	GO:0009832	plant-type cell wall biogenesis	6/2868	12/9426	0.124581	0.486238	DG1C04863/DG2C03839/DG4C03832/DG2C04817/DG2C06775/DG1C00532	-/-/-/-/-/-	6	1	DG1C04863	5	DG2C03839/DG4C03832/DG2C04817/DG2C06775/DG1C00532
BP	GO:0010215	cellulose microfibril organization	6/2868	12/9426	0.124581	0.486238	DG1C04863/DG2C03839/DG4C03832/DG2C04817/DG2C06775/DG1C00532	-/-/-/-/-/-	6	1	DG1C04863	5	DG2C03839/DG4C03832/DG2C04817/DG2C06775/DG1C00532
BP	GO:0016049	cell growth	6/2868	12/9426	0.124581	0.486238	DG1C04863/DG2C03839/DG4C03832/DG2C04817/DG2C06775/DG1C00532	-/-/-/-/-/-	6	1	DG1C04863	5	DG2C03839/DG4C03832/DG2C04817/DG2C06775/DG1C00532
BP	GO:0030198	extracellular matrix organization	6/2868	12/9426	0.124581	0.486238	DG1C04863/DG2C03839/DG4C03832/DG2C04817/DG2C06775/DG1C00532	-/-/-/-/-/-	6	1	DG1C04863	5	DG2C03839/DG4C03832/DG2C04817/DG2C06775/DG1C00532
BP	GO:0040007	growth	6/2868	12/9426	0.124581	0.486238	DG1C04863/DG2C03839/DG4C03832/DG2C04817/DG2C06775/DG1C00532	-/-/-/-/-/-	6	1	DG1C04863	5	DG2C03839/DG4C03832/DG2C04817/DG2C06775/DG1C00532
BP	GO:0043062	extracellular structure organization	6/2868	12/9426	0.124581	0.486238	DG1C04863/DG2C03839/DG4C03832/DG2C04817/DG2C06775/DG1C00532	-/-/-/-/-/-	6	1	DG1C04863	5	DG2C03839/DG4C03832/DG2C04817/DG2C06775/DG1C00532
BP	GO:0070726	cell wall assembly	6/2868	12/9426	0.124581	0.486238	DG1C04863/DG2C03839/DG4C03832/DG2C04817/DG2C06775/DG1C00532	-/-/-/-/-/-	6	1	DG1C04863	5	DG2C03839/DG4C03832/DG2C04817/DG2C06775/DG1C00532
BP	GO:0071668	plant-type cell wall assembly	6/2868	12/9426	0.124581	0.486238	DG1C04863/DG2C03839/DG4C03832/DG2C04817/DG2C06775/DG1C00532	-/-/-/-/-/-	6	1	DG1C04863	5	DG2C03839/DG4C03832/DG2C04817/DG2C06775/DG1C00532
[truncated: 829 more rows]

## Sheet: AB 8h vs AB 0h
Category	GOID	Description	GeneRatio	BgRatio	pvalue	padj	geneID	geneName	Count	Up	Up_Gene_id	Down	Down_Gene_id
[truncated: 941 more rows]

## Sheet: AB 24h vs AB 0h
Category	GOID	Description	GeneRatio	BgRatio	pvalue	padj	geneID	geneName	Count	Up	Up_Gene_id	Down	Down_Gene_id
[truncated: 973 more rows]
