# Supplementary material for: Comparative transcriptomic analysis of the gene expression and underlying molecular mechanism of submergence stress response in orchardgrass roots
Source: Front Plant Sci. 2023 Jan 10;13:1104755. doi: 10.3389/fpls.2022.1104755 (PMC9871833; doi:10.3389/fpls.2022.1104755)
Supplement: Supplementary Table 5 — The list of KEGG pathway enrichment. [file Table_5.xls]

## Sheet: DB 8h vs DB 0h
KEGGID	Description	GeneRatio	BgRatio	pvalue	padj	geneID	geneName	keggID	Count	Up	Up_Gene_names	Down	Down_Gene_names
ath00940	Phenylpropanoid biosynthesis	124/1220	334/6026	1.47548e-13	1.78533e-11	DG2C02427/DG7C01240/DG3C07254/DG2C00196/DG3C06240/DG6C03214/DG1C05330/DG3C03054/DG5C04650/DG5C05583/DG7C04356/DG5C04400/DG5C02428/DG4C05089/DG7C01291/DG3C01308/DG3C04036/DG6C05216/DG7C02106/DG2C04168/DG6C05219/DG3C01116/DG1C05333/DG1C05332/DG7C04726/DG1C06803/DG2C04165/DG1C05331/DG6C01463/DG7C03828/DG2C00197/DG1C05414/DG3C06505/DG3C00582/DG7C02740/DG2C03109/DG6C05738/DG5C05014/DG4C03871/DG2C02626…	-/-/-/-/-/-/-/-/-/-/-/-/-/-/-/-/-/-/-/-/-/-/-/-/-/-/-/-/-/-/-/-/-/-/-/-/-/-/-/-/-/-/-/-/-/-/-/-/-/-/-/-/-/-/-/-/-/-/-/-/-/-/-/-/-/-/-/-/-/-/-/-/-/-/-/-/-/-/-/-/-/-/-/-/-/-/-/-/-/-/-/-/-/-/-/-/-/-/-/-/-/-/-/-/-/-/-/-/-/-/-/-/-/-/-/-/-/-/-/-/-/-/-/-	ath:AT1G51680/ath:AT1G51680/ath:AT4G34050/ath:AT1G15950/ath:AT1G15950/ath:AT4G36220/ath:AT2G37040/ath:AT1G15950/ath:AT2G30490/ath:AT5G36890/ath:AT5G54570/ath:AT2G37040/ath:AT5G06730/ath:AT5G63380/ath:AT1G15950/ath:AT2G37040/ath:AT1G15950/ath:AT5G51890/ath:AT5G54160/ath:AT5G58390/ath:AT1G44970/ath:AT1G65060/ath:AT2G37040/ath:AT2G37040/ath:AT1G51680/ath:AT5G06730/ath:AT1G05260/ath:AT2G37040/ath:AT3…	124	15	DG2C00196/DG3C06240/DG7C03828/DG2C00197/DG7C02740/DG2C03109/DG5C05014/DG2C02162/DG5C04707/DG2C06768/DG7C02886/DG6C01294/DG6C01901/novel.6294/DG1C07292	109	DG2C02427/DG7C01240/DG3C07254/DG6C03214/DG1C05330/DG3C03054/DG5C04650/DG5C05583/DG7C04356/DG5C04400/DG5C02428/DG4C05089/DG7C01291/DG3C01308/DG3C04036/DG6C05216/DG7C02106/DG2C04168/DG6C05219/DG3C01116/DG1C05333/DG1C05332/DG7C04726/DG1C06803/DG2C04165/DG1C05331/DG6C01463/DG1C05414/DG3C06505/DG3C00582/DG6C05738/DG4C03871/DG2C02626/novel.9509/DG4C03045/DG3C06360/DG2C02485/novel.13309/DG6C05229/DG3C02…
ath00010	Glycolysis / Gluconeogenesis	59/1220	168/6026	3.82888e-06	0.000231647	DG6C00996/DG7C02275/DG2C06063/DG2C06064/DG3C06667/DG2C06057/DG7C04151/DG4C03415/DG4C03416/DG5C05064/DG2C06062/DG6C05659/DG2C02324/DG3C02444/DG5C05662/DG2C01004/DG1C06695/novel.7272/DG7C01296/DG3C01167/DG2C04779/DG1C07053/DG3C03948/novel.8324/DG4C04303/DG5C00027/DG4C05809/DG6C02239/DG2C04778/DG7C03006/DG3C06168/DG6C04565/DG3C06524/DG6C04544/DG3C00682/DG2C01236/DG5C02237/novel.3741/DG4C06133/DG5C04…	-/-/-/-/-/-/-/-/-/-/-/-/-/-/-/-/-/-/-/-/-/-/-/-/-/-/-/-/-/-/-/-/-/-/-/-/-/-/-/-/-/-/-/-/-/-/-/-/-/-/-/-/-/-/-/-/-/-/-	ath:AT4G26270/ath:AT1G77120/ath:AT5G01320/ath:AT5G01320/ath:AT1G12000/ath:AT5G54960/ath:AT1G76550/ath:AT1G77120/ath:AT1G77120/ath:AT3G55440/ath:AT5G01320/ath:AT5G42740/ath:AT1G79550/ath:AT2G36580/ath:AT2G36460/ath:AT1G22170/ath:AT4G17260/ath:AT1G77120/ath:AT2G24270/ath:AT1G13440/ath:AT3G16910/ath:AT5G08570/ath:AT3G25860/ath:AT1G77120/ath:AT1G23190/ath:AT3G55440/ath:AT1G09870/ath:AT4G15530/ath:AT3…	59	42	DG6C00996/DG7C02275/DG2C06063/DG2C06064/DG3C06667/DG2C06057/DG7C04151/DG4C03415/DG4C03416/DG5C05064/DG2C06062/DG6C05659/DG2C02324/DG3C02444/DG5C05662/DG2C01004/DG1C06695/novel.7272/DG7C01296/DG3C01167/DG1C07053/DG3C03948/novel.8324/DG4C04303/DG5C00027/DG6C02239/DG2C04778/DG7C03006/DG3C06168/DG6C04565/DG6C04544/DG2C01236/DG5C02237/novel.3741/DG4C06133/DG5C04672/DG5C01317/DG2C04597/DG5C05281/DG1C02…	17	DG2C04779/DG4C05809/DG3C06524/DG3C00682/DG3C06814/DG7C00567/DG2C05600/DG1C06724/DG5C04082/DG1C01531/DG3C06673/DG1C05810/DG1C05925/DG5C06081/DG5C04372/DG3C02127/DG1C05921
ath00941	Flavonoid biosynthesis	30/1220	69/6026	9.20094e-06	0.000371105	DG3C07254/DG2C03381/DG5C04650/DG7C03073/DG1C06379/DG3C02730/DG3C05816/DG6C05738/novel.9509/DG1C06378/DG7C03078/DG2C02162/DG2C04174/DG3C04489/DG3C06963/DG4C05841/DG1C05519/DG3C00468/DG1C06382/DG3C04490/DG3C07159/DG2C06951/DG6C01294/DG3C07153/DG3C01121/DG3C07172/DG3C07154/DG4C00902/DG7C01546/DG4C01908	-/-/-/-/-/-/-/-/-/-/-/-/-/-/-/-/-/-/-/-/-/-/-/-/-/-/-/-/-/-	ath:AT4G34050/ath:AT5G13930/ath:AT2G30490/ath:AT5G07990/ath:AT1G61720/ath:AT5G05270/ath:AT5G07990/ath:AT5G48930/ath:AT2G40890/ath:AT1G61720/ath:AT5G07990/ath:AT2G30490/ath:AT5G07990/ath:AT5G07990/ath:AT5G13930/ath:AT3G55120/ath:AT5G48930/ath:AT5G48930/ath:AT1G61720/ath:AT5G07990/ath:AT5G48930/ath:AT5G48930/ath:AT2G40890/ath:AT5G48930/ath:AT5G13930/ath:AT5G48930/ath:AT5G48930/ath:AT5G48930/ath:AT5…	30	2	DG2C02162/DG6C01294	28	DG3C07254/DG2C03381/DG5C04650/DG7C03073/DG1C06379/DG3C02730/DG3C05816/DG6C05738/novel.9509/DG1C06378/DG7C03078/DG2C04174/DG3C04489/DG3C06963/DG4C05841/DG1C05519/DG3C00468/DG1C06382/DG3C04490/DG3C07159/DG2C06951/DG3C07153/DG3C01121/DG3C07172/DG3C07154/DG4C00902/DG7C01546/DG4C01908
ath00500	Starch and sucrose metabolism	65/1220	204/6026	4.65961e-05	0.00118958	DG6C05659/DG7C00287/DG3C05831/DG5C05583/DG7C04356/DG3C07083/DG3C05834/DG6C01463/DG3C00859/DG4C04303/DG1C05414/DG5C05541/DG1C05561/DG6C02834/DG5C05014/DG4C03871/DG6C04565/DG1C02426/DG2C04124/DG3C06360/DG1C00923/DG1C04832/DG1C04209/DG6C01065/DG2C04557/DG5C01835/DG2C04057/DG3C03717/DG7C02791/DG5C04707/DG2C04451/DG1C05371/DG2C04056/DG5C05584/DG3C06053/DG6C00895/DG3C05830/DG0C01301/DG6C03102/DG2C03923…	-/-/-/-/-/-/-/-/-/-/-/-/-/-/-/-/-/-/-/-/-/-/-/-/-/-/-/-/-/-/-/-/-/-/-/-/-/-/-/-/-/-/-/-/-/-/-/-/-/-/-/-/-/-/-/-/-/-/-/-/-/-/-/-/-	ath:AT5G42740/ath:AT5G17310/ath:AT1G12240/ath:AT5G36890/ath:AT5G54570/ath:AT3G43190/ath:AT1G62660/ath:AT3G47010/ath:AT4G12430/ath:AT1G23190/ath:AT4G21760/ath:AT2G31390/ath:AT5G49720/ath:AT4G22590/ath:AT5G20950/ath:AT5G20950/ath:AT4G29130/ath:AT1G11820/ath:AT3G13560/ath:AT5G42260/ath:AT2G40840/ath:AT1G12240/ath:AT3G52600/ath:AT1G78580/ath:AT5G49720/ath:AT3G23920/ath:AT5G65140/ath:AT1G35910/ath:AT2…	65	23	DG6C05659/DG7C00287/DG3C07083/DG3C00859/DG4C04303/DG5C05541/DG5C05014/DG6C04565/DG2C04124/DG2C04557/DG5C01835/DG7C02791/DG5C04707/DG6C03102/DG2C03923/DG7C04891/DG1C01508/DG6C01077/DG6C01901/DG3C06595/novel.6294/DG4C04042/DG7C04126	42	DG3C05831/DG5C05583/DG7C04356/DG3C05834/DG6C01463/DG1C05414/DG1C05561/DG6C02834/DG4C03871/DG1C02426/DG3C06360/DG1C00923/DG1C04832/DG1C04209/DG6C01065/DG2C04057/DG3C03717/DG2C04451/DG1C05371/DG2C04056/DG5C05584/DG3C06053/DG6C00895/DG3C05830/DG0C01301/DG7C04355/DG5C04082/DG1C05767/DG4C04036/DG2C01058/DG3C06823/DG6C03696/DG5C06584/DG1C05372/DG6C03847/DG5C04372/DG4C04397/DG7C01528/DG2C05222/DG3C06116…
ath00400	Phenylalanine, tyrosine and tryptophan biosynthesis	27/1220	64/6026	4.91564e-05	0.00118958	DG5C04203/DG2C04021/DG2C04022/DG3C03188/DG2C05691/DG3C06803/DG1C04162/DG1C04163/DG1C01528/DG1C05879/DG1C04186/DG2C05592/DG3C06129/DG2C03100/DG2C04020/DG7C04853/DG7C00514/DG4C05484/DG4C01415/DG1C00461/DG5C02685/DG5C04151/DG6C01343/DG3C07309/DG3C06745/DG7C00076/DG1C05830	-/-/-/-/-/-/-/-/-/-/-/-/-/-/-/-/-/-/-/-/-/-/-/-/-/-/-	ath:AT5G11520/ath:AT1G22410/ath:AT1G22410/ath:AT5G48220/ath:AT2G29690/ath:AT2G21940/ath:AT1G08250/ath:AT1G08250/ath:AT1G22410/ath:AT1G25220/ath:AT5G53970/ath:AT1G48850/ath:AT2G45300/ath:AT2G30970/ath:AT1G22410/ath:AT2G04400/ath:AT5G66120/ath:AT4G02610/ath:AT3G06350/ath:AT3G07630/ath:AT3G06350/ath:AT1G69370/ath:AT2G22250/ath:AT5G53970/ath:AT5G53970/ath:AT1G08250/ath:AT5G48220	27	3	DG5C04203/DG1C04186/DG2C03100	24	DG2C04021/DG2C04022/DG3C03188/DG2C05691/DG3C06803/DG1C04162/DG1C04163/DG1C01528/DG1C05879/DG2C05592/DG3C06129/DG2C04020/DG7C04853/DG7C00514/DG4C05484/DG4C01415/DG1C00461/DG5C02685/DG5C04151/DG6C01343/DG3C07309/DG3C06745/DG7C00076/DG1C05830
ath01230	Biosynthesis of amino acids	84/1220	288/6026	0.000137529	0.00246471	DG6C00996/DG6C03895/DG5C05064/DG2C02324/DG5C04203/DG2C04021/DG3C02444/DG2C04022/DG5C05662/DG2C03542/DG2C01004/DG3C03188/DG1C05058/DG2C05691/DG4C03771/DG3C06803/DG4C06263/DG5C03746/DG1C04162/DG1C04163/DG1C01528/DG3C01167/DG1C05879/DG5C02431/DG1C07053/DG7C01254/DG0C00073/DG2C05592/DG4C04775/DG5C00027/DG7C00863/DG1C05059/DG5C02432/DG3C06129/DG4C04002/DG2C03100/DG3C06168/DG6C04544/DG2C04020/DG3C00358…	-/-/-/-/-/-/-/-/-/-/-/-/-/-/-/-/-/-/-/-/-/-/-/-/-/-/-/-/-/-/-/-/-/-/-/-/-/-/-/-/-/-/-/-/-/-/-/-/-/-/-/-/-/-/-/-/-/-/-/-/-/-/-/-/-/-/-/-/-/-/-/-/-/-/-/-/-/-/-/-/-/-/-/-	ath:AT4G26270/ath:AT1G72330/ath:AT3G55440/ath:AT1G79550/ath:AT5G11520/ath:AT1G22410/ath:AT2G36580/ath:AT1G22410/ath:AT2G36460/ath:AT4G13930/ath:AT1G22170/ath:AT5G48220/ath:AT3G01120/ath:AT2G29690/ath:AT1G14810/ath:AT2G21940/ath:AT5G13280/ath:AT5G53460/ath:AT1G08250/ath:AT1G08250/ath:AT1G22410/ath:AT1G13440/ath:AT1G25220/ath:AT4G01850/ath:AT5G08570/ath:AT1G17745/ath:AT4G19710/ath:AT1G48850/ath:AT5…	84	39	DG6C00996/DG6C03895/DG5C05064/DG2C02324/DG5C04203/DG3C02444/DG5C05662/DG2C01004/DG4C03771/DG4C06263/DG5C03746/DG3C01167/DG1C07053/DG0C00073/DG5C00027/DG7C00863/DG2C03100/DG3C06168/DG6C04544/DG3C00358/DG5C02237/novel.3741/DG4C06133/DG5C04672/novel.7672/DG4C06408/DG2C05318/DG5C01317/DG5C03843/DG3C02489/DG3C06277/DG2C04597/DG1C06739/DG1C01217/DG7C02628/DG1C03803/DG7C03727/novel.7965/DG1C01107	45	DG2C04021/DG2C04022/DG2C03542/DG3C03188/DG1C05058/DG2C05691/DG3C06803/DG1C04162/DG1C04163/DG1C01528/DG1C05879/DG5C02431/DG7C01254/DG2C05592/DG4C04775/DG1C05059/DG5C02432/DG3C06129/DG4C04002/DG2C04020/DG7C04853/DG4C00243/DG7C00514/DG3C06814/DG7C00567/DG2C06569/DG4C05484/DG4C01415/DG1C00461/DG2C02975/DG5C02685/DG5C04151/DG1C05342/DG6C01343/DG3C05499/DG2C05014/DG7C03393/DG1C06648/DG1C05810/DG1C03159…
ath04016	MAPK signaling pathway - plant	61/1220	195/6026	0.000142587	0.00246471	DG7C01247/DG7C02952/DG4C01351/DG2C05747/DG3C03533/DG7C03518/DG7C01195/DG0C00563/DG5C02936/DG7C03519/DG6C00624/DG5C03908/DG1C00003/DG5C05085/DG6C01681/DG2C05975/DG1C00504/DG5C03909/DG0C00183/DG3C01564/DG7C04632/DG6C00625/DG1C05937/DG2C02791/DG2C03442/DG5C02573/DG4C04390/DG6C02930/DG6C00846/DG1C05020/DG5C04584/DG5C04598/DG7C03758/DG1C06219/DG3C04664/DG0C00192/DG0C00190/DG6C00764/DG2C02348/DG2C06153…	-/-/-/-/-/-/-/-/-/-/-/-/-/-/-/-/-/-/-/-/-/-/-/-/-/-/-/-/-/-/-/-/-/-/-/-/-/-/-/-/-/-/-/-/-/-/-/-/-/-/-/-/-/-/-/-/-/-/-/-/-	ath:AT3G04580/ath:AT1G59580/ath:AT5G47910/ath:AT1G07430/ath:AT2G29380/ath:AT2G25490/ath:AT1G19230/ath:AT2G38310/ath:AT1G17550/ath:AT2G25490/ath:AT4G01250/ath:AT2G32510/ath:AT2G38310/ath:AT2G29380/ath:AT5G05440/ath:AT3G45640/ath:AT2G38310/ath:AT2G32510/ath:AT1G66410/ath:AT1G10940/ath:AT5G44790/ath:AT4G01250/ath:AT5G65100/ath:AT2G25490/ath:AT5G47910/ath:AT5G47910/ath:AT4G08500/ath:AT3G12500/ath:AT1…	61	23	DG7C01247/DG4C01351/DG7C03518/DG0C00563/DG7C03519/DG6C00624/DG1C00003/DG6C01681/DG1C00504/DG6C00625/DG1C05937/DG2C02791/DG5C04584/DG7C03758/DG1C06219/DG3C04664/DG2C03416/DG3C05530/novel.3187/novel.3686/DG2C06445/DG1C06357/novel.12855	38	DG7C02952/DG2C05747/DG3C03533/DG7C01195/DG5C02936/DG5C03908/DG5C05085/DG2C05975/DG5C03909/DG0C00183/DG3C01564/DG7C04632/DG2C03442/DG5C02573/DG4C04390/DG6C02930/DG6C00846/DG1C05020/DG5C04598/DG0C00192/DG0C00190/DG6C00764/DG2C02348/DG2C06153/DG0C00120/DG7C02951/DG5C03912/DG1C05223/DG5C03507/DG4C05029/novel.4872/DG6C04882/DG3C04531/DG1C05019/DG5C04009/DG6C01557/novel.7475/DG1C04245
ath00270	Cysteine and methionine metabolism	45/1220	135/6026	0.000217593	0.0032911	DG4C00509/DG5C02925/DG2C04465/DG5C04203/DG6C01693/DG1C05058/DG4C03771/DG4C06263/DG1C06695/DG3C00127/DG5C02431/DG1C04186/DG7C01254/DG0C00073/DG3C00465/DG3C00131/DG4C04775/DG2C05294/DG1C05059/DG5C02432/DG7C03006/DG2C03100/DG5C01341/DG6C04990/DG4C00243/DG0C00391/novel.7672/DG4C06408/DG1C06537/DG6C04992/DG2C02975/DG4C03315/DG4C03452/DG1C06648/DG3C06277/DG7C03876/DG7C01335/DG3C04385/DG3C07309/DG3C0674…	-/-/-/-/-/-/-/-/-/-/-/-/-/-/-/-/-/-/-/-/-/-/-/-/-/-/-/-/-/-/-/-/-/-/-/-/-/-/-/-/-/-/-/-/-	ath:AT1G79230/ath:AT2G19590/ath:AT3G08860/ath:AT5G11520/ath:AT3G08860/ath:AT3G01120/ath:AT1G14810/ath:AT5G13280/ath:AT4G17260/ath:AT4G13940/ath:AT4G01850/ath:AT5G53970/ath:AT1G17745/ath:AT4G19710/ath:AT3G25570/ath:AT4G13940/ath:AT5G17920/ath:AT3G25900/ath:AT3G01120/ath:AT4G01850/ath:AT4G17260/ath:AT2G30970/ath:AT4G26200/ath:AT1G77330/ath:AT5G17920/ath:AT3G25570/ath:AT5G17920/ath:AT3G03780/ath:AT1…	45	19	DG4C00509/DG5C02925/DG5C04203/DG4C03771/DG4C06263/DG1C06695/DG1C04186/DG0C00073/DG7C03006/DG2C03100/DG5C01341/novel.7672/DG4C06408/DG4C03452/DG3C06277/DG7C01335/DG1C03115/DG7C03727/DG3C07298	26	DG2C04465/DG6C01693/DG1C05058/DG3C00127/DG5C02431/DG7C01254/DG3C00465/DG3C00131/DG4C04775/DG2C05294/DG1C05059/DG5C02432/DG6C04990/DG4C00243/DG0C00391/DG1C06537/DG6C04992/DG2C02975/DG4C03315/DG1C06648/DG7C03876/DG3C04385/DG3C07309/DG3C06745/DG5C04067/DG2C05370
ath00360	Phenylalanine metabolism	24/1220	60/6026	0.000339301	0.00456171	DG5C04203/DG1C05330/DG5C04400/DG3C01308/DG1C05333/DG1C04186/DG1C05332/DG1C05331/DG3C00582/DG2C03100/novel.53/DG1C06065/DG1C00526/DG1C06064/DG6C01343/DG3C00581/DG6C05642/DG0C00425/DG6C00558/DG3C07309/DG3C02566/DG3C02976/DG3C06745/DG7C04653	-/-/-/-/-/-/-/-/-/-/-/-/-/-/-/-/-/-/-/-/-/-/-/-	ath:AT5G11520/ath:AT2G37040/ath:AT2G37040/ath:AT2G37040/ath:AT2G37040/ath:AT5G53970/ath:AT2G37040/ath:AT2G37040/ath:AT2G37040/ath:AT2G30970/ath:AT1G62810/ath:AT2G37040/ath:AT3G43670/ath:AT2G37040/ath:AT2G22250/ath:AT2G37040/ath:AT4G34880/ath:AT2G42490/ath:AT2G20340/ath:AT5G53970/ath:AT2G37040/ath:AT3G10340/ath:AT5G53970/ath:AT4G34880	24	4	DG5C04203/DG1C04186/DG2C03100/DG6C05642	20	DG1C05330/DG5C04400/DG3C01308/DG1C05333/DG1C05332/DG1C05331/DG3C00582/novel.53/DG1C06065/DG1C00526/DG1C06064/DG6C01343/DG3C00581/DG0C00425/DG6C00558/DG3C07309/DG3C02566/DG3C02976/DG3C06745/DG7C04653
ath04626	Plant-pathogen interaction	76/1220	264/6026	0.000441472	0.00534182	DG4C01351/DG2C01709/DG4C02129/DG7C01195/DG1C02086/DG0C00047/DG2C05292/DG6C05213/DG1C04195/DG6C00624/DG3C04174/DG2C00691/DG7C00640/DG3C01052/DG1C04061/DG4C05372/DG2C05975/DG0C00183/DG6C00625/DG5C03276/DG1C00141/DG5C06313/DG2C03442/DG5C02573/DG4C04390/DG2C02841/DG3C03676/DG2C06693/DG3C07299/DG0C00450/DG7C04967/DG5C04598/DG1C05258/DG5C00316/DG0C00599/DG3C02508/DG1C06219/DG2C02769/DG5C04139/DG3C00779…	-/-/-/-/-/-/-/-/-/-/-/-/-/-/-/-/-/-/-/-/-/-/-/-/-/-/-/-/-/-/-/-/-/-/-/-/-/-/-/-/-/-/-/-/-/-/-/-/-/-/-/-/-/-/-/-/-/-/-/-/-/-/-/-/-/-/-/-/-/-/-/-/-/-/-/-	ath:AT5G47910/ath:AT5G66210/ath:AT5G43760/ath:AT1G19230/ath:AT5G12480/ath:AT3G59350/ath:AT1G68530/ath:AT2G47060/ath:AT1G01120/ath:AT4G01250/ath:AT2G04030/ath:AT3G17700/ath:AT5G12480/ath:AT4G35310/ath:AT5G13160/ath:AT5G04870/ath:AT3G45640/ath:AT1G66410/ath:AT4G01250/ath:AT4G23650/ath:AT5G52640/ath:AT5G42380/ath:AT5G47910/ath:AT5G47910/ath:AT4G08500/ath:AT2G26640/ath:AT3G07040/ath:AT4G35310/ath:AT4…	76	23	DG4C01351/DG6C00624/DG3C04174/DG2C00691/DG1C04061/DG6C00625/DG1C00141/DG2C06693/DG0C00450/DG0C00599/DG1C06219/DG3C00090/DG0C00449/DG6C03621/DG7C04525/DG6C00772/DG5C00787/novel.13996/DG4C00156/DG3C01205/novel.695/DG2C06445/novel.12855	53	DG2C01709/DG4C02129/DG7C01195/DG1C02086/DG0C00047/DG2C05292/DG6C05213/DG1C04195/DG7C00640/DG3C01052/DG4C05372/DG2C05975/DG0C00183/DG5C03276/DG5C06313/DG2C03442/DG5C02573/DG4C04390/DG2C02841/DG3C03676/DG3C07299/DG7C04967/DG5C04598/DG1C05258/DG5C00316/DG3C02508/DG2C02769/DG5C04139/DG3C00779/DG5C06335/DG5C00031/DG6C04386/DG6C00642/DG1C01561/DG0C01031/DG1C05223/DG7C03464/DG4C02366/DG7C05005/DG4C00041…
ath04075	Plant hormone signal transduction	85/1220	303/6026	0.000517387	0.00569125	DG1C04072/DG7C01247/DG2C05747/DG3C03533/DG3C05841/DG7C03518/DG0C00563/DG5C02936/DG7C03519/DG5C00872/DG5C04377/DG6C01006/DG6C04374/DG3C04519/DG1C00003/DG5C05085/DG6C01681/DG3C06972/DG2C03777/DG6C01437/DG6C01798/DG4C02771/DG1C06978/DG1C00504/DG6C02932/DG3C01564/DG2C00440/DG5C01306/DG4C04702/DG3C04338/DG1C05937/DG2C02791/DG2C06117/DG7C03166/DG2C00771/DG3C03919/DG1C01846/DG6C00846/DG5C04762/DG5C04584…	-/-/-/-/-/-/-/-/-/-/-/-/-/-/-/-/-/-/-/-/-/-/-/-/-/-/-/-/-/-/-/-/-/-/-/-/-/-/-/-/-/-/-/-/-/-/-/-/-/-/-/-/-/-/-/-/-/-/-/-/-/-/-/-/-/-/-/-/-/-/-/-/-/-/-/-/-/-/-/-/-/-/-/-/-	ath:AT5G13220/ath:AT3G04580/ath:AT1G07430/ath:AT2G29380/ath:AT2G14960/ath:AT2G25490/ath:AT2G38310/ath:AT1G17550/ath:AT2G25490/ath:AT3G43440/ath:AT3G16500/ath:AT3G16500/ath:AT4G29080/ath:AT1G74950/ath:AT2G38310/ath:AT2G29380/ath:AT5G05440/ath:AT1G45249/ath:AT2G14960/ath:AT1G08320/ath:AT3G56850/ath:AT1G08320/ath:AT1G10470/ath:AT2G38310/ath:AT4G35230/ath:AT1G10940/ath:AT2G25180/ath:AT1G51950/ath:AT5…	85	30	DG7C01247/DG7C03518/DG0C00563/DG7C03519/DG1C00003/DG6C01681/DG6C01437/DG6C01798/DG1C06978/DG1C00504/DG6C02932/DG5C01306/DG1C05937/DG2C02791/DG7C03166/DG2C00771/DG5C04584/DG5C02280/DG7C03758/DG2C00767/DG3C04664/DG2C03416/DG3C05530/DG7C04508/DG3C02475/DG2C03735/DG4C00605/DG2C00772/DG1C06357/DG2C00076	55	DG1C04072/DG2C05747/DG3C03533/DG3C05841/DG5C02936/DG5C00872/DG5C04377/DG6C01006/DG6C04374/DG3C04519/DG5C05085/DG3C06972/DG2C03777/DG4C02771/DG3C01564/DG2C00440/DG4C04702/DG3C04338/DG2C06117/DG3C03919/DG1C01846/DG6C00846/DG5C04762/novel.2348/DG7C04217/DG6C03203/DG3C01500/DG6C00270/DG6C03201/DG2C01118/DG4C00606/DG3C03340/DG2C02515/DG3C06973/DG1C03122/DG5C03507/DG5C05817/DG2C04614/DG5C04277/DG0C0122…
ath00260	Glycine, serine and threonine metabolism	27/1220	75/6026	0.00105665	0.0106545	DG2C04465/DG2C03542/DG6C01693/DG2C01004/DG3C04370/DG4C03771/DG4C06263/DG7C01254/DG0C00073/DG0C00647/DG4C04002/DG1C05869/novel.53/DG1C06291/DG5C04672/DG3C06814/DG1C00526/DG4C05484/DG1C05342/DG2C02329/DG1C05018/DG5C03843/DG1C06648/DG0C00425/DG1C00153/DG1C01217/DG1C01107	-/-/-/-/-/-/-/-/-/-/-/-/-/-/-/-/-/-/-/-/-/-/-/-/-/-/-	ath:AT3G08860/ath:AT4G13930/ath:AT3G08860/ath:AT1G22170/ath:AT2G24580/ath:AT1G14810/ath:AT5G13280/ath:AT1G17745/ath:AT4G19710/ath:AT2G26080/ath:AT4G37930/ath:AT3G48170/ath:AT1G62810/ath:AT1G11860/ath:AT3G08590/ath:AT1G22170/ath:AT3G43670/ath:AT4G02610/ath:AT1G08630/ath:AT2G35120/ath:AT4G11640/ath:AT4G29840/ath:AT4G34200/ath:AT2G42490/ath:AT1G12550/ath:AT2G17265/ath:AT2G17265	27	10	DG2C01004/DG3C04370/DG4C03771/DG4C06263/DG0C00073/DG5C04672/DG2C02329/DG5C03843/DG1C01217/DG1C01107	17	DG2C04465/DG2C03542/DG6C01693/DG7C01254/DG0C00647/DG4C04002/DG1C05869/novel.53/DG1C06291/DG3C06814/DG1C00526/DG4C05484/DG1C05342/DG1C05018/DG1C06648/DG0C00425/DG1C00153
ath00520	Amino sugar and nucleotide sugar metabolism	53/1220	178/6026	0.00138697	0.012103	DG4C02615/DG6C05659/DG7C00287/DG4C02177/DG1C00759/DG1C04421/DG1C06140/DG4C03805/DG1C03443/DG4C04303/DG4C03081/DG4C04265/DG5C05541/DG2C01949/DG2C03071/DG5C05229/DG6C04565/DG6C00495/DG6C02321/DG2C03577/DG6C01790/DG6C02930/DG3C06779/DG5C04509/DG2C05815/DG1C06076/DG6C05601/DG1C03031/DG4C01330/DG4C02124/DG1C06482/DG4C02866/DG7C02601/DG5C05228/DG3C01002/DG1C06753/DG1C02205/DG6C01893/DG1C06212/DG3C05368…	-/-/-/-/-/-/-/-/-/-/-/-/-/-/-/-/-/-/-/-/-/-/-/-/-/-/-/-/-/-/-/-/-/-/-/-/-/-/-/-/-/-/-/-/-/-/-/-/-/-/-/-/-	ath:AT5G24090/ath:AT5G42740/ath:AT5G17310/ath:AT3G02570/ath:AT2G47650/ath:AT3G14790/ath:AT2G35020/ath:AT3G29360/ath:AT1G30620/ath:AT1G23190/ath:AT3G29360/ath:AT5G15490/ath:AT2G31390/ath:AT4G16130/ath:AT3G14790/ath:AT5G24090/ath:AT4G29130/ath:AT4G33030/ath:AT1G65590/ath:AT5G15650/ath:AT5G17770/ath:AT3G12500/ath:AT3G02350/ath:AT3G53520/ath:AT2G28760/ath:AT3G10700/ath:AT3G55260/ath:AT5G18070/ath:AT3…	53	15	DG4C02615/DG6C05659/DG7C00287/DG4C04303/DG5C05541/DG6C04565/DG6C00495/DG6C02321/DG1C06076/DG4C01330/DG4C02866/DG4C01329/DG7C02985/DG4C02867/DG1C02040	38	DG4C02177/DG1C00759/DG1C04421/DG1C06140/DG4C03805/DG1C03443/DG4C03081/DG4C04265/DG2C01949/DG2C03071/DG5C05229/DG2C03577/DG6C01790/DG6C02930/DG3C06779/DG5C04509/DG2C05815/DG6C05601/DG1C03031/DG4C02124/DG1C06482/DG7C02601/DG5C05228/DG3C01002/DG1C06753/DG1C02205/DG6C01893/DG1C06212/DG3C05368/DG5C04176/DG5C04082/DG3C06179/DG4C04565/DG5C05513/DG7C03017/DG5C04372/DG1C07100/DG2C03845
ath00945	Stilbenoid, diarylheptanoid and gingerol biosynthesis	14/1220	31/6026	0.00147778	0.012103	DG3C07254/DG5C04650/DG6C05738/novel.9509/DG2C02162/DG1C05519/DG3C00468/DG3C07159/DG2C06951/DG6C01294/DG3C07153/DG3C07172/DG3C07154/DG4C00902	-/-/-/-/-/-/-/-/-/-/-/-/-/-	ath:AT4G34050/ath:AT2G30490/ath:AT5G48930/ath:AT2G40890/ath:AT2G30490/ath:AT5G48930/ath:AT5G48930/ath:AT5G48930/ath:AT5G48930/ath:AT2G40890/ath:AT5G48930/ath:AT5G48930/ath:AT5G48930/ath:AT5G48930	14	2	DG2C02162/DG6C01294	12	DG3C07254/DG5C04650/DG6C05738/novel.9509/DG1C05519/DG3C00468/DG3C07159/DG2C06951/DG3C07153/DG3C07172/DG3C07154/DG4C00902
ath00592	alpha-Linolenic acid metabolism	29/1220	84/6026	0.00150037	0.012103	DG7C02275/DG4C03415/DG4C03416/DG3C07331/DG1C04541/novel.7272/DG4C05154/novel.8324/DG2C03762/DG6C03745/DG6C04886/DG5C02532/DG2C05348/DG2C06651/DG2C06691/novel.6815/DG2C03499/DG2C02926/DG5C04184/DG1C03925/DG4C02090/DG6C00949/DG2C05349/DG3C05755/DG3C02512/novel.11156/DG3C04867/DG7C04982/DG7C01393	-/-/-/-/-/-/-/-/-/-/-/-/-/-/-/-/-/-/-/-/-/-/-/-/-/-/-/-/-	ath:AT1G77120/ath:AT1G77120/ath:AT1G77120/ath:AT1G76680/ath:AT1G17420/ath:AT1G77120/ath:AT5G42650/ath:AT1G77120/ath:AT3G25780/ath:AT2G33150/ath:AT3G06860/ath:AT3G06860/ath:AT5G42650/ath:AT1G20510/ath:AT1G76690/ath:AT4G16760/ath:AT2G06925/ath:AT5G42650/ath:AT5G04040/ath:AT4G13010/ath:AT1G76680/ath:AT1G76680/ath:AT5G42650/ath:AT1G19640/ath:AT1G19640/ath:AT4G16760/ath:AT4G13010/ath:AT1G76690/ath:AT2…	29	13	DG7C02275/DG4C03415/DG4C03416/novel.7272/novel.8324/novel.6815/DG5C04184/DG1C03925/DG4C02090/DG3C05755/novel.11156/DG7C04982/DG7C01393	16	DG3C07331/DG1C04541/DG4C05154/DG2C03762/DG6C03745/DG6C04886/DG5C02532/DG2C05348/DG2C06651/DG2C06691/DG2C03499/DG2C02926/DG6C00949/DG2C05349/DG3C02512/DG3C04867
ath00350	Tyrosine metabolism	20/1220	52/6026	0.00184083	0.0139213	DG7C02275/DG4C03415/DG4C03416/DG5C04203/novel.7272/DG1C04186/novel.8324/DG2C03100/novel.53/DG3C00682/DG1C00526/DG2C01281/DG6C01343/DG1C01531/DG0C00425/DG6C00558/DG5C06081/DG3C07309/DG3C06745/DG4C05043	-/-/-/-/-/-/-/-/-/-/-/-/-/-/-/-/-/-/-/-	ath:AT1G77120/ath:AT1G77120/ath:AT1G77120/ath:AT5G11520/ath:AT1G77120/ath:AT5G53970/ath:AT1G77120/ath:AT2G30970/ath:AT1G62810/ath:AT5G24760/ath:AT3G43670/ath:AT2G02380/ath:AT2G22250/ath:AT1G22440/ath:AT2G42490/ath:AT2G20340/ath:AT1G32780/ath:AT5G53970/ath:AT5G53970/ath:AT4G15940	20	8	DG7C02275/DG4C03415/DG4C03416/DG5C04203/novel.7272/DG1C04186/novel.8324/DG2C03100	12	novel.53/DG3C00682/DG1C00526/DG2C01281/DG6C01343/DG1C01531/DG0C00425/DG6C00558/DG5C06081/DG3C07309/DG3C06745/DG4C05043
ath00460	Cyanoamino acid metabolism	26/1220	75/6026	0.00241543	0.0171922	DG5C05583/DG2C03542/DG7C04356/DG6C01463/DG0C01052/DG1C05414/DG4C04002/DG5C05014/DG4C03871/DG3C06360/DG1C06644/DG5C04707/DG1C05371/DG5C05584/DG3C06053/DG5C04146/DG6C03697/DG7C04355/DG1C05767/DG5C00009/DG1C05372/DG6C01901/novel.6294/DG1C05930/DG4C04397/DG2C05222	-/-/-/-/-/-/-/-/-/-/-/-/-/-/-/-/-/-/-/-/-/-/-/-/-/-	ath:AT5G36890/ath:AT4G13930/ath:AT5G54570/ath:AT3G47010/ath:AT3G16150/ath:AT4G21760/ath:AT4G37930/ath:AT5G20950/ath:AT5G20950/ath:AT5G42260/ath:AT3G16150/ath:AT4G27830/ath:AT4G21760/ath:AT5G36890/ath:AT3G18080/ath:AT4G37560/ath:AT4G39640/ath:AT5G54570/ath:AT5G44640/ath:AT4G29210/ath:AT4G21760/ath:AT1G02850/ath:AT1G02850/ath:AT4G39640/ath:AT3G18080/ath:AT1G26560	26	4	DG5C05014/DG5C04707/DG6C01901/novel.6294	22	DG5C05583/DG2C03542/DG7C04356/DG6C01463/DG0C01052/DG1C05414/DG4C04002/DG4C03871/DG3C06360/DG1C06644/DG1C05371/DG5C05584/DG3C06053/DG5C04146/DG6C03697/DG7C04355/DG1C05767/DG5C00009/DG1C05372/DG1C05930/DG4C04397/DG2C05222
ath00650	Butanoate metabolism	12/1220	27/6026	0.00376471	0.0253072	DG2C05427/DG2C04779/DG3C02531/DG2C04778/DG2C06812/DG7C02419/DG7C00676/DG7C01163/DG4C04234/DG1C06169/DG1C00157/DG1C02636	-/-/-/-/-/-/-/-/-/-/-/-	ath:AT5G17330/ath:AT3G16910/ath:AT2G26800/ath:AT3G16910/ath:AT4G11820/ath:AT3G22200/ath:AT4G11820/ath:AT5G17330/ath:AT5G17330/ath:AT3G22200/ath:AT5G48230/ath:AT3G16910	12	3	DG2C05427/DG2C04778/DG1C02636	9	DG2C04779/DG3C02531/DG2C06812/DG7C02419/DG7C00676/DG7C01163/DG4C04234/DG1C06169/DG1C00157
ath00944	Flavone and flavonol biosynthesis	9/1220	18/6026	0.00457375	0.0291276	DG7C03073/DG3C05816/DG7C03078/novel.14690/DG2C04174/DG3C04489/DG3C04490/novel.8880/DG4C01908	-/-/-/-/-/-/-/-/-	ath:AT5G07990/ath:AT5G07990/ath:AT5G07990/ath:AT2G36790/ath:AT5G07990/ath:AT5G07990/ath:AT5G07990/ath:AT2G36790/ath:AT5G07990	9	2	novel.14690/novel.8880	7	DG7C03073/DG3C05816/DG7C03078/DG2C04174/DG3C04489/DG3C04490/DG4C01908
ath00910	Nitrogen metabolism	16/1220	43/6026	0.0074213	0.0431358	DG7C01126/DG2C00811/DG5C03746/DG7C01142/DG7C01141/DG5C03384/DG3C04253/DG5C04146/DG5C03383/DG2C05318/DG2C06114/DG5C03385/DG5C02728/DG2C00725/DG1C00984/DG1C06739	-/-/-/-/-/-/-/-/-/-/-/-/-/-/-/-	ath:AT1G08080/ath:AT2G15620/ath:AT5G53460/ath:AT1G08080/ath:AT1G08080/ath:AT5G14740/ath:AT4G33580/ath:AT4G37560/ath:AT5G14740/ath:AT5G37600/ath:AT3G23490/ath:AT1G70410/ath:AT5G14570/ath:AT1G77760/ath:AT5G04140/ath:AT5G35630	16	6	DG2C00811/DG5C03746/DG2C05318/DG5C03385/DG1C00984/DG1C06739	10	DG7C01126/DG7C01142/DG7C01141/DG5C03384/DG3C04253/DG5C04146/DG5C03383/DG2C06114/DG5C02728/DG2C00725
ath00591	Linoleic acid metabolism	8/1220	16/6026	0.00748638	0.0431358	DG1C04541/DG4C04001/DG6C04187/DG4C04441/DG2C03499/DG5C04184/DG4C04440/novel.7374	-/-/-/-/-/-/-/-	ath:AT1G17420/ath:AT1G55020/ath:AT3G22400/ath:AT1G55020/ath:AT2G06925/ath:AT5G04040/ath:AT1G55020/ath:AT3G22400	8	2	DG6C04187/DG5C04184	6	DG1C04541/DG4C04001/DG4C04441/DG2C03499/DG4C04440/novel.7374
ath00052	Galactose metabolism	26/1220	82/6026	0.00922566	0.0507412	DG6C00996/DG7C00287/DG3C05831/DG3C05834/DG1C05721/DG4C04303/DG6C04565/DG1C04832/DG1C04209/DG6C04544/novel.3741/DG7C02791/DG6C03391/DG2C04662/DG3C05830/DG6C00843/DG5C01317/DG5C04082/DG1C05810/DG1C05925/DG5C06584/DG7C02985/DG4C04042/DG5C04372/DG1C05921/DG5C00987	-/-/-/-/-/-/-/-/-/-/-/-/-/-/-/-/-/-/-/-/-/-/-/-/-/-	ath:AT4G26270/ath:AT5G17310/ath:AT1G12240/ath:AT1G62660/ath:AT3G57520/ath:AT1G23190/ath:AT4G29130/ath:AT1G12240/ath:AT3G52600/ath:AT4G26270/ath:AT5G61580/ath:AT2G36190/ath:AT5G08370/ath:AT2G47180/ath:AT1G62660/ath:AT1G72990/ath:AT4G26270/ath:AT4G29130/ath:AT5G47810/ath:AT5G15140/ath:AT3G13790/ath:AT5G52560/ath:AT3G13790/ath:AT4G29130/ath:AT5G15140/ath:AT5G40390	26	11	DG6C00996/DG7C00287/DG4C04303/DG6C04565/DG6C04544/novel.3741/DG7C02791/DG5C01317/DG7C02985/DG4C04042/DG5C00987	15	DG3C05831/DG3C05834/DG1C05721/DG1C04832/DG1C04209/DG6C03391/DG2C04662/DG3C05830/DG6C00843/DG5C04082/DG1C05810/DG1C05925/DG5C06584/DG5C04372/DG1C05921
ath01200	Carbon metabolism	77/1220	300/6026	0.0115291	0.0606529	DG6C00996/DG6C03895/DG5C05064/DG6C05659/DG2C02324/DG5C04203/DG5C01300/DG3C02444/DG5C05662/DG2C03542/DG2C01004/DG4C05756/DG7C01296/DG3C01167/DG2C04779/DG1C07053/DG7C01254/DG3C03948/DG1C05650/DG5C00027/DG0C00647/DG6C02239/DG2C04778/DG4C04002/DG6C04572/DG2C03100/DG3C06168/DG6C04565/DG6C04544/DG5C02237/novel.3741/DG1C06281/DG5C04299/DG4C06133/DG1C06291/DG5C04672/DG1C01685/DG3C06814/DG1C03372/novel.68…	-/-/-/-/-/-/-/-/-/-/-/-/-/-/-/-/-/-/-/-/-/-/-/-/-/-/-/-/-/-/-/-/-/-/-/-/-/-/-/-/-/-/-/-/-/-/-/-/-/-/-/-/-/-/-/-/-/-/-/-/-/-/-/-/-/-/-/-/-/-/-/-/-/-/-/-/-	ath:AT4G26270/ath:AT1G72330/ath:AT3G55440/ath:AT5G42740/ath:AT1G79550/ath:AT5G11520/ath:AT1G79750/ath:AT2G36580/ath:AT2G36460/ath:AT4G13930/ath:AT1G22170/ath:AT2G44160/ath:AT2G24270/ath:AT1G13440/ath:AT3G16910/ath:AT5G08570/ath:AT1G17745/ath:AT3G25860/ath:AT5G40760/ath:AT3G55440/ath:AT2G26080/ath:AT4G15530/ath:AT3G16910/ath:AT4G37930/ath:AT5G25880/ath:AT2G30970/ath:AT2G36530/ath:AT4G29130/ath:AT4…	77	43	DG6C00996/DG6C03895/DG5C05064/DG6C05659/DG2C02324/DG5C04203/DG5C01300/DG3C02444/DG5C05662/DG2C01004/DG7C01296/DG3C01167/DG1C07053/DG3C03948/DG5C00027/DG6C02239/DG2C04778/DG2C03100/DG3C06168/DG6C04565/DG6C04544/DG5C02237/novel.3741/DG1C06281/DG4C06133/DG5C04672/DG1C01685/novel.6815/DG2C02329/DG5C01317/novel.3187/DG3C06277/DG2C04597/DG7C01335/DG5C05281/DG5C02656/DG1C02636/novel.11156/DG7C02628/DG1C…	34	DG2C03542/DG4C05756/DG2C04779/DG7C01254/DG1C05650/DG0C00647/DG4C04002/DG6C04572/DG5C04299/DG1C06291/DG3C06814/DG1C03372/DG7C00567/DG5C04146/DG2C06569/DG2C05600/DG2C02975/DG3C01170/DG7C03393/DG1C00157/DG5C04082/DG1C06648/DG1C05607/DG1C01531/DG5C04365/DG3C06673/DG1C05810/DG1C03159/DG1C00153/DG5C04372/DG3C02127/DG1C02614/DG5C04067/DG0C00855
ath00051	Fructose and mannose metabolism	22/1220	69/6026	0.0148255	0.0747451	DG6C00996/DG3C06667/DG7C04151/DG5C05064/DG4C02177/DG5C05662/DG5C00027/DG5C05541/DG6C04565/DG6C04544/novel.3741/DG4C06133/DG4C05961/DG7C00567/DG5C01317/DG7C00678/DG5C04082/DG1C05810/DG5C05281/DG3C06179/DG5C04372/DG1C07100	-/-/-/-/-/-/-/-/-/-/-/-/-/-/-/-/-/-/-/-/-/-	ath:AT4G26270/ath:AT1G12000/ath:AT1G76550/ath:AT3G55440/ath:AT3G02570/ath:AT2G36460/ath:AT3G55440/ath:AT2G31390/ath:AT4G29130/ath:AT4G26270/ath:AT5G61580/ath:AT2G36460/ath:AT5G66460/ath:AT2G21170/ath:AT4G26270/ath:AT5G51970/ath:AT4G29130/ath:AT5G47810/ath:AT1G43670/ath:AT3G51160/ath:AT4G29130/ath:AT2G45790	22	14	DG6C00996/DG3C06667/DG7C04151/DG5C05064/DG5C05662/DG5C00027/DG5C05541/DG6C04565/DG6C04544/novel.3741/DG4C06133/DG5C01317/DG7C00678/DG5C05281	8	DG4C02177/DG4C05961/DG7C00567/DG5C04082/DG1C05810/DG3C06179/DG5C04372/DG1C07100
ath00030	Pentose phosphate pathway	19/1220	58/6026	0.0168849	0.0789056	DG6C00996/DG3C06667/DG7C04151/DG6C05659/DG5C05662/DG7C01296/DG4C04303/DG1C05650/DG6C04544/novel.3741/DG4C06133/DG1C01685/DG3C01170/DG5C01317/DG7C03393/DG1C05810/DG1C03159/DG5C05281/DG5C03596	-/-/-/-/-/-/-/-/-/-/-/-/-/-/-/-/-/-/-	ath:AT4G26270/ath:AT1G12000/ath:AT1G76550/ath:AT5G42740/ath:AT2G36460/ath:AT2G24270/ath:AT1G23190/ath:AT5G40760/ath:AT4G26270/ath:AT5G61580/ath:AT2G36460/ath:AT1G13700/ath:AT5G40760/ath:AT4G26270/ath:AT2G35390/ath:AT5G47810/ath:AT3G04790/ath:AT1G43670/ath:AT1G17160	19	14	DG6C00996/DG3C06667/DG7C04151/DG6C05659/DG5C05662/DG7C01296/DG4C04303/DG6C04544/novel.3741/DG4C06133/DG1C01685/DG5C01317/DG5C05281/DG5C03596	5	DG1C05650/DG3C01170/DG7C03393/DG1C05810/DG1C03159
ath00480	Glutathione metabolism	44/1220	161/6026	0.0174615	0.0789056	DG2C05943/DG1C06421/DG1C06418/DG5C06206/DG4C05332/DG1C05650/DG5C05948/DG6C02709/DG6C03028/DG4C00305/DG4C05334/DG0C01111/DG1C00460/DG5C01214/DG5C06194/DG5C04489/DG5C01452/DG6C03027/DG1C04307/DG6C03036/DG5C06193/DG2C05942/DG6C03037/DG6C03697/DG6C03068/DG3C01170/novel.12074/DG1C06416/DG1C06417/DG5C06196/DG7C03876/DG2C05940/DG6C03070/DG5C06204/DG5C00009/DG5C03365/DG5C06209/DG1C02682/DG1C05930/DG2C001…	-/-/-/-/-/-/-/-/-/-/-/-/-/-/-/-/-/-/-/-/-/-/-/-/-/-/-/-/-/-/-/-/-/-/-/-/-/-/-/-/-/-/-/-	ath:AT5G02790/ath:AT3G62760/ath:AT3G62760/ath:AT3G09270/ath:AT1G78380/ath:AT5G40760/ath:AT3G62760/ath:AT1G10370/ath:AT1G10370/ath:AT5G41210/ath:AT1G17180/ath:AT2G21790/ath:AT3G09640/ath:AT1G10360/ath:AT3G09270/ath:AT1G10370/ath:AT3G62760/ath:AT1G10370/ath:AT1G10360/ath:AT1G10370/ath:AT3G09270/ath:AT3G55040/ath:AT1G10370/ath:AT4G39640/ath:AT1G10370/ath:AT5G40760/ath:AT1G10360/ath:AT3G62760/ath:AT3…	44	21	DG2C05943/DG1C06421/DG1C06418/DG4C05332/DG6C02709/DG6C03028/DG4C00305/DG4C05334/DG0C01111/DG5C01214/DG1C04307/DG2C05942/DG6C03037/DG6C03068/DG1C06416/DG1C06417/DG5C06196/DG2C00109/DG1C04308/DG6C02707/DG5C01021	23	DG5C06206/DG1C05650/DG5C05948/DG1C00460/DG5C06194/DG5C04489/DG5C01452/DG6C03027/DG6C03036/DG5C06193/DG6C03697/DG3C01170/novel.12074/DG7C03876/DG2C05940/DG6C03070/DG5C06204/DG5C00009/DG5C03365/DG5C06209/DG1C02682/DG1C05930/DG6C02304
ath00071	Fatty acid degradation	22/1220	70/6026	0.017607	0.0789056	DG7C02275/DG4C03415/DG4C03416/novel.7272/novel.8324/DG6C05261/DG6C03745/DG3C06524/DG6C04886/DG0C00438/DG5C02532/DG3C00682/DG2C01236/DG6C00956/novel.6815/DG1C00157/DG1C01531/DG1C00749/DG3C03189/DG5C06081/novel.11156/DG7C01393	-/-/-/-/-/-/-/-/-/-/-/-/-/-/-/-/-/-/-/-/-/-	ath:AT1G77120/ath:AT1G77120/ath:AT1G77120/ath:AT1G77120/ath:AT1G77120/ath:AT2G47240/ath:AT2G33150/ath:AT1G23800/ath:AT3G06860/ath:AT4G23850/ath:AT3G06860/ath:AT5G24760/ath:AT1G23800/ath:AT4G14430/ath:AT4G16760/ath:AT5G48230/ath:AT1G22440/ath:AT3G06810/ath:AT2G04350/ath:AT1G32780/ath:AT4G16760/ath:AT2G35690	22	12	DG7C02275/DG4C03415/DG4C03416/novel.7272/novel.8324/DG6C05261/DG2C01236/DG6C00956/novel.6815/DG1C00749/novel.11156/DG7C01393	10	DG6C03745/DG3C06524/DG6C04886/DG0C00438/DG5C02532/DG3C00682/DG1C00157/DG1C01531/DG3C03189/DG5C06081
ath00960	Tropane, piperidine and pyridine alkaloid biosynthesis	11/1220	30/6026	0.0275416	0.119019	DG5C04203/DG7C04471/DG1C04186/DG2C03100/novel.53/DG1C00526/DG6C01343/DG0C00425/DG3C07309/DG3C06745/DG4C02426	-/-/-/-/-/-/-/-/-/-/-	ath:AT5G11520/ath:AT2G29290/ath:AT5G53970/ath:AT2G30970/ath:AT1G62810/ath:AT3G43670/ath:AT2G22250/ath:AT2G42490/ath:AT5G53970/ath:AT5G53970/ath:AT5G06060	11	4	DG5C04203/DG7C04471/DG1C04186/DG2C03100	7	novel.53/DG1C00526/DG6C01343/DG0C00425/DG3C07309/DG3C06745/DG4C02426
ath00630	Glyoxylate and dicarboxylate metabolism	23/1220	78/6026	0.0325474	0.135801	DG2C03542/DG2C04779/DG0C00647/DG2C04778/DG4C04002/DG1C07166/DG1C06281/DG1C06291/DG1C03372/DG5C04146/DG2C06569/DG2C02329/DG2C05318/DG1C00157/DG1C05607/novel.3187/DG7C01335/DG1C00153/DG5C02656/DG1C02636/DG1C00984/DG1C06739/DG2C07175	-/-/-/-/-/-/-/-/-/-/-/-/-/-/-/-/-/-/-/-/-/-/-	ath:AT4G13930/ath:AT3G16910/ath:AT2G26080/ath:AT3G16910/ath:AT4G37930/ath:AT3G48990/ath:AT4G18360/ath:AT1G11860/ath:AT3G14420/ath:AT4G37560/ath:AT2G05710/ath:AT2G35120/ath:AT5G37600/ath:AT5G48230/ath:AT5G36700/ath:AT4G35090/ath:AT3G47520/ath:AT1G12550/ath:ArthCp030/ath:AT3G16910/ath:AT5G04140/ath:AT5G35630/ath:AT4G17360	23	11	DG2C04778/DG1C07166/DG1C06281/DG2C02329/DG2C05318/novel.3187/DG7C01335/DG5C02656/DG1C02636/DG1C00984/DG1C06739	12	DG2C03542/DG2C04779/DG0C00647/DG4C04002/DG1C06291/DG1C03372/DG5C04146/DG2C06569/DG1C00157/DG1C05607/DG1C00153/DG2C07175
ath00410	beta-Alanine metabolism	17/1220	55/6026	0.0400476	0.161525	DG2C05427/DG1C06276/DG5C04763/DG3C06524/novel.53/DG2C01236/DG1C06942/DG5C04299/DG1C00526/DG7C01163/novel.6815/DG4C04234/DG2C04745/DG3C06502/DG0C00425/novel.11156/DG7C01393	-/-/-/-/-/-/-/-/-/-/-/-/-/-/-/-/-	ath:AT5G17330/ath:AT2G43020/ath:AT5G12200/ath:AT1G23800/ath:AT1G62810/ath:AT1G23800/ath:AT1G65840/ath:AT1G06550/ath:AT3G43670/ath:AT5G17330/ath:AT4G16760/ath:AT5G17330/ath:AT5G48840/ath:AT5G13700/ath:AT2G42490/ath:AT4G16760/ath:AT2G35690	17	6	DG2C05427/DG2C01236/DG1C06942/novel.6815/novel.11156/DG7C01393	11	DG1C06276/DG5C04763/DG3C06524/novel.53/DG5C04299/DG1C00526/DG7C01163/DG4C04234/DG2C04745/DG3C06502/DG0C00425
ath00450	Selenocompound metabolism	8/1220	21/6026	0.0456376	0.178134	DG1C05058/DG4C04775/DG1C05059/DG6C05886/DG4C00243/novel.7672/DG4C06408/DG7C05100	-/-/-/-/-/-/-/-	ath:AT3G01120/ath:AT5G17920/ath:AT3G01120/ath:AT5G49810/ath:AT5G17920/ath:AT5G17920/ath:AT3G03780/ath:AT4G13780	8	2	novel.7672/DG4C06408	6	DG1C05058/DG4C04775/DG1C05059/DG6C05886/DG4C00243/DG7C05100
ath00950	Isoquinoline alkaloid biosynthesis	10/1220	29/6026	0.0525583	0.192408	DG5C04203/DG1C04186/DG2C03100/novel.53/DG1C00526/DG6C01343/DG0C00425/DG6C00558/DG3C07309/DG3C06745	-/-/-/-/-/-/-/-/-/-	ath:AT5G11520/ath:AT5G53970/ath:AT2G30970/ath:AT1G62810/ath:AT3G43670/ath:AT2G22250/ath:AT2G42490/ath:AT2G20340/ath:AT5G53970/ath:AT5G53970	10	3	DG5C04203/DG1C04186/DG2C03100	7	novel.53/DG1C00526/DG6C01343/DG0C00425/DG6C00558/DG3C07309/DG3C06745
ath00905	Brassinosteroid biosynthesis	5/1220	11/6026	0.052662	0.192408	DG2C02831/DG7C03565/DG5C01377/DG1C01115/DG1C01222	-/-/-/-/-	ath:AT2G26710/ath:AT2G26710/ath:AT3G13730/ath:AT2G26710/ath:AT2G26710	5	2	DG1C01115/DG1C01222	3	DG2C02831/DG7C03565/DG5C01377
ath00250	Alanine, aspartate and glutamate metabolism	18/1220	61/6026	0.054065	0.192408	DG6C03895/DG2C04465/DG5C04203/DG2C05427/DG6C01693/DG5C03746/DG0C01052/DG2C03100/DG7C02419/DG1C06644/DG7C01163/DG4C04234/DG1C06169/DG4C02866/DG2C05318/DG4C02867/DG1C06739/DG1C02614	-/-/-/-/-/-/-/-/-/-/-/-/-/-/-/-/-/-	ath:AT1G72330/ath:AT3G08860/ath:AT5G11520/ath:AT5G17330/ath:AT3G08860/ath:AT5G53460/ath:AT3G16150/ath:AT2G30970/ath:AT3G22200/ath:AT3G16150/ath:AT5G17330/ath:AT5G17330/ath:AT3G22200/ath:AT3G24090/ath:AT5G37600/ath:AT3G24090/ath:AT5G35630/ath:AT1G72330	18	9	DG6C03895/DG5C04203/DG2C05427/DG5C03746/DG2C03100/DG4C02866/DG2C05318/DG4C02867/DG1C06739	9	DG2C04465/DG6C01693/DG0C01052/DG7C02419/DG1C06644/DG7C01163/DG4C04234/DG1C06169/DG1C02614
ath00620	Pyruvate metabolism	26/1220	95/6026	0.0570747	0.197315	DG5C01300/DG3C02444/DG1C06695/DG2C04779/DG1C07053/DG3C03948/novel.12528/DG6C02239/DG2C04778/DG7C03006/DG6C04572/DG3C06524/DG2C01236/DG5C02237/DG2C05600/DG6C00909/DG1C00157/DG3C02489/DG5C04365/DG2C04597/DG7C01335/DG3C06673/DG1C02636/DG3C02127/novel.7965/DG3C06556	-/-/-/-/-/-/-/-/-/-/-/-/-/-/-/-/-/-/-/-/-/-/-/-/-/-	ath:AT1G79750/ath:AT2G36580/ath:AT4G17260/ath:AT3G16910/ath:AT5G08570/ath:AT3G25860/ath:AT2G38860/ath:AT4G15530/ath:AT3G16910/ath:AT4G17260/ath:AT5G25880/ath:AT1G23800/ath:AT1G23800/ath:AT5G56350/ath:AT4G37870/ath:AT1G36160/ath:AT5G48230/ath:AT1G18500/ath:AT2G19900/ath:AT5G56350/ath:AT3G47520/ath:AT1G59900/ath:AT3G16910/ath:AT1G34430/ath:AT3G52990/ath:AT5G03370	26	16	DG5C01300/DG3C02444/DG1C06695/DG1C07053/DG3C03948/DG6C02239/DG2C04778/DG7C03006/DG2C01236/DG5C02237/DG3C02489/DG2C04597/DG7C01335/DG1C02636/novel.7965/DG3C06556	10	DG2C04779/novel.12528/DG6C04572/DG3C06524/DG2C05600/DG6C00909/DG1C00157/DG5C04365/DG3C06673/DG3C02127
ath00906	Carotenoid biosynthesis	11/1220	34/6026	0.0662694	0.222739	DG1C03357/DG2C00259/DG3C01234/novel.14470/novel.8702/DG5C04348/DG1C05204/DG1C04151/DG1C04962/DG6C02883/DG7C00193	-/-/-/-/-/-/-/-/-/-/-	ath:AT1G78390/ath:AT1G31800/ath:AT2G27150/ath:AT1G78390/ath:AT3G14440/ath:AT4G32810/ath:AT4G25700/ath:AT1G52340/ath:AT2G44990/ath:AT3G53130/ath:AT5G17230	11	2	DG2C00259/DG5C04348	9	DG1C03357/DG3C01234/novel.14470/novel.8702/DG1C05204/DG1C04151/DG1C04962/DG6C02883/DG7C00193
ath00330	Arginine and proline metabolism	18/1220	63/6026	0.0714235	0.233574	DG4C05593/DG5C04203/DG3C00465/DG6C02847/DG1C06276/DG2C03100/DG4C04897/DG3C06524/DG2C01236/DG1C06942/DG0C00391/DG3C00090/DG6C05642/DG3C06502/DG2C00040/DG7C03876/DG3C06114/DG7C04653	-/-/-/-/-/-/-/-/-/-/-/-/-/-/-/-/-/-	ath:AT3G28480/ath:AT5G11520/ath:AT3G25570/ath:AT5G38710/ath:AT2G43020/ath:AT2G30970/ath:AT5G46180/ath:AT1G23800/ath:AT1G23800/ath:AT1G65840/ath:AT3G25570/ath:AT3G47450/ath:AT4G34880/ath:AT5G13700/ath:AT1G20270/ath:AT5G53120/ath:AT4G34710/ath:AT4G34880	18	9	DG4C05593/DG5C04203/DG2C03100/DG4C04897/DG2C01236/DG1C06942/DG3C00090/DG6C05642/DG2C00040	9	DG3C00465/DG6C02847/DG1C06276/DG3C06524/DG0C00391/DG3C06502/DG7C03876/DG3C06114/DG7C04653
ath00531	Glycosaminoglycan degradation	5/1220	12/6026	0.075663	0.234749	DG6C02321/DG6C05601/DG1C06649/DG6C00843/DG5C05513	-/-/-/-/-	ath:AT1G65590/ath:AT3G55260/ath:AT5G13690/ath:AT1G72990/ath:AT1G65590	5	1	DG6C02321	4	DG6C05601/DG1C06649/DG6C00843/DG5C05513
ath00902	Monoterpenoid biosynthesis	5/1220	12/6026	0.075663	0.234749	DG2C01613/DG2C01611/DG1C02225/DG1C00646/DG1C04803	-/-/-/-/-	ath:AT1G61680/ath:AT1G61680/ath:AT3G61220/ath:AT3G61220/ath:AT2G24190	5	1	DG2C01611	4	DG2C01613/DG1C02225/DG1C00646/DG1C04803
ath00280	Valine, leucine and isoleucine degradation	17/1220	60/6026	0.0836274	0.24729	DG2C04465/DG6C01693/DG3C02531/DG2C06812/DG5C02399/DG6C03745/DG3C06524/DG2C01236/DG5C04299/DG7C00676/DG6C05409/DG1C00157/DG3C02112/DG1C00749/novel.7724/DG7C01432/DG2C05370	-/-/-/-/-/-/-/-/-/-/-/-/-/-/-/-/-	ath:AT3G08860/ath:AT3G08860/ath:AT2G26800/ath:AT4G11820/ath:AT3G06850/ath:AT2G33150/ath:AT1G23800/ath:AT1G23800/ath:AT1G06550/ath:AT4G11820/ath:AT3G45300/ath:AT5G48230/ath:AT5G09300/ath:AT3G06810/ath:AT3G16170/ath:AT4G34030/ath:AT3G49680	17	6	DG5C02399/DG2C01236/DG6C05409/DG1C00749/novel.7724/DG7C01432	11	DG2C04465/DG6C01693/DG3C02531/DG2C06812/DG6C03745/DG3C06524/DG5C04299/DG7C00676/DG1C00157/DG3C02112/DG2C05370
ath00562	Inositol phosphate metabolism	21/1220	77/6026	0.0837923	0.24729	DG5C05064/DG4C04376/DG5C00027/DG4C05809/DG3C02878/DG2C05372/DG3C03926/DG2C03928/DG4C04319/DG5C05359/DG7C00567/DG3C05401/DG3C03618/DG1C00478/DG2C03610/DG2C00093/DG6C04757/DG5C06311/DG3C01041/DG6C04134/DG6C05843	-/-/-/-/-/-/-/-/-/-/-/-/-/-/-/-/-/-/-/-/-	ath:AT3G55440/ath:AT1G21980/ath:AT3G55440/ath:AT1G09870/ath:AT2G40116/ath:AT4G08170/ath:AT1G71010/ath:AT3G14270/ath:AT1G49340/ath:AT4G33240/ath:AT2G21170/ath:AT2G22240/ath:AT5G16760/ath:AT2G40116/ath:AT3G02870/ath:AT3G09920/ath:AT3G09920/ath:AT2G26870/ath:AT1G14520/ath:AT4G08170/ath:AT3G51460	21	6	DG5C05064/DG5C00027/DG2C05372/DG3C05401/DG2C03610/DG6C04134	15	DG4C04376/DG4C05809/DG3C02878/DG3C03926/DG2C03928/DG4C04319/DG5C05359/DG7C00567/DG3C03618/DG1C00478/DG2C00093/DG6C04757/DG5C06311/DG3C01041/DG6C05843
ath00061	Fatty acid biosynthesis	14/1220	48/6026	0.0900233	0.259353	DG5C05409/DG5C05796/DG7C02486/DG6C05261/DG0C00438/DG7C03587/DG1C03296/DG6C00909/DG3C03189/novel.7724/DG1C03952/DG4C03893/DG3C04918/DG3C02919	-/-/-/-/-/-/-/-/-/-/-/-/-/-	ath:AT2G43710/ath:AT2G43710/ath:AT2G22230/ath:AT2G47240/ath:AT4G23850/ath:AT1G08510/ath:AT3G03980/ath:AT1G36160/ath:AT2G04350/ath:AT3G16170/ath:AT1G24360/ath:AT3G03980/ath:AT3G25110/ath:AT3G45770	14	6	DG5C05409/DG5C05796/DG7C02486/DG6C05261/DG1C03296/novel.7724	8	DG0C00438/DG7C03587/DG6C00909/DG3C03189/DG1C03952/DG4C03893/DG3C04918/DG3C02919
ath00053	Ascorbate and aldarate metabolism	17/1220	62/6026	0.10741	0.302246	DG4C03805/DG4C03081/DG4C04265/novel.8323/DG3C06524/DG1C00460/DG2C01236/DG4C01692/DG7C00674/DG4C03408/DG4C02124/DG2C03610/DG3C02100/DG3C01041/DG7C03706/DG7C02985/novel.13933	-/-/-/-/-/-/-/-/-/-/-/-/-/-/-/-/-	ath:AT3G29360/ath:AT3G29360/ath:AT5G15490/ath:AT4G26850/ath:AT1G23800/ath:AT3G09640/ath:AT1G23800/ath:AT4G33670/ath:AT2G46750/ath:AT4G26850/ath:AT5G28840/ath:AT3G02870/ath:AT5G55120/ath:AT1G14520/ath:AT5G21100/ath:AT5G52560/ath:AT5G55120	17	6	novel.8323/DG2C01236/DG4C03408/DG2C03610/DG7C02985/novel.13933	11	DG4C03805/DG4C03081/DG4C04265/DG3C06524/DG1C00460/DG4C01692/DG7C00674/DG4C02124/DG3C02100/DG3C01041/DG7C03706
ath01212	Fatty acid metabolism	24/1220	94/6026	0.125135	0.338616	DG5C05409/DG5C05796/DG7C02486/DG6C05261/DG6C03745/DG6C04886/DG0C00438/DG5C02532/DG7C03587/novel.6815/DG5C06722/DG1C03296/DG6C00909/DG3C01180/DG5C00015/DG1C00157/DG1C00749/DG3C03189/novel.7724/DG1C03952/DG4C03893/novel.11156/DG3C02919/DG7C01393	-/-/-/-/-/-/-/-/-/-/-/-/-/-/-/-/-/-/-/-/-/-/-/-	ath:AT2G43710/ath:AT2G43710/ath:AT2G22230/ath:AT2G47240/ath:AT2G33150/ath:AT3G06860/ath:AT4G23850/ath:AT3G06860/ath:AT1G08510/ath:AT4G16760/ath:AT5G10480/ath:AT3G03980/ath:AT1G36160/ath:AT1G67730/ath:AT3G55360/ath:AT5G48230/ath:AT3G06810/ath:AT2G04350/ath:AT3G16170/ath:AT1G24360/ath:AT3G03980/ath:AT4G16760/ath:AT3G45770/ath:AT2G35690	24	10	DG5C05409/DG5C05796/DG7C02486/DG6C05261/novel.6815/DG1C03296/DG1C00749/novel.7724/novel.11156/DG7C01393	14	DG6C03745/DG6C04886/DG0C00438/DG5C02532/DG7C03587/DG5C06722/DG6C00909/DG3C01180/DG5C00015/DG1C00157/DG3C03189/DG1C03952/DG4C03893/DG3C02919
ath00710	Carbon fixation in photosynthetic organisms	21/1220	81/6026	0.128063	0.338616	DG6C03895/DG5C05064/DG2C02324/DG5C04203/DG5C01300/DG5C05662/DG3C01167/DG5C00027/DG6C02239/DG6C04572/DG2C03100/DG4C06133/DG7C00567/DG2C05600/DG5C04365/DG7C01335/DG1C03159/DG5C05281/DG5C02656/DG1C02614/DG7C02628	-/-/-/-/-/-/-/-/-/-/-/-/-/-/-/-/-/-/-/-/-	ath:AT1G72330/ath:AT3G55440/ath:AT1G79550/ath:AT5G11520/ath:AT1G79750/ath:AT2G36460/ath:AT1G13440/ath:AT3G55440/ath:AT4G15530/ath:AT5G25880/ath:AT2G30970/ath:AT2G36460/ath:AT2G21170/ath:AT4G37870/ath:AT2G19900/ath:AT3G47520/ath:AT3G04790/ath:AT1G43670/ath:ArthCp030/ath:AT1G72330/ath:AT3G04120	21	15	DG6C03895/DG5C05064/DG2C02324/DG5C04203/DG5C01300/DG5C05662/DG3C01167/DG5C00027/DG6C02239/DG2C03100/DG4C06133/DG7C01335/DG5C05281/DG5C02656/DG7C02628	6	DG6C04572/DG7C00567/DG2C05600/DG5C04365/DG1C03159/DG1C02614
ath00380	Tryptophan metabolism	25/1220	99/6026	0.131529	0.338616	DG4C05100/DG3C06198/DG7C04938/DG4C04228/DG3C06524/DG1C05963/DG2C01236/DG4C05116/DG3C00160/DG1C06194/DG3C05961/DG5C06611/DG6C01109/DG4C05389/DG1C00157/DG6C05642/novel.3187/DG6C00558/DG2C06054/DG7C02097/DG0C00423/DG3C06199/DG0C01127/DG7C04653/DG3C01254	-/-/-/-/-/-/-/-/-/-/-/-/-/-/-/-/-/-/-/-/-/-/-/-/-	ath:AT4G35160/ath:AT4G35160/ath:AT2G30750/ath:AT4G35160/ath:AT1G23800/ath:AT5G20960/ath:AT1G23800/ath:AT4G35160/ath:AT2G30770/ath:AT5G43890/ath:AT4G35160/ath:AT4G35160/ath:AT4G35160/ath:AT5G20960/ath:AT5G48230/ath:AT4G34880/ath:AT4G35090/ath:AT2G20340/ath:AT1G48910/ath:AT1G48910/ath:AT1G14130/ath:AT4G35160/ath:AT1G14130/ath:AT4G34880/ath:AT1G14130	25	6	DG2C01236/DG4C05389/DG6C05642/novel.3187/DG2C06054/DG7C02097	19	DG4C05100/DG3C06198/DG7C04938/DG4C04228/DG3C06524/DG1C05963/DG4C05116/DG3C00160/DG1C06194/DG3C05961/DG5C06611/DG6C01109/DG1C00157/DG6C00558/DG0C00423/DG3C06199/DG0C01127/DG7C04653/DG3C01254
ath00561	Glycerolipid metabolism	25/1220	99/6026	0.131529	0.338616	DG1C06409/DG6C01655/DG5C00140/DG3C00234/DG6C00495/DG2C01405/DG3C06524/DG7C01977/DG2C01236/DG6C04258/DG6C03391/DG1C03729/DG1C02703/DG5C04184/DG3C04070/DG7C01932/DG5C01230/DG2C00368/DG6C01527/DG5C04903/DG2C05247/DG7C02283/DG5C01245/DG1C06580/DG6C05191	-/-/-/-/-/-/-/-/-/-/-/-/-/-/-/-/-/-/-/-/-/-/-/-/-	ath:AT2G20900/ath:AT3G56040/ath:AT5G01220/ath:AT2G38110/ath:AT4G33030/ath:AT3G51520/ath:AT1G23800/ath:AT5G20410/ath:AT1G23800/ath:AT4G01950/ath:AT5G08370/ath:AT5G01220/ath:AT2G19450/ath:AT5G04040/ath:AT4G31780/ath:AT4G25840/ath:AT1G02390/ath:AT5G20410/ath:AT3G11430/ath:AT2G20900/ath:AT4G00550/ath:AT2G20900/ath:AT1G02390/ath:AT1G80460/ath:AT1G48300	25	10	DG6C01655/DG5C00140/DG6C00495/DG7C01977/DG2C01236/DG1C03729/DG1C02703/DG5C04184/DG2C05247/DG6C05191	15	DG1C06409/DG3C00234/DG2C01405/DG3C06524/DG6C04258/DG6C03391/DG3C04070/DG7C01932/DG5C01230/DG2C00368/DG6C01527/DG5C04903/DG7C02283/DG5C01245/DG1C06580
ath04070	Phosphatidylinositol signaling system	20/1220	78/6026	0.146781	0.370011	DG1C06409/DG4C04376/DG3C02878/DG0C00183/DG2C05372/DG3C03926/DG2C03928/DG4C04319/DG5C05359/DG4C04555/DG3C03618/DG1C00478/DG2C03610/DG2C00093/DG6C04757/DG6C04134/DG5C04903/DG7C02283/DG5C04228/DG6C05843	-/-/-/-/-/-/-/-/-/-/-/-/-/-/-/-/-/-/-/-	ath:AT2G20900/ath:AT1G21980/ath:AT2G40116/ath:AT1G66410/ath:AT4G08170/ath:AT1G71010/ath:AT3G14270/ath:AT1G49340/ath:AT4G33240/ath:AT5G15070/ath:AT5G16760/ath:AT2G40116/ath:AT3G02870/ath:AT3G09920/ath:AT3G09920/ath:AT4G08170/ath:AT2G20900/ath:AT2G20900/ath:AT1G62430/ath:AT3G51460	20	4	DG2C05372/DG4C04555/DG2C03610/DG6C04134	16	DG1C06409/DG4C04376/DG3C02878/DG0C00183/DG3C03926/DG2C03928/DG4C04319/DG5C05359/DG3C03618/DG1C00478/DG2C00093/DG6C04757/DG5C04903/DG7C02283/DG5C04228/DG6C05843
ath00220	Arginine biosynthesis	10/1220	35/6026	0.153949	0.380159	DG6C03895/DG5C04203/DG2C03100/DG3C00358/DG2C05318/DG3C00090/DG3C05499/DG4C05893/DG1C06739/DG1C02614	-/-/-/-/-/-/-/-/-/-	ath:AT1G72330/ath:AT5G11520/ath:AT2G30970/ath:AT1G75330/ath:AT5G37600/ath:AT3G47450/ath:AT4G38220/ath:AT1G67550/ath:AT5G35630/ath:AT1G72330	10	7	DG6C03895/DG5C04203/DG2C03100/DG3C00358/DG2C05318/DG3C00090/DG1C06739	3	DG3C05499/DG4C05893/DG1C02614
ath00920	Sulfur metabolism	13/1220	48/6026	0.157454	0.381039	DG4C00509/DG1C05058/DG5C03619/DG3C05329/DG1C05059/DG6C01207/DG4C02319/DG1C04831/DG2C02975/DG3C06277/DG5C04067/DG7C03727/DG1C02031	-/-/-/-/-/-/-/-/-/-/-/-/-	ath:AT1G79230/ath:AT3G01120/ath:AT1G53580/ath:AT3G01910/ath:AT3G01120/ath:AT5G04590/ath:AT3G03900/ath:AT4G16566/ath:AT2G43750/ath:AT2G43750/ath:AT5G56760/ath:AT2G43750/ath:AT3G03900	13	5	DG4C00509/DG3C05329/DG6C01207/DG3C06277/DG7C03727	8	DG1C05058/DG5C03619/DG1C05059/DG4C02319/DG1C04831/DG2C02975/DG5C04067/DG1C02031
ath00511	Other glycan degradation	8/1220	27/6026	0.16323	0.387272	DG7C02748/DG6C02321/DG6C05601/DG6C00843/DG5C05513/DG4C03729/DG6C02512/DG3C05132	-/-/-/-/-/-/-/-	ath:AT1G33700/ath:AT1G65590/ath:AT3G55260/ath:AT1G72990/ath:AT1G65590/ath:AT2G28100/ath:AT5G05460/ath:AT2G28100	8	1	DG6C02321	7	DG7C02748/DG6C05601/DG6C00843/DG5C05513/DG4C03729/DG6C02512/DG3C05132
ath00640	Propanoate metabolism	11/1220	40/6026	0.170102	0.388964	DG1C06695/DG7C03006/DG5C02399/DG5C04299/novel.6815/DG6C00909/DG1C00157/DG3C02112/novel.11156/DG7C01393/DG0C00855	-/-/-/-/-/-/-/-/-/-/-	ath:AT4G17260/ath:AT4G17260/ath:AT3G06850/ath:AT1G06550/ath:AT4G16760/ath:AT1G36160/ath:AT5G48230/ath:AT5G09300/ath:AT4G16760/ath:AT2G35690/ath:AT2G20420	11	6	DG1C06695/DG7C03006/DG5C02399/novel.6815/novel.11156/DG7C01393	5	DG5C04299/DG6C00909/DG1C00157/DG3C02112/DG0C00855
ath00750	Vitamin B6 metabolism	5/1220	15/6026	0.170373	0.388964	novel.4280/DG2C01754/DG5C04063/DG4C02705/DG5C03843	-/-/-/-/-	ath:AT5G60540/ath:AT5G60540/ath:AT1G73010/ath:AT5G01410/ath:AT4G29840	5	5	novel.4280/DG2C01754/DG5C04063/DG4C02705/DG5C03843	0
ath04141	Protein processing in endoplasmic reticulum	62/1220	276/6026	0.193301	0.433138	DG2C05522/DG6C02704/DG2C05718/DG2C05717/DG2C05722/DG4C03528/DG3C06858/DG1C04511/DG2C03946/DG5C00211/DG5C01196/DG4C05889/DG2C05812/DG7C02920/DG6C03797/DG5C01199/DG3C04174/DG2C00902/DG4C06346/DG5C01195/DG6C04211/DG5C06663/DG5C00220/DG1C00141/DG5C05049/DG4C02023/DG2C05764/DG2C03944/DG6C02705/DG4C00803/DG1C02773/DG0C00935/DG4C04652/DG7C04967/DG2C04607/DG1C04789/DG2C05223/DG2C03551/DG1C06878/DG2C02793…	-/-/-/-/-/-/-/-/-/-/-/-/-/-/-/-/-/-/-/-/-/-/-/-/-/-/-/-/-/-/-/-/-/-/-/-/-/-/-/-/-/-/-/-/-/-/-/-/-/-/-/-/-/-/-/-/-/-/-/-/-/-	ath:AT4G27670/ath:AT4G25200/ath:AT3G46230/ath:AT3G46230/ath:AT3G46230/ath:AT4G10250/ath:AT4G25200/ath:AT4G10250/ath:AT3G46230/ath:AT5G59720/ath:AT5G12020/ath:AT3G09350/ath:AT3G12580/ath:AT4G25200/ath:AT5G03340/ath:AT5G12020/ath:AT2G04030/ath:AT5G51440/ath:AT4G04860/ath:AT5G12020/ath:AT4G27670/ath:AT5G03160/ath:AT5G59720/ath:AT5G52640/ath:AT3G12580/ath:AT5G59720/ath:AT3G09350/ath:AT3G46230/ath:AT4…	62	51	DG2C05522/DG6C02704/DG2C05718/DG2C05717/DG2C05722/DG4C03528/DG3C06858/DG1C04511/DG2C03946/DG5C00211/DG5C01196/DG4C05889/DG2C05812/DG7C02920/DG6C03797/DG5C01199/DG3C04174/DG2C00902/DG4C06346/DG5C01195/DG6C04211/DG5C00220/DG1C00141/DG5C05049/DG4C02023/DG2C05764/DG2C03944/DG6C02705/DG4C00803/DG0C00935/DG4C04652/DG2C04607/DG1C04789/DG2C05223/DG1C06878/DG2C02793/DG2C05725/DG1C05596/DG6C04202/DG1C05863…	11	DG5C06663/DG1C02773/DG7C04967/DG2C03551/DG6C04858/DG5C02116/DG5C05563/DG2C00875/DG4C06045/DG6C04869/DG3C00262
ath00590	Arachidonic acid metabolism	5/1220	16/6026	0.208939	0.443912	DG2C03499/DG5C04184/DG6C03697/DG5C00009/DG1C05930	-/-/-/-/-	ath:AT2G06925/ath:AT5G04040/ath:AT4G39640/ath:AT4G29210/ath:AT4G39640	5	1	DG5C04184	4	DG2C03499/DG6C03697/DG5C00009/DG1C05930
ath00670	One carbon pool by folate	5/1220	16/6026	0.208939	0.443912	DG2C03542/DG4C05756/DG4C04002/DG1C06291/DG2C07175	-/-/-/-/-	ath:AT4G13930/ath:AT2G44160/ath:AT4G37930/ath:AT1G11860/ath:AT4G17360	5	0		5	DG2C03542/DG4C05756/DG4C04002/DG1C06291/DG2C07175
ath04712	Circadian rhythm - plant	14/1220	55/6026	0.209115	0.443912	DG2C03381/DG7C00600/DG3C06963/DG2C03328/DG3C01394/DG5C01041/DG5C01179/DG3C01121/DG5C02296/DG1C00255/DG6C01070/DG7C01546/DG2C05950/DG1C05629	-/-/-/-/-/-/-/-/-/-/-/-/-/-	ath:AT5G13930/ath:AT5G24470/ath:AT5G13930/ath:AT1G68050/ath:AT4G08920/ath:AT5G11260/ath:AT1G22770/ath:AT5G13930/ath:AT5G08330/ath:AT5G23280/ath:AT1G65480/ath:AT5G13930/ath:AT5G02810/ath:AT4G20370	14	7	DG7C00600/DG2C03328/DG3C01394/DG5C01041/DG5C01179/DG1C00255/DG6C01070	7	DG2C03381/DG3C06963/DG3C01121/DG5C02296/DG7C01546/DG2C05950/DG1C05629
ath00073	Cutin, suberine and wax biosynthesis	11/1220	43/6026	0.240977	0.494208	DG3C06617/DG1C05842/DG4C00024/DG3C00540/DG7C02254/DG6C04873/DG0C00027/DG6C03517/DG2C05305/DG3C00901/DG7C04391	-/-/-/-/-/-/-/-/-/-/-	ath:AT1G70680/ath:AT5G41040/ath:AT5G41040/ath:AT1G02205/ath:AT5G22500/ath:AT5G41040/ath:AT1G02205/ath:AT5G23190/ath:AT2G33380/ath:AT4G00360/ath:AT1G11600	11	0		11	DG3C06617/DG1C05842/DG4C00024/DG3C00540/DG7C02254/DG6C04873/DG0C00027/DG6C03517/DG2C05305/DG3C00901/DG7C04391
ath02010	ABC transporters	11/1220	43/6026	0.240977	0.494208	DG5C03863/DG5C06038/DG1C06167/DG5C03864/DG5C03872/DG5C03861/DG2C05854/DG6C00750/DG3C02596/DG1C06168/DG1C05710	-/-/-/-/-/-/-/-/-/-/-	ath:AT2G47000/ath:AT2G47000/ath:AT2G47000/ath:AT1G02520/ath:AT2G47000/ath:AT1G02520/ath:AT3G55320/ath:AT1G02520/ath:AT1G02520/ath:AT4G18050/ath:AT3G28345	11	1	DG5C03872	10	DG5C03863/DG5C06038/DG1C06167/DG5C03864/DG5C03861/DG2C05854/DG6C00750/DG3C02596/DG1C06168/DG1C05710
ath00603	Glycosphingolipid biosynthesis - globo and isoglobo series	4/1220	13/6026	0.260105	0.524545	DG6C02321/DG6C05601/DG6C03391/DG5C05513	-/-/-/-	ath:AT1G65590/ath:AT3G55260/ath:AT5G08370/ath:AT1G65590	4	1	DG6C02321	3	DG6C05601/DG6C03391/DG5C05513
ath00904	Diterpenoid biosynthesis	9/1220	35/6026	0.266706	0.52904	DG7C03026/DG3C00600/DG1C04712/DG5C00415/DG5C00416/DG6C00289/DG5C03660/DG5C04245/DG6C01116	-/-/-/-/-/-/-/-/-	ath:AT1G79460/ath:AT4G21200/ath:AT4G21200/ath:AT5G25900/ath:AT5G25900/ath:AT1G30040/ath:AT1G30040/ath:AT1G30040/ath:AT1G30040	9	5	DG1C04712/DG5C00415/DG5C00416/DG6C00289/DG5C03660	4	DG7C03026/DG3C00600/DG5C04245/DG6C01116
ath00240	Pyrimidine metabolism	15/1220	64/6026	0.30663	0.594598	DG1C01505/DG1C00669/DG2C03180/DG1C01506/DG5C04763/DG5C03210/DG0C01111/DG2C03711/DG2C04099/DG0C00074/DG7C00842/DG7C00071/DG5C06560/DG3C05342/DG1C00160	-/-/-/-/-/-/-/-/-/-/-/-/-/-/-	ath:AT5G26667/ath:AT5G18280/ath:AT1G55810/ath:AT5G26667/ath:AT5G12200/ath:AT3G12670/ath:AT2G21790/ath:AT3G07800/ath:AT2G02970/ath:AT1G50510/ath:AT2G36310/ath:AT2G36310/ath:AT3G18680/ath:AT3G27190/ath:AT4G25280	15	5	DG2C03180/DG5C03210/DG0C01111/DG5C06560/DG3C05342	10	DG1C01505/DG1C00669/DG1C01506/DG5C04763/DG2C03711/DG2C04099/DG0C00074/DG7C00842/DG7C00071/DG1C00160
ath00062	Fatty acid elongation	10/1220	41/6026	0.309584	0.594598	DG4C02129/DG2C05292/DG1C04195/DG2C02841/DG5C06722/DG3C01180/DG5C00015/DG6C03621/DG2C05521/DG3C02919	-/-/-/-/-/-/-/-/-/-	ath:AT5G43760/ath:AT1G68530/ath:AT1G01120/ath:AT2G26640/ath:AT5G10480/ath:AT1G67730/ath:AT3G55360/ath:AT2G28630/ath:AT1G01120/ath:AT3G45770	10	1	DG6C03621	9	DG4C02129/DG2C05292/DG1C04195/DG2C02841/DG5C06722/DG3C01180/DG5C00015/DG2C05521/DG3C02919
ath00040	Pentose and glucuronate interconversions	12/1220	51/6026	0.330311	0.624493	DG7C00287/DG4C03805/DG4C03081/DG4C04265/DG2C06401/DG5C04515/DG1C05498/DG7C00678/DG3C04396/DG7C02985/DG1C01642/DG7C03650	-/-/-/-/-/-/-/-/-/-/-/-	ath:AT5G17310/ath:AT3G29360/ath:AT3G29360/ath:AT5G15490/ath:AT2G21370/ath:AT3G55140/ath:AT5G49650/ath:AT5G51970/ath:AT3G29090/ath:AT5G52560/ath:AT5G55590/ath:AT5G15110	12	6	DG7C00287/DG2C06401/DG5C04515/DG1C05498/DG7C00678/DG7C02985	6	DG4C03805/DG4C03081/DG4C04265/DG3C04396/DG1C01642/DG7C03650
ath00780	Biotin metabolism	5/1220	19/6026	0.336668	0.62672	DG7C02486/DG7C00634/DG1C03296/DG1C03952/DG4C03893	-/-/-/-/-	ath:AT2G22230/ath:AT2G43360/ath:AT3G03980/ath:AT1G24360/ath:AT3G03980	5	2	DG7C02486/DG1C03296	3	DG7C00634/DG1C03952/DG4C03893
ath00760	Nicotinate and nicotinamide metabolism	6/1220	24/6026	0.355441	0.651641	DG5C06336/DG1C04326/DG6C02081/novel.5474/DG7C00842/DG7C00071	-/-/-/-/-/-	ath:AT3G21070/ath:AT2G23420/ath:AT3G21070/ath:AT5G20070/ath:AT2G36310/ath:AT2G36310	6	1	novel.5474	5	DG5C06336/DG1C04326/DG6C02081/DG7C00842/DG7C00071
ath00908	Zeatin biosynthesis	13/1220	57/6026	0.364438	0.658164	DG3C03932/DG4C05694/DG1C02537/DG5C04971/DG3C01215/DG1C03834/DG1C02887/DG3C06433/DG0C00550/DG7C02642/DG3C06974/DG5C01092/DG0C00549	-/-/-/-/-/-/-/-/-/-/-/-/-	ath:AT5G38450/ath:AT5G19040/ath:AT1G22360/ath:AT1G75450/ath:AT5G05860/ath:AT1G22380/ath:AT5G19040/ath:AT3G53160/ath:AT1G22360/ath:AT2G36750/ath:AT2G36800/ath:AT2G36800/ath:AT1G22360	13	6	DG3C03932/DG4C05694/DG1C02887/DG3C06433/DG7C02642/DG5C01092	7	DG1C02537/DG5C04971/DG3C01215/DG1C03834/DG0C00550/DG3C06974/DG0C00549
ath00100	Steroid biosynthesis	15/1220	67/6026	0.377144	0.671094	DG6C02914/DG4C02693/DG7C02755/DG4C02984/DG5C04184/DG0C00061/DG7C05168/novel.8643/DG7C03877/DG2C01369/DG6C00535/DG5C01572/DG2C04285/DG1C00486/DG4C05121	-/-/-/-/-/-/-/-/-/-/-/-/-/-/-	ath:AT1G20330/ath:AT2G29390/ath:AT4G34640/ath:AT1G11680/ath:AT5G04040/ath:AT2G07050/ath:AT3G19820/ath:AT2G07050/ath:AT1G11680/ath:AT1G11680/ath:AT3G52940/ath:AT2G34500/ath:AT2G15230/ath:AT1G20050/ath:AT5G50375	15	4	DG4C02984/DG5C04184/novel.8643/DG5C01572	11	DG6C02914/DG4C02693/DG7C02755/DG0C00061/DG7C05168/DG7C03877/DG2C01369/DG6C00535/DG2C04285/DG1C00486/DG4C05121
ath00230	Purine metabolism	25/1220	117/6026	0.416801	0.722177	DG3C02444/DG5C05270/DG1C00669/DG1C07053/DG4C04303/DG6C02556/DG0C01111/DG1C07081/DG5C02237/DG4C02319/DG1C05480/DG1C02509/DG2C04099/DG7C04619/DG3C00575/DG7C03393/DG4C05893/DG4C02362/DG2C04597/DG7C03186/DG3C06131/DG3C02699/novel.7965/DG1C02031/DG7C00080	-/-/-/-/-/-/-/-/-/-/-/-/-/-/-/-/-/-/-/-/-/-/-/-/-	ath:AT2G36580/ath:AT2G26230/ath:AT5G18280/ath:AT5G08570/ath:AT1G23190/ath:AT2G38280/ath:AT2G21790/ath:AT4G04955/ath:AT5G56350/ath:AT3G03900/ath:AT1G80050/ath:AT4G17050/ath:AT2G02970/ath:AT4G20070/ath:AT5G03300/ath:AT2G35390/ath:AT1G67550/ath:AT3G57550/ath:AT5G56350/ath:AT2G26230/ath:AT4G24730/ath:AT5G58240/ath:AT3G52990/ath:AT3G03900/ath:AT4G24730	25	13	DG3C02444/DG5C05270/DG1C07053/DG4C04303/DG0C01111/DG5C02237/DG1C05480/DG7C04619/DG4C02362/DG2C04597/DG7C03186/novel.7965/DG7C00080	12	DG1C00669/DG6C02556/DG1C07081/DG4C02319/DG1C02509/DG2C04099/DG3C00575/DG7C03393/DG4C05893/DG3C06131/DG3C02699/DG1C02031
ath04145	Phagosome	19/1220	88/6026	0.417789	0.722177	DG6C02307/DG1C02773/DG2C05223/DG3C03926/DG2C03928/DG5C05563/DG4C05197/DG2C00875/DG5C05359/DG4C06045/DG2C01558/DG5C01726/DG2C02295/DG2C02506/DG1C00698/DG5C01795/DG5C02298/DG6C00795/DG6C01839	-/-/-/-/-/-/-/-/-/-/-/-/-/-/-/-/-/-/-	ath:AT5G12250/ath:AT1G56340/ath:AT2G34250/ath:AT1G71010/ath:AT3G14270/ath:AT1G08450/ath:AT4G14960/ath:AT5G07340/ath:AT4G33240/ath:AT1G56340/ath:AT2G17800/ath:AT1G52280/ath:AT5G62690/ath:AT3G58730/ath:AT2G21410/ath:AT1G11890/ath:AT5G12250/ath:AT4G11150/ath:AT5G12250	19	1	DG2C05223	18	DG6C02307/DG1C02773/DG3C03926/DG2C03928/DG5C05563/DG4C05197/DG2C00875/DG5C05359/DG4C06045/DG2C01558/DG5C01726/DG2C02295/DG2C02506/DG1C00698/DG5C01795/DG5C02298/DG6C00795/DG6C01839
ath00730	Thiamine metabolism	5/1220	21/6026	0.425263	0.724744	DG7C00928/DG6C02273/DG1C02305/DG1C03067/DG2C04761	-/-/-/-/-	ath:AT5G32470/ath:AT4G15560/ath:AT5G54770/ath:AT4G15560/ath:AT3G16990	5	0		5	DG7C00928/DG6C02273/DG1C02305/DG1C03067/DG2C04761
ath00909	Sesquiterpenoid and triterpenoid biosynthesis	3/1220	12/6026	0.450409	0.756938	DG2C06154/DG7C02755/DG6C02377	-/-/-	ath:AT5G23960/ath:AT4G34640/ath:AT5G23960	3	0		3	DG2C06154/DG7C02755/DG6C02377
ath00300	Lysine biosynthesis	4/1220	17/6026	0.461473	0.764908	DG4C03771/DG4C06263/DG0C00073/DG2C05014	-/-/-/-	ath:AT1G14810/ath:AT5G13280/ath:AT4G19710/ath:AT4G33680	4	3	DG4C03771/DG4C06263/DG0C00073	1	DG2C05014
ath00130	Ubiquinone and other terpenoid-quinone biosynthesis	15/1220	72/6026	0.497524	0.813519	DG2C02427/DG7C01240/DG5C04650/DG4C05089/DG3C01116/DG1C04186/DG7C04726/DG5C03561/DG2C02162/DG3C06936/DG6C03886/DG1C03724/DG3C07309/DG3C06745/DG5C06612	-/-/-/-/-/-/-/-/-/-/-/-/-/-/-	ath:AT1G51680/ath:AT1G51680/ath:AT2G30490/ath:AT5G63380/ath:AT1G65060/ath:AT5G53970/ath:AT1G51680/ath:AT1G60550/ath:AT2G30490/ath:AT5G08740/ath:AT4G36750/ath:AT4G27270/ath:AT5G53970/ath:AT5G53970/ath:AT4G05160	15	4	DG1C04186/DG5C03561/DG2C02162/DG1C03724	11	DG2C02427/DG7C01240/DG5C04650/DG4C05089/DG3C01116/DG7C04726/DG3C06936/DG6C03886/DG3C07309/DG3C06745/DG5C06612
ath00261	Monobactam biosynthesis	3/1220	13/6026	0.507501	0.818768	DG4C03771/DG4C06263/DG0C00073	-/-/-	ath:AT1G14810/ath:AT5G13280/ath:AT4G19710	3	3	DG4C03771/DG4C06263/DG0C00073	0
ath01040	Biosynthesis of unsaturated fatty acids	9/1220	43/6026	0.51612	0.821717	DG5C05409/DG5C05796/DG6C03745/novel.6815/DG5C06722/DG3C01180/DG5C00015/novel.11156/DG7C01393	-/-/-/-/-/-/-/-/-	ath:AT2G43710/ath:AT2G43710/ath:AT2G33150/ath:AT4G16760/ath:AT5G10480/ath:AT1G67730/ath:AT3G55360/ath:AT4G16760/ath:AT2G35690	9	5	DG5C05409/DG5C05796/novel.6815/novel.11156/DG7C01393	4	DG6C03745/DG5C06722/DG3C01180/DG5C00015
ath00514	Other types of O-glycan biosynthesis	2/1220	10/6026	0.631765	0.992774	DG2C03620/DG1C02036	-/-	ath:AT2G35610/ath:AT5G50420	2	0		2	DG2C03620/DG1C02036
ath00564	Glycerophospholipid metabolism	26/1220	136/6026	0.663521	1	DG1C06409/DG3C04524/DG3C01792/DG1C04062/DG3C00234/DG6C04258/DG1C01707/DG5C01019/DG0C00757/DG5C03857/DG5C04032/DG2C03499/DG5C04184/DG7C02483/DG3C05287/DG5C01230/DG5C06311/DG6C01527/DG2C01538/DG5C04903/DG7C02283/DG5C01245/DG3C06585/DG5C04228/DG3C06131/DG7C00080	-/-/-/-/-/-/-/-/-/-/-/-/-/-/-/-/-/-/-/-/-/-/-/-/-/-	ath:AT2G20900/ath:AT2G26830/ath:AT3G02040/ath:AT5G41080/ath:AT2G38110/ath:AT4G01950/ath:AT5G08030/ath:AT3G15730/ath:AT2G41540/ath:AT1G48600/ath:AT1G74320/ath:AT2G06925/ath:AT5G04040/ath:AT2G38670/ath:AT5G41080/ath:AT1G02390/ath:AT2G26870/ath:AT3G11430/ath:AT1G13560/ath:AT2G20900/ath:AT2G20900/ath:AT1G02390/ath:AT3G10370/ath:AT1G62430/ath:AT4G24730/ath:AT4G24730	26	7	DG3C01792/DG1C04062/DG1C01707/DG5C04184/DG7C02483/DG3C06585/DG7C00080	19	DG1C06409/DG3C04524/DG3C00234/DG6C04258/DG5C01019/DG0C00757/DG5C03857/DG5C04032/DG2C03499/DG3C05287/DG5C01230/DG5C06311/DG6C01527/DG2C01538/DG5C04903/DG7C02283/DG5C01245/DG5C04228/DG3C06131
ath01210	2-Oxocarboxylic acid metabolism	12/1220	64/6026	0.666611	1	DG6C03895/DG5C04203/DG4C03771/DG4C06263/DG7C00863/DG2C03100/DG2C06569/DG3C05499/DG3C02489/DG1C02614/DG1C03803/DG2C05370	-/-/-/-/-/-/-/-/-/-/-/-	ath:AT1G72330/ath:AT5G11520/ath:AT1G14810/ath:AT5G13280/ath:AT3G23940/ath:AT2G30970/ath:AT2G05710/ath:AT4G38220/ath:AT1G18500/ath:AT1G72330/ath:AT5G03290/ath:AT3G49680	12	8	DG6C03895/DG5C04203/DG4C03771/DG4C06263/DG7C00863/DG2C03100/DG3C02489/DG1C03803	4	DG2C06569/DG3C05499/DG1C02614/DG2C05370
ath00310	Lysine degradation	9/1220	49/6026	0.684254	1	DG3C04370/DG3C06524/DG2C01236/DG2C00572/DG1C00157/DG5C05010/DG5C05888/DG3C07248/DG1C00770	-/-/-/-/-/-/-/-/-	ath:AT2G24580/ath:AT1G23800/ath:AT1G23800/ath:AT4G33150/ath:AT5G48230/ath:AT3G03750/ath:AT5G13960/ath:AT2G23380/ath:AT2G33290	9	4	DG3C04370/DG2C01236/DG5C05010/DG1C00770	5	DG3C06524/DG2C00572/DG1C00157/DG5C05888/DG3C07248
ath00440	Phosphonate and phosphinate metabolism	2/1220	11/6026	0.685321	1	DG7C02483/DG2C01538	-/-	ath:AT2G38670/ath:AT1G13560	2	1	DG7C02483	1	DG2C01538
ath00900	Terpenoid backbone biosynthesis	10/1220	55/6026	0.700927	1	DG2C06812/DG7C00676/DG6C02273/DG5C05189/DG1C00157/DG5C03940/DG6C01843/DG5C04807/DG1C03067/DG5C03859	-/-/-/-/-/-/-/-/-/-	ath:AT4G11820/ath:AT4G11820/ath:AT4G15560/ath:AT5G58770/ath:AT5G48230/ath:AT5G47770/ath:AT2G36305/ath:AT2G26930/ath:AT4G15560/ath:AT4G17190	10	0		10	DG2C06812/DG7C00676/DG6C02273/DG5C05189/DG1C00157/DG5C03940/DG6C01843/DG5C04807/DG1C03067/DG5C03859
ath00600	Sphingolipid metabolism	6/1220	34/6026	0.713148	1	DG7C02748/DG6C03391/DG2C03301/DG6C00843/DG1C02146/DG1C04786	-/-/-/-/-/-	ath:AT1G33700/ath:AT5G08370/ath:AT5G23670/ath:AT1G72990/ath:AT4G21540/ath:AT4G04930	6	1	DG1C04786	5	DG7C02748/DG6C03391/DG2C03301/DG6C00843/DG1C02146
ath00340	Histidine metabolism	4/1220	23/6026	0.713873	1	DG3C06524/DG2C01236/DG1C04276/DG3C01608	-/-/-/-	ath:AT1G23800/ath:AT1G23800/ath:AT1G43710/ath:AT1G43710	4	2	DG2C01236/DG1C04276	2	DG3C06524/DG3C01608
ath00965	Betalain biosynthesis	2/1220	12/6026	0.732304	1	DG5C05398/DG6C00558	-/-	ath:AT4G15093/ath:AT2G20340	2	0		2	DG5C05398/DG6C00558
ath00966	Glucosinolate biosynthesis	2/1220	12/6026	0.732304	1	DG6C00845/DG2C05370	-/-	ath:AT1G18590/ath:AT3G49680	2	0		2	DG6C00845/DG2C05370
ath04122	Sulfur relay system	2/1220	12/6026	0.732304	1	DG4C00509/DG3C03698	-/-	ath:AT1G79230/ath:AT2G43760	2	2	DG4C00509/DG3C03698	0
ath00770	Pantothenate and CoA biosynthesis	5/1220	30/6026	0.75585	1	DG7C00863/DG5C04763/DG2C04745/DG5C01706/DG2C05370	-/-/-/-/-	ath:AT3G23940/ath:AT5G12200/ath:AT5G48840/ath:AT2G46110/ath:AT3G49680	5	2	DG7C00863/DG5C01706	3	DG5C04763/DG2C04745/DG2C05370
ath00860	Porphyrin and chlorophyll metabolism	10/1220	60/6026	0.80132	1	DG5C05347/DG1C06102/DG5C01723/DG2C06463/DG6C02553/DG7C00602/DG3C03402/DG7C03540/novel.3059/novel.5862	-/-/-/-/-/-/-/-/-/-	ath:AT1G58290/ath:AT1G03475/ath:AT4G13250/ath:AT3G44880/ath:AT3G51820/ath:AT4G22920/ath:AT5G26030/ath:AT2G26670/ath:AT5G40850/ath:AT5G40850	10	4	DG1C06102/DG2C06463/novel.3059/novel.5862	6	DG5C05347/DG5C01723/DG6C02553/DG7C00602/DG3C03402/DG7C03540
ath00290	Valine, leucine and isoleucine biosynthesis	3/1220	20/6026	0.801837	1	DG7C00863/DG3C02489/DG2C05370	-/-/-	ath:AT3G23940/ath:AT1G18500/ath:AT3G49680	3	2	DG7C00863/DG3C02489	1	DG2C05370
ath00565	Ether lipid metabolism	5/1220	32/6026	0.805734	1	DG5C01019/DG2C03499/DG5C04184/DG5C06311/DG2C01538	-/-/-/-/-	ath:AT3G15730/ath:AT2G06925/ath:AT5G04040/ath:AT2G26870/ath:AT1G13560	5	1	DG5C04184	4	DG5C01019/DG2C03499/DG5C06311/DG2C01538
ath00020	Citrate cycle (TCA cycle)	11/1220	66/6026	0.809243	1	DG3C03948/DG5C02367/DG4C02590/DG4C01117/DG2C06569/DG2C05600/DG7C01335/DG3C06673/DG3C02127/DG1C03803/DG0C00855	-/-/-/-/-/-/-/-/-/-/-	ath:AT3G25860/ath:AT5G49460/ath:AT1G09430/ath:AT1G09430/ath:AT2G05710/ath:AT4G37870/ath:AT3G47520/ath:AT1G59900/ath:AT1G34430/ath:AT5G03290/ath:AT2G20420	11	3	DG3C03948/DG7C01335/DG1C03803	8	DG5C02367/DG4C02590/DG4C01117/DG2C06569/DG2C05600/DG3C06673/DG3C02127/DG0C00855
ath03020	RNA polymerase	8/1220	52/6026	0.854287	1	DG5C05493/DG0C00322/DG1C05633/DG6C01974/DG2C03158/DG0C00758/DG2C05528/DG7C03535	-/-/-/-/-/-/-/-	ath:AT5G09380/ath:ArthCp055/ath:AT3G22320/ath:AT5G41010/ath:AT1G06790/ath:AT5G09380/ath:ArthCp014/ath:AT5G23710	8	6	DG0C00322/DG1C05633/DG6C01974/DG0C00758/DG2C05528/DG7C03535	2	DG5C05493/DG2C03158
ath03410	Base excision repair	6/1220	41/6026	0.86502	1	DG7C00992/DG3C04042/DG2C06694/DG3C02171/DG7C02172/novel.4613	-/-/-/-/-/-	ath:AT1G13635/ath:AT5G57970/ath:AT2G42120/ath:AT4G12740/ath:AT1G09815/ath:AT1G21710	6	1	DG2C06694	5	DG7C00992/DG3C04042/DG3C02171/DG7C02172/novel.4613
ath04146	Peroxisome	19/1220	116/6026	0.879537	1	DG3C04370/DG3C02531/DG6C05261/DG6C03745/DG0C00438/DG1C06281/DG3C02046/DG7C00941/DG7C02254/DG1C03372/novel.5474/novel.6815/DG3C02615/novel.3187/DG3C03189/DG6C00127/DG7C04537/novel.11156/DG7C01393	-/-/-/-/-/-/-/-/-/-/-/-/-/-/-/-/-/-/-	ath:AT2G24580/ath:AT2G26800/ath:AT2G47240/ath:AT2G33150/ath:AT4G23850/ath:AT4G18360/ath:AT2G26350/ath:AT4G14305/ath:AT5G22500/ath:AT3G14420/ath:AT5G20070/ath:AT4G16760/ath:AT5G19750/ath:AT4G35090/ath:AT2G04350/ath:AT1G03000/ath:AT5G08470/ath:AT4G16760/ath:AT2G35690	19	11	DG3C04370/DG6C05261/DG1C06281/DG3C02046/novel.5474/novel.6815/DG3C02615/novel.3187/DG7C04537/novel.11156/DG7C01393	8	DG3C02531/DG6C03745/DG0C00438/DG7C00941/DG7C02254/DG1C03372/DG3C03189/DG6C00127
ath00901	Indole alkaloid biosynthesis	1/1220	10/6026	0.896074	1	DG6C00558	-	ath:AT2G20340	1	0		1	DG6C00558
ath00790	Folate biosynthesis	3/1220	25/6026	0.907133	1	DG1C01566/DG5C01842/DG3C03698	-/-/-	ath:AT4G30000/ath:AT5G57850/ath:AT2G43760	3	2	DG1C01566/DG3C03698	1	DG5C01842
ath03430	Mismatch repair	6/1220	52/6026	0.966887	1	DG6C02612/DG2C05241/DG3C00356/DG0C00156/DG2C06694/DG7C02172	-/-/-/-/-/-	ath:AT5G27740/ath:AT5G61000/ath:AT5G27740/ath:AT3G02920/ath:AT2G42120/ath:AT1G09815	6	3	DG6C02612/DG2C05241/DG2C06694	3	DG3C00356/DG0C00156/DG7C02172
ath00513	Various types of N-glycan biosynthesis	4/1220	40/6026	0.974142	1	DG6C02321/DG6C05601/DG3C06770/DG5C05513	-/-/-/-	ath:AT1G65590/ath:AT3G55260/ath:AT1G26810/ath:AT1G65590	4	1	DG6C02321	3	DG6C05601/DG3C06770/DG5C05513
ath00195	Photosynthesis	7/1220	61/6026	0.976119	1	DG4C06099/DG7C02648/DG7C01410/DG7C04255/DG1C02174/novel.11494/DG2C05827	-/-/-/-/-/-/-	ath:AT2G27510/ath:AT1G67740/ath:ArthCp035/ath:AT1G60950/ath:ArthCp009/ath:ArthCp007/ath:AT4G32260	7	6	DG4C06099/DG7C02648/DG7C01410/DG1C02174/novel.11494/DG2C05827	1	DG7C04255
ath04144	Endocytosis	28/1220	188/6026	0.977469	1	DG2C05812/DG5C03553/DG4C04376/DG5C03962/DG2C05489/DG7C02259/DG5C03623/DG5C05049/DG2C02770/DG4C00803/DG5C01019/DG4C06367/DG3C02850/DG6C04202/DG1C05385/DG2C05540/DG5C06317/DG7C04972/DG2C02178/DG2C00093/DG5C01726/novel.10105/DG6C04757/DG6C02023/novel.4111/DG3C05212/DG1C00775/DG4C01623	-/-/-/-/-/-/-/-/-/-/-/-/-/-/-/-/-/-/-/-/-/-/-/-/-/-/-/-	ath:AT3G12580/ath:AT1G10600/ath:AT1G21980/ath:AT2G19710/ath:AT2G17840/ath:AT1G34220/ath:AT5G60860/ath:AT3G12580/ath:AT4G21160/ath:AT3G12580/ath:AT3G15730/ath:AT4G17890/ath:AT3G11130/ath:AT4G24280/ath:AT2G33385/ath:AT3G60860/ath:AT3G12580/ath:AT2G17840/ath:AT4G35730/ath:AT3G09920/ath:AT1G52280/ath:AT1G75850/ath:AT3G09920/ath:AT3G07940/ath:AT5G06140/ath:AT1G01200/ath:AT3G05520/ath:AT4G27690	28	10	DG2C05812/DG5C03553/DG5C05049/DG2C02770/DG4C00803/DG6C04202/DG5C06317/DG2C02178/novel.10105/novel.4111	18	DG4C04376/DG5C03962/DG2C05489/DG7C02259/DG5C03623/DG5C01019/DG4C06367/DG3C02850/DG1C05385/DG2C05540/DG7C04972/DG2C00093/DG5C01726/DG6C04757/DG6C02023/DG3C05212/DG1C00775/DG4C01623
ath00510	N-Glycan biosynthesis	5/1220	49/6026	0.980866	1	DG3C01216/DG2C01996/DG3C01066/DG1C05738/DG4C00450	-/-/-/-/-	ath:AT3G27540/ath:AT3G45040/ath:AT2G44660/ath:AT3G27540/ath:AT2G13290	5	2	DG2C01996/DG1C05738	3	DG3C01216/DG3C01066/DG4C00450
ath03420	Nucleotide excision repair	10/1220	84/6026	0.984772	1	DG6C02612/DG7C04353/DG2C05241/DG3C00356/DG0C00156/DG2C06694/DG1C00802/DG5C02954/DG7C02172/novel.10051	-/-/-/-/-/-/-/-/-/-	ath:AT5G27740/ath:AT2G46600/ath:AT5G61000/ath:AT5G27740/ath:AT3G02920/ath:AT2G42120/ath:AT1G73690/ath:AT4G05420/ath:AT1G09815/ath:AT5G41370	10	3	DG6C02612/DG2C05241/DG2C06694	7	DG7C04353/DG3C00356/DG0C00156/DG1C00802/DG5C02954/DG7C02172/novel.10051
ath04136	Autophagy - other	3/1220	41/6026	0.994099	1	DG2C05744/DG2C00494/DG6C01867	-/-/-	ath:AT2G37840/ath:AT4G30510/ath:AT1G50030	3	3	DG2C05744/DG2C00494/DG6C01867	0
ath03022	Basal transcription factors	6/1220	65/6026	0.995084	1	DG7C00570/DG1C00802/DG5C06544/DG5C01615/DG5C06451/novel.10051	-/-/-/-/-/-	ath:AT3G10330/ath:AT1G73690/ath:AT1G04950/ath:AT5G43130/ath:AT4G24440/ath:AT5G41370	6	3	DG7C00570/DG5C06544/DG5C06451	3	DG1C00802/DG5C01615/novel.10051
ath00740	Riboflavin metabolism	1/1220	24/6026	0.995664	1	DG2C04798	-	ath:AT1G25230	1	1	DG2C04798	0
ath03030	DNA replication	6/1220	67/6026	0.9964	1	DG6C02612/DG2C05241/DG3C00356/DG0C00156/DG2C06694/DG7C02172	-/-/-/-/-/-	ath:AT5G27740/ath:AT5G61000/ath:AT5G27740/ath:AT3G02920/ath:AT2G42120/ath:AT1G09815	6	3	DG6C02612/DG2C05241/DG2C06694	3	DG3C00356/DG0C00156/DG7C02172
ath03040	Spliceosome	32/1220	236/6026	0.997485	1	DG2C05812/DG4C06104/DG3C04686/DG2C03959/DG3C04754/DG5C05049/DG3C03805/DG4C00803/DG5C03626/DG2C01995/DG4C04434/DG6C04202/DG7C03475/DG5C05721/DG3C07130/DG5C06317/DG6C05558/DG1C03438/novel.5662/novel.6525/DG1C00020/DG6C03740/DG6C03347/DG1C02815/DG1C01495/DG5C02409/DG6C01896/DG3C02936/DG5C03191/DG7C03719/DG6C04770/DG4C04605	-/-/-/-/-/-/-/-/-/-/-/-/-/-/-/-/-/-/-/-/-/-/-/-/-/-/-/-/-/-/-/-	ath:AT3G12580/ath:AT3G26420/ath:AT5G42820/ath:AT1G10580/ath:AT1G80070/ath:AT3G12580/ath:AT1G60200/ath:AT3G12580/ath:AT5G42820/ath:AT5G64270/ath:AT1G03140/ath:AT4G24280/ath:AT1G07170/ath:AT5G63120/ath:AT2G24590/ath:AT3G12580/ath:AT2G37340/ath:AT1G60170/ath:AT1G14650/ath:AT1G77180/ath:AT3G61860/ath:AT2G18510/ath:AT4G03430/ath:AT5G02530/ath:AT4G39680/ath:AT1G09140/ath:AT1G09140/ath:AT5G02530/ath:AT3…	32	31	DG2C05812/DG4C06104/DG3C04686/DG2C03959/DG3C04754/DG5C05049/DG3C03805/DG4C00803/DG5C03626/DG2C01995/DG4C04434/DG6C04202/DG7C03475/DG5C05721/DG3C07130/DG5C06317/DG6C05558/DG1C03438/novel.5662/novel.6525/DG1C00020/DG6C03740/DG6C03347/DG1C02815/DG5C02409/DG6C01896/DG3C02936/DG5C03191/DG7C03719/DG6C04770/DG4C04605	1	DG1C01495
ath03008	Ribosome biogenesis in eukaryotes	11/1220	107/6026	0.998207	1	DG7C03570/DG6C00503/DG4C00291/DG4C06448/DG5C04964/DG2C04363/DG3C02222/DG2C02424/DG1C01339/DG2C05016/DG4C02709	-/-/-/-/-/-/-/-/-/-/-	ath:AT5G20020/ath:AT5G55190/ath:AT1G08410/ath:AT5G17020/ath:AT5G25800/ath:AT5G27120/ath:AT1G63810/ath:AT3G22980/ath:AT3G55620/ath:AT1G10490/ath:AT5G59980	11	6	DG7C03570/DG6C00503/DG4C00291/DG4C06448/DG2C04363/DG1C01339	5	DG5C04964/DG3C02222/DG2C02424/DG2C05016/DG4C02709
ath04130	SNARE interactions in vesicular transport	2/1220	40/6026	0.998722	1	DG5C03971/DG5C01795	-/-	ath:AT3G29100/ath:AT1G11890	2	0		2	DG5C03971/DG5C01795
ath03440	Homologous recombination	7/1220	84/6026	0.999207	1	DG6C02127/DG1C05384/DG2C05241/DG3C04827/DG0C00156/DG2C06694/DG7C02172	-/-/-/-/-/-/-	ath:AT1G05490/ath:AT1G04020/ath:AT5G61000/ath:AT2G32000/ath:AT3G02920/ath:AT2G42120/ath:AT1G09815	7	3	DG2C05241/DG3C04827/DG2C06694	4	DG6C02127/DG1C05384/DG0C00156/DG7C02172
ath00563	Glycosylphosphatidylinositol (GPI)-anchor biosynthesis	1/1220	32/6026	0.999297	1	DG1C07070	-	ath:AT3G58130	1	0		1	DG1C07070
ath03060	Protein export	6/1220	79/6026	0.999488	1	DG3C04371/DG2C05223/DG3C00262/DG1C06876/DG4C03700/DG2C03218	-/-/-/-/-/-	ath:AT1G06870/ath:AT2G34250/ath:AT5G42020/ath:AT1G06870/ath:AT1G06870/ath:AT3G24590	6	1	DG2C05223	5	DG3C04371/DG3C00262/DG1C06876/DG4C03700/DG2C03218
ath03018	RNA degradation	10/1220	125/6026	0.999957	1	DG6C00996/DG2C06918/DG3C06168/DG6C04544/novel.3741/DG4C02493/DG1C07146/DG5C01317/DG1C05810/DG6C04983	-/-/-/-/-/-/-/-/-/-	ath:AT4G26270/ath:AT5G09590/ath:AT2G36530/ath:AT4G26270/ath:AT5G61580/ath:AT4G29830/ath:AT5G22250/ath:AT4G26270/ath:AT5G47810/ath:AT5G35910	10	8	DG6C00996/DG2C06918/DG3C06168/DG6C04544/novel.3741/DG4C02493/DG5C01317/DG6C04983	2	DG1C07146/DG1C05810
ath03015	mRNA surveillance pathway	11/1220	150/6026	0.999997	1	DG3C03815/DG2C03027/DG3C03194/DG1C02815/DG7C01558/DG2C03026/DG1C01495/DG2C03927/DG3C02936/DG1C03624/DG2C04683	-/-/-/-/-/-/-/-/-/-/-	ath:AT1G17980/ath:AT4G32850/ath:AT3G25800/ath:AT5G02530/ath:AT4G29820/ath:AT4G32850/ath:AT4G39680/ath:AT4G27650/ath:AT5G02530/ath:AT4G27650/ath:AT3G06560	11	5	DG3C03815/DG2C03027/DG1C02815/DG2C03026/DG3C02936	6	DG3C03194/DG7C01558/DG1C01495/DG2C03927/DG1C03624/DG2C04683
ath04120	Ubiquitin mediated proteolysis	18/1220	206/6026	0.999999	1	novel.5054/DG5C05416/DG1C05218/DG1C06878/DG6C03747/DG7C04681/DG2C04378/novel.13376/DG3C01102/DG4C04435/DG7C02200/DG2C01730/DG2C02402/DG5C02954/novel.6094/DG6C04335/novel.3584/DG2C05277	-/-/-/-/-/-/-/-/-/-/-/-/-/-/-/-/-/-	ath:AT4G05320/ath:AT1G21410/ath:AT3G57870/ath:AT1G64230/ath:AT5G22920/ath:AT5G05080/ath:AT4G33270/ath:AT1G23410/ath:AT3G09790/ath:AT1G75950/ath:AT1G26830/ath:AT4G05320/ath:AT5G05080/ath:AT4G05420/ath:AT2G36170/ath:AT3G09790/ath:AT2G30110/ath:AT5G37870	18	12	novel.5054/DG5C05416/DG1C05218/DG1C06878/DG6C03747/novel.13376/DG3C01102/DG4C04435/DG7C02200/DG2C01730/novel.3584/DG2C05277	6	DG7C04681/DG2C04378/DG2C02402/DG5C02954/novel.6094/DG6C04335
ath00970	Aminoacyl-tRNA biosynthesis	4/1220	94/6026	0.999999	1	DG4C04479/DG7C05100/DG5C01187/DG2C00675	-/-/-/-	ath:AT3G11710/ath:AT4G13780/ath:AT1G25350/ath:AT3G46100	4	1	DG5C01187	3	DG4C04479/DG7C05100/DG2C00675
ath00190	Oxidative phosphorylation	9/1220	143/6026	0.999999	1	DG6C01384/DG1C06711/DG6C05672/DG2C02506/DG1C00698/DG1C02174/novel.11494/DG6C00795/DG2C05827	-/-/-/-/-/-/-/-/-	ath:AT1G01050/ath:AT4G30190/ath:AT3G53620/ath:AT3G58730/ath:AT2G21410/ath:ArthCp009/ath:ArthCp007/ath:AT4G11150/ath:AT4G32260	9	3	DG1C02174/novel.11494/DG2C05827	6	DG6C01384/DG1C06711/DG6C05672/DG2C02506/DG1C00698/DG6C00795
ath03013	RNA transport	16/1220	202/6026	1	1	DG7C03570/DG4C02723/DG7C03220/DG7C02269/DG6C00503/DG5C05783/DG1C05218/DG4C06448/DG5C03358/DG1C02815/DG2C01958/DG4C03698/DG1C01495/DG3C02936/DG4C05575/DG4C02709	-/-/-/-/-/-/-/-/-/-/-/-/-/-/-/-	ath:AT5G20020/ath:AT1G10390/ath:AT1G59660/ath:AT1G80670/ath:AT5G55190/ath:AT4G26840/ath:AT3G57870/ath:AT5G17020/ath:AT1G80670/ath:AT5G02530/ath:AT1G33410/ath:AT4G37130/ath:AT4G39680/ath:AT5G02530/ath:AT2G34970/ath:AT5G59980	16	12	DG7C03570/DG4C02723/DG7C03220/DG7C02269/DG6C00503/DG5C05783/DG1C05218/DG4C06448/DG5C03358/DG1C02815/DG4C03698/DG3C02936	4	DG2C01958/DG1C01495/DG4C05575/DG4C02709
ath03050	Proteasome	1/1220	87/6026	1	1	DG7C05037	-	ath:AT5G43010	1	1	DG7C05037	0
ath03010	Ribosome	10/1220	346/6026	1	1	DG6C04708/DG6C02082/novel.13376/DG5C02217/DG6C00218/DG0C00702/novel.14079/novel.6094/DG3C00785/DG5C03560	-/-/-/-/-/-/-/-/-/-	ath:AT1G26910/ath:AT3G63490/ath:AT1G23410/ath:AT2G37270/ath:AT1G74270/ath:AT1G64510/ath:AT1G36240/ath:AT2G36170/ath:AT4G17560/ath:AT3G27850	10	7	DG6C04708/novel.13376/DG5C02217/DG6C00218/DG0C00702/novel.14079/DG5C03560	3	DG6C02082/novel.6094/DG3C00785

## Sheet: DB 24h vs DB 0h
KEGGID	Description	GeneRatio	BgRatio	pvalue	padj	geneID	geneName	keggID	Count	Up	Up_Gene_names	Down	Down_Gene_names
ath00010	Glycolysis / Gluconeogenesis	85/1750	167/6018	1.55134e-09	1.89264e-07	DG6C00996/DG7C02275/DG5C05064/DG2C06063/DG2C06064/DG3C06667/DG7C04151/DG2C06062/DG2C06057/DG4C03416/DG6C05659/DG4C03415/DG5C05662/DG3C02444/DG2C02324/DG6C04565/DG2C01004/DG3C01167/DG3C03948/DG6C02239/DG2C04779/novel.7272/DG4C05809/DG7C01296/DG1C07053/DG6C04544/novel.8324/DG7C03006/DG4C04303/DG5C02237/DG3C06814/DG3C06168/DG3C00682/DG5C04082/DG5C05281/DG5C06081/DG5C00027/DG3C01722/novel.3741/DG4C06…	-/-/-/-/-/-/-/-/-/-/-/-/-/-/-/-/-/-/-/-/-/-/-/-/-/-/-/-/-/-/-/-/-/-/-/-/-/-/-/-/-/-/-/-/-/-/-/-/-/-/-/-/-/-/-/-/-/-/-/-/-/-/-/-/-/-/-/-/-/-/-/-/-/-/-/-/-/-/-/-/-/-/-/-/-	ath:AT4G26270/ath:AT1G77120/ath:AT3G55440/ath:AT5G01320/ath:AT5G01320/ath:AT1G12000/ath:AT1G76550/ath:AT5G01320/ath:AT5G54960/ath:AT1G77120/ath:AT5G42740/ath:AT1G77120/ath:AT2G36460/ath:AT2G36580/ath:AT1G79550/ath:AT4G29130/ath:AT1G22170/ath:AT1G13440/ath:AT3G25860/ath:AT4G15530/ath:AT3G16910/ath:AT1G77120/ath:AT1G09870/ath:AT2G24270/ath:AT5G08570/ath:AT4G26270/ath:AT1G77120/ath:AT4G17260/ath:AT1…	85	47	DG6C00996/DG7C02275/DG5C05064/DG2C06063/DG2C06064/DG3C06667/DG7C04151/DG2C06062/DG2C06057/DG4C03416/DG6C05659/DG4C03415/DG5C05662/DG3C02444/DG2C02324/DG6C04565/DG2C01004/DG3C01167/DG3C03948/DG6C02239/novel.7272/DG7C01296/DG1C07053/DG6C04544/novel.8324/DG7C03006/DG4C04303/DG5C02237/DG3C06168/DG5C05281/DG5C00027/novel.3741/DG4C06133/DG1C06695/novel.7965/DG4C01019/DG4C01020/DG5C04672/DG2C01236/DG1C0…	38	DG2C04779/DG4C05809/DG3C06814/DG3C00682/DG5C04082/DG5C06081/DG3C01722/DG3C06524/DG1C01531/DG5C03545/DG7C00567/DG1C05921/DG1C04147/DG5C02481/DG1C00019/DG3C04247/DG4C03308/DG3C05847/DG7C01365/DG1C05810/DG7C04576/DG4C04886/DG3C02127/DG4C04681/DG3C06673/DG2C05600/DG2C01094/DG7C01947/DG2C02343/DG6C01387/DG4C04018/DG5C04372/DG1C06724/DG3C02148/DG0C01233/DG4C03181/DG3C04003/DG2C03675
ath00940	Phenylpropanoid biosynthesis	136/1750	332/6018	1.26466e-06	5.58548e-05	DG7C01240/DG6C03214/DG3C07254/DG7C02106/DG7C01291/DG2C00196/DG6C05216/DG7C04726/DG3C03054/DG1C05332/DG1C05330/DG2C02427/DG5C04650/DG3C06240/DG2C00197/DG5C05583/DG3C04036/DG2C04168/DG3C00582/DG5C02428/DG3C06505/DG1C05333/DG6C05219/DG5C04400/DG7C02740/DG5C05014/DG3C01116/DG6C05008/DG1C05414/DG7C03828/DG6C01463/DG3C01308/DG2C02162/DG4C05089/DG2C03109/DG7C04356/DG2C02626/novel.9509/DG2C04170/DG1C0533…	-/-/-/-/-/-/-/-/-/-/-/-/-/-/-/-/-/-/-/-/-/-/-/-/-/-/-/-/-/-/-/-/-/-/-/-/-/-/-/-/-/-/-/-/-/-/-/-/-/-/-/-/-/-/-/-/-/-/-/-/-/-/-/-/-/-/-/-/-/-/-/-/-/-/-/-/-/-/-/-/-/-/-/-/-/-/-/-/-/-/-/-/-/-/-/-/-/-/-/-/-/-/-/-/-/-/-/-/-/-/-/-/-/-/-/-/-/-/-/-/-/-/-/-/-/-/-/-/-/-/-/-/-/-/-/-	ath:AT1G51680/ath:AT4G36220/ath:AT4G34050/ath:AT5G54160/ath:AT1G15950/ath:AT1G15950/ath:AT5G51890/ath:AT1G51680/ath:AT1G15950/ath:AT2G37040/ath:AT2G37040/ath:AT1G51680/ath:AT2G30490/ath:AT1G15950/ath:AT1G15950/ath:AT5G36890/ath:AT1G15950/ath:AT5G58390/ath:AT2G37040/ath:AT5G06730/ath:AT1G68850/ath:AT2G37040/ath:AT1G44970/ath:AT2G37040/ath:AT4G33420/ath:AT5G20950/ath:AT1G65060/ath:AT5G19890/ath:AT4…	136	19	DG2C00196/DG3C06240/DG2C00197/DG7C02740/DG5C05014/DG7C03828/DG2C02162/DG2C03109/DG7C02886/DG5C04707/DG6C01901/DG1C07257/DG3C04057/DG1C03572/DG4C03742/DG3C02082/novel.6294/DG1C03324/DG7C04064	117	DG7C01240/DG6C03214/DG3C07254/DG7C02106/DG7C01291/DG6C05216/DG7C04726/DG3C03054/DG1C05332/DG1C05330/DG2C02427/DG5C04650/DG5C05583/DG3C04036/DG2C04168/DG3C00582/DG5C02428/DG3C06505/DG1C05333/DG6C05219/DG5C04400/DG3C01116/DG6C05008/DG1C05414/DG6C01463/DG3C01308/DG4C05089/DG7C04356/DG2C02626/novel.9509/DG2C04170/DG1C05331/DG7C04368/DG6C05738/DG2C01338/novel.13309/DG1C06651/DG3C07154/DG2C04165/DG6C05…
ath00400	Phenylalanine, tyrosine and tryptophan biosynthesis	37/1750	64/6018	1.37348e-06	5.58548e-05	DG5C04203/DG2C04022/DG2C04021/DG2C05691/DG1C04186/DG3C06129/DG3C03188/DG1C04163/DG3C06803/DG2C05592/DG4C05484/DG5C02685/DG6C01343/DG1C01528/DG1C04162/DG1C05879/DG7C04853/DG1C00461/DG2C03100/DG4C01415/DG2C04020/DG5C04151/DG7C00514/DG7C00076/DG1C03128/DG2C01030/DG3C06745/DG2C03228/DG1C05830/DG7C03101/DG1C06481/novel.7848/DG3C02575/novel.5354/novel.2521/novel.11561/DG2C03589	-/-/-/-/-/-/-/-/-/-/-/-/-/-/-/-/-/-/-/-/-/-/-/-/-/-/-/-/-/-/-/-/-/-/-/-/-	ath:AT5G11520/ath:AT1G22410/ath:AT1G22410/ath:AT2G29690/ath:AT5G53970/ath:AT2G45300/ath:AT5G48220/ath:AT1G08250/ath:AT2G21940/ath:AT1G48850/ath:AT4G02610/ath:AT3G06350/ath:AT2G22250/ath:AT1G22410/ath:AT1G08250/ath:AT1G25220/ath:AT2G04400/ath:AT3G07630/ath:AT2G30970/ath:AT3G06350/ath:AT1G22410/ath:AT1G69370/ath:AT5G66120/ath:AT1G08250/ath:AT4G02610/ath:AT2G21940/ath:AT5G53970/ath:AT1G07780/ath:AT5…	37	6	DG5C04203/DG1C04186/DG2C03100/novel.7848/novel.2521/novel.11561	31	DG2C04022/DG2C04021/DG2C05691/DG3C06129/DG3C03188/DG1C04163/DG3C06803/DG2C05592/DG4C05484/DG5C02685/DG6C01343/DG1C01528/DG1C04162/DG1C05879/DG7C04853/DG1C00461/DG4C01415/DG2C04020/DG5C04151/DG7C00514/DG7C00076/DG1C03128/DG2C01030/DG3C06745/DG2C03228/DG1C05830/DG7C03101/DG1C06481/DG3C02575/novel.5354/DG2C03589
ath01200	Carbon metabolism	122/1750	299/6018	5.74752e-06	0.000175299	DG6C00996/DG5C05064/DG2C03542/DG6C03895/DG6C05659/DG5C04203/DG7C01254/DG4C05756/DG5C05662/DG3C02444/DG4C04002/DG2C02324/DG6C04565/DG2C01004/DG3C01167/DG5C01300/DG3C03948/DG1C05650/DG6C02239/DG2C04779/DG0C00647/DG7C01296/DG1C07053/DG1C06648/DG6C04544/DG2C06569/DG5C04299/DG5C02237/DG2C03100/DG3C06814/DG3C06168/DG5C04082/DG1C03614/DG5C05281/DG3C03187/DG5C00027/DG1C00325/DG3C01722/novel.3741/DG2C0232…	-/-/-/-/-/-/-/-/-/-/-/-/-/-/-/-/-/-/-/-/-/-/-/-/-/-/-/-/-/-/-/-/-/-/-/-/-/-/-/-/-/-/-/-/-/-/-/-/-/-/-/-/-/-/-/-/-/-/-/-/-/-/-/-/-/-/-/-/-/-/-/-/-/-/-/-/-/-/-/-/-/-/-/-/-/-/-/-/-/-/-/-/-/-/-/-/-/-/-/-/-/-/-/-/-/-/-/-/-/-/-/-/-/-/-/-/-/-/-/-/-/-	ath:AT4G26270/ath:AT3G55440/ath:AT4G13930/ath:AT1G72330/ath:AT5G42740/ath:AT5G11520/ath:AT1G17745/ath:AT2G44160/ath:AT2G36460/ath:AT2G36580/ath:AT4G37930/ath:AT1G79550/ath:AT4G29130/ath:AT1G22170/ath:AT1G13440/ath:AT1G79750/ath:AT3G25860/ath:AT5G40760/ath:AT4G15530/ath:AT3G16910/ath:AT2G26080/ath:AT2G24270/ath:AT5G08570/ath:AT4G34200/ath:AT4G26270/ath:AT2G05710/ath:AT1G06550/ath:AT5G56350/ath:AT2…	122	55	DG6C00996/DG5C05064/DG6C03895/DG6C05659/DG5C04203/DG5C05662/DG3C02444/DG2C02324/DG6C04565/DG2C01004/DG3C01167/DG5C01300/DG3C03948/DG6C02239/DG7C01296/DG1C07053/DG6C04544/DG5C02237/DG2C03100/DG3C06168/DG5C05281/DG5C00027/novel.3741/DG2C02329/DG4C06133/DG7C04428/DG1C06281/novel.7965/DG4C01019/DG4C01020/DG5C04672/DG1C01304/DG2C03837/novel.6815/DG2C04778/DG3C06277/novel.3187/DG5C01317/DG3C05284/DG1C0…	67	DG2C03542/DG7C01254/DG4C05756/DG4C04002/DG1C05650/DG2C04779/DG0C00647/DG1C06648/DG2C06569/DG5C04299/DG3C06814/DG5C04082/DG1C03614/DG3C03187/DG1C00325/DG3C01722/DG1C00157/DG1C06291/DG1C01531/DG6C04572/DG5C03545/DG1C03372/DG7C00567/DG1C03159/DG1C04147/DG5C02481/DG3C05956/DG5C04146/DG5C03497/DG1C00019/DG3C04247/DG3C05847/DG3C07134/DG3C03484/DG7C01365/DG4C05440/DG1C05810/DG7C04576/DG3C01473/DG6C03300…
ath00030	Pentose phosphate pathway	33/1750	58/6018	8.22697e-06	0.000200738	DG6C00996/DG3C06667/DG7C04151/DG6C05659/DG5C05662/DG1C05650/DG7C01296/DG6C04544/DG4C04303/DG5C05281/DG1C00325/novel.3741/DG4C06133/DG1C03159/DG2C03837/DG3C05956/DG3C04247/DG3C07134/DG5C03596/DG5C01317/DG1C05810/DG3C04934/DG1C01685/DG3C06128/DG2C06245/DG7C01212/DG6C01387/DG4C03181/DG3C04003/DG7C03468/DG1C00419/DG7C03393/DG2C04654	-/-/-/-/-/-/-/-/-/-/-/-/-/-/-/-/-/-/-/-/-/-/-/-/-/-/-/-/-/-/-/-/-	ath:AT4G26270/ath:AT1G12000/ath:AT1G76550/ath:AT5G42740/ath:AT2G36460/ath:AT5G40760/ath:AT2G24270/ath:AT4G26270/ath:AT1G23190/ath:AT1G43670/ath:AT5G13110/ath:AT5G61580/ath:AT2G36460/ath:AT3G04790/ath:AT1G13700/ath:AT3G02360/ath:AT4G24620/ath:AT1G64190/ath:AT1G17160/ath:AT4G26270/ath:AT5G47810/ath:AT1G63290/ath:AT1G13700/ath:AT3G60750/ath:AT5G61410/ath:AT5G61580/ath:AT1G43670/ath:AT4G38970/ath:AT2…	33	18	DG6C00996/DG3C06667/DG7C04151/DG6C05659/DG5C05662/DG7C01296/DG6C04544/DG4C04303/DG5C05281/novel.3741/DG4C06133/DG2C03837/DG5C03596/DG5C01317/DG1C01685/DG2C06245/DG7C01212/DG7C03468	15	DG1C05650/DG1C00325/DG1C03159/DG3C05956/DG3C04247/DG3C07134/DG1C05810/DG3C04934/DG3C06128/DG6C01387/DG4C03181/DG3C04003/DG1C00419/DG7C03393/DG2C04654
ath04075	Plant hormone signal transduction	121/1750	301/6018	1.46635e-05	0.000298158	DG7C01247/DG3C03533/DG3C04519/DG6C04374/DG1C04072/DG7C03519/DG0C00563/DG5C02936/DG7C03518/DG3C04338/DG6C01006/DG2C02791/DG1C05937/DG4C02771/DG2C00440/DG6C01437/DG4C04702/DG3C01564/DG3C06972/DG7C03166/DG5C04377/DG2C03777/novel.2348/DG6C01681/DG6C02932/DG1C00003/DG6C01798/DG3C05841/DG1C04466/DG2C04614/DG6C03201/DG7C04217/DG5C05085/DG5C00872/DG1C06978/DG4C05029/DG3C05530/DG6C03203/DG7C03758/DG2C0341…	-/-/-/-/-/-/-/-/-/-/-/-/-/-/-/-/-/-/-/-/-/-/-/-/-/-/-/-/-/-/-/-/-/-/-/-/-/-/-/-/-/-/-/-/-/-/-/-/-/-/-/-/-/-/-/-/-/-/-/-/-/-/-/-/-/-/-/-/-/-/-/-/-/-/-/-/-/-/-/-/-/-/-/-/-/-/-/-/-/-/-/-/-/-/-/-/-/-/-/-/-/-/-/-/-/-/-/-/-/-/-/-/-/-/-/-/-/-/-/-/-	ath:AT3G04580/ath:AT2G29380/ath:AT1G74950/ath:AT4G29080/ath:AT5G13220/ath:AT2G25490/ath:AT2G38310/ath:AT1G17550/ath:AT2G25490/ath:AT3G19290/ath:AT3G16500/ath:AT2G25490/ath:AT5G65100/ath:AT1G08320/ath:AT2G25180/ath:AT1G08320/ath:AT5G45110/ath:AT1G10940/ath:AT1G45249/ath:AT2G46690/ath:AT3G16500/ath:AT2G14960/ath:AT3G19290/ath:AT5G05440/ath:AT4G35230/ath:AT2G38310/ath:AT3G56850/ath:AT2G14960/ath:AT1…	121	47	DG7C01247/DG7C03519/DG0C00563/DG7C03518/DG2C02791/DG1C05937/DG6C01437/DG7C03166/DG6C01681/DG6C02932/DG1C00003/DG6C01798/DG1C06978/DG3C05530/DG7C03758/DG2C03416/DG2C05326/DG2C00076/DG4C04266/DG1C07153/novel.7808/DG3C04664/DG6C01458/DG1C00504/DG5C04584/DG5C01306/DG6C01376/DG2C06118/DG1C06314/DG2C00771/DG7C01389/DG0C00931/DG5C01122/DG2C05702/DG5C06286/DG6C01774/DG7C02667/DG7C02902/DG1C06078/DG3C0712…	74	DG3C03533/DG3C04519/DG6C04374/DG1C04072/DG5C02936/DG3C04338/DG6C01006/DG4C02771/DG2C00440/DG4C04702/DG3C01564/DG3C06972/DG5C04377/DG2C03777/novel.2348/DG3C05841/DG1C04466/DG2C04614/DG6C03201/DG7C04217/DG5C05085/DG5C00872/DG4C05029/DG6C03203/DG2C05747/DG6C00651/DG1C07301/DG2C06117/DG3C04964/DG6C00846/DG5C01754/DG3C03340/DG6C04569/novel.14546/DG5C04762/DG3C01500/DG4C03948/DG6C04882/DG4C00606/DG1C03…
ath00620	Pyruvate metabolism	46/1750	93/6018	2.39333e-05	0.000417122	DG3C02444/DG5C01300/DG3C03948/DG6C02239/DG2C04779/DG1C07053/DG7C03006/DG5C02237/DG3C03187/novel.12528/DG3C01722/DG3C06524/DG1C06695/DG1C00157/DG6C04572/novel.7965/DG5C03545/DG2C01236/DG1C01304/DG1C04147/DG5C02481/DG1C00019/DG4C02130/DG4C03308/DG3C05847/DG2C04778/DG3C02489/DG3C03484/DG7C01365/DG3C05284/DG6C03300/DG2C04597/DG4C04886/DG3C02127/DG4C04681/DG3C06673/DG1C05640/DG1C00346/DG5C01530/DG2C05…	-/-/-/-/-/-/-/-/-/-/-/-/-/-/-/-/-/-/-/-/-/-/-/-/-/-/-/-/-/-/-/-/-/-/-/-/-/-/-/-/-/-/-/-/-/-	ath:AT2G36580/ath:AT1G79750/ath:AT3G25860/ath:AT4G15530/ath:AT3G16910/ath:AT5G08570/ath:AT4G17260/ath:AT5G56350/ath:AT5G48230/ath:AT2G38860/ath:AT5G36880/ath:AT1G23800/ath:AT4G17260/ath:AT5G48230/ath:AT5G25880/ath:AT3G52990/ath:AT5G52920/ath:AT1G23800/ath:AT3G52990/ath:AT5G36880/ath:AT3G16950/ath:AT1G01090/ath:AT2G38860/ath:AT4G34240/ath:AT3G13930/ath:AT3G16910/ath:AT1G18500/ath:AT1G53310/ath:AT3…	46	20	DG3C02444/DG5C01300/DG3C03948/DG6C02239/DG1C07053/DG7C03006/DG5C02237/DG1C06695/novel.7965/DG2C01236/DG1C01304/DG2C04778/DG3C02489/DG3C05284/DG2C04597/DG1C05640/DG5C01530/DG7C01335/DG1C02636/novel.3777	26	DG2C04779/DG3C03187/novel.12528/DG3C01722/DG3C06524/DG1C00157/DG6C04572/DG5C03545/DG1C04147/DG5C02481/DG1C00019/DG4C02130/DG4C03308/DG3C05847/DG3C03484/DG7C01365/DG6C03300/DG4C04886/DG3C02127/DG4C04681/DG3C06673/DG1C00346/DG2C05600/DG2C01094/DG7C02377/DG3C02148
ath01230	Biosynthesis of amino acids	114/1750	288/6018	5.76232e-05	0.000878755	DG6C00996/DG5C05064/DG2C03542/DG6C03895/DG5C04203/DG4C03771/DG7C01254/DG4C06263/DG2C04022/DG4C04775/DG2C04021/DG5C05662/DG3C02444/DG4C04002/DG2C05691/DG2C02324/DG2C01004/DG3C01167/DG7C00863/DG3C06129/DG3C03188/DG1C04163/DG3C06803/DG2C05592/DG4C05484/DG3C00358/DG5C03746/DG5C02685/DG6C01343/DG5C02431/DG1C07053/DG1C01528/DG1C06648/DG6C04544/DG1C04162/DG2C06569/DG0C00073/DG1C05879/DG5C02237/DG7C04853…	-/-/-/-/-/-/-/-/-/-/-/-/-/-/-/-/-/-/-/-/-/-/-/-/-/-/-/-/-/-/-/-/-/-/-/-/-/-/-/-/-/-/-/-/-/-/-/-/-/-/-/-/-/-/-/-/-/-/-/-/-/-/-/-/-/-/-/-/-/-/-/-/-/-/-/-/-/-/-/-/-/-/-/-/-/-/-/-/-/-/-/-/-/-/-/-/-/-/-/-/-/-/-/-/-/-/-/-/-/-/-/-/-/-	ath:AT4G26270/ath:AT3G55440/ath:AT4G13930/ath:AT1G72330/ath:AT5G11520/ath:AT1G14810/ath:AT1G17745/ath:AT5G13280/ath:AT1G22410/ath:AT5G17920/ath:AT1G22410/ath:AT2G36460/ath:AT2G36580/ath:AT4G37930/ath:AT2G29690/ath:AT1G79550/ath:AT1G22170/ath:AT1G13440/ath:AT3G23940/ath:AT2G45300/ath:AT5G48220/ath:AT1G08250/ath:AT2G21940/ath:AT1G48850/ath:AT4G02610/ath:AT1G75330/ath:AT5G53460/ath:AT3G06350/ath:AT2…	114	46	DG6C00996/DG5C05064/DG6C03895/DG5C04203/DG4C03771/DG4C06263/DG5C05662/DG3C02444/DG2C02324/DG2C01004/DG3C01167/DG7C00863/DG3C00358/DG5C03746/DG1C07053/DG6C04544/DG0C00073/DG5C02237/DG2C03100/DG3C06168/DG5C00027/novel.3741/DG4C06133/novel.7965/DG2C05839/DG5C04672/DG1C01304/DG4C06408/DG4C01098/DG1C07215/DG3C06277/DG3C02489/DG2C05318/novel.7672/DG5C01317/DG5C03843/DG1C03803/DG2C04597/DG2C06245/DG1C06…	68	DG2C03542/DG7C01254/DG2C04022/DG4C04775/DG2C04021/DG4C04002/DG2C05691/DG3C06129/DG3C03188/DG1C04163/DG3C06803/DG2C05592/DG4C05484/DG5C02685/DG6C01343/DG5C02431/DG1C01528/DG1C06648/DG1C04162/DG2C06569/DG1C05879/DG7C04853/DG1C00461/DG3C06814/DG4C00243/DG5C02432/DG4C01415/DG1C05059/DG1C03614/DG1C05058/DG2C06031/DG2C04020/DG5C04151/DG5C03545/DG7C00567/DG7C00514/DG1C03159/DG7C00076/DG2C04844/DG5C03497…
ath00051	Fructose and mannose metabolism	34/1750	70/6018	0.000418516	0.0052169	DG6C00996/DG5C05064/DG3C06667/DG7C04151/DG4C02177/DG5C05662/DG6C04565/DG6C04544/DG5C04082/DG5C05281/DG5C00027/novel.3741/DG4C06133/DG4C01019/DG7C00567/DG4C01020/DG5C05541/DG0C00251/DG1C07100/DG5C01317/DG5C00311/DG1C05810/DG4C05961/DG5C05096/DG3C06376/DG7C01212/DG7C00678/DG6C01387/DG7C04781/DG5C04346/DG5C04372/DG4C03181/DG3C04003/DG7C03468	-/-/-/-/-/-/-/-/-/-/-/-/-/-/-/-/-/-/-/-/-/-/-/-/-/-/-/-/-/-/-/-/-/-	ath:AT4G26270/ath:AT3G55440/ath:AT1G12000/ath:AT1G76550/ath:AT3G02570/ath:AT2G36460/ath:AT4G29130/ath:AT4G26270/ath:AT4G29130/ath:AT1G43670/ath:AT3G55440/ath:AT5G61580/ath:AT2G36460/ath:AT2G19860/ath:AT2G21170/ath:AT4G29130/ath:AT2G31390/ath:AT3G51160/ath:AT2G45790/ath:AT4G26270/ath:AT3G02570/ath:AT5G47810/ath:AT5G66460/ath:AT2G39770/ath:AT4G28320/ath:AT5G61580/ath:AT5G51970/ath:AT1G43670/ath:AT1…	34	20	DG6C00996/DG5C05064/DG3C06667/DG7C04151/DG5C05662/DG6C04565/DG6C04544/DG5C05281/DG5C00027/novel.3741/DG4C06133/DG4C01019/DG4C01020/DG5C05541/DG5C01317/DG5C00311/DG7C01212/DG7C00678/DG5C04346/DG7C03468	14	DG4C02177/DG5C04082/DG7C00567/DG0C00251/DG1C07100/DG1C05810/DG4C05961/DG5C05096/DG3C06376/DG6C01387/DG7C04781/DG5C04372/DG4C03181/DG3C04003
ath00630	Glyoxylate and dicarboxylate metabolism	37/1750	78/6018	0.000427615	0.0052169	DG2C03542/DG4C04002/DG2C04779/DG0C00647/DG2C06569/DG1C03614/DG3C03187/DG3C01722/DG2C02329/DG1C00157/DG1C06291/DG1C06281/DG1C03372/DG1C04147/DG5C02481/DG5C04146/DG2C04778/novel.3187/DG2C05318/DG3C01473/DG1C00153/DG1C05640/DG3C00010/DG1C06739/DG3C03261/DG7C01335/DG1C07166/DG5C02656/DG3C00258/DG3C05703/DG5C06690/DG1C02636/novel.3777/DG1C01588/DG1C00985/DG2C07175/DG1C05607	-/-/-/-/-/-/-/-/-/-/-/-/-/-/-/-/-/-/-/-/-/-/-/-/-/-/-/-/-/-/-/-/-/-/-/-/-	ath:AT4G13930/ath:AT4G37930/ath:AT3G16910/ath:AT2G26080/ath:AT2G05710/ath:AT1G23310/ath:AT5G48230/ath:AT5G36880/ath:AT2G35120/ath:AT5G48230/ath:AT1G11860/ath:AT4G18360/ath:AT3G14420/ath:AT5G36880/ath:AT3G16950/ath:AT4G37560/ath:AT3G16910/ath:AT4G35090/ath:AT5G37600/ath:AT3G25530/ath:AT1G12550/ath:AT5G03860/ath:AT1G68010/ath:AT5G35630/ath:AT5G47760/ath:AT3G47520/ath:AT3G48990/ath:ArthCp030/ath:AT4…	37	14	DG2C02329/DG1C06281/DG2C04778/novel.3187/DG2C05318/DG1C05640/DG3C00010/DG1C06739/DG7C01335/DG1C07166/DG5C02656/DG5C06690/DG1C02636/novel.3777	23	DG2C03542/DG4C04002/DG2C04779/DG0C00647/DG2C06569/DG1C03614/DG3C03187/DG3C01722/DG1C00157/DG1C06291/DG1C03372/DG1C04147/DG5C02481/DG5C04146/DG3C01473/DG1C00153/DG3C03261/DG3C00258/DG3C05703/DG1C01588/DG1C00985/DG2C07175/DG1C05607
ath00910	Nitrogen metabolism	22/1750	40/6018	0.000511768	0.00567597	DG7C01141/DG7C01126/DG5C03746/DG7C01142/DG2C00811/DG0C00467/DG3C00189/DG5C03385/DG2C00725/DG5C03384/DG5C03383/DG0C00468/DG5C04146/DG5C02775/DG2C05318/DG4C05440/DG2C06114/DG1C06739/DG5C02728/DG3C04253/DG1C00985/DG3C00190	-/-/-/-/-/-/-/-/-/-/-/-/-/-/-/-/-/-/-/-/-/-	ath:AT1G08080/ath:AT1G08080/ath:AT5G53460/ath:AT1G08080/ath:AT2G15620/ath:AT1G08090/ath:AT1G08090/ath:AT1G70410/ath:AT1G77760/ath:AT5G14740/ath:AT5G14740/ath:AT1G08090/ath:AT4G37560/ath:AT1G51720/ath:AT5G37600/ath:AT3G03910/ath:AT3G23490/ath:AT5G35630/ath:AT5G14570/ath:AT4G33580/ath:AT5G04140/ath:AT1G08090	22	5	DG5C03746/DG2C00811/DG5C03385/DG2C05318/DG1C06739	17	DG7C01141/DG7C01126/DG7C01142/DG0C00467/DG3C00189/DG2C00725/DG5C03384/DG5C03383/DG0C00468/DG5C04146/DG5C02775/DG4C05440/DG2C06114/DG5C02728/DG3C04253/DG1C00985/DG3C00190
ath00500	Starch and sucrose metabolism	80/1750	205/6018	0.00118579	0.0120556	DG3C05831/DG6C05659/DG7C00287/DG5C05583/DG6C04565/DG6C01065/DG3C05834/DG3C07083/DG5C05014/DG1C05414/DG6C01463/DG3C06595/DG7C04356/DG1C02426/DG5C01835/DG4C04303/DG6C00895/DG3C05830/DG5C04082/DG2C04451/DG2C01338/DG6C02834/DG1C04832/DG1C05561/DG6C03102/DG1C05372/DG3C06053/DG1C00923/DG3C05033/DG6C03696/DG7C01528/DG4C01019/DG3C00859/DG5C04707/DG6C01077/DG4C04036/DG7C05074/DG4C01020/DG1C01508/DG5C05541…	-/-/-/-/-/-/-/-/-/-/-/-/-/-/-/-/-/-/-/-/-/-/-/-/-/-/-/-/-/-/-/-/-/-/-/-/-/-/-/-/-/-/-/-/-/-/-/-/-/-/-/-/-/-/-/-/-/-/-/-/-/-/-/-/-/-/-/-/-/-/-/-/-/-/-/-/-/-/-/-	ath:AT1G12240/ath:AT5G42740/ath:AT5G17310/ath:AT5G36890/ath:AT4G29130/ath:AT1G78580/ath:AT1G62660/ath:AT3G43190/ath:AT5G20950/ath:AT4G21760/ath:AT3G47010/ath:AT1G70710/ath:AT5G54570/ath:AT1G11820/ath:AT3G23920/ath:AT1G23190/ath:AT4G18240/ath:AT1G62660/ath:AT4G29130/ath:AT4G02280/ath:AT3G47010/ath:AT4G22590/ath:AT1G12240/ath:AT5G49720/ath:AT4G24040/ath:AT4G21760/ath:AT3G18080/ath:AT2G40840/ath:AT1…	80	26	DG6C05659/DG7C00287/DG6C04565/DG3C07083/DG5C05014/DG3C06595/DG5C01835/DG4C04303/DG6C03102/DG4C01019/DG3C00859/DG5C04707/DG6C01077/DG4C01020/DG1C01508/DG5C05541/DG2C04557/DG2C04124/DG7C01121/DG7C04891/DG6C01901/DG2C03923/DG7C02791/novel.6294/DG4C03772/novel.7890	54	DG3C05831/DG5C05583/DG6C01065/DG3C05834/DG1C05414/DG6C01463/DG7C04356/DG1C02426/DG6C00895/DG3C05830/DG5C04082/DG2C04451/DG2C01338/DG6C02834/DG1C04832/DG1C05561/DG1C05372/DG3C06053/DG1C00923/DG3C05033/DG6C03696/DG7C01528/DG4C04036/DG7C05074/DG3C03717/DG6C05094/DG2C05222/DG3C04247/DG3C06360/DG5C05584/DG1C01992/DG5C01642/DG4C04397/DG1C04209/DG2C04057/DG0C01301/DG7C04355/DG3C05455/DG3C06823/DG7C01748…
ath00650	Butanoate metabolism	15/1750	27/6018	0.00350349	0.0328789	DG2C05427/DG2C04779/DG4C04234/DG7C00676/DG7C02419/DG3C03187/DG3C02531/DG1C00157/DG1C06169/DG2C06812/DG2C04708/DG7C01163/DG2C04778/DG3C01473/DG1C02636	-/-/-/-/-/-/-/-/-/-/-/-/-/-/-	ath:AT5G17330/ath:AT3G16910/ath:AT5G17330/ath:AT4G11820/ath:AT3G22200/ath:AT5G48230/ath:AT2G26800/ath:AT5G48230/ath:AT3G22200/ath:AT4G11820/ath:AT4G16210/ath:AT5G17330/ath:AT3G16910/ath:AT3G25530/ath:AT3G16910	15	3	DG2C05427/DG2C04778/DG1C02636	12	DG2C04779/DG4C04234/DG7C00676/DG7C02419/DG3C03187/DG3C02531/DG1C00157/DG1C06169/DG2C06812/DG2C04708/DG7C01163/DG3C01473
ath04626	Plant-pathogen interaction	96/1750	263/6018	0.00472201	0.041149	DG4C01351/DG1C04061/novel.13996/DG4C02129/DG2C01709/DG2C05292/DG3C01052/DG5C02573/DG7C04967/DG0C00047/DG0C00599/DG2C05975/DG3C04174/DG5C04139/DG2C00691/DG5C04434/DG2C03442/DG5C03276/DG1C02086/DG4C05372/DG6C00624/DG7C01195/DG1C04195/DG4C00156/DG4C04390/DG0C00183/DG6C05213/DG3C02508/DG3C00779/DG6C00625/DG6C04386/DG2C06693/DG5C02963/DG0C00450/DG2C05521/DG1C05597/DG4C02839/DG1C00141/DG3C04320/DG6C006…	-/-/-/-/-/-/-/-/-/-/-/-/-/-/-/-/-/-/-/-/-/-/-/-/-/-/-/-/-/-/-/-/-/-/-/-/-/-/-/-/-/-/-/-/-/-/-/-/-/-/-/-/-/-/-/-/-/-/-/-/-/-/-/-/-/-/-/-/-/-/-/-/-/-/-/-/-/-/-/-/-/-/-/-/-/-/-/-/-/-/-/-/-/-/-/-	ath:AT5G47910/ath:AT5G13160/ath:AT3G07040/ath:AT5G43760/ath:AT5G66210/ath:AT1G68530/ath:AT4G35310/ath:AT5G47910/ath:AT4G24190/ath:AT3G59350/ath:AT3G62220/ath:AT3G45640/ath:AT2G04030/ath:AT3G50770/ath:AT3G17700/ath:AT1G64060/ath:AT5G47910/ath:AT4G23650/ath:AT5G12480/ath:AT5G04870/ath:AT4G01250/ath:AT1G19230/ath:AT1G01120/ath:AT3G07040/ath:AT4G08500/ath:AT1G66410/ath:AT2G47060/ath:AT3G10300/ath:AT3…	96	29	DG4C01351/DG1C04061/novel.13996/DG0C00599/DG3C04174/DG2C00691/DG6C00624/DG4C00156/DG6C00625/DG2C06693/DG5C02963/DG0C00450/DG1C00141/DG3C04320/DG3C01205/DG5C00787/DG3C00090/DG4C03418/DG1C06219/DG0C00449/DG3C05602/DG3C00091/DG2C06445/DG6C00536/DG6C03621/DG3C03858/DG3C07121/DG6C01218/DG6C00529	67	DG4C02129/DG2C01709/DG2C05292/DG3C01052/DG5C02573/DG7C04967/DG0C00047/DG2C05975/DG5C04139/DG5C04434/DG2C03442/DG5C03276/DG1C02086/DG4C05372/DG7C01195/DG1C04195/DG4C04390/DG0C00183/DG6C05213/DG3C02508/DG3C00779/DG6C04386/DG2C05521/DG1C05597/DG4C02839/DG6C00642/DG7C00640/DG5C04876/DG0C01031/DG1C01561/DG5C06313/DG1C05258/DG7C03464/DG3C07299/DG6C01801/DG5C00314/DG3C03676/DG3C04531/DG3C05366/DG2C02841…
ath00270	Cysteine and methionine metabolism	53/1750	134/6018	0.00549275	0.0446744	DG4C00509/DG5C02925/DG5C04203/DG2C04465/DG4C03771/DG7C01254/DG4C06263/DG4C04775/DG1C04186/DG3C00127/DG3C00131/DG5C01341/DG5C02431/DG1C06648/DG7C03006/DG6C01693/DG0C00073/DG2C03100/DG4C00243/DG5C02432/DG1C05059/DG2C05294/DG6C04992/DG1C05058/DG1C06695/DG4C03315/DG5C01117/DG4C06408/DG1C06537/DG7C03876/DG3C06277/DG4C02388/novel.7672/DG3C06745/DG1C03115/DG3C04385/DG2C06363/DG7C01335/DG6C04990/DG2C0591…	-/-/-/-/-/-/-/-/-/-/-/-/-/-/-/-/-/-/-/-/-/-/-/-/-/-/-/-/-/-/-/-/-/-/-/-/-/-/-/-/-/-/-/-/-/-/-/-/-/-/-/-/-	ath:AT1G79230/ath:AT2G19590/ath:AT5G11520/ath:AT3G08860/ath:AT1G14810/ath:AT1G17745/ath:AT5G13280/ath:AT5G17920/ath:AT5G53970/ath:AT4G13940/ath:AT4G13940/ath:AT4G26200/ath:AT4G01850/ath:AT4G34200/ath:AT4G17260/ath:AT3G08860/ath:AT4G19710/ath:AT2G30970/ath:AT5G17920/ath:AT4G01850/ath:AT3G01120/ath:AT3G25900/ath:AT1G77330/ath:AT3G01120/ath:AT4G17260/ath:AT1G77330/ath:AT1G80360/ath:AT3G03780/ath:AT1…	53	21	DG4C00509/DG5C02925/DG5C04203/DG4C03771/DG4C06263/DG1C04186/DG5C01341/DG7C03006/DG0C00073/DG2C03100/DG1C06695/DG4C06408/DG3C06277/novel.7672/DG1C03115/DG7C01335/DG4C03452/DG3C07298/novel.3777/DG2C00706/DG3C04361	32	DG2C04465/DG7C01254/DG4C04775/DG3C00127/DG3C00131/DG5C02431/DG1C06648/DG6C01693/DG4C00243/DG5C02432/DG1C05059/DG2C05294/DG6C04992/DG1C05058/DG4C03315/DG5C01117/DG1C06537/DG7C03876/DG4C02388/DG3C06745/DG3C04385/DG2C06363/DG6C04990/DG2C05919/DG7C02821/DG3C06108/DG2C02975/DG3C00465/DG3C02575/DG6C04206/DG7C01005/DG2C03589
ath00053	Ascorbate and aldarate metabolism	27/1750	60/6018	0.00614127	0.045104	DG3C02100/DG4C03081/DG4C03408/DG1C00460/DG4C04265/DG0C01085/DG4C01692/novel.8323/DG4C02124/DG7C00674/DG3C06524/DG7C02033/DG2C01236/DG4C03805/DG4C03308/DG7C02985/DG7C00832/DG3C02473/DG3C01041/DG3C02147/DG7C00062/DG7C03706/DG3C02148/DG6C05596/DG2C03610/DG7C03763/DG1C00313	-/-/-/-/-/-/-/-/-/-/-/-/-/-/-/-/-/-/-/-/-/-/-/-/-/-/-	ath:AT5G55120/ath:AT3G29360/ath:AT4G26850/ath:AT3G09640/ath:AT5G15490/ath:AT2G46750/ath:AT4G33670/ath:AT4G26850/ath:AT5G28840/ath:AT2G46750/ath:AT1G23800/ath:AT1G63940/ath:AT1G23800/ath:AT3G29360/ath:AT4G34240/ath:AT5G52560/ath:AT5G03630/ath:AT3G47930/ath:AT1G14520/ath:AT4G08390/ath:AT3G52880/ath:AT5G21100/ath:AT1G44170/ath:AT1G75270/ath:AT3G02870/ath:AT1G14520/ath:AT4G35000	27	7	DG4C03408/novel.8323/DG2C01236/DG7C02985/DG6C05596/DG2C03610/DG1C00313	20	DG3C02100/DG4C03081/DG1C00460/DG4C04265/DG0C01085/DG4C01692/DG4C02124/DG7C00674/DG3C06524/DG7C02033/DG4C03805/DG4C03308/DG7C00832/DG3C02473/DG3C01041/DG3C02147/DG7C00062/DG7C03706/DG3C02148/DG7C03763
ath00460	Cyanoamino acid metabolism	32/1750	74/6018	0.00628499	0.045104	DG2C03542/DG4C04002/DG5C05583/DG1C06644/DG5C05014/DG1C05414/DG0C01052/DG6C01463/DG7C04356/DG2C01338/DG1C05372/DG3C06053/DG3C05033/DG5C04707/DG2C05222/DG5C04146/DG3C06360/DG5C05584/DG4C04397/DG6C01901/DG3C00652/DG7C04355/DG3C00653/DG5C05585/DG1C05371/DG3C00618/DG6C03697/DG7C04729/novel.2840/DG5C00009/novel.6294/DG3C05035	-/-/-/-/-/-/-/-/-/-/-/-/-/-/-/-/-/-/-/-/-/-/-/-/-/-/-/-/-/-/-/-	ath:AT4G13930/ath:AT4G37930/ath:AT5G36890/ath:AT3G16150/ath:AT5G20950/ath:AT4G21760/ath:AT3G16150/ath:AT3G47010/ath:AT5G54570/ath:AT3G47010/ath:AT4G21760/ath:AT3G18080/ath:AT1G02850/ath:AT4G27830/ath:AT1G26560/ath:AT4G37560/ath:AT5G42260/ath:AT5G36890/ath:AT3G18080/ath:AT1G02850/ath:AT5G22300/ath:AT5G54570/ath:AT5G22300/ath:AT5G36890/ath:AT4G21760/ath:AT5G22300/ath:AT4G39640/ath:AT1G73050/ath:AT5…	32	5	DG5C05014/DG5C04707/DG6C01901/DG3C00653/novel.6294	27	DG2C03542/DG4C04002/DG5C05583/DG1C06644/DG1C05414/DG0C01052/DG6C01463/DG7C04356/DG2C01338/DG1C05372/DG3C06053/DG3C05033/DG2C05222/DG5C04146/DG3C06360/DG5C05584/DG4C04397/DG3C00652/DG7C04355/DG5C05585/DG1C05371/DG3C00618/DG6C03697/DG7C04729/novel.2840/DG5C00009/DG3C05035
ath00902	Monoterpenoid biosynthesis	8/1750	12/6018	0.00766884	0.0515337	DG2C01613/DG1C00646/DG2C01611/DG1C02225/DG1C04803/DG5C00427/DG1C04798/DG6C02891	-/-/-/-/-/-/-/-	ath:AT1G61680/ath:AT3G61220/ath:AT1G61680/ath:AT3G61220/ath:AT2G24190/ath:AT3G25810/ath:AT2G24190/ath:AT2G24190	8	3	DG2C01611/DG1C04798/DG6C02891	5	DG2C01613/DG1C00646/DG1C02225/DG1C04803/DG5C00427
ath00360	Phenylalanine metabolism	27/1750	61/6018	0.00802574	0.0515337	DG5C04203/DG1C05332/DG1C05330/DG1C04186/DG3C00582/DG1C05333/DG5C04400/DG6C01343/DG3C01308/DG1C00526/DG1C05331/DG2C03100/DG1C06065/DG2C02308/DG6C00558/novel.53/DG2C04708/DG1C06064/DG3C02566/DG1C01622/DG3C00580/DG3C06745/DG3C00581/DG3C02575/DG6C05642/DG2C03589/DG7C04064	-/-/-/-/-/-/-/-/-/-/-/-/-/-/-/-/-/-/-/-/-/-/-/-/-/-/-	ath:AT5G11520/ath:AT2G37040/ath:AT2G37040/ath:AT5G53970/ath:AT2G37040/ath:AT2G37040/ath:AT2G37040/ath:AT2G22250/ath:AT2G37040/ath:AT3G43670/ath:AT2G37040/ath:AT2G30970/ath:AT2G37040/ath:AT1G06570/ath:AT2G20340/ath:AT1G62810/ath:AT4G16210/ath:AT2G37040/ath:AT2G37040/ath:AT4G34880/ath:AT2G37040/ath:AT5G53970/ath:AT2G37040/ath:AT5G53970/ath:AT4G34880/ath:AT5G36160/ath:AT3G10340	27	6	DG5C04203/DG1C04186/DG2C03100/DG2C02308/DG6C05642/DG7C04064	21	DG1C05332/DG1C05330/DG3C00582/DG1C05333/DG5C04400/DG6C01343/DG3C01308/DG1C00526/DG1C05331/DG1C06065/DG6C00558/novel.53/DG2C04708/DG1C06064/DG3C02566/DG1C01622/DG3C00580/DG3C06745/DG3C00581/DG3C02575/DG2C03589
ath04016	MAPK signaling pathway - plant	72/1750	196/6018	0.0112963	0.0677938	DG4C01351/DG7C01247/DG3C03533/DG7C03519/DG0C00563/DG7C02952/DG5C02936/DG7C03518/DG7C04632/DG5C02573/DG2C02791/DG1C05937/DG2C05975/DG3C01564/DG5C03908/DG5C03909/DG5C04434/DG2C03442/DG6C01681/DG1C00003/DG6C00624/DG7C01195/DG4C04390/DG0C00183/DG1C05020/DG5C05085/DG6C00625/DG4C05029/DG3C05530/DG7C03758/DG2C03416/DG2C05747/DG1C07301/DG6C00846/DG3C04664/DG2C02348/DG1C00504/DG0C00192/DG6C02930/DG2C06153…	-/-/-/-/-/-/-/-/-/-/-/-/-/-/-/-/-/-/-/-/-/-/-/-/-/-/-/-/-/-/-/-/-/-/-/-/-/-/-/-/-/-/-/-/-/-/-/-/-/-/-/-/-/-/-/-/-/-/-/-/-/-/-/-/-/-/-/-/-/-/-/-	ath:AT5G47910/ath:AT3G04580/ath:AT2G29380/ath:AT2G25490/ath:AT2G38310/ath:AT1G59580/ath:AT1G17550/ath:AT2G25490/ath:AT5G44790/ath:AT5G47910/ath:AT2G25490/ath:AT5G65100/ath:AT3G45640/ath:AT1G10940/ath:AT2G32510/ath:AT2G32510/ath:AT1G64060/ath:AT5G47910/ath:AT5G05440/ath:AT2G38310/ath:AT4G01250/ath:AT1G19230/ath:AT4G08500/ath:AT1G66410/ath:AT1G63440/ath:AT2G29380/ath:AT4G01250/ath:AT4G33950/ath:AT1…	72	24	DG4C01351/DG7C01247/DG7C03519/DG0C00563/DG7C03518/DG2C02791/DG1C05937/DG6C01681/DG1C00003/DG6C00624/DG6C00625/DG3C05530/DG7C03758/DG2C03416/DG3C04664/DG1C00504/DG5C04584/novel.3187/DG1C06219/novel.3686/DG5C06690/DG2C06445/DG3C07121/novel.11386	48	DG3C03533/DG7C02952/DG5C02936/DG7C04632/DG5C02573/DG2C05975/DG3C01564/DG5C03908/DG5C03909/DG5C04434/DG2C03442/DG7C01195/DG4C04390/DG0C00183/DG1C05020/DG5C05085/DG4C05029/DG2C05747/DG1C07301/DG6C00846/DG2C02348/DG0C00192/DG6C02930/DG2C06153/DG6C04882/DG7C02951/DG3C04531/DG4C03116/DG0C00120/DG4C01477/DG5C04598/DG6C02696/DG5C04009/DG4C06428/DG6C00764/DG6C02596/DG2C04602/DG3C00258/DG1C01530/novel.487…
ath00561	Glycerolipid metabolism	40/1750	100/6018	0.0118723	0.0677938	DG1C06409/DG6C04258/DG3C00234/DG7C01932/DG6C01655/DG2C01405/DG6C00495/DG3C03469/DG5C00140/DG6C03391/DG5C04184/DG3C06524/DG2C01236/DG3C04070/DG5C04903/DG2C00368/DG1C03729/DG7C01977/novel.9777/DG6C00134/DG6C03355/DG4C03308/DG1C02703/DG6C01527/DG2C05247/DG7C02283/DG6C04530/DG5C01245/DG6C05191/DG1C02712/DG1C05777/DG7C03740/DG6C03392/DG3C02148/DG4C02571/DG2C00531/DG2C05745/DG3C03461/DG6C00133/DG2C00979	-/-/-/-/-/-/-/-/-/-/-/-/-/-/-/-/-/-/-/-/-/-/-/-/-/-/-/-/-/-/-/-/-/-/-/-/-/-/-/-	ath:AT2G20900/ath:AT4G01950/ath:AT2G38110/ath:AT4G25840/ath:AT3G56040/ath:AT3G51520/ath:AT4G33030/ath:AT1G15080/ath:AT5G01220/ath:AT5G08370/ath:AT5G04040/ath:AT1G23800/ath:AT1G23800/ath:AT4G31780/ath:AT2G20900/ath:AT5G20410/ath:AT5G01220/ath:AT5G20410/ath:AT3G02600/ath:AT1G15080/ath:AT4G30580/ath:AT4G34240/ath:AT2G19450/ath:AT3G11430/ath:AT4G00550/ath:AT2G20900/ath:AT2G19450/ath:AT1G02390/ath:AT1…	40	17	DG6C01655/DG6C00495/DG3C03469/DG5C00140/DG5C04184/DG2C01236/DG1C03729/DG7C01977/novel.9777/DG1C02703/DG2C05247/DG6C04530/DG6C05191/DG1C05777/DG7C03740/DG2C05745/DG3C03461	23	DG1C06409/DG6C04258/DG3C00234/DG7C01932/DG2C01405/DG6C03391/DG3C06524/DG3C04070/DG5C04903/DG2C00368/DG6C00134/DG6C03355/DG4C03308/DG6C01527/DG7C02283/DG5C01245/DG1C02712/DG6C03392/DG3C02148/DG4C02571/DG2C00531/DG6C00133/DG2C00979
ath00480	Glutathione metabolism	60/1750	160/6018	0.0123121	0.0677938	DG1C05650/DG2C05943/DG1C00460/DG5C05948/DG2C03822/DG0C01111/DG1C06421/DG2C05940/DG1C00325/DG4C00305/DG5C06194/DG5C06206/DG5C01214/DG1C02682/DG3C02893/DG5C06196/DG6C03027/DG3C05956/DG5C06209/DG5C04160/DG5C03497/DG2C00208/DG7C03876/DG6C02707/DG5C05947/DG6C03070/novel.12074/DG4C05332/DG6C03036/DG4C02388/DG6C03068/DG5C04489/DG3C07134/DG5C03824/DG4C05334/DG5C01452/novel.12072/DG6C03035/DG2C00118/DG3C0…	-/-/-/-/-/-/-/-/-/-/-/-/-/-/-/-/-/-/-/-/-/-/-/-/-/-/-/-/-/-/-/-/-/-/-/-/-/-/-/-/-/-/-/-/-/-/-/-/-/-/-/-/-/-/-/-/-/-/-/-	ath:AT5G40760/ath:AT5G02790/ath:AT3G09640/ath:AT3G62760/ath:AT2G30870/ath:AT2G21790/ath:AT3G62760/ath:AT5G02790/ath:AT5G13110/ath:AT5G41210/ath:AT3G09270/ath:AT3G09270/ath:AT1G10360/ath:AT3G62760/ath:AT3G27060/ath:AT3G09270/ath:AT1G10370/ath:AT3G02360/ath:AT3G09270/ath:AT3G62760/ath:AT1G65930/ath:AT3G24170/ath:AT5G53120/ath:AT1G10370/ath:AT3G03190/ath:AT1G10370/ath:AT1G10360/ath:AT1G78380/ath:AT1…	60	18	DG2C05943/DG0C01111/DG1C06421/DG4C00305/DG5C01214/DG3C02893/DG5C06196/DG2C00208/DG6C02707/DG4C05332/DG6C03068/DG4C05334/DG1C06418/DG6C05596/DG1C06417/DG6C02709/DG5C00475/DG1C00313	42	DG1C05650/DG1C00460/DG5C05948/DG2C03822/DG2C05940/DG1C00325/DG5C06194/DG5C06206/DG1C02682/DG6C03027/DG3C05956/DG5C06209/DG5C04160/DG5C03497/DG7C03876/DG5C05947/DG6C03070/novel.12074/DG6C03036/DG4C02388/DG5C04489/DG3C07134/DG5C03824/DG5C01452/novel.12072/DG6C03035/DG2C00118/DG3C02147/DG5C06213/DG4C04339/DG2C04243/DG6C03697/DG5C02745/DG5C04159/DG3C02666/DG2C00470/DG1C04309/DG5C06283/DG6C02304/DG5C0…
ath00710	Carbon fixation in photosynthetic organisms	33/1750	80/6018	0.0127808	0.0677938	DG5C05064/DG6C03895/DG5C04203/DG5C05662/DG2C02324/DG3C01167/DG5C01300/DG6C02239/DG2C03100/DG1C03614/DG5C05281/DG5C00027/DG4C06133/DG6C04572/DG7C00567/DG1C03159/DG3C03484/DG7C04576/DG6C03300/DG3C04934/DG3C06128/DG2C06245/DG5C01530/DG2C05600/DG7C01335/DG5C02656/DG2C02343/DG6C01387/DG4C04018/novel.3777/DG4C03181/DG7C03468/DG1C00419	-/-/-/-/-/-/-/-/-/-/-/-/-/-/-/-/-/-/-/-/-/-/-/-/-/-/-/-/-/-/-/-/-	ath:AT3G55440/ath:AT1G72330/ath:AT5G11520/ath:AT2G36460/ath:AT1G79550/ath:AT1G13440/ath:AT1G79750/ath:AT4G15530/ath:AT2G30970/ath:AT1G23310/ath:AT1G43670/ath:AT3G55440/ath:AT2G36460/ath:AT5G25880/ath:AT2G21170/ath:AT3G04790/ath:AT1G53310/ath:AT1G79530/ath:AT4G00570/ath:AT1G63290/ath:AT3G60750/ath:AT5G61410/ath:AT3G14940/ath:AT4G37870/ath:AT3G47520/ath:ArthCp030/ath:AT1G79530/ath:AT1G43670/ath:AT1…	33	18	DG5C05064/DG6C03895/DG5C04203/DG5C05662/DG2C02324/DG3C01167/DG5C01300/DG6C02239/DG2C03100/DG5C05281/DG5C00027/DG4C06133/DG2C06245/DG5C01530/DG7C01335/DG5C02656/novel.3777/DG7C03468	15	DG1C03614/DG6C04572/DG7C00567/DG1C03159/DG3C03484/DG7C04576/DG6C03300/DG3C04934/DG3C06128/DG2C05600/DG2C02343/DG6C01387/DG4C04018/DG4C03181/DG1C00419
ath00071	Fatty acid degradation	29/1750	69/6018	0.0142066	0.0722167	DG7C02275/DG4C03416/DG4C03415/DG6C05261/novel.7272/novel.8324/DG6C03745/DG0C00438/DG5C02532/DG3C00682/DG3C03187/DG5C05182/DG5C06081/DG3C06524/DG1C00157/DG1C01531/DG6C04886/DG2C01236/DG2C04708/DG6C00956/novel.6815/DG4C03308/DG5C03505/DG1C00749/novel.11156/DG6C05260/DG3C02148/DG3C03189/DG4C02019	-/-/-/-/-/-/-/-/-/-/-/-/-/-/-/-/-/-/-/-/-/-/-/-/-/-/-/-/-	ath:AT1G77120/ath:AT1G77120/ath:AT1G77120/ath:AT2G47240/ath:AT1G77120/ath:AT1G77120/ath:AT2G33150/ath:AT4G23850/ath:AT3G06860/ath:AT5G24760/ath:AT5G48230/ath:AT5G58860/ath:AT1G32780/ath:AT1G23800/ath:AT5G48230/ath:AT1G22440/ath:AT3G06860/ath:AT1G23800/ath:AT4G16210/ath:AT4G14430/ath:AT4G16760/ath:AT4G34240/ath:AT4G23850/ath:AT3G06810/ath:AT4G16760/ath:AT2G47240/ath:AT1G44170/ath:AT2G04350/ath:AT1…	29	12	DG7C02275/DG4C03416/DG4C03415/DG6C05261/novel.7272/novel.8324/DG2C01236/DG6C00956/novel.6815/DG1C00749/novel.11156/DG6C05260	17	DG6C03745/DG0C00438/DG5C02532/DG3C00682/DG3C03187/DG5C05182/DG5C06081/DG3C06524/DG1C00157/DG1C01531/DG6C04886/DG2C04708/DG4C03308/DG5C03505/DG3C02148/DG3C03189/DG4C02019
ath00905	Brassinosteroid biosynthesis	7/1750	11/6018	0.0180443	0.0847073	DG7C03565/DG2C02831/DG6C04504/DG2C05395/DG1C01115/DG1C01222/DG5C01377	-/-/-/-/-/-/-	ath:AT2G26710/ath:AT2G26710/ath:AT3G13730/ath:AT3G50660/ath:AT2G26710/ath:AT2G26710/ath:AT3G13730	7	3	DG6C04504/DG1C01115/DG1C01222	4	DG7C03565/DG2C02831/DG2C05395/DG5C01377
ath00350	Tyrosine metabolism	23/1750	53/6018	0.0180524	0.0847073	DG7C02275/DG4C03416/DG5C04203/DG4C03415/DG1C04186/novel.7272/DG6C01343/novel.8324/DG1C00526/DG2C03100/DG3C00682/DG5C06081/DG1C01531/DG2C02308/DG6C00558/novel.53/DG4C05043/DG2C01281/DG2C02751/DG3C06745/DG3C05796/DG3C02575/DG2C03589	-/-/-/-/-/-/-/-/-/-/-/-/-/-/-/-/-/-/-/-/-/-/-	ath:AT1G77120/ath:AT1G77120/ath:AT5G11520/ath:AT1G77120/ath:AT5G53970/ath:AT1G77120/ath:AT2G22250/ath:AT1G77120/ath:AT3G43670/ath:AT2G30970/ath:AT5G24760/ath:AT1G32780/ath:AT1G22440/ath:AT1G06570/ath:AT2G20340/ath:AT1G62810/ath:AT4G15940/ath:AT2G02380/ath:AT1G12050/ath:AT5G53970/ath:AT5G54080/ath:AT5G53970/ath:AT5G36160	23	10	DG7C02275/DG4C03416/DG5C04203/DG4C03415/DG1C04186/novel.7272/novel.8324/DG2C03100/DG2C02308/DG3C05796	13	DG6C01343/DG1C00526/DG3C00682/DG5C06081/DG1C01531/DG6C00558/novel.53/DG4C05043/DG2C01281/DG2C02751/DG3C06745/DG3C02575/DG2C03589
ath00941	Flavonoid biosynthesis	29/1750	71/6018	0.0217866	0.0976457	DG3C07254/DG7C03073/DG2C03381/DG5C04650/DG2C04174/DG1C06378/DG3C05816/DG3C02730/DG2C02162/novel.9509/DG1C06379/DG7C03078/DG6C05738/DG4C05841/DG3C07154/DG2C06951/DG1C06382/DG3C00468/DG1C05519/DG3C04489/DG3C04490/DG3C07153/DG3C04057/DG3C07159/DG3C07172/DG4C00902/DG1C06381/DG3C06963/DG3C05616	-/-/-/-/-/-/-/-/-/-/-/-/-/-/-/-/-/-/-/-/-/-/-/-/-/-/-/-/-	ath:AT4G34050/ath:AT5G07990/ath:AT5G13930/ath:AT2G30490/ath:AT5G07990/ath:AT1G61720/ath:AT5G07990/ath:AT5G05270/ath:AT2G30490/ath:AT2G40890/ath:AT1G61720/ath:AT5G07990/ath:AT5G48930/ath:AT3G55120/ath:AT5G48930/ath:AT5G48930/ath:AT1G61720/ath:AT5G48930/ath:AT5G48930/ath:AT5G07990/ath:AT5G07990/ath:AT5G48930/ath:AT5G48930/ath:AT5G48930/ath:AT5G48930/ath:AT5G48930/ath:AT1G61720/ath:AT5G13930/ath:AT4…	29	2	DG2C02162/DG3C04057	27	DG3C07254/DG7C03073/DG2C03381/DG5C04650/DG2C04174/DG1C06378/DG3C05816/DG3C02730/novel.9509/DG1C06379/DG7C03078/DG6C05738/DG4C05841/DG3C07154/DG2C06951/DG1C06382/DG3C00468/DG1C05519/DG3C04489/DG3C04490/DG3C07153/DG3C07159/DG3C07172/DG4C00902/DG1C06381/DG3C06963/DG3C05616
ath00592	alpha-Linolenic acid metabolism	33/1750	83/6018	0.0230946	0.0976457	DG7C02275/DG4C03416/DG4C03415/DG3C07331/DG1C04541/DG4C05154/novel.7272/novel.8324/DG6C03745/DG1C03925/DG5C02532/DG2C03762/DG2C05348/DG2C06691/DG1C04480/DG5C04184/DG6C00949/DG2C02926/DG6C04886/DG1C01404/DG2C06651/novel.6815/DG3C05755/DG3C01162/DG3C04867/DG3C02512/novel.11156/DG7C04982/DG1C05788/DG3C06518/DG1C03927/DG2C03499/DG1C03920	-/-/-/-/-/-/-/-/-/-/-/-/-/-/-/-/-/-/-/-/-/-/-/-/-/-/-/-/-/-/-/-/-	ath:AT1G77120/ath:AT1G77120/ath:AT1G77120/ath:AT1G76680/ath:AT1G17420/ath:AT5G42650/ath:AT1G77120/ath:AT1G77120/ath:AT2G33150/ath:AT4G13010/ath:AT3G06860/ath:AT3G25780/ath:AT5G42650/ath:AT1G76690/ath:AT1G76680/ath:AT5G04040/ath:AT1G76680/ath:AT5G42650/ath:AT3G06860/ath:AT1G76680/ath:AT1G20510/ath:AT4G16760/ath:AT1G19640/ath:AT1G76690/ath:AT4G13010/ath:AT1G19640/ath:AT4G16760/ath:AT1G76690/ath:AT4…	33	12	DG7C02275/DG4C03416/DG4C03415/novel.7272/novel.8324/DG1C03925/DG5C04184/novel.6815/DG3C05755/novel.11156/DG7C04982/DG1C05788	21	DG3C07331/DG1C04541/DG4C05154/DG6C03745/DG5C02532/DG2C03762/DG2C05348/DG2C06691/DG1C04480/DG6C00949/DG2C02926/DG6C04886/DG1C01404/DG2C06651/DG3C01162/DG3C04867/DG3C02512/DG3C06518/DG1C03927/DG2C03499/DG1C03920
ath00520	Amino sugar and nucleotide sugar metabolism	64/1750	177/6018	0.0232109	0.0976457	DG4C02615/DG4C02177/DG6C05659/DG7C00287/DG1C06140/DG1C00759/DG6C04565/DG1C04421/DG4C03081/DG2C01949/DG2C03577/DG6C01790/DG4C04265/DG5C04509/DG4C04303/DG1C03031/DG5C05228/DG6C00495/DG1C06212/DG5C04082/DG7C03017/DG1C02205/DG2C03071/DG4C02124/DG1C03443/DG2C05815/DG7C02601/DG6C05601/DG3C01002/DG4C01019/DG4C01020/DG4C03805/DG5C05541/DG3C06779/DG1C06482/DG5C05229/DG3C04247/DG0C00251/DG6C02930/DG5C02402…	-/-/-/-/-/-/-/-/-/-/-/-/-/-/-/-/-/-/-/-/-/-/-/-/-/-/-/-/-/-/-/-/-/-/-/-/-/-/-/-/-/-/-/-/-/-/-/-/-/-/-/-/-/-/-/-/-/-/-/-/-/-/-/-	ath:AT5G24090/ath:AT3G02570/ath:AT5G42740/ath:AT5G17310/ath:AT2G35020/ath:AT2G47650/ath:AT4G29130/ath:AT3G14790/ath:AT3G29360/ath:AT4G16130/ath:AT5G15650/ath:AT5G17770/ath:AT5G15490/ath:AT3G53520/ath:AT1G23190/ath:AT5G18070/ath:AT5G24090/ath:AT4G33030/ath:AT1G30620/ath:AT4G29130/ath:AT4G16130/ath:AT1G02730/ath:AT3G14790/ath:AT5G28840/ath:AT1G30620/ath:AT2G28760/ath:AT1G30620/ath:AT3G55260/ath:AT1…	64	17	DG4C02615/DG6C05659/DG7C00287/DG6C04565/DG4C04303/DG6C00495/DG4C01019/DG4C01020/DG5C05541/DG7C02985/DG5C00311/DG2C01050/DG4C01329/DG1C06076/DG3C04888/DG4C01330/DG4C02866	47	DG4C02177/DG1C06140/DG1C00759/DG1C04421/DG4C03081/DG2C01949/DG2C03577/DG6C01790/DG4C04265/DG5C04509/DG1C03031/DG5C05228/DG1C06212/DG5C04082/DG7C03017/DG1C02205/DG2C03071/DG4C02124/DG1C03443/DG2C05815/DG7C02601/DG6C05601/DG3C01002/DG4C03805/DG3C06779/DG1C06482/DG5C05229/DG3C04247/DG0C00251/DG6C02930/DG5C02402/DG1C07100/DG5C05096/DG6C01893/DG7C01748/DG5C04176/DG5C05513/DG2C03845/DG2C05288/DG1C06753…
ath00945	Stilbenoid, diarylheptanoid and gingerol biosynthesis	15/1750	32/6018	0.0245735	0.0999321	DG3C07254/DG5C04650/DG2C02162/novel.9509/DG6C05738/DG3C07154/DG2C06951/DG3C00468/DG1C05519/DG3C07153/DG3C04057/DG3C07159/DG3C07172/DG4C00902/DG3C05616	-/-/-/-/-/-/-/-/-/-/-/-/-/-/-	ath:AT4G34050/ath:AT2G30490/ath:AT2G30490/ath:AT2G40890/ath:AT5G48930/ath:AT5G48930/ath:AT5G48930/ath:AT5G48930/ath:AT5G48930/ath:AT5G48930/ath:AT5G48930/ath:AT5G48930/ath:AT5G48930/ath:AT5G48930/ath:AT4G34050	15	2	DG2C02162/DG3C04057	13	DG3C07254/DG5C04650/novel.9509/DG6C05738/DG3C07154/DG2C06951/DG3C00468/DG1C05519/DG3C07153/DG3C07159/DG3C07172/DG4C00902/DG3C05616
ath00600	Sphingolipid metabolism	16/1750	35/6018	0.0267241	0.105172	DG7C02748/DG5C05906/DG2C03301/DG1C04786/DG6C03391/DG3C06783/DG6C00843/DG1C02146/DG4C04457/DG3C01467/DG2C01044/DG1C02712/DG6C03392/DG3C00379/DG5C04911/DG5C02147	-/-/-/-/-/-/-/-/-/-/-/-/-/-/-/-	ath:AT1G33700/ath:AT5G23670/ath:AT5G23670/ath:AT4G04930/ath:AT5G08370/ath:AT1G69640/ath:AT1G72990/ath:AT4G21540/ath:AT4G22330/ath:AT1G27980/ath:AT1G69640/ath:AT5G08380/ath:AT5G08370/ath:AT3G06060/ath:AT4G21534/ath:AT4G36480	16	6	DG5C05906/DG1C04786/DG3C06783/DG2C01044/DG5C04911/DG5C02147	10	DG7C02748/DG2C03301/DG6C03391/DG6C00843/DG1C02146/DG4C04457/DG3C01467/DG1C02712/DG6C03392/DG3C00379
ath04141	Protein processing in endoplasmic reticulum	95/1750	280/6018	0.0403823	0.153957	DG2C05522/DG6C02704/DG2C05718/DG2C05717/DG2C05722/DG1C04789/DG4C03528/DG1C04511/DG5C00211/DG2C03946/DG5C01196/DG2C05812/DG3C06858/DG4C06346/DG5C01195/DG2C00875/DG7C04967/DG5C06663/DG5C00220/DG7C02920/DG1C02773/DG3C04174/DG6C04858/DG5C02116/DG4C05889/DG1C05596/DG6C03797/DG1C06878/DG5C05049/DG5C01199/DG6C04155/DG6C04211/DG5C05563/DG1C05863/DG2C01430/DG4C02023/DG3C00262/DG6C02705/DG1C00141/DG4C06045…	-/-/-/-/-/-/-/-/-/-/-/-/-/-/-/-/-/-/-/-/-/-/-/-/-/-/-/-/-/-/-/-/-/-/-/-/-/-/-/-/-/-/-/-/-/-/-/-/-/-/-/-/-/-/-/-/-/-/-/-/-/-/-/-/-/-/-/-/-/-/-/-/-/-/-/-/-/-/-/-/-/-/-/-/-/-/-/-/-/-/-/-/-/-/-	ath:AT4G27670/ath:AT4G25200/ath:AT3G46230/ath:AT3G46230/ath:AT3G46230/ath:AT4G03510/ath:AT4G10250/ath:AT4G10250/ath:AT5G59720/ath:AT3G46230/ath:AT5G12020/ath:AT3G12580/ath:AT4G25200/ath:AT4G04860/ath:AT5G12020/ath:AT5G07340/ath:AT4G24190/ath:AT5G03160/ath:AT5G59720/ath:AT4G25200/ath:AT1G56340/ath:AT2G04030/ath:AT3G62600/ath:AT4G34100/ath:AT3G09350/ath:AT3G59410/ath:AT5G03340/ath:AT1G64230/ath:AT3…	95	57	DG2C05522/DG6C02704/DG2C05718/DG2C05717/DG2C05722/DG1C04789/DG4C03528/DG1C04511/DG5C00211/DG2C03946/DG5C01196/DG2C05812/DG3C06858/DG4C06346/DG5C01195/DG5C00220/DG7C02920/DG3C04174/DG4C05889/DG1C05596/DG6C03797/DG1C06878/DG5C05049/DG5C01199/DG6C04155/DG6C04211/DG1C05863/DG4C02023/DG6C02705/DG1C00141/DG6C04202/DG2C05764/DG4C04652/DG0C00935/DG2C03944/DG2C00902/DG4C00803/DG2C04607/DG5C04567/DG5C05724…	38	DG2C00875/DG7C04967/DG5C06663/DG1C02773/DG6C04858/DG5C02116/DG5C05563/DG2C01430/DG3C00262/DG4C06045/DG2C01822/DG2C05269/DG6C04869/DG2C03551/DG3C04384/DG6C03616/DG6C01038/DG4C02210/DG4C02897/DG3C06401/DG3C05026/DG1C02873/DG3C07323/DG4C02638/DG2C05630/DG7C00997/DG6C01764/DG3C01556/DG6C05937/DG2C01726/DG7C02726/DG6C01339/DG5C04352/DG1C04404/DG5C02919/DG2C01434/DG2C01433/novel.13026
ath00750	Vitamin B6 metabolism	8/1750	15/6018	0.0417915	0.154502	novel.4280/DG2C01754/DG2C03006/DG4C00619/DG5C04063/DG5C03843/DG4C02705/DG2C06363	-/-/-/-/-/-/-/-	ath:AT5G60540/ath:AT5G60540/ath:AT1G17710/ath:AT5G37850/ath:AT1G73010/ath:AT4G29840/ath:AT5G01410/ath:AT2G17630	8	6	novel.4280/DG2C01754/DG4C00619/DG5C04063/DG5C03843/DG4C02705	2	DG2C03006/DG2C06363
ath00052	Galactose metabolism	32/1750	84/6018	0.0459807	0.160572	DG6C00996/DG3C05831/DG7C00287/DG6C04565/DG1C05721/DG3C05834/DG6C04544/DG4C04303/DG3C05830/DG5C04082/DG6C03391/DG6C00843/DG1C04832/novel.3741/DG3C05633/DG4C01019/DG4C01020/DG1C05921/DG7C02985/DG5C01317/DG1C04209/DG1C05810/DG2C04662/DG7C01212/DG7C02791/DG1C02712/DG6C03392/DG5C04372/DG0C01233/DG4C03772/DG3C04003/DG2C03675	-/-/-/-/-/-/-/-/-/-/-/-/-/-/-/-/-/-/-/-/-/-/-/-/-/-/-/-/-/-/-/-	ath:AT4G26270/ath:AT1G12240/ath:AT5G17310/ath:AT4G29130/ath:AT3G57520/ath:AT1G62660/ath:AT4G26270/ath:AT1G23190/ath:AT1G62660/ath:AT4G29130/ath:AT5G08370/ath:AT1G72990/ath:AT1G12240/ath:AT5G61580/ath:AT1G55740/ath:AT2G19860/ath:AT4G29130/ath:AT5G15140/ath:AT5G52560/ath:AT4G26270/ath:AT3G52600/ath:AT5G47810/ath:AT2G47180/ath:AT5G61580/ath:AT2G36190/ath:AT5G08380/ath:AT5G08370/ath:AT4G29130/ath:AT5…	32	14	DG6C00996/DG7C00287/DG6C04565/DG6C04544/DG4C04303/novel.3741/DG3C05633/DG4C01019/DG4C01020/DG7C02985/DG5C01317/DG7C01212/DG7C02791/DG4C03772	18	DG3C05831/DG1C05721/DG3C05834/DG3C05830/DG5C04082/DG6C03391/DG6C00843/DG1C04832/DG1C05921/DG1C04209/DG1C05810/DG2C04662/DG1C02712/DG6C03392/DG5C04372/DG0C01233/DG3C04003/DG2C03675
ath00260	Glycine, serine and threonine metabolism	29/1750	75/6018	0.0460656	0.160572	DG2C03542/DG2C04465/DG4C03771/DG7C01254/DG4C06263/DG4C04002/DG2C01004/DG4C05484/DG0C00647/DG1C06648/DG1C05869/DG6C01693/DG1C00526/DG0C00073/DG3C06814/DG1C03614/DG3C04370/DG2C02329/DG1C06291/novel.53/DG5C04672/DG1C05018/DG5C02481/DG1C03128/DG5C03843/DG1C00153/DG3C00010/DG2C06363/DG7C02821	-/-/-/-/-/-/-/-/-/-/-/-/-/-/-/-/-/-/-/-/-/-/-/-/-/-/-/-/-	ath:AT4G13930/ath:AT3G08860/ath:AT1G14810/ath:AT1G17745/ath:AT5G13280/ath:AT4G37930/ath:AT1G22170/ath:AT4G02610/ath:AT2G26080/ath:AT4G34200/ath:AT3G48170/ath:AT3G08860/ath:AT3G43670/ath:AT4G19710/ath:AT1G22170/ath:AT1G23310/ath:AT2G24580/ath:AT2G35120/ath:AT1G11860/ath:AT1G62810/ath:AT3G08590/ath:AT4G11640/ath:AT3G16950/ath:AT4G02610/ath:AT4G29840/ath:AT1G12550/ath:AT1G68010/ath:AT2G17630/ath:AT5…	29	9	DG4C03771/DG4C06263/DG2C01004/DG0C00073/DG3C04370/DG2C02329/DG5C04672/DG5C03843/DG3C00010	20	DG2C03542/DG2C04465/DG7C01254/DG4C04002/DG4C05484/DG0C00647/DG1C06648/DG1C05869/DG6C01693/DG1C00526/DG3C06814/DG1C03614/DG1C06291/novel.53/DG1C05018/DG5C02481/DG1C03128/DG1C00153/DG2C06363/DG7C02821
ath00944	Flavone and flavonol biosynthesis	9/1750	18/6018	0.0493276	0.167166	DG7C03073/DG2C04174/DG3C05816/DG7C03078/DG3C04489/DG3C04490/novel.14690/novel.9946/novel.8880	-/-/-/-/-/-/-/-/-	ath:AT5G07990/ath:AT5G07990/ath:AT5G07990/ath:AT5G07990/ath:AT5G07990/ath:AT5G07990/ath:AT2G36790/ath:AT2G36790/ath:AT2G36790	9	3	novel.14690/novel.9946/novel.8880	6	DG7C03073/DG2C04174/DG3C05816/DG7C03078/DG3C04489/DG3C04490
ath00603	Glycosphingolipid biosynthesis - globo and isoglobo series	7/1750	13/6018	0.0531901	0.175384	DG6C03391/DG6C05601/DG1C04779/DG5C05513/DG2C05288/DG1C02712/DG6C03392	-/-/-/-/-/-/-	ath:AT5G08370/ath:AT3G55260/ath:AT1G61050/ath:AT1G65590/ath:AT1G05590/ath:AT5G08380/ath:AT5G08370	7	0		7	DG6C03391/DG6C05601/DG1C04779/DG5C05513/DG2C05288/DG1C02712/DG6C03392
ath00730	Thiamine metabolism	10/1750	21/6018	0.0554343	0.177973	DG1C02305/DG7C00928/DG6C02273/DG5C05938/DG3C01935/DG7C03454/DG1C03067/DG4C04648/DG0C00460/DG2C04761	-/-/-/-/-/-/-/-/-/-	ath:AT5G54770/ath:AT5G32470/ath:AT4G15560/ath:AT1G02880/ath:AT5G63400/ath:AT5G63400/ath:AT4G15560/ath:AT2G29630/ath:AT2G37250/ath:AT3G16990	10	3	DG3C01935/DG4C04648/DG0C00460	7	DG1C02305/DG7C00928/DG6C02273/DG5C05938/DG7C03454/DG1C03067/DG2C04761
ath00591	Linoleic acid metabolism	8/1750	16/6018	0.062794	0.196432	DG1C04541/novel.7374/DG5C04184/DG6C04187/DG4C04001/DG4C04441/DG2C02171/DG2C03499	-/-/-/-/-/-/-/-	ath:AT1G17420/ath:AT3G22400/ath:AT5G04040/ath:AT3G22400/ath:AT1G55020/ath:AT1G55020/ath:AT1G55020/ath:AT2G06925	8	2	DG5C04184/DG6C04187	6	DG1C04541/novel.7374/DG4C04001/DG4C04441/DG2C02171/DG2C03499
ath00061	Fatty acid biosynthesis	19/1750	48/6018	0.0763336	0.232817	DG5C05409/DG5C05796/DG6C05261/DG7C02486/DG0C00438/DG1C03952/DG2C03919/DG7C03587/DG7C03605/DG3C07061/DG5C03505/novel.7724/DG3C04918/DG6C05260/DG3C02919/DG1C01589/novel.149/DG3C03189/DG4C02019	-/-/-/-/-/-/-/-/-/-/-/-/-/-/-/-/-/-/-	ath:AT2G43710/ath:AT2G43710/ath:AT2G47240/ath:AT2G22230/ath:AT4G23850/ath:AT1G24360/ath:AT1G74960/ath:AT1G08510/ath:AT2G05990/ath:AT5G46290/ath:AT4G23850/ath:AT3G16170/ath:AT3G25110/ath:AT2G47240/ath:AT3G45770/ath:AT1G74960/ath:AT5G46290/ath:AT2G04350/ath:AT1G49430	19	7	DG5C05409/DG5C05796/DG6C05261/DG7C02486/novel.7724/DG6C05260/novel.149	12	DG0C00438/DG1C03952/DG2C03919/DG7C03587/DG7C03605/DG3C07061/DG5C03505/DG3C04918/DG3C02919/DG1C01589/DG3C03189/DG4C02019
ath00906	Carotenoid biosynthesis	14/1750	34/6018	0.0883624	0.259381	DG1C03357/DG3C01234/DG5C04348/DG2C00259/DG1C04151/DG4C05731/DG1C02994/DG4C02044/DG1C04962/novel.14470/novel.8702/DG4C03727/DG7C00193/DG1C04562	-/-/-/-/-/-/-/-/-/-/-/-/-/-	ath:AT1G78390/ath:AT2G27150/ath:AT4G32810/ath:AT1G31800/ath:AT1G52340/ath:AT1G52340/ath:AT3G04870/ath:AT1G06820/ath:AT2G44990/ath:AT1G78390/ath:AT3G14440/ath:AT3G04870/ath:AT5G17230/ath:AT5G67030	14	3	DG5C04348/DG2C00259/DG4C03727	11	DG1C03357/DG3C01234/DG1C04151/DG4C05731/DG1C02994/DG4C02044/DG1C04962/novel.14470/novel.8702/DG7C00193/DG1C04562
ath00300	Lysine biosynthesis	8/1750	17/6018	0.089295	0.259381	DG4C03771/DG4C06263/DG0C00073/DG2C04844/DG4C01098/DG7C02821/DG2C05014/DG6C02711	-/-/-/-/-/-/-/-	ath:AT1G14810/ath:AT5G13280/ath:AT4G19710/ath:AT4G33680/ath:AT3G53580/ath:AT5G13280/ath:AT4G33680/ath:AT4G33680	8	4	DG4C03771/DG4C06263/DG0C00073/DG4C01098	4	DG2C04844/DG7C02821/DG2C05014/DG6C02711
ath00760	Nicotinate and nicotinamide metabolism	10/1750	23/6018	0.1006	0.285424	DG5C06336/DG7C00842/DG6C02081/DG1C04326/DG4C03320/DG7C00071/novel.5474/DG1C02997/DG4C01794/DG3C02138	-/-/-/-/-/-/-/-/-/-	ath:AT3G21070/ath:AT2G36310/ath:AT3G21070/ath:AT2G23420/ath:AT1G21640/ath:AT2G36310/ath:AT5G20070/ath:AT4G14930/ath:AT5G50210/ath:AT5G09230	10	2	DG4C03320/novel.5474	8	DG5C06336/DG7C00842/DG6C02081/DG1C04326/DG7C00071/DG1C02997/DG4C01794/DG3C02138
ath00531	Glycosaminoglycan degradation	6/1750	12/6018	0.103582	0.287205	DG6C00843/DG6C05601/DG1C06649/DG5C05934/DG5C05513/DG2C05288	-/-/-/-/-/-	ath:AT1G72990/ath:AT3G55260/ath:AT5G13690/ath:AT5G27730/ath:AT1G65590/ath:AT1G05590	6	0		6	DG6C00843/DG6C05601/DG1C06649/DG5C05934/DG5C05513/DG2C05288
ath00220	Arginine biosynthesis	14/1750	35/6018	0.109397	0.296588	DG6C03895/DG5C04203/DG3C00358/DG2C03100/DG1C03614/DG2C05839/DG5C02775/DG2C03725/DG2C05318/DG4C05440/DG3C00090/DG1C06739/DG3C05499/DG4C05893	-/-/-/-/-/-/-/-/-/-/-/-/-/-	ath:AT1G72330/ath:AT5G11520/ath:AT1G75330/ath:AT2G30970/ath:AT1G23310/ath:AT2G37500/ath:AT1G51720/ath:AT4G37670/ath:AT5G37600/ath:AT3G03910/ath:AT3G47450/ath:AT5G35630/ath:AT4G38220/ath:AT1G67550	14	8	DG6C03895/DG5C04203/DG3C00358/DG2C03100/DG2C05839/DG2C05318/DG3C00090/DG1C06739	6	DG1C03614/DG5C02775/DG2C03725/DG4C05440/DG3C05499/DG4C05893
ath00280	Valine, leucine and isoleucine degradation	22/1750	60/6018	0.124538	0.327356	DG2C04465/DG5C02399/DG6C03745/DG7C00676/DG6C01693/DG5C04299/DG6C05409/DG3C03187/DG3C02531/DG3C06524/DG4C00529/DG1C00157/DG7C04428/DG2C06812/DG7C01432/DG2C01236/DG2C04708/DG5C02481/DG4C03308/novel.7724/DG1C00749/DG3C02148	-/-/-/-/-/-/-/-/-/-/-/-/-/-/-/-/-/-/-/-/-/-	ath:AT3G08860/ath:AT3G06850/ath:AT2G33150/ath:AT4G11820/ath:AT3G08860/ath:AT1G06550/ath:AT3G45300/ath:AT5G48230/ath:AT2G26800/ath:AT1G23800/ath:AT1G03090/ath:AT5G48230/ath:AT4G20930/ath:AT4G11820/ath:AT4G34030/ath:AT1G23800/ath:AT4G16210/ath:AT3G16950/ath:AT4G34240/ath:AT3G16170/ath:AT3G06810/ath:AT1G44170	22	8	DG5C02399/DG6C05409/DG4C00529/DG7C04428/DG7C01432/DG2C01236/novel.7724/DG1C00749	14	DG2C04465/DG6C03745/DG7C00676/DG6C01693/DG5C04299/DG3C03187/DG3C02531/DG3C06524/DG1C00157/DG2C06812/DG2C04708/DG5C02481/DG4C03308/DG3C02148
ath00450	Selenocompound metabolism	9/1750	21/6018	0.126112	0.327356	DG4C04775/DG6C05886/DG4C00243/DG1C05059/DG1C05058/DG4C06408/DG7C05100/novel.7672/DG2C05166	-/-/-/-/-/-/-/-/-	ath:AT5G17920/ath:AT5G49810/ath:AT5G17920/ath:AT3G01120/ath:AT3G01120/ath:AT3G03780/ath:AT4G13780/ath:AT5G17920/ath:AT3G55400	9	2	DG4C06408/novel.7672	7	DG4C04775/DG6C05886/DG4C00243/DG1C05059/DG1C05058/DG7C05100/DG2C05166
ath00230	Purine metabolism	40/1750	117/6018	0.130728	0.330628	DG5C05270/DG3C02444/DG1C00669/DG1C07081/DG1C07053/DG3C00575/DG2C03764/DG0C01111/DG4C04303/DG5C02237/DG6C02556/DG1C02509/DG7C04619/novel.7965/DG2C04099/DG5C03545/DG4C02319/DG1C01304/DG1C05480/DG3C04473/DG7C03186/DG4C02362/DG3C02893/DG3C06131/DG2C04597/DG2C03718/DG4C04681/DG2C00118/DG1C02997/DG3C01935/DG7C03454/DG4C01501/DG4C00790/DG5C05594/DG4C05893/DG4C05268/DG3C02699/DG0C00460/DG1C02031/DG7C03393	-/-/-/-/-/-/-/-/-/-/-/-/-/-/-/-/-/-/-/-/-/-/-/-/-/-/-/-/-/-/-/-/-/-/-/-/-/-/-/-	ath:AT2G26230/ath:AT2G36580/ath:AT5G18280/ath:AT4G04955/ath:AT5G08570/ath:AT5G03300/ath:AT4G34890/ath:AT2G21790/ath:AT1G23190/ath:AT5G56350/ath:AT2G38280/ath:AT4G17050/ath:AT4G20070/ath:AT3G52990/ath:AT2G02970/ath:AT5G52920/ath:AT3G03900/ath:AT3G52990/ath:AT1G80050/ath:AT3G14050/ath:AT2G26230/ath:AT3G57550/ath:AT3G27060/ath:AT4G24730/ath:AT5G56350/ath:AT4G34890/ath:AT3G22960/ath:AT2G21790/ath:AT4…	40	19	DG5C05270/DG3C02444/DG1C07053/DG2C03764/DG0C01111/DG4C04303/DG5C02237/DG7C04619/novel.7965/DG1C01304/DG1C05480/DG7C03186/DG4C02362/DG3C02893/DG2C04597/DG3C01935/DG5C05594/DG4C05268/DG0C00460	21	DG1C00669/DG1C07081/DG3C00575/DG6C02556/DG1C02509/DG2C04099/DG5C03545/DG4C02319/DG3C04473/DG3C06131/DG2C03718/DG4C04681/DG2C00118/DG1C02997/DG7C03454/DG4C01501/DG4C00790/DG4C05893/DG3C02699/DG1C02031/DG7C03393
ath00640	Propanoate metabolism	15/1750	39/6018	0.132793	0.330628	DG5C02399/DG7C03006/DG5C04299/DG3C03187/DG3C01722/DG1C06695/DG1C00157/DG7C04428/DG2C04708/DG1C04147/DG5C02481/novel.6815/novel.11156/DG3C03866/DG0C00855	-/-/-/-/-/-/-/-/-/-/-/-/-/-/-	ath:AT3G06850/ath:AT4G17260/ath:AT1G06550/ath:AT5G48230/ath:AT5G36880/ath:AT4G17260/ath:AT5G48230/ath:AT4G20930/ath:AT4G16210/ath:AT5G36880/ath:AT3G16950/ath:AT4G16760/ath:AT4G16760/ath:AT4G04320/ath:AT2G20420	15	6	DG5C02399/DG7C03006/DG1C06695/DG7C04428/novel.6815/novel.11156	9	DG5C04299/DG3C03187/DG3C01722/DG1C00157/DG2C04708/DG1C04147/DG5C02481/DG3C03866/DG0C00855
ath00670	One carbon pool by folate	7/1750	16/6018	0.15405	0.375882	DG2C03542/DG4C05756/DG4C04002/DG1C06291/novel.1423/DG5C03792/DG2C07175	-/-/-/-/-/-/-	ath:AT4G13930/ath:AT2G44160/ath:AT4G37930/ath:AT1G11860/ath:AT5G13050/ath:AT1G66520/ath:AT4G17360	7	0		7	DG2C03542/DG4C05756/DG4C04002/DG1C06291/novel.1423/DG5C03792/DG2C07175
ath00780	Biotin metabolism	8/1750	19/6018	0.158399	0.378916	DG7C02486/DG7C00634/DG1C03952/DG2C03919/DG7C03605/DG3C07061/DG1C01589/novel.149	-/-/-/-/-/-/-/-	ath:AT2G22230/ath:AT2G43360/ath:AT1G24360/ath:AT1G74960/ath:AT2G05990/ath:AT5G46290/ath:AT1G74960/ath:AT5G46290	8	2	DG7C02486/novel.149	6	DG7C00634/DG1C03952/DG2C03919/DG7C03605/DG3C07061/DG1C01589
ath00380	Tryptophan metabolism	33/1750	97/6018	0.1663	0.390165	DG5C06611/DG6C01109/DG1C05963/DG3C06198/DG3C00160/DG3C03187/DG3C05961/DG3C06524/DG1C00157/DG7C04938/DG1C06194/DG6C00558/DG0C00423/DG2C06054/DG0C01127/DG5C01117/DG2C01236/DG2C04708/DG7C02097/DG5C02481/DG4C05116/DG1C01622/DG3C01254/DG4C03308/DG4C05100/DG4C04228/novel.3187/DG2C01511/DG5C04443/DG3C00258/DG5C06690/DG3C02148/DG6C05642	-/-/-/-/-/-/-/-/-/-/-/-/-/-/-/-/-/-/-/-/-/-/-/-/-/-/-/-/-/-/-/-/-	ath:AT4G35160/ath:AT4G35160/ath:AT5G20960/ath:AT4G35160/ath:AT2G30770/ath:AT5G48230/ath:AT4G35160/ath:AT1G23800/ath:AT5G48230/ath:AT2G30750/ath:AT5G43890/ath:AT2G20340/ath:AT1G14130/ath:AT1G48910/ath:AT1G14130/ath:AT1G80360/ath:AT1G23800/ath:AT4G16210/ath:AT1G48910/ath:AT3G16950/ath:AT4G35160/ath:AT4G34880/ath:AT1G14130/ath:AT4G34240/ath:AT4G35160/ath:AT4G35160/ath:AT4G35090/ath:AT1G04180/ath:AT4…	33	7	DG2C06054/DG2C01236/DG7C02097/novel.3187/DG2C01511/DG5C06690/DG6C05642	26	DG5C06611/DG6C01109/DG1C05963/DG3C06198/DG3C00160/DG3C03187/DG3C05961/DG3C06524/DG1C00157/DG7C04938/DG1C06194/DG6C00558/DG0C00423/DG0C01127/DG5C01117/DG2C04708/DG5C02481/DG4C05116/DG1C01622/DG3C01254/DG4C03308/DG4C05100/DG4C04228/DG5C04443/DG3C00258/DG3C02148
ath00410	beta-Alanine metabolism	19/1750	53/6018	0.173351	0.399035	DG2C05427/DG1C06276/DG4C04234/DG1C00526/DG5C04299/DG5C04763/DG3C06524/DG2C04745/DG7C04428/novel.53/DG2C01236/DG2C04708/DG7C01163/novel.6815/DG3C06502/DG4C03308/novel.11156/DG3C03866/DG3C02148	-/-/-/-/-/-/-/-/-/-/-/-/-/-/-/-/-/-/-	ath:AT5G17330/ath:AT2G43020/ath:AT5G17330/ath:AT3G43670/ath:AT1G06550/ath:AT5G12200/ath:AT1G23800/ath:AT5G48840/ath:AT4G20930/ath:AT1G62810/ath:AT1G23800/ath:AT4G16210/ath:AT5G17330/ath:AT4G16760/ath:AT5G13700/ath:AT4G34240/ath:AT4G16760/ath:AT4G04320/ath:AT1G44170	19	5	DG2C05427/DG7C04428/DG2C01236/novel.6815/novel.11156	14	DG1C06276/DG4C04234/DG1C00526/DG5C04299/DG5C04763/DG3C06524/DG2C04745/novel.53/DG2C04708/DG7C01163/DG3C06502/DG4C03308/DG3C03866/DG3C02148
ath01212	Fatty acid metabolism	31/1750	93/6018	0.211575	0.468723	DG5C05409/DG5C05796/DG6C05261/DG7C02486/DG6C03745/DG0C00438/DG5C02532/DG5C06722/DG3C03187/DG1C03952/DG3C01180/DG1C00157/DG6C02729/DG6C04886/DG2C03919/DG2C04708/DG5C00015/DG7C03587/novel.6815/DG7C03605/DG3C07061/DG5C03505/novel.7724/DG1C00749/novel.11156/DG6C05260/DG3C02919/DG1C01589/novel.149/DG3C03189/DG4C02019	-/-/-/-/-/-/-/-/-/-/-/-/-/-/-/-/-/-/-/-/-/-/-/-/-/-/-/-/-/-/-	ath:AT2G43710/ath:AT2G43710/ath:AT2G47240/ath:AT2G22230/ath:AT2G33150/ath:AT4G23850/ath:AT3G06860/ath:AT5G10480/ath:AT5G48230/ath:AT1G24360/ath:AT1G67730/ath:AT5G48230/ath:AT3G60340/ath:AT3G06860/ath:AT1G74960/ath:AT4G16210/ath:AT3G55360/ath:AT1G08510/ath:AT4G16760/ath:AT2G05990/ath:AT5G46290/ath:AT4G23850/ath:AT3G16170/ath:AT3G06810/ath:AT4G16760/ath:AT2G47240/ath:AT3G45770/ath:AT1G74960/ath:AT5…	31	10	DG5C05409/DG5C05796/DG6C05261/DG7C02486/novel.6815/novel.7724/DG1C00749/novel.11156/DG6C05260/novel.149	21	DG6C03745/DG0C00438/DG5C02532/DG5C06722/DG3C03187/DG1C03952/DG3C01180/DG1C00157/DG6C02729/DG6C04886/DG2C03919/DG2C04708/DG5C00015/DG7C03587/DG7C03605/DG3C07061/DG5C03505/DG3C02919/DG1C01589/DG3C03189/DG4C02019
ath00250	Alanine, aspartate and glutamate metabolism	21/1750	61/6018	0.214785	0.468723	DG6C03895/DG5C04203/DG2C04465/DG2C05427/DG1C06644/DG4C04234/DG5C03746/DG0C01052/DG6C01693/DG2C03100/DG7C02419/DG1C03614/DG2C06031/DG1C06169/DG7C01163/DG5C02775/DG2C05318/DG4C05440/DG1C06739/novel.2840/DG4C02866	-/-/-/-/-/-/-/-/-/-/-/-/-/-/-/-/-/-/-/-/-	ath:AT1G72330/ath:AT5G11520/ath:AT3G08860/ath:AT5G17330/ath:AT3G16150/ath:AT5G17330/ath:AT5G53460/ath:AT3G16150/ath:AT3G08860/ath:AT2G30970/ath:AT3G22200/ath:AT1G23310/ath:AT3G47340/ath:AT3G22200/ath:AT5G17330/ath:AT1G51720/ath:AT5G37600/ath:AT3G03910/ath:AT5G35630/ath:AT5G08100/ath:AT3G24090	21	8	DG6C03895/DG5C04203/DG2C05427/DG5C03746/DG2C03100/DG2C05318/DG1C06739/DG4C02866	13	DG2C04465/DG1C06644/DG4C04234/DG0C01052/DG6C01693/DG7C02419/DG1C03614/DG2C06031/DG1C06169/DG7C01163/DG5C02775/DG4C05440/novel.2840
ath02010	ABC transporters	15/1750	42/6018	0.215151	0.468723	DG5C03863/DG5C06038/DG5C03861/DG5C04091/DG5C03864/DG1C06167/DG5C03865/DG1C06168/DG7C01360/DG6C00750/DG1C05710/DG5C03872/DG2C02668/DG6C00988/DG3C02596	-/-/-/-/-/-/-/-/-/-/-/-/-/-/-	ath:AT2G47000/ath:AT2G47000/ath:AT1G02520/ath:AT3G28345/ath:AT1G02520/ath:AT2G47000/ath:AT1G02520/ath:AT4G18050/ath:AT1G02520/ath:AT1G02520/ath:AT3G28345/ath:AT2G47000/ath:AT3G28345/ath:AT3G28360/ath:AT1G02520	15	3	DG5C03872/DG2C02668/DG6C00988	12	DG5C03863/DG5C06038/DG5C03861/DG5C04091/DG5C03864/DG1C06167/DG5C03865/DG1C06168/DG7C01360/DG6C00750/DG1C05710/DG3C02596
ath00511	Other glycan degradation	10/1750	27/6018	0.237435	0.508193	DG7C02748/DG6C00843/DG6C05601/DG6C02512/DG5C05513/DG2C05288/DG4C03729/DG3C05132/DG2C04018/DG6C01371	-/-/-/-/-/-/-/-/-/-	ath:AT1G33700/ath:AT1G72990/ath:AT3G55260/ath:AT5G05460/ath:AT1G65590/ath:AT1G05590/ath:AT2G28100/ath:AT2G28100/ath:AT3G26720/ath:AT5G66150	10	1	DG6C01371	9	DG7C02748/DG6C00843/DG6C05601/DG6C02512/DG5C05513/DG2C05288/DG4C03729/DG3C05132/DG2C04018
ath04145	Phagosome	29/1750	88/6018	0.243102	0.511353	DG2C00875/DG1C02773/DG2C03928/DG5C05359/DG5C05563/DG6C02307/DG4C05197/DG5C02298/DG5C01726/DG2C02295/DG3C03926/DG6C01839/DG5C03995/DG4C06045/DG4C05269/DG2C01822/DG5C04016/DG5C01795/DG1C00698/DG2C01073/DG1C02012/DG2C02506/DG3C00381/DG2C05223/DG3C06111/DG5C04777/DG2C01558/DG3C01567/novel.13026	-/-/-/-/-/-/-/-/-/-/-/-/-/-/-/-/-/-/-/-/-/-/-/-/-/-/-/-/-	ath:AT5G07340/ath:AT1G56340/ath:AT3G14270/ath:AT4G33240/ath:AT1G08450/ath:AT5G12250/ath:AT4G14960/ath:AT5G12250/ath:AT1G52280/ath:AT5G62690/ath:AT1G71010/ath:AT5G12250/ath:AT4G38510/ath:AT1G56340/ath:AT5G23860/ath:AT5G61790/ath:AT4G09720/ath:AT1G11890/ath:AT2G21410/ath:AT3G48040/ath:AT5G19780/ath:AT3G58730/ath:AT3G01390/ath:AT2G34250/ath:AT5G12250/ath:AT5G12250/ath:AT2G17800/ath:AT1G75630/ath:AT1…	29	1	DG2C05223	28	DG2C00875/DG1C02773/DG2C03928/DG5C05359/DG5C05563/DG6C02307/DG4C05197/DG5C02298/DG5C01726/DG2C02295/DG3C03926/DG6C01839/DG5C03995/DG4C06045/DG4C05269/DG2C01822/DG5C04016/DG5C01795/DG1C00698/DG2C01073/DG1C02012/DG2C02506/DG3C00381/DG3C06111/DG5C04777/DG2C01558/DG3C01567/novel.13026
ath00062	Fatty acid elongation	14/1750	40/6018	0.252728	0.522591	DG4C02129/DG2C05292/DG1C04195/DG5C06722/DG3C01180/DG5C02963/DG2C05521/DG6C02729/DG5C00015/DG2C02841/DG3C02919/DG6C03621/DG3C06573/DG7C03573	-/-/-/-/-/-/-/-/-/-/-/-/-/-	ath:AT5G43760/ath:AT1G68530/ath:AT1G01120/ath:AT5G10480/ath:AT1G67730/ath:AT1G68530/ath:AT1G01120/ath:AT3G60340/ath:AT3G55360/ath:AT2G26640/ath:AT3G45770/ath:AT2G28630/ath:AT1G68530/ath:AT2G26640	14	2	DG5C02963/DG6C03621	12	DG4C02129/DG2C05292/DG1C04195/DG5C06722/DG3C01180/DG2C05521/DG6C02729/DG5C00015/DG2C02841/DG3C02919/DG3C06573/DG7C03573
ath00073	Cutin, suberine and wax biosynthesis	15/1750	44/6018	0.279926	0.569182	DG1C05842/DG3C06617/DG4C00024/DG3C00540/DG0C00027/DG5C05182/DG6C03517/DG6C04873/DG7C02254/DG2C05305/DG5C03197/DG6C03733/DG7C01562/DG3C05197/DG3C00901	-/-/-/-/-/-/-/-/-/-/-/-/-/-/-	ath:AT5G41040/ath:AT1G70680/ath:AT5G41040/ath:AT1G02205/ath:AT1G02205/ath:AT5G58860/ath:AT5G23190/ath:AT5G41040/ath:AT5G22500/ath:AT2G33380/ath:AT5G41040/ath:AT5G22500/ath:AT1G72970/ath:AT5G41040/ath:AT4G00360	15	2	DG7C01562/DG3C05197	13	DG1C05842/DG3C06617/DG4C00024/DG3C00540/DG0C00027/DG5C05182/DG6C03517/DG6C04873/DG7C02254/DG2C05305/DG5C03197/DG6C03733/DG3C00901
ath00240	Pyrimidine metabolism	21/1750	64/6018	0.295943	0.591885	DG1C00669/DG1C01505/DG5C03210/DG2C03180/DG0C01111/DG5C04763/DG2C03711/DG7C00842/DG2C04099/DG3C05342/DG3C02893/DG5C04342/DG5C06282/DG1C00160/DG1C01506/DG2C03182/DG7C00071/novel.8504/DG2C00118/DG1C02997/DG3C07032	-/-/-/-/-/-/-/-/-/-/-/-/-/-/-/-/-/-/-/-/-	ath:AT5G18280/ath:AT5G26667/ath:AT3G12670/ath:AT1G55810/ath:AT2G21790/ath:AT5G12200/ath:AT3G07800/ath:AT2G36310/ath:AT2G02970/ath:AT3G27190/ath:AT3G27060/ath:AT4G22930/ath:AT3G54470/ath:AT4G25280/ath:AT5G26667/ath:AT4G26510/ath:AT2G36310/ath:AT3G46940/ath:AT2G21790/ath:AT4G14930/ath:AT5G26667	21	6	DG5C03210/DG2C03180/DG0C01111/DG3C05342/DG3C02893/DG2C03182	15	DG1C00669/DG1C01505/DG5C04763/DG2C03711/DG7C00842/DG2C04099/DG5C04342/DG5C06282/DG1C00160/DG1C01506/DG7C00071/novel.8504/DG2C00118/DG1C02997/DG3C07032
ath00900	Terpenoid backbone biosynthesis	18/1750	55/6018	0.320907	0.631144	DG7C00676/DG3C03187/DG1C00157/DG5C05189/DG6C02273/DG2C06812/DG3C04695/DG6C01843/DG5C01954/DG5C00731/DG2C01407/DG5C05477/DG1C03067/DG5C04807/DG2C05038/DG5C04148/DG5C01953/DG2C04909	-/-/-/-/-/-/-/-/-/-/-/-/-/-/-/-/-/-	ath:AT4G11820/ath:AT5G48230/ath:AT5G48230/ath:AT5G58770/ath:AT4G15560/ath:AT4G11820/ath:AT1G76490/ath:AT2G36305/ath:AT4G36810/ath:AT5G62790/ath:AT1G76490/ath:AT2G02500/ath:AT4G15560/ath:AT2G26930/ath:AT1G11755/ath:AT1G26640/ath:AT4G36810/ath:AT4G33360	18	2	DG3C04695/DG2C01407	16	DG7C00676/DG3C03187/DG1C00157/DG5C05189/DG6C02273/DG2C06812/DG6C01843/DG5C01954/DG5C00731/DG5C05477/DG1C03067/DG5C04807/DG2C05038/DG5C04148/DG5C01953/DG2C04909
ath00514	Other types of O-glycan biosynthesis	4/1750	10/6018	0.325919	0.631144	DG2C03620/DG5C05649/DG1C02036/DG3C06161	-/-/-/-	ath:AT2G35610/ath:AT3G01720/ath:AT5G50420/ath:AT5G13500	4	0		4	DG2C03620/DG5C05649/DG1C02036/DG3C06161
ath00020	Citrate cycle (TCA cycle)	21/1750	66/6018	0.354843	0.676419	DG3C03948/DG5C02367/DG2C06569/DG4C01117/DG4C02590/DG5C02481/DG5C03497/DG1C00019/DG3C05847/DG7C01365/DG3C05284/DG1C03803/novel.6297/DG4C04886/DG3C02127/DG3C06673/DG2C05600/DG7C01335/DG2C01094/novel.3777/DG0C00855	-/-/-/-/-/-/-/-/-/-/-/-/-/-/-/-/-/-/-/-/-	ath:AT3G25860/ath:AT5G49460/ath:AT2G05710/ath:AT1G09430/ath:AT1G09430/ath:AT3G16950/ath:AT1G65930/ath:AT1G01090/ath:AT3G13930/ath:AT3G25860/ath:AT5G50850/ath:AT5G03290/ath:AT5G65750/ath:AT1G30120/ath:AT1G34430/ath:AT1G59900/ath:AT4G37870/ath:AT3G47520/ath:AT1G59900/ath:AT1G53240/ath:AT2G20420	21	6	DG3C03948/DG3C05284/DG1C03803/novel.6297/DG7C01335/novel.3777	15	DG5C02367/DG2C06569/DG4C01117/DG4C02590/DG5C02481/DG5C03497/DG1C00019/DG3C05847/DG7C01365/DG4C04886/DG3C02127/DG3C06673/DG2C05600/DG2C01094/DG0C00855
ath00950	Isoquinoline alkaloid biosynthesis	10/1750	30/6018	0.367904	0.680064	DG5C04203/DG1C04186/DG6C01343/DG1C00526/DG2C03100/DG6C00558/novel.53/DG3C06745/DG3C02575/DG2C03589	-/-/-/-/-/-/-/-/-/-	ath:AT5G11520/ath:AT5G53970/ath:AT2G22250/ath:AT3G43670/ath:AT2G30970/ath:AT2G20340/ath:AT1G62810/ath:AT5G53970/ath:AT5G53970/ath:AT5G36160	10	3	DG5C04203/DG1C04186/DG2C03100	7	DG6C01343/DG1C00526/DG6C00558/novel.53/DG3C06745/DG3C02575/DG2C03589
ath00960	Tropane, piperidine and pyridine alkaloid biosynthesis	10/1750	30/6018	0.367904	0.680064	DG5C04203/DG1C04186/DG6C01343/DG1C00526/DG2C03100/DG7C04471/novel.53/DG3C06745/DG3C02575/DG2C03589	-/-/-/-/-/-/-/-/-/-	ath:AT5G11520/ath:AT5G53970/ath:AT2G22250/ath:AT3G43670/ath:AT2G30970/ath:AT2G29290/ath:AT1G62810/ath:AT5G53970/ath:AT5G53970/ath:AT5G36160	10	4	DG5C04203/DG1C04186/DG2C03100/DG7C04471	6	DG6C01343/DG1C00526/novel.53/DG3C06745/DG3C02575/DG2C03589
ath04712	Circadian rhythm - plant	17/1750	55/6018	0.432153	0.786906	DG7C00600/DG2C03381/DG7C02109/DG7C02868/DG5C02296/novel.7808/DG2C03328/DG6C00017/DG4C03748/DG5C01041/DG4C03093/DG5C01624/DG2C05950/DG1C00255/DG6C01070/novel.940/DG3C06963	-/-/-/-/-/-/-/-/-/-/-/-/-/-/-/-/-	ath:AT5G24470/ath:AT5G13930/ath:AT1G01060/ath:AT5G57360/ath:AT5G08330/ath:AT1G09530/ath:AT1G68050/ath:AT2G25930/ath:AT3G50000/ath:AT5G11260/ath:AT5G24470/ath:AT1G65480/ath:AT5G02810/ath:AT5G23280/ath:AT1G65480/ath:AT2G46340/ath:AT5G13930	17	13	DG7C00600/DG7C02109/DG7C02868/novel.7808/DG2C03328/DG6C00017/DG4C03748/DG5C01041/DG4C03093/DG5C01624/DG1C00255/DG6C01070/novel.940	4	DG2C03381/DG5C02296/DG2C05950/DG3C06963
ath03410	Base excision repair	13/1750	42/6018	0.451843	0.81066	DG7C00992/DG3C04042/DG3C06724/DG6C03459/DG1C06464/DG3C02171/novel.4613/DG5C01479/DG4C03311/DG1C05514/DG7C02262/DG1C06979/DG2C06694	-/-/-/-/-/-/-/-/-/-/-/-/-	ath:AT1G13635/ath:AT5G57970/ath:AT1G10520/ath:AT1G08130/ath:AT1G50840/ath:AT4G12740/ath:AT1G21710/ath:AT1G78650/ath:AT5G63960/ath:AT5G57970/ath:AT1G50840/ath:AT3G18630/ath:AT2G42120	13	5	DG3C06724/DG5C01479/DG1C05514/DG1C06979/DG2C06694	8	DG7C00992/DG3C04042/DG6C03459/DG1C06464/DG3C02171/novel.4613/DG4C03311/DG7C02262
ath00340	Histidine metabolism	7/1750	22/6018	0.467627	0.826819	DG3C01608/DG3C06524/DG1C04276/DG2C01236/DG4C03308/DG3C02148/DG5C02233	-/-/-/-/-/-/-	ath:AT1G43710/ath:AT1G23800/ath:AT1G43710/ath:AT1G23800/ath:AT4G34240/ath:AT1G44170/ath:AT1G31860	7	3	DG1C04276/DG2C01236/DG5C02233	4	DG3C01608/DG3C06524/DG4C03308/DG3C02148
ath00590	Arachidonic acid metabolism	5/1750	16/6018	0.517678	0.902238	DG5C04184/DG2C04243/DG6C03697/DG5C00009/DG2C03499	-/-/-/-/-	ath:AT5G04040/ath:AT2G48150/ath:AT4G39640/ath:AT4G29210/ath:AT2G06925	5	1	DG5C04184	4	DG2C04243/DG6C03697/DG5C00009/DG2C03499
ath00261	Monobactam biosynthesis	4/1750	13/6018	0.550479	0.925615	DG4C03771/DG4C06263/DG0C00073/DG7C02821	-/-/-/-	ath:AT1G14810/ath:AT5G13280/ath:AT4G19710/ath:AT5G13280	4	3	DG4C03771/DG4C06263/DG0C00073	1	DG7C02821
ath00909	Sesquiterpenoid and triterpenoid biosynthesis	4/1750	13/6018	0.550479	0.925615	DG2C06154/DG7C02755/DG6C02377/DG2C04909	-/-/-/-	ath:AT5G23960/ath:AT4G34640/ath:AT5G23960/ath:AT4G33360	4	0		4	DG2C06154/DG7C02755/DG6C02377/DG2C04909
ath00562	Inositol phosphate metabolism	22/1750	76/6018	0.553852	0.925615	DG5C05064/DG3C02878/DG4C05809/DG1C00478/DG2C03928/DG5C05359/DG4C04376/DG5C00027/DG2C05372/DG3C03926/DG6C04757/DG7C00567/DG4C04319/DG6C04134/DG5C06311/DG3C01041/DG2C00093/DG2C06008/DG6C05843/DG2C03610/DG7C03763/DG3C05401	-/-/-/-/-/-/-/-/-/-/-/-/-/-/-/-/-/-/-/-/-/-	ath:AT3G55440/ath:AT2G40116/ath:AT1G09870/ath:AT2G40116/ath:AT3G14270/ath:AT4G33240/ath:AT1G21980/ath:AT3G55440/ath:AT4G08170/ath:AT1G71010/ath:AT3G09920/ath:AT2G21170/ath:AT1G49340/ath:AT4G08170/ath:AT2G26870/ath:AT1G14520/ath:AT3G09920/ath:AT2G40116/ath:AT3G51460/ath:AT3G02870/ath:AT1G14520/ath:AT2G22240	22	6	DG5C05064/DG5C00027/DG2C05372/DG6C04134/DG2C03610/DG3C05401	16	DG3C02878/DG4C05809/DG1C00478/DG2C03928/DG5C05359/DG4C04376/DG3C03926/DG6C04757/DG7C00567/DG4C04319/DG5C06311/DG3C01041/DG2C00093/DG2C06008/DG6C05843/DG7C03763
ath04070	Phosphatidylinositol signaling system	22/1750	77/6018	0.582527	0.939488	DG1C06409/DG3C02878/DG1C00478/DG2C03928/DG5C05359/DG4C04376/DG0C00183/DG5C04228/DG2C05372/DG3C03926/DG6C04757/DG4C04555/DG5C04903/DG4C04319/DG6C04134/DG7C02283/DG2C00093/DG2C06008/DG6C05843/DG2C03610/DG2C00531/DG4C03939	-/-/-/-/-/-/-/-/-/-/-/-/-/-/-/-/-/-/-/-/-/-	ath:AT2G20900/ath:AT2G40116/ath:AT2G40116/ath:AT3G14270/ath:AT4G33240/ath:AT1G21980/ath:AT1G66410/ath:AT1G62430/ath:AT4G08170/ath:AT1G71010/ath:AT3G09920/ath:AT5G15070/ath:AT2G20900/ath:AT1G49340/ath:AT4G08170/ath:AT2G20900/ath:AT3G09920/ath:AT2G40116/ath:AT3G51460/ath:AT3G02870/ath:AT4G30340/ath:AT1G66410	22	4	DG2C05372/DG4C04555/DG6C04134/DG2C03610	18	DG1C06409/DG3C02878/DG1C00478/DG2C03928/DG5C05359/DG4C04376/DG0C00183/DG5C04228/DG3C03926/DG6C04757/DG5C04903/DG4C04319/DG7C02283/DG2C00093/DG2C06008/DG6C05843/DG2C00531/DG4C03939
ath00860	Porphyrin and chlorophyll metabolism	18/1750	63/6018	0.583212	0.939488	DG1C06102/DG2C06463/DG5C05347/novel.6339/DG5C01723/DG6C02553/novel.5862/novel.3059/DG3C03402/DG7C02451/DG7C00602/DG5C02329/DG4C05733/novel.11781/DG2C04484/DG7C03540/DG1C05620/DG6C04124	-/-/-/-/-/-/-/-/-/-/-/-/-/-/-/-/-/-	ath:AT1G03475/ath:AT3G44880/ath:AT1G58290/ath:AT5G63570/ath:AT4G13250/ath:AT3G51820/ath:AT5G40850/ath:AT5G40850/ath:AT5G26030/ath:AT1G03475/ath:AT4G22920/ath:AT4G01690/ath:AT1G08520/ath:AT5G26710/ath:AT2G40490/ath:AT2G26670/ath:AT5G14220/ath:AT2G30390	18	6	DG1C06102/DG2C06463/novel.5862/novel.3059/DG5C02329/novel.11781	12	DG5C05347/novel.6339/DG5C01723/DG6C02553/DG3C03402/DG7C02451/DG7C00602/DG4C05733/DG2C04484/DG7C03540/DG1C05620/DG6C04124
ath00510	N-Glycan biosynthesis	14/1750	49/6018	0.585255	0.939488	DG3C01216/DG1C05738/DG2C01996/DG4C00450/DG2C05269/DG5C05724/DG6C01038/DG3C01066/DG2C05998/DG1C02873/DG1C00943/DG5C01010/DG4C05883/DG5C04352	-/-/-/-/-/-/-/-/-/-/-/-/-/-	ath:AT3G27540/ath:AT3G27540/ath:AT3G45040/ath:AT2G13290/ath:AT5G63840/ath:AT4G21150/ath:AT5G19690/ath:AT2G44660/ath:AT5G03080/ath:AT5G66680/ath:AT3G57220/ath:AT2G47760/ath:AT2G39630/ath:AT5G19690	14	3	DG1C05738/DG2C01996/DG5C05724	11	DG3C01216/DG4C00450/DG2C05269/DG6C01038/DG3C01066/DG2C05998/DG1C02873/DG1C00943/DG5C01010/DG4C05883/DG5C04352
ath00130	Ubiquinone and other terpenoid-quinone biosynthesis	20/1750	71/6018	0.612004	0.952687	DG7C01240/DG7C04726/DG2C02427/DG5C04650/DG1C04186/DG5C03561/DG3C01116/DG2C02162/DG4C05089/DG3C06936/DG6C01234/DG3C01317/DG2C02308/DG6C03886/DG3C06745/DG1C03664/DG5C06612/DG2C03160/DG3C02575/DG2C03589	-/-/-/-/-/-/-/-/-/-/-/-/-/-/-/-/-/-/-/-	ath:AT1G51680/ath:AT1G51680/ath:AT1G51680/ath:AT2G30490/ath:AT5G53970/ath:AT1G60550/ath:AT1G65060/ath:AT2G30490/ath:AT5G63380/ath:AT5G08740/ath:AT4G27270/ath:AT1G68890/ath:AT1G06570/ath:AT4G36750/ath:AT5G53970/ath:AT4G27270/ath:AT4G05160/ath:AT4G32770/ath:AT5G53970/ath:AT5G36160	20	4	DG1C04186/DG5C03561/DG2C02162/DG2C02308	16	DG7C01240/DG7C04726/DG2C02427/DG5C04650/DG3C01116/DG4C05089/DG3C06936/DG6C01234/DG3C01317/DG6C03886/DG3C06745/DG1C03664/DG5C06612/DG2C03160/DG3C02575/DG2C03589
ath01210	2-Oxocarboxylic acid metabolism	18/1750	64/6018	0.613964	0.952687	DG6C03895/DG5C04203/DG4C03771/DG4C06263/DG7C00863/DG2C06569/DG2C03100/DG1C03614/DG2C05839/DG5C03497/DG1C07215/DG2C03725/DG3C02489/DG1C03803/DG3C00807/DG3C05499/DG7C02821/DG5C00625	-/-/-/-/-/-/-/-/-/-/-/-/-/-/-/-/-/-	ath:AT1G72330/ath:AT5G11520/ath:AT1G14810/ath:AT5G13280/ath:AT3G23940/ath:AT2G05710/ath:AT2G30970/ath:AT1G23310/ath:AT2G37500/ath:AT1G65930/ath:AT1G80560/ath:AT4G37670/ath:AT1G18500/ath:AT5G03290/ath:AT2G43090/ath:AT4G38220/ath:AT5G13280/ath:AT1G80560	18	10	DG6C03895/DG5C04203/DG4C03771/DG4C06263/DG7C00863/DG2C03100/DG2C05839/DG1C07215/DG3C02489/DG1C03803	8	DG2C06569/DG1C03614/DG5C03497/DG2C03725/DG3C00807/DG3C05499/DG7C02821/DG5C00625
ath00564	Glycerophospholipid metabolism	39/1750	138/6018	0.616904	0.952687	DG1C06409/DG3C01792/DG6C04258/DG3C00234/DG3C04524/DG1C01707/DG3C03469/DG5C04814/DG5C04228/DG5C04184/DG0C00757/DG7C02483/DG1C04062/DG5C04903/DG5C03857/DG5C04032/DG3C06131/novel.9777/DG6C00134/DG5C01019/DG6C03355/DG6C01527/DG6C00744/DG5C06311/DG7C02283/DG5C02380/DG5C05162/DG2C01538/DG5C01245/DG3C06585/DG1C05777/DG7C03530/DG3C00470/DG2C00531/DG2C03499/DG3C03461/DG6C00133/DG2C00979/DG5C06093	-/-/-/-/-/-/-/-/-/-/-/-/-/-/-/-/-/-/-/-/-/-/-/-/-/-/-/-/-/-/-/-/-/-/-/-/-/-/-	ath:AT2G20900/ath:AT3G02040/ath:AT4G01950/ath:AT2G38110/ath:AT2G26830/ath:AT5G08030/ath:AT1G15080/ath:AT2G41540/ath:AT1G62430/ath:AT5G04040/ath:AT2G41540/ath:AT2G38670/ath:AT5G41080/ath:AT2G20900/ath:AT1G48600/ath:AT1G74320/ath:AT4G24730/ath:AT3G02600/ath:AT1G15080/ath:AT3G15730/ath:AT4G30580/ath:AT3G11430/ath:AT1G48600/ath:AT2G26870/ath:AT2G20900/ath:AT1G80950/ath:AT2G38670/ath:AT1G13560/ath:AT1…	39	10	DG3C01792/DG1C01707/DG3C03469/DG5C04184/DG7C02483/DG1C04062/novel.9777/DG3C06585/DG1C05777/DG3C03461	29	DG1C06409/DG6C04258/DG3C00234/DG3C04524/DG5C04814/DG5C04228/DG0C00757/DG5C04903/DG5C03857/DG5C04032/DG3C06131/DG6C00134/DG5C01019/DG6C03355/DG6C01527/DG6C00744/DG5C06311/DG7C02283/DG5C02380/DG5C05162/DG2C01538/DG5C01245/DG7C03530/DG3C00470/DG2C00531/DG2C03499/DG6C00133/DG2C00979/DG5C06093
ath00513	Various types of N-glycan biosynthesis	11/1750	40/6018	0.645739	0.974981	DG3C06770/DG6C05601/DG5C05724/DG6C01038/DG1C02873/DG5C05513/DG2C05288/DG3C02188/DG5C01010/DG7C01138/DG5C04352	-/-/-/-/-/-/-/-/-/-/-	ath:AT1G26810/ath:AT3G55260/ath:AT4G21150/ath:AT5G19690/ath:AT5G66680/ath:AT1G65590/ath:AT1G05590/ath:AT1G71990/ath:AT2G47760/ath:AT3G19280/ath:AT5G19690	11	1	DG5C05724	10	DG3C06770/DG6C05601/DG6C01038/DG1C02873/DG5C05513/DG2C05288/DG3C02188/DG5C01010/DG7C01138/DG5C04352
ath03040	Spliceosome	66/1750	235/6018	0.658256	0.974981	DG2C05812/DG4C06104/DG2C03959/DG3C04754/DG3C04686/DG3C03805/DG1C03438/DG6C05558/DG2C01995/DG5C05049/DG7C03475/DG4C04637/DG5C03626/DG1C00020/DG3C07311/DG2C04075/DG6C03255/DG7C02142/DG6C04202/DG7C01480/DG6C01450/DG6C00014/DG3C07130/DG0C01068/DG7C03124/DG6C01896/DG5C02830/DG6C03740/DG7C03848/DG5C00504/DG5C00823/DG4C00730/DG2C04677/DG6C04770/DG1C03011/DG4C00803/DG1C06459/DG0C00668/DG6C04635/DG3C06674…	-/-/-/-/-/-/-/-/-/-/-/-/-/-/-/-/-/-/-/-/-/-/-/-/-/-/-/-/-/-/-/-/-/-/-/-/-/-/-/-/-/-/-/-/-/-/-/-/-/-/-/-/-/-/-/-/-/-/-/-/-/-/-/-/-/-	ath:AT3G12580/ath:AT3G26420/ath:AT1G10580/ath:AT1G80070/ath:AT5G42820/ath:AT1G60200/ath:AT1G60170/ath:AT2G37340/ath:AT5G64270/ath:AT3G12580/ath:AT1G07170/ath:AT3G55460/ath:AT5G42820/ath:AT3G61860/ath:AT1G07360/ath:AT4G39680/ath:AT3G50670/ath:AT1G20920/ath:AT4G24280/ath:AT1G60200/ath:AT4G21110/ath:AT5G11200/ath:AT2G24590/ath:AT3G56860/ath:AT2G16860/ath:AT1G09140/ath:AT5G11200/ath:AT2G18510/ath:AT5…	66	62	DG2C05812/DG4C06104/DG2C03959/DG3C04754/DG3C04686/DG3C03805/DG1C03438/DG6C05558/DG2C01995/DG5C05049/DG7C03475/DG4C04637/DG5C03626/DG1C00020/DG3C07311/DG2C04075/DG6C03255/DG7C02142/DG6C04202/DG7C01480/DG6C01450/DG6C00014/DG3C07130/DG0C01068/DG7C03124/DG6C01896/DG5C02830/DG6C03740/DG7C03848/DG5C00504/DG5C00823/DG4C00730/DG2C04677/DG6C04770/DG1C03011/DG4C00803/DG1C06459/DG0C00668/DG6C04635/DG3C06674…	4	DG1C01495/DG4C02638/DG6C00029/DG7C02274
ath00330	Arginine and proline metabolism	17/1750	62/6018	0.660369	0.974981	DG4C05593/DG5C04203/DG1C06276/DG4C04897/DG2C03100/DG6C02847/DG3C06524/DG2C01236/DG7C03876/DG1C01622/DG3C06502/DG4C03308/DG3C00090/DG3C06114/DG3C02148/DG3C00465/DG6C05642	-/-/-/-/-/-/-/-/-/-/-/-/-/-/-/-/-	ath:AT3G28480/ath:AT5G11520/ath:AT2G43020/ath:AT5G46180/ath:AT2G30970/ath:AT5G38710/ath:AT1G23800/ath:AT1G23800/ath:AT5G53120/ath:AT4G34880/ath:AT5G13700/ath:AT4G34240/ath:AT3G47450/ath:AT4G34710/ath:AT1G44170/ath:AT3G25570/ath:AT4G34880	17	7	DG4C05593/DG5C04203/DG4C04897/DG2C03100/DG2C01236/DG3C00090/DG6C05642	10	DG1C06276/DG6C02847/DG3C06524/DG7C03876/DG1C01622/DG3C06502/DG4C03308/DG3C06114/DG3C02148/DG3C00465
ath00440	Phosphonate and phosphinate metabolism	3/1750	11/6018	0.663307	0.974981	DG7C02483/DG5C05162/DG2C01538	-/-/-	ath:AT2G38670/ath:AT2G38670/ath:AT1G13560	3	1	DG7C02483	2	DG5C05162/DG2C01538
ath04144	Endocytosis	52/1750	187/6018	0.678085	0.984838	DG2C05812/DG5C03553/DG3C02850/DG1C05385/DG2C01112/DG4C04376/DG5C05049/DG4C06367/DG2C05489/DG5C03962/DG5C03623/DG5C04709/DG5C01726/DG4C02747/DG6C04757/DG6C04202/DG2C02178/DG2C02770/DG7C03374/DG5C04393/DG6C05521/DG4C00803/DG5C01019/DG7C02259/DG1C02908/DG2C05540/DG3C05212/DG5C04016/DG3C02642/DG2C02711/DG7C00244/DG7C04972/DG1C00775/DG4C01623/DG4C04923/DG6C01563/DG3C05276/DG4C02638/DG5C04320/DG5C06317…	-/-/-/-/-/-/-/-/-/-/-/-/-/-/-/-/-/-/-/-/-/-/-/-/-/-/-/-/-/-/-/-/-/-/-/-/-/-/-/-/-/-/-/-/-/-/-/-/-/-/-/-	ath:AT3G12580/ath:AT1G10600/ath:AT3G11130/ath:AT2G33385/ath:AT1G10290/ath:AT1G21980/ath:AT3G12580/ath:AT4G17890/ath:AT2G17840/ath:AT2G19710/ath:AT5G60860/ath:AT3G62290/ath:AT1G52280/ath:AT3G11130/ath:AT3G09920/ath:AT4G24280/ath:AT4G35730/ath:AT4G21160/ath:AT4G38200/ath:AT5G11710/ath:AT4G14147/ath:AT3G12580/ath:AT3G15730/ath:AT1G34220/ath:AT2G47170/ath:AT3G60860/ath:AT1G01200/ath:AT4G09720/ath:AT1…	52	12	DG2C05812/DG5C03553/DG5C05049/DG6C04202/DG2C02178/DG2C02770/DG5C04393/DG4C00803/DG3C02642/DG5C06317/DG5C04915/DG6C01795	40	DG3C02850/DG1C05385/DG2C01112/DG4C04376/DG4C06367/DG2C05489/DG5C03962/DG5C03623/DG5C04709/DG5C01726/DG4C02747/DG6C04757/DG7C03374/DG6C05521/DG5C01019/DG7C02259/DG1C02908/DG2C05540/DG3C05212/DG5C04016/DG2C02711/DG7C00244/DG7C04972/DG1C00775/DG4C01623/DG4C04923/DG6C01563/DG3C05276/DG4C02638/DG5C04320/DG2C00093/DG3C00605/DG7C03530/DG1C01406/DG2C05818/novel.11771/DG3C02021/DG6C02023/DG4C00088/DG6C024…
ath00100	Steroid biosynthesis	18/1750	67/6018	0.699398	1	DG6C02914/DG4C02693/DG4C02984/DG5C04184/DG7C05168/DG1C02962/DG7C02755/DG3C02960/DG5C01572/DG7C03877/DG0C00061/DG2C03914/DG5C00695/DG6C02903/DG2C01369/DG3C05694/DG4C05121/DG3C07202	-/-/-/-/-/-/-/-/-/-/-/-/-/-/-/-/-/-	ath:AT1G20330/ath:AT2G29390/ath:AT1G11680/ath:AT5G04040/ath:AT3G19820/ath:AT5G13710/ath:AT4G34640/ath:AT2G15230/ath:AT2G34500/ath:AT1G11680/ath:AT2G07050/ath:AT2G26260/ath:AT1G20050/ath:AT4G12110/ath:AT1G11680/ath:AT2G07050/ath:AT5G50375/ath:AT2G07050	18	6	DG4C02984/DG5C04184/DG5C01572/DG2C03914/DG6C02903/DG3C07202	12	DG6C02914/DG4C02693/DG7C05168/DG1C02962/DG7C02755/DG3C02960/DG7C03877/DG0C00061/DG5C00695/DG2C01369/DG3C05694/DG4C05121
ath00290	Valine, leucine and isoleucine biosynthesis	5/1750	20/6018	0.734438	1	DG7C00863/DG1C07215/DG3C02489/DG3C00807/DG5C00625	-/-/-/-/-	ath:AT3G23940/ath:AT1G80560/ath:AT1G18500/ath:AT2G43090/ath:AT1G80560	5	3	DG7C00863/DG1C07215/DG3C02489	2	DG3C00807/DG5C00625
ath00920	Sulfur metabolism	12/1750	48/6018	0.780935	1	DG4C00509/DG5C03619/DG1C05059/DG1C05058/DG4C02319/DG3C05329/DG3C06277/DG1C04831/DG3C06108/DG2C02975/novel.6251/DG1C02031	-/-/-/-/-/-/-/-/-/-/-/-	ath:AT1G79230/ath:AT1G53580/ath:AT3G01120/ath:AT3G01120/ath:AT3G03900/ath:AT3G01910/ath:AT2G43750/ath:AT4G16566/ath:AT5G56760/ath:AT2G43750/ath:AT1G62180/ath:AT3G03900	12	4	DG4C00509/DG3C05329/DG3C06277/novel.6251	8	DG5C03619/DG1C05059/DG1C05058/DG4C02319/DG1C04831/DG3C06108/DG2C02975/DG1C02031
ath04146	Peroxisome	30/1750	115/6018	0.791713	1	DG6C05261/DG6C03745/DG0C00438/DG2C03764/DG3C02531/DG3C04370/DG7C00941/DG7C00877/DG1C06281/DG1C03372/DG7C02254/DG5C03497/novel.6815/DG3C02046/novel.3187/DG5C03505/DG2C03718/DG4C01560/DG6C03733/novel.11156/DG3C04727/DG3C00258/DG6C05260/novel.5474/DG3C03866/DG5C06690/DG1C01588/DG3C03189/DG4C02019/DG2C05283	-/-/-/-/-/-/-/-/-/-/-/-/-/-/-/-/-/-/-/-/-/-/-/-/-/-/-/-/-/-	ath:AT2G47240/ath:AT2G33150/ath:AT4G23850/ath:AT4G34890/ath:AT2G26800/ath:AT2G24580/ath:AT4G14305/ath:AT2G28190/ath:AT4G18360/ath:AT3G14420/ath:AT5G22500/ath:AT1G65930/ath:AT4G16760/ath:AT2G26350/ath:AT4G35090/ath:AT4G23850/ath:AT4G34890/ath:AT4G33905/ath:AT5G22500/ath:AT4G16760/ath:AT2G26350/ath:AT4G35090/ath:AT2G47240/ath:AT5G20070/ath:AT4G04320/ath:AT1G20630/ath:AT3G14130/ath:AT2G04350/ath:AT1…	30	13	DG6C05261/DG2C03764/DG3C04370/DG1C06281/novel.6815/DG3C02046/novel.3187/novel.11156/DG3C04727/DG6C05260/novel.5474/DG5C06690/DG2C05283	17	DG6C03745/DG0C00438/DG3C02531/DG7C00941/DG7C00877/DG1C03372/DG7C02254/DG5C03497/DG5C03505/DG2C03718/DG4C01560/DG6C03733/DG3C00258/DG3C03866/DG1C01588/DG3C03189/DG4C02019
ath03440	Homologous recombination	21/1750	82/6018	0.791987	1	DG6C02127/DG2C05241/DG6C00788/DG3C04827/DG1C05384/DG1C06464/DG1C00561/DG0C00156/DG1C06442/DG2C00003/DG7C02327/DG2C01793/DG5C01479/DG6C01183/DG4C03311/DG7C02262/DG5C05617/DG3C00765/DG2C06694/DG6C05726/DG7C00303	-/-/-/-/-/-/-/-/-/-/-/-/-/-/-/-/-/-/-/-/-	ath:AT1G05490/ath:AT5G61000/ath:AT3G06820/ath:AT2G32000/ath:AT1G04020/ath:AT1G50840/ath:AT4G02110/ath:AT3G02920/ath:AT5G54260/ath:AT2G24490/ath:AT5G08020/ath:AT4G02110/ath:AT1G78650/ath:AT4G21070/ath:AT5G63960/ath:AT1G50840/ath:AT2G19490/ath:AT1G05490/ath:AT2G42120/ath:AT5G45400/ath:AT1G20720	21	12	DG2C05241/DG6C00788/DG3C04827/DG1C00561/DG1C06442/DG7C02327/DG2C01793/DG5C01479/DG6C01183/DG3C00765/DG2C06694/DG6C05726	9	DG6C02127/DG1C05384/DG1C06464/DG0C00156/DG2C00003/DG4C03311/DG7C02262/DG5C05617/DG7C00303
ath00904	Diterpenoid biosynthesis	9/1750	38/6018	0.818505	1	DG6C00289/DG3C00600/DG7C03026/DG1C04712/DG5C03660/DG6C05785/DG5C00416/DG6C01116/DG1C00766	-/-/-/-/-/-/-/-/-	ath:AT1G30040/ath:AT4G21200/ath:AT1G79460/ath:AT4G21200/ath:AT1G30040/ath:AT1G79460/ath:AT5G25900/ath:AT1G30040/ath:AT4G02780	9	4	DG6C00289/DG1C04712/DG5C03660/DG5C00416	5	DG3C00600/DG7C03026/DG6C05785/DG6C01116/DG1C00766
ath00040	Pentose and glucuronate interconversions	13/1750	55/6018	0.851909	1	DG7C00287/DG4C03081/DG2C06401/DG4C04265/DG5C04515/DG4C03805/DG2C04832/DG7C02985/DG3C04396/DG3C04934/DG2C06245/DG7C00678/DG5C01023	-/-/-/-/-/-/-/-/-/-/-/-/-	ath:AT5G17310/ath:AT3G29360/ath:AT2G21370/ath:AT5G15490/ath:AT3G55140/ath:AT3G29360/ath:AT3G05610/ath:AT5G52560/ath:AT3G29090/ath:AT1G63290/ath:AT5G61410/ath:AT5G51970/ath:AT5G27530	13	7	DG7C00287/DG2C06401/DG5C04515/DG2C04832/DG7C02985/DG2C06245/DG7C00678	6	DG4C03081/DG4C04265/DG4C03805/DG3C04396/DG3C04934/DG5C01023
ath00908	Zeatin biosynthesis	14/1750	59/6018	0.854629	1	DG3C03932/DG4C05694/DG3C01215/DG1C02887/DG1C02537/DG1C03834/DG7C02642/DG5C04971/DG0C00550/DG5C01093/DG5C01087/DG3C06847/DG3C06433/DG1C03836	-/-/-/-/-/-/-/-/-/-/-/-/-/-	ath:AT5G38450/ath:AT5G19040/ath:AT5G05860/ath:AT5G19040/ath:AT1G22360/ath:AT1G22380/ath:AT2G36750/ath:AT1G75450/ath:AT1G22360/ath:AT2G36800/ath:AT2G36800/ath:AT1G22340/ath:AT3G53160/ath:AT1G22400	14	6	DG3C03932/DG4C05694/DG1C02887/DG7C02642/DG5C01087/DG3C06433	8	DG3C01215/DG1C02537/DG1C03834/DG5C04971/DG0C00550/DG5C01093/DG3C06847/DG1C03836
ath00565	Ether lipid metabolism	7/1750	32/6018	0.864839	1	DG5C04184/DG5C01019/DG5C06311/DG5C02380/DG2C01538/DG7C03530/DG2C03499	-/-/-/-/-/-/-	ath:AT5G04040/ath:AT3G15730/ath:AT2G26870/ath:AT1G80950/ath:AT1G13560/ath:AT3G15730/ath:AT2G06925	7	1	DG5C04184	6	DG5C01019/DG5C06311/DG5C02380/DG2C01538/DG7C03530/DG2C03499
ath03420	Nucleotide excision repair	20/1750	83/6018	0.871564	1	DG6C02612/DG7C04353/DG2C05241/DG5C02954/DG6C03459/DG2C01629/DG1C06464/DG0C00156/DG6C05098/DG4C04012/DG2C00003/DG7C02327/DG5C01479/novel.9108/DG4C03311/DG7C02262/novel.10051/DG2C06694/DG7C04352/DG6C05726	-/-/-/-/-/-/-/-/-/-/-/-/-/-/-/-/-/-/-/-	ath:AT5G27740/ath:AT2G46600/ath:AT5G61000/ath:AT4G05420/ath:AT1G08130/ath:AT2G46600/ath:AT1G50840/ath:AT3G02920/ath:AT1G03190/ath:AT5G27620/ath:AT2G24490/ath:AT5G08020/ath:AT1G78650/ath:AT3G28030/ath:AT5G63960/ath:AT1G50840/ath:AT5G41370/ath:AT2G42120/ath:AT2G46600/ath:AT5G45400	20	7	DG6C02612/DG2C05241/DG7C02327/DG5C01479/novel.9108/DG2C06694/DG6C05726	13	DG7C04353/DG5C02954/DG6C03459/DG2C01629/DG1C06464/DG0C00156/DG6C05098/DG4C04012/DG2C00003/DG4C03311/DG7C02262/novel.10051/DG7C04352
ath03450	Non-homologous end-joining	2/1750	11/6018	0.874433	1	DG3C06724/DG1C06442	-/-	ath:AT1G10520/ath:AT5G54260	2	2	DG3C06724/DG1C06442	0
ath00310	Lysine degradation	11/1750	49/6018	0.883987	1	DG3C03187/DG3C04370/DG3C06524/DG1C00157/DG5C05888/DG2C01236/DG2C04708/DG5C02481/DG4C03308/DG3C02148/DG2C00572	-/-/-/-/-/-/-/-/-/-/-	ath:AT5G48230/ath:AT2G24580/ath:AT1G23800/ath:AT5G48230/ath:AT5G13960/ath:AT1G23800/ath:AT4G16210/ath:AT3G16950/ath:AT4G34240/ath:AT1G44170/ath:AT4G33150	11	2	DG3C04370/DG2C01236	9	DG3C03187/DG3C06524/DG1C00157/DG5C05888/DG2C04708/DG5C02481/DG4C03308/DG3C02148/DG2C00572
ath00195	Photosynthesis	13/1750	59/6018	0.913255	1	DG4C06099/DG7C02648/novel.11494/DG1C02174/DG7C04255/DG4C05318/DG7C01410/DG2C05525/DG6C01432/DG7C01408/DG2C05827/DG1C03410/DG3C04301	-/-/-/-/-/-/-/-/-/-/-/-/-	ath:AT2G27510/ath:AT1G67740/ath:ArthCp007/ath:ArthCp009/ath:AT1G60950/ath:AT1G30510/ath:ArthCp035/ath:ArthCp021/ath:AT2G27510/ath:ArthCp049/ath:AT4G32260/ath:AT1G79040/ath:ArthCp010	13	10	DG4C06099/DG7C02648/novel.11494/DG1C02174/DG7C01410/DG2C05525/DG7C01408/DG2C05827/DG1C03410/DG3C04301	3	DG7C04255/DG4C05318/DG6C01432
ath03430	Mismatch repair	11/1750	51/6018	0.913441	1	DG6C02612/DG2C05241/DG6C03459/DG0C00156/DG7C00301/DG2C00003/DG7C02327/DG5C01479/DG4C03311/DG2C06694/DG6C05726	-/-/-/-/-/-/-/-/-/-/-	ath:AT5G27740/ath:AT5G61000/ath:AT1G08130/ath:AT3G02920/ath:AT4G35520/ath:AT2G24490/ath:AT5G08020/ath:AT1G78650/ath:AT5G63960/ath:AT2G42120/ath:AT5G45400	11	7	DG6C02612/DG2C05241/DG7C00301/DG7C02327/DG5C01479/DG2C06694/DG6C05726	4	DG6C03459/DG0C00156/DG2C00003/DG4C03311
ath00965	Betalain biosynthesis	2/1750	13/6018	0.927525	1	DG5C05398/DG6C00558	-/-	ath:AT4G15093/ath:AT2G20340	2	0		2	DG5C05398/DG6C00558
ath03030	DNA replication	14/1750	67/6018	0.95113	1	DG6C02612/DG2C05241/DG6C03459/DG1C06464/DG0C00156/DG2C00003/DG2C03555/DG7C02327/DG5C01479/DG4C03311/DG7C02262/DG2C06694/DG6C05726/DG2C02320	-/-/-/-/-/-/-/-/-/-/-/-/-/-	ath:AT5G27740/ath:AT5G61000/ath:AT1G08130/ath:AT1G50840/ath:AT3G02920/ath:AT2G24490/ath:AT1G44900/ath:AT5G08020/ath:AT1G78650/ath:AT5G63960/ath:AT1G50840/ath:AT2G42120/ath:AT5G45400/ath:AT2G39440	14	6	DG6C02612/DG2C05241/DG7C02327/DG5C01479/DG2C06694/DG6C05726	8	DG6C03459/DG1C06464/DG0C00156/DG2C00003/DG2C03555/DG4C03311/DG7C02262/DG2C02320
ath01040	Biosynthesis of unsaturated fatty acids	8/1750	42/6018	0.951174	1	DG5C05409/DG5C05796/DG6C03745/DG5C06722/DG3C01180/DG5C00015/novel.6815/novel.11156	-/-/-/-/-/-/-/-	ath:AT2G43710/ath:AT2G43710/ath:AT2G33150/ath:AT5G10480/ath:AT1G67730/ath:AT3G55360/ath:AT4G16760/ath:AT4G16760	8	4	DG5C05409/DG5C05796/novel.6815/novel.11156	4	DG6C03745/DG5C06722/DG3C01180/DG5C00015
ath00790	Folate biosynthesis	4/1750	25/6018	0.959357	1	DG5C01842/DG7C04495/DG1C01566/DG7C01036	-/-/-/-	ath:AT5G57850/ath:AT1G16540/ath:AT4G30000/ath:AT5G64300	4	2	DG1C01566/DG7C01036	2	DG5C01842/DG7C04495
ath00770	Pantothenate and CoA biosynthesis	5/1750	30/6018	0.962293	1	DG7C00863/DG5C04763/DG2C04745/DG3C07004/DG3C01379	-/-/-/-/-	ath:AT3G23940/ath:AT5G12200/ath:AT5G48840/ath:AT4G32180/ath:AT1G12350	5	2	DG7C00863/DG3C01379	3	DG5C04763/DG2C04745/DG3C07004
ath03018	RNA degradation	28/1750	126/6018	0.967701	1	DG6C00996/DG6C04544/DG3C06168/DG2C06918/novel.3741/DG4C00957/DG0C00139/DG1C03226/DG1C07146/DG1C05668/DG3C02318/DG4C02493/DG5C01317/DG1C05810/DG3C03035/DG5C05343/DG7C00526/DG6C04983/DG7C01212/DG3C03245/DG5C04424/DG1C06138/DG6C00029/DG0C01212/DG1C03306/DG4C06131/DG7C02274/DG3C04003	-/-/-/-/-/-/-/-/-/-/-/-/-/-/-/-/-/-/-/-/-/-/-/-/-/-/-/-	ath:AT4G26270/ath:AT4G26270/ath:AT2G36530/ath:AT5G09590/ath:AT5G61580/ath:AT3G16380/ath:AT2G32070/ath:AT3G03710/ath:AT5G22250/ath:AT4G34110/ath:AT1G08370/ath:AT4G29830/ath:AT4G26270/ath:AT5G47810/ath:AT5G35430/ath:AT1G75660/ath:AT1G79090/ath:AT5G35910/ath:AT5G61580/ath:AT1G03905/ath:AT1G06670/ath:AT3G20800/ath:AT1G65700/ath:AT5G09590/ath:AT1G79090/ath:AT1G08370/ath:AT2G03870/ath:AT2G22480	28	17	DG6C00996/DG6C04544/DG3C06168/DG2C06918/novel.3741/DG0C00139/DG4C02493/DG5C01317/DG3C03035/DG5C05343/DG7C00526/DG6C04983/DG7C01212/DG5C04424/DG0C01212/DG1C03306/DG4C06131	11	DG4C00957/DG1C03226/DG1C07146/DG1C05668/DG3C02318/DG1C05810/DG3C03245/DG1C06138/DG6C00029/DG7C02274/DG3C04003
ath00901	Indole alkaloid biosynthesis	1/1750	11/6018	0.977256	1	DG6C00558	-	ath:AT2G20340	1	0		1	DG6C00558
ath03020	RNA polymerase	9/1750	52/6018	0.983014	1	DG0C00322/DG2C02453/DG3C02136/DG2C03158/DG0C00758/DG5C05493/DG2C05528/DG2C01641/DG4C02828	-/-/-/-/-/-/-/-/-	ath:ArthCp055/ath:AT5G45140/ath:AT1G11475/ath:AT1G06790/ath:AT5G09380/ath:AT5G09380/ath:ArthCp014/ath:AT5G60040/ath:AT3G57080	9	5	DG0C00322/DG2C02453/DG3C02136/DG0C00758/DG2C05528	4	DG2C03158/DG5C05493/DG2C01641/DG4C02828
ath04122	Sulfur relay system	1/1750	12/6018	0.983882	1	DG4C00509	-	ath:AT1G79230	1	1	DG4C00509	0
ath03008	Ribosome biogenesis in eukaryotes	21/1750	107/6018	0.990779	1	DG7C03570/DG4C00291/DG3C02222/DG4C06448/DG6C00503/DG5C04964/DG1C00929/DG1C01339/DG4C03748/DG5C05343/DG2C05016/DG4C02709/DG1C06643/DG3C01713/DG1C06120/DG5C03455/DG1C01388/DG2C04432/DG3C04701/DG2C02424/DG2C04352	-/-/-/-/-/-/-/-/-/-/-/-/-/-/-/-/-/-/-/-/-	ath:AT5G20020/ath:AT1G08410/ath:AT1G63810/ath:AT5G17020/ath:AT5G55190/ath:AT5G25800/ath:AT1G56110/ath:AT3G55620/ath:AT3G50000/ath:AT1G75660/ath:AT1G10490/ath:AT5G59980/ath:AT5G67240/ath:AT2G26970/ath:AT1G43860/ath:AT1G15420/ath:AT3G57150/ath:AT4G02400/ath:AT5G59980/ath:AT3G22980/ath:AT1G52980	21	11	DG7C03570/DG4C00291/DG4C06448/DG6C00503/DG1C01339/DG4C03748/DG5C05343/DG3C01713/DG1C06120/DG5C03455/DG3C04701	10	DG3C02222/DG5C04964/DG1C00929/DG2C05016/DG4C02709/DG1C06643/DG1C01388/DG2C04432/DG2C02424/DG2C04352
ath04130	SNARE interactions in vesicular transport	6/1750	42/6018	0.992611	1	DG5C03971/DG0C00603/DG5C01795/DG7C01829/DG4C04033/DG4C05353	-/-/-/-/-/-	ath:AT3G29100/ath:AT1G28490/ath:AT1G11890/ath:AT1G79590/ath:AT1G08560/ath:AT3G11820	6	1	DG7C01829	5	DG5C03971/DG0C00603/DG5C01795/DG4C04033/DG4C05353
ath00563	Glycosylphosphatidylinositol (GPI)-anchor biosynthesis	4/1750	32/6018	0.992745	1	DG5C03555/DG3C01160/DG1C01035/DG2C00391	-/-/-/-	ath:AT5G46850/ath:AT5G22130/ath:AT3G45100/ath:AT3G07140	4	1	DG1C01035	3	DG5C03555/DG3C01160/DG2C00391
ath00196	Photosynthesis - antenna proteins	1/1750	15/6018	0.994266	1	DG3C04517	-	ath:AT1G19150	1	1	DG3C04517	0
ath03060	Protein export	14/1750	80/6018	0.994284	1	DG3C04371/DG4C03700/DG3C00262/DG2C03218/DG1C06876/DG4C05631/DG5C00286/DG2C05223/DG5C00010/DG3C06594/DG5C02919/DG4C03153/DG2C06855/novel.13026	-/-/-/-/-/-/-/-/-/-/-/-/-/-	ath:AT1G06870/ath:AT1G06870/ath:AT5G42020/ath:AT3G24590/ath:AT1G06870/ath:AT1G52600/ath:AT3G05230/ath:AT2G34250/ath:AT2G28800/ath:AT3G49100/ath:AT5G42020/ath:AT3G08980/ath:AT5G62050/ath:AT1G29310	14	2	DG2C05223/DG3C06594	12	DG3C04371/DG4C03700/DG3C00262/DG2C03218/DG1C06876/DG4C05631/DG5C00286/DG5C00010/DG5C02919/DG4C03153/DG2C06855/novel.13026
ath00740	Riboflavin metabolism	2/1750	24/6018	0.997198	1	DG2C04798/DG7C01036	-/-	ath:AT1G25230/ath:AT5G64300	2	2	DG2C04798/DG7C01036	0
ath04136	Autophagy - other	5/1750	41/6018	0.997214	1	DG2C05744/DG2C00494/DG6C01867/DG1C04848/DG6C01868	-/-/-/-/-	ath:AT2G37840/ath:AT4G30510/ath:AT1G50030/ath:AT3G49590/ath:AT1G50030	5	5	DG2C05744/DG2C00494/DG6C01867/DG1C04848/DG6C01868	0
ath00970	Aminoacyl-tRNA biosynthesis	13/1750	93/6018	0.999828	1	DG4C04479/DG5C00434/DG5C01187/DG5C05607/DG7C05100/DG1C06534/DG3C06636/DG5C03792/DG3C06677/novel.11781/DG2C05166/DG2C00675/DG6C04953	-/-/-/-/-/-/-/-/-/-/-/-/-	ath:AT3G11710/ath:AT4G04350/ath:AT1G25350/ath:AT1G09620/ath:AT4G13780/ath:AT3G25660/ath:AT3G62120/ath:AT1G66520/ath:AT5G22800/ath:AT5G26710/ath:AT3G55400/ath:AT3G46100/ath:AT3G02760	13	3	DG5C01187/DG5C05607/novel.11781	10	DG4C04479/DG5C00434/DG7C05100/DG1C06534/DG3C06636/DG5C03792/DG3C06677/DG2C05166/DG2C00675/DG6C04953
ath03022	Basal transcription factors	7/1750	63/6018	0.999842	1	DG7C00570/DG2C03886/DG6C05098/DG4C04012/DG7C04873/DG5C01615/novel.10051	-/-/-/-/-/-/-	ath:AT3G10330/ath:AT1G54140/ath:AT1G03190/ath:AT5G27620/ath:AT1G32750/ath:AT5G43130/ath:AT5G41370	7	3	DG7C00570/DG2C03886/DG7C04873	4	DG6C05098/DG4C04012/DG5C01615/novel.10051
ath03013	RNA transport	36/1750	198/6018	0.999876	1	DG4C02723/DG7C03570/novel.8582/DG5C05783/DG7C03220/DG1C02297/DG7C02269/DG4C00957/DG4C05575/DG2C04075/DG2C01958/DG4C06448/DG6C00014/DG6C00503/DG1C05218/DG5C02830/DG2C04852/DG0C00668/DG6C00596/DG1C05668/DG4C01073/DG3C04089/DG2C06489/DG4C01091/DG4C02709/DG2C06202/DG2C05755/DG1C01495/DG3C02936/DG7C03034/DG2C02032/DG1C04748/DG4C05695/DG3C04701/DG1C06342/DG4C05406	-/-/-/-/-/-/-/-/-/-/-/-/-/-/-/-/-/-/-/-/-/-/-/-/-/-/-/-/-/-/-/-/-/-/-/-	ath:AT1G10390/ath:AT5G20020/ath:AT3G56150/ath:AT4G26840/ath:AT1G59660/ath:AT1G54290/ath:AT1G80670/ath:AT3G16380/ath:AT2G34970/ath:AT4G39680/ath:AT1G33410/ath:AT5G17020/ath:AT5G11200/ath:AT5G55190/ath:AT3G57870/ath:AT5G11200/ath:AT2G32230/ath:AT1G24706/ath:AT3G11400/ath:AT4G34110/ath:AT5G53480/ath:AT3G56150/ath:AT5G18410/ath:AT5G53480/ath:AT5G59980/ath:AT1G80680/ath:AT2G29210/ath:AT4G39680/ath:AT5…	36	26	DG4C02723/DG7C03570/novel.8582/DG5C05783/DG7C03220/DG1C02297/DG7C02269/DG2C04075/DG4C06448/DG6C00014/DG6C00503/DG1C05218/DG5C02830/DG0C00668/DG6C00596/DG4C01073/DG3C04089/DG4C01091/DG2C06202/DG2C05755/DG3C02936/DG7C03034/DG2C02032/DG4C05695/DG3C04701/DG4C05406	10	DG4C00957/DG4C05575/DG2C01958/DG2C04852/DG1C05668/DG2C06489/DG4C02709/DG1C01495/DG1C04748/DG1C06342
ath00190	Oxidative phosphorylation	21/1750	141/6018	0.999979	1	DG6C01384/DG6C05672/DG1C06711/novel.11494/DG5C03995/DG1C02174/DG2C07050/DG1C00698/DG3C04515/DG7C01075/DG2C02506/DG3C00381/DG2C01577/DG3C01567/DG2C05529/DG6C02478/DG2C05827/DG4C05644/DG6C05696/DG3C04301/novel.10758	-/-/-/-/-/-/-/-/-/-/-/-/-/-/-/-/-/-/-/-/-	ath:AT1G01050/ath:AT3G53620/ath:AT4G30190/ath:ArthCp007/ath:AT4G38510/ath:ArthCp009/ath:AT5G57350/ath:AT2G21410/ath:ArthMp007/ath:AT3G52300/ath:AT3G58730/ath:AT3G01390/ath:AT4G34700/ath:AT1G75630/ath:ArthCp026/ath:AT3G03100/ath:AT4G32260/ath:AT5G25450/ath:ArthCp079/ath:ArthCp010/ath:AT3G52300	21	8	novel.11494/DG1C02174/DG2C01577/DG2C05529/DG2C05827/DG6C05696/DG3C04301/novel.10758	13	DG6C01384/DG6C05672/DG1C06711/DG5C03995/DG2C07050/DG1C00698/DG3C04515/DG7C01075/DG2C02506/DG3C00381/DG3C01567/DG6C02478/DG4C05644
ath04120	Ubiquitin mediated proteolysis	34/1750	202/6018	0.999986	1	DG6C03747/DG7C04681/DG1C06878/DG3C01102/novel.5054/DG1C05218/DG5C02954/DG7C02201/DG6C00240/DG7C02200/DG2C04378/DG3C06401/novel.13376/DG5C02181/DG5C00339/DG2C01042/DG5C05416/DG2C05277/DG5C02457/novel.7103/DG4C00739/DG7C02726/DG2C01730/DG5C02420/DG5C06775/novel.6094/DG6C04335/novel.3584/novel.2688/DG5C00333/DG7C04373/DG2C05439/DG6C00574/novel.13592	-/-/-/-/-/-/-/-/-/-/-/-/-/-/-/-/-/-/-/-/-/-/-/-/-/-/-/-/-/-/-/-/-/-	ath:AT5G22920/ath:AT5G05080/ath:AT1G64230/ath:AT3G09790/ath:AT4G05320/ath:AT3G57870/ath:AT4G05420/ath:AT1G26830/ath:AT2G33770/ath:AT1G26830/ath:AT4G33270/ath:AT3G16090/ath:AT1G23410/ath:AT1G50490/ath:AT2G16920/ath:AT1G26830/ath:AT1G21410/ath:AT5G37870/ath:AT2G36170/ath:AT4G05320/ath:AT1G04510/ath:AT3G07370/ath:AT4G05320/ath:AT2G47110/ath:AT5G13840/ath:AT2G36170/ath:AT3G09790/ath:AT2G30110/ath:AT2…	34	19	DG6C03747/DG1C06878/DG3C01102/novel.5054/DG1C05218/DG7C02201/DG6C00240/DG7C02200/novel.13376/DG5C00339/DG2C01042/DG5C05416/DG2C05277/DG4C00739/DG2C01730/novel.3584/novel.2688/DG5C00333/DG7C04373	15	DG7C04681/DG5C02954/DG2C04378/DG3C06401/DG5C02181/DG5C02457/novel.7103/DG7C02726/DG5C02420/DG5C06775/novel.6094/DG6C04335/DG2C05439/DG6C00574/novel.13592
ath03015	mRNA surveillance pathway	21/1750	143/6018	0.999986	1	DG3C03815/DG4C00957/DG2C04075/DG6C00014/DG5C02830/DG0C00809/DG7C01558/DG7C03781/DG4C03454/DG1C05668/DG0C00681/DG2C04683/DG2C03026/DG3C03036/DG2C05755/DG1C01495/DG3C02936/DG6C01980/DG6C00618/DG4C05695/DG2C03927	-/-/-/-/-/-/-/-/-/-/-/-/-/-/-/-/-/-/-/-/-	ath:AT1G17980/ath:AT3G16380/ath:AT4G39680/ath:AT5G11200/ath:AT5G11200/ath:AT1G61010/ath:AT4G29820/ath:AT4G32850/ath:AT5G01290/ath:AT4G34110/ath:AT2G39840/ath:AT3G06560/ath:AT4G32850/ath:AT5G19400/ath:AT2G29210/ath:AT4G39680/ath:AT5G02530/ath:AT1G12920/ath:AT4G27650/ath:AT1G51510/ath:AT4G27650	21	13	DG3C03815/DG2C04075/DG6C00014/DG5C02830/DG0C00809/DG7C03781/DG4C03454/DG0C00681/DG2C03026/DG3C03036/DG2C05755/DG3C02936/DG4C05695	8	DG4C00957/DG7C01558/DG1C05668/DG2C04683/DG1C01495/DG6C01980/DG6C00618/DG2C03927
ath03050	Proteasome	4/1750	89/6018	1	1	DG7C04202/novel.4659/DG6C01668/DG5C02996	-/-/-/-	ath:AT5G05780/ath:AT1G47250/ath:AT1G67250/ath:AT1G21720	4	4	DG7C04202/novel.4659/DG6C01668/DG5C02996	0
ath03010	Ribosome	27/1750	347/6018	1	1	DG3C00785/DG6C04708/DG7C02575/DG5C04084/DG5C02531/DG2C04538/DG6C04463/DG5C02217/novel.13376/DG4C02110/DG5C02457/DG1C03853/DG0C00345/DG5C02420/DG1C01496/novel.6094/DG0C00567/DG4C02226/DG5C01366/novel.1168/DG6C02082/DG6C00218/DG2C07174/DG5C06142/DG3C00481/DG4C02842/novel.13592	-/-/-/-/-/-/-/-/-/-/-/-/-/-/-/-/-/-/-/-/-/-/-/-/-/-/-	ath:AT4G17560/ath:AT1G26910/ath:AT2G40010/ath:AT3G04920/ath:AT3G55280/ath:AT1G14320/ath:ArthCp011/ath:AT2G37270/ath:AT1G23410/ath:AT2G20060/ath:AT2G36170/ath:AT3G61110/ath:AT5G64670/ath:AT2G47110/ath:AT4G37660/ath:AT2G36170/ath:AT3G43980/ath:AT3G10090/ath:AT3G54210/ath:ArthCp056/ath:AT3G63490/ath:AT1G74270/ath:AT3G11940/ath:AT2G33450/ath:AT3G48930/ath:AT5G23535/ath:AT2G36170	27	7	DG6C04708/DG2C04538/DG6C04463/DG5C02217/novel.13376/novel.1168/DG6C00218	20	DG3C00785/DG7C02575/DG5C04084/DG5C02531/DG4C02110/DG5C02457/DG1C03853/DG0C00345/DG5C02420/DG1C01496/novel.6094/DG0C00567/DG4C02226/DG5C01366/DG6C02082/DG2C07174/DG5C06142/DG3C00481/DG4C02842/novel.13592

## Sheet: AB 8h vs AB 0h
KEGGID	Description	GeneRatio	BgRatio	pvalue	padj	geneID	geneName	keggID	Count	Up	Up_Gene_names	Down	Down_Gene_names
ath00940	Phenylpropanoid biosynthesis	132/1456	338/6029	2.63753e-10	3.19141e-08	DG2C00197/DG3C04036/DG3C07254/DG2C02427/DG2C00196/DG7C02106/DG7C04726/DG5C05583/DG6C03214/DG3C06240/DG2C04168/DG2C02162/DG7C01291/DG5C04650/DG7C01240/DG3C03054/DG1C01351/DG7C04356/DG5C05014/DG6C01463/DG1C00735/DG6C05216/DG2C04165/DG1C05519/DG5C04707/DG5C02428/novel.9509/DG6C05007/DG2C04170/DG3C01116/DG0C00796/DG3C05033/DG2C04481/DG1C05330/DG4C03871/DG1C05333/DG1C01350/DG5C04400/DG3C06053/DG1C0606…	-/-/-/-/-/-/-/-/-/-/-/-/-/-/-/-/-/-/-/-/-/-/-/-/-/-/-/-/-/-/-/-/-/-/-/-/-/-/-/-/-/-/-/-/-/-/-/-/-/-/-/-/-/-/-/-/-/-/-/-/-/-/-/-/-/-/-/-/-/-/-/-/-/-/-/-/-/-/-/-/-/-/-/-/-/-/-/-/-/-/-/-/-/-/-/-/-/-/-/-/-/-/-/-/-/-/-/-/-/-/-/-/-/-/-/-/-/-/-/-/-/-/-/-/-/-/-/-/-/-/-/-	ath:AT1G15950/ath:AT1G15950/ath:AT4G34050/ath:AT1G51680/ath:AT1G15950/ath:AT5G54160/ath:AT1G51680/ath:AT5G36890/ath:AT4G36220/ath:AT1G15950/ath:AT5G58390/ath:AT2G30490/ath:AT1G15950/ath:AT2G30490/ath:AT1G51680/ath:AT1G15950/ath:AT4G11290/ath:AT5G54570/ath:AT5G20950/ath:AT3G47010/ath:AT5G05340/ath:AT5G51890/ath:AT1G05260/ath:AT5G48930/ath:AT4G27830/ath:AT5G06730/ath:AT2G40890/ath:AT5G06730/ath:AT1…	132	16	DG2C00197/DG2C00196/DG3C06240/DG2C02162/DG5C05014/DG5C04707/DG7C02740/DG2C05416/DG6C05009/DG3C05377/DG7C00896/DG5C00443/DG2C03109/DG1C07289/DG7C02886/DG1C03572	116	DG3C04036/DG3C07254/DG2C02427/DG7C02106/DG7C04726/DG5C05583/DG6C03214/DG2C04168/DG7C01291/DG5C04650/DG7C01240/DG3C03054/DG1C01351/DG7C04356/DG6C01463/DG1C00735/DG6C05216/DG2C04165/DG1C05519/DG5C02428/novel.9509/DG6C05007/DG2C04170/DG3C01116/DG0C00796/DG3C05033/DG2C04481/DG1C05330/DG4C03871/DG1C05333/DG1C01350/DG5C04400/DG3C06053/DG1C06065/DG3C05683/DG5C05584/DG1C05331/DG1C05372/DG3C05686/DG3C0715…
ath00010	Glycolysis / Gluconeogenesis	67/1456	167/6029	2.6209e-06	0.000158564	DG6C00996/DG7C04151/DG7C02275/novel.8324/DG4C03415/DG2C06062/DG5C05064/DG2C06057/DG4C03416/DG6C04544/DG2C06063/DG5C05662/DG6C05659/DG3C06667/DG2C01004/DG3C06168/DG3C02444/DG7C01296/DG2C02324/DG1C07053/DG2C01236/DG3C03948/DG2C04779/DG6C04565/DG2C04778/novel.7272/DG3C02127/DG3C06524/DG2C06064/DG3C01167/DG5C00027/DG5C03545/DG7C01365/DG5C02481/DG4C05809/DG4C04886/DG6C02239/DG3C01722/DG3C00682/DG1C066…	-/-/-/-/-/-/-/-/-/-/-/-/-/-/-/-/-/-/-/-/-/-/-/-/-/-/-/-/-/-/-/-/-/-/-/-/-/-/-/-/-/-/-/-/-/-/-/-/-/-/-/-/-/-/-/-/-/-/-/-/-/-/-/-/-/-/-	ath:AT4G26270/ath:AT1G76550/ath:AT1G77120/ath:AT1G77120/ath:AT1G77120/ath:AT5G01320/ath:AT3G55440/ath:AT5G54960/ath:AT1G77120/ath:AT4G26270/ath:AT5G01320/ath:AT2G36460/ath:AT5G42740/ath:AT1G12000/ath:AT1G22170/ath:AT2G36530/ath:AT2G36580/ath:AT2G24270/ath:AT1G79550/ath:AT5G08570/ath:AT1G23800/ath:AT3G25860/ath:AT3G16910/ath:AT4G29130/ath:AT3G16910/ath:AT1G77120/ath:AT1G34430/ath:AT1G23800/ath:AT5…	67	41	DG6C00996/DG7C04151/DG7C02275/novel.8324/DG4C03415/DG2C06062/DG5C05064/DG2C06057/DG4C03416/DG6C04544/DG2C06063/DG5C05662/DG6C05659/DG3C06667/DG2C01004/DG3C06168/DG3C02444/DG7C01296/DG2C02324/DG1C07053/DG2C01236/DG3C03948/DG6C04565/DG2C04778/novel.7272/DG2C06064/DG3C01167/DG5C00027/DG6C02239/DG1C06695/DG5C01317/DG7C03006/DG4C06133/DG2C04597/novel.3741/DG5C04672/DG4C04303/DG3C00673/DG2C04550/novel.…	26	DG2C04779/DG3C02127/DG3C06524/DG5C03545/DG7C01365/DG5C02481/DG4C05809/DG4C04886/DG3C01722/DG3C00682/DG1C00019/DG3C06814/DG2C05600/DG1C06724/DG1C05810/DG5C04082/DG1C01531/DG3C06293/DG5C06081/DG7C00567/DG1C00417/DG1C05923/DG1C05921/DG3C04003/novel.12705/DG0C01233
ath00650	Butanoate metabolism	17/1456	27/6029	1.97963e-05	0.00079845	DG2C05427/DG2C04779/DG2C06812/DG2C04778/DG7C02419/DG1C00157/DG3C03187/DG3C02531/DG3C01473/DG4C04234/DG7C00676/DG4C03630/DG1C06169/DG5C02167/DG3C00437/DG5C02888/DG5C04750	-/-/-/-/-/-/-/-/-/-/-/-/-/-/-/-/-	ath:AT5G17330/ath:AT3G16910/ath:AT4G11820/ath:AT3G16910/ath:AT3G22200/ath:AT5G48230/ath:AT5G48230/ath:AT2G26800/ath:AT3G25530/ath:AT5G17330/ath:AT4G11820/ath:AT2G31810/ath:AT3G22200/ath:AT2G26800/ath:AT2G31810/ath:AT1G17650/ath:AT3G56840	17	4	DG2C05427/DG2C04778/DG4C03630/DG5C02167	13	DG2C04779/DG2C06812/DG7C02419/DG1C00157/DG3C03187/DG3C02531/DG3C01473/DG4C04234/DG7C00676/DG1C06169/DG3C00437/DG5C02888/DG5C04750
ath00260	Glycine, serine and threonine metabolism	33/1456	74/6029	8.48157e-05	0.00256568	DG2C03542/DG7C01254/DG4C06263/DG2C01004/DG4C03771/DG2C04465/DG0C00647/DG6C01693/DG4C04002/novel.53/DG5C02481/DG1C06291/DG1C00526/DG1C03614/DG7C04984/DG1C06648/DG1C05869/DG3C06814/DG4C05484/DG4C02022/DG5C03843/DG0C00073/DG5C04672/DG3C00010/DG5C01741/DG7C02821/DG3C04370/DG6C02469/DG1C05018/DG2C02329/DG1C05342/DG2C04550/DG1C00153	-/-/-/-/-/-/-/-/-/-/-/-/-/-/-/-/-/-/-/-/-/-/-/-/-/-/-/-/-/-/-/-/-	ath:AT4G13930/ath:AT1G17745/ath:AT5G13280/ath:AT1G22170/ath:AT1G14810/ath:AT3G08860/ath:AT2G26080/ath:AT3G08860/ath:AT4G37930/ath:AT1G62810/ath:AT3G16950/ath:AT1G11860/ath:AT3G43670/ath:AT1G23310/ath:AT1G12550/ath:AT4G34200/ath:AT3G48170/ath:AT1G22170/ath:AT4G02610/ath:AT1G18640/ath:AT4G29840/ath:AT4G19710/ath:AT3G08590/ath:AT1G68010/ath:AT1G79870/ath:AT5G13280/ath:AT2G24580/ath:AT2G24580/ath:AT4…	33	10	DG4C06263/DG2C01004/DG4C03771/DG5C03843/DG0C00073/DG5C04672/DG3C00010/DG3C04370/DG2C02329/DG2C04550	23	DG2C03542/DG7C01254/DG2C04465/DG0C00647/DG6C01693/DG4C04002/novel.53/DG5C02481/DG1C06291/DG1C00526/DG1C03614/DG7C04984/DG1C06648/DG1C05869/DG3C06814/DG4C05484/DG4C02022/DG5C01741/DG7C02821/DG6C02469/DG1C05018/DG1C05342/DG1C00153
ath00910	Nitrogen metabolism	22/1456	43/6029	0.000110399	0.00267165	DG5C03746/DG7C01141/DG7C01142/DG5C04146/DG5C03384/DG2C05318/DG5C03943/DG5C03385/DG7C01126/DG5C03945/DG3C00190/DG1C06739/DG2C00811/DG2C06848/DG6C03642/DG3C00189/DG3C04253/DG0C00467/DG5C02775/DG5C02728/DG3C00208/DG0C00468	-/-/-/-/-/-/-/-/-/-/-/-/-/-/-/-/-/-/-/-/-/-	ath:AT5G53460/ath:AT1G08080/ath:AT1G08080/ath:AT4G37560/ath:AT5G14740/ath:AT5G37600/ath:AT1G12940/ath:AT1G70410/ath:AT1G08080/ath:AT1G12940/ath:AT1G08090/ath:AT5G35630/ath:AT2G15620/ath:AT1G08090/ath:AT3G23490/ath:AT1G08090/ath:AT4G33580/ath:AT1G08090/ath:AT1G51720/ath:AT5G14570/ath:AT1G08090/ath:AT1G08090	22	9	DG5C03746/DG2C05318/DG5C03385/DG3C00190/DG1C06739/DG2C00811/DG2C06848/DG6C03642/DG0C00468	13	DG7C01141/DG7C01142/DG5C04146/DG5C03384/DG5C03943/DG7C01126/DG5C03945/DG3C00189/DG3C04253/DG0C00467/DG5C02775/DG5C02728/DG3C00208
ath00500	Starch and sucrose metabolism	73/1456	206/6029	0.00014294	0.00288261	DG6C05659/DG3C07083/DG5C05583/DG3C05831/DG2C03923/DG1C05561/DG7C04356/DG5C05014/DG6C01463/DG6C04565/DG1C00923/DG5C04707/DG7C00287/DG3C00859/DG3C05033/DG3C05830/DG4C03871/DG3C06053/DG5C01835/DG5C05141/DG5C01642/DG5C05584/DG1C05372/DG6C02834/DG1C02426/DG3C06823/DG5C05541/DG4C03876/DG7C02791/DG6C03102/DG7C01121/DG5C05585/DG4C04397/DG2C05222/DG7C01493/DG6C01077/DG4C03872/DG1C05414/DG4C03521/DG7C05074…	-/-/-/-/-/-/-/-/-/-/-/-/-/-/-/-/-/-/-/-/-/-/-/-/-/-/-/-/-/-/-/-/-/-/-/-/-/-/-/-/-/-/-/-/-/-/-/-/-/-/-/-/-/-/-/-/-/-/-/-/-/-/-/-/-/-/-/-/-/-/-/-/-	ath:AT5G42740/ath:AT3G43190/ath:AT5G36890/ath:AT1G12240/ath:AT3G43190/ath:AT5G49720/ath:AT5G54570/ath:AT5G20950/ath:AT3G47010/ath:AT4G29130/ath:AT2G40840/ath:AT4G27830/ath:AT5G17310/ath:AT4G12430/ath:AT1G02850/ath:AT1G62660/ath:AT5G20950/ath:AT3G18080/ath:AT3G23920/ath:AT3G46970/ath:AT1G64390/ath:AT5G36890/ath:AT4G21760/ath:AT4G22590/ath:AT1G11820/ath:AT5G65140/ath:AT2G31390/ath:AT5G20950/ath:AT2…	73	23	DG6C05659/DG3C07083/DG2C03923/DG5C05014/DG6C04565/DG5C04707/DG7C00287/DG3C00859/DG5C01835/DG5C05541/DG7C02791/DG6C03102/DG7C01121/DG7C01493/DG6C01077/DG4C03521/DG5C00443/DG2C04557/DG3C05485/DG4C04303/DG0C00324/DG4C03520/DG1C02258	50	DG5C05583/DG3C05831/DG1C05561/DG7C04356/DG6C01463/DG1C00923/DG3C05033/DG3C05830/DG4C03871/DG3C06053/DG5C05141/DG5C01642/DG5C05584/DG1C05372/DG6C02834/DG1C02426/DG3C06823/DG4C03876/DG5C05585/DG4C04397/DG2C05222/DG4C03872/DG1C05414/DG7C05074/DG5C04082/DG1C01992/DG4C04036/DG6C00895/DG1C04832/DG5C06580/DG4C03875/DG2C04451/DG1C05767/DG3C06116/DG6C03696/DG5C06584/DG1C01480/DG1C01055/DG2C06509/DG5C01376…
ath00592	alpha-Linolenic acid metabolism	33/1456	83/6029	0.00108566	0.0187664	DG7C02275/novel.8324/DG4C03415/DG3C07331/DG4C03416/novel.7272/DG6C03745/DG5C02532/DG4C05154/DG2C03762/DG3C04867/DG1C04541/DG5C04184/DG6C00949/DG1C03925/DG2C05348/DG5C06410/DG1C01404/DG3C06518/DG1C04480/DG2C06651/DG0C00621/DG2C06691/DG3C01162/DG1C03927/DG1C02366/DG1C03926/DG7C04982/novel.6815/novel.11156/DG2C03499/novel.7987/DG2C02926	-/-/-/-/-/-/-/-/-/-/-/-/-/-/-/-/-/-/-/-/-/-/-/-/-/-/-/-/-/-/-/-/-	ath:AT1G77120/ath:AT1G77120/ath:AT1G77120/ath:AT1G76680/ath:AT1G77120/ath:AT1G77120/ath:AT2G33150/ath:AT3G06860/ath:AT5G42650/ath:AT3G25780/ath:AT4G13010/ath:AT1G17420/ath:AT5G04040/ath:AT1G76680/ath:AT4G13010/ath:AT5G42650/ath:AT1G19640/ath:AT1G76680/ath:AT1G76680/ath:AT1G76680/ath:AT1G20510/ath:AT3G45140/ath:AT1G76690/ath:AT1G76690/ath:AT4G13010/ath:AT1G19640/ath:AT4G13010/ath:AT1G76690/ath:AT4…	33	12	DG7C02275/novel.8324/DG4C03415/DG4C03416/novel.7272/DG5C04184/DG1C03925/DG0C00621/DG7C04982/novel.6815/novel.11156/novel.7987	21	DG3C07331/DG6C03745/DG5C02532/DG4C05154/DG2C03762/DG3C04867/DG1C04541/DG6C00949/DG2C05348/DG5C06410/DG1C01404/DG3C06518/DG1C04480/DG2C06651/DG2C06691/DG3C01162/DG1C03927/DG1C02366/DG1C03926/DG2C03499/DG2C02926
ath01200	Carbon metabolism	94/1456	297/6029	0.00157867	0.0236464	DG6C00996/DG6C03895/DG5C05064/DG2C03542/DG4C05756/DG7C01254/DG6C04544/DG5C05662/DG6C05659/DG5C01300/DG2C01004/DG5C04203/DG3C06168/DG3C02444/DG7C01296/DG2C02324/DG1C07053/DG0C00647/DG3C03948/DG2C04779/DG5C04146/DG1C06281/DG6C04565/DG2C04778/DG1C05650/DG4C04002/DG3C02127/DG3C01167/DG5C00027/DG5C04299/DG1C00157/DG5C03545/DG3C06277/DG7C01365/DG5C02481/DG6C04572/DG3C00258/DG3C03187/DG4C04886/DG6C02239…	-/-/-/-/-/-/-/-/-/-/-/-/-/-/-/-/-/-/-/-/-/-/-/-/-/-/-/-/-/-/-/-/-/-/-/-/-/-/-/-/-/-/-/-/-/-/-/-/-/-/-/-/-/-/-/-/-/-/-/-/-/-/-/-/-/-/-/-/-/-/-/-/-/-/-/-/-/-/-/-/-/-/-/-/-/-/-/-/-/-/-/-/-/-	ath:AT4G26270/ath:AT1G72330/ath:AT3G55440/ath:AT4G13930/ath:AT2G44160/ath:AT1G17745/ath:AT4G26270/ath:AT2G36460/ath:AT5G42740/ath:AT1G79750/ath:AT1G22170/ath:AT5G11520/ath:AT2G36530/ath:AT2G36580/ath:AT2G24270/ath:AT1G79550/ath:AT5G08570/ath:AT2G26080/ath:AT3G25860/ath:AT3G16910/ath:AT4G37560/ath:AT4G18360/ath:AT4G29130/ath:AT3G16910/ath:AT5G40760/ath:AT4G37930/ath:AT1G34430/ath:AT1G13440/ath:AT3…	94	44	DG6C00996/DG6C03895/DG5C05064/DG6C04544/DG5C05662/DG6C05659/DG5C01300/DG2C01004/DG5C04203/DG3C06168/DG3C02444/DG7C01296/DG2C02324/DG1C07053/DG3C03948/DG1C06281/DG6C04565/DG2C04778/DG3C01167/DG5C00027/DG3C06277/DG6C02239/DG2C03837/DG5C01317/DG4C06133/DG2C04597/DG2C06682/DG2C03100/novel.3741/DG7C04428/DG7C00700/DG1C01685/DG5C04672/DG1C03803/DG3C00010/DG1C05640/novel.6815/DG2C02329/novel.11156/DG5C0…	50	DG2C03542/DG4C05756/DG7C01254/DG0C00647/DG2C04779/DG5C04146/DG1C05650/DG4C04002/DG3C02127/DG5C04299/DG1C00157/DG5C03545/DG7C01365/DG5C02481/DG6C04572/DG3C00258/DG3C03187/DG4C04886/DG1C06291/DG3C01722/DG2C02975/DG1C00019/DG2C06569/DG1C03614/DG7C04984/DG1C06648/DG3C06814/DG2C05600/DG1C03159/DG5C04365/DG3C01473/DG1C03372/DG1C05810/DG3C03261/DG5C04082/DG4C02022/DG1C01531/DG5C01741/DG3C06293/DG3C01170…
ath00071	Fatty acid degradation	28/1456	69/6029	0.00175882	0.0236464	DG7C02275/novel.8324/DG4C03415/DG4C03416/DG6C05261/DG2C01236/novel.7272/DG3C06524/DG6C03745/DG5C02532/DG1C00157/DG5C05182/DG3C03187/DG0C00438/DG3C00682/DG5C03505/DG3C03189/DG1C01485/DG1C01531/DG2C06248/DG5C06081/DG4C03171/DG3C02201/DG6C05260/DG1C05770/novel.6815/novel.11156/novel.7987	-/-/-/-/-/-/-/-/-/-/-/-/-/-/-/-/-/-/-/-/-/-/-/-/-/-/-/-	ath:AT1G77120/ath:AT1G77120/ath:AT1G77120/ath:AT1G77120/ath:AT2G47240/ath:AT1G23800/ath:AT1G77120/ath:AT1G23800/ath:AT2G33150/ath:AT3G06860/ath:AT5G48230/ath:AT5G58860/ath:AT5G48230/ath:AT4G23850/ath:AT5G24760/ath:AT4G23850/ath:AT2G04350/ath:AT2G47240/ath:AT1G22440/ath:AT1G69500/ath:AT1G32780/ath:AT1G77590/ath:AT1G77590/ath:AT2G47240/ath:AT1G64400/ath:AT4G16760/ath:AT4G16760/ath:AT2G33150	28	12	DG7C02275/novel.8324/DG4C03415/DG4C03416/DG6C05261/DG2C01236/novel.7272/DG1C01485/DG6C05260/novel.6815/novel.11156/novel.7987	16	DG3C06524/DG6C03745/DG5C02532/DG1C00157/DG5C05182/DG3C03187/DG0C00438/DG3C00682/DG5C03505/DG3C03189/DG1C01531/DG2C06248/DG5C06081/DG4C03171/DG3C02201/DG1C05770
ath00630	Glyoxylate and dicarboxylate metabolism	30/1456	76/6029	0.00205324	0.0248442	DG2C03542/DG0C00647/DG2C04779/DG5C04146/DG1C06281/DG2C04778/DG4C04002/DG2C05318/DG1C00157/DG5C02481/DG3C00258/DG3C03187/DG1C06291/DG3C01722/DG2C06569/DG1C03614/DG7C04984/DG1C06739/DG3C01473/DG1C03372/DG3C03261/DG1C07166/DG3C00010/DG5C01741/DG1C05640/DG6C00502/DG5C02888/DG2C02329/DG5C02656/DG1C00153	-/-/-/-/-/-/-/-/-/-/-/-/-/-/-/-/-/-/-/-/-/-/-/-/-/-/-/-/-/-	ath:AT4G13930/ath:AT2G26080/ath:AT3G16910/ath:AT4G37560/ath:AT4G18360/ath:AT3G16910/ath:AT4G37930/ath:AT5G37600/ath:AT5G48230/ath:AT3G16950/ath:AT4G35090/ath:AT5G48230/ath:AT1G11860/ath:AT5G36880/ath:AT2G05710/ath:AT1G23310/ath:AT1G12550/ath:AT5G35630/ath:AT3G25530/ath:AT3G14420/ath:AT5G47760/ath:AT3G48990/ath:AT1G68010/ath:AT1G79870/ath:AT5G03860/ath:AT1G53240/ath:AT1G17650/ath:AT2G35120/ath:Art…	30	9	DG1C06281/DG2C04778/DG2C05318/DG1C06739/DG1C07166/DG3C00010/DG1C05640/DG2C02329/DG5C02656	21	DG2C03542/DG0C00647/DG2C04779/DG5C04146/DG4C04002/DG1C00157/DG5C02481/DG3C00258/DG3C03187/DG1C06291/DG3C01722/DG2C06569/DG1C03614/DG7C04984/DG3C01473/DG1C03372/DG3C03261/DG5C01741/DG6C00502/DG5C02888/DG1C00153
ath00051	Fructose and mannose metabolism	28/1456	70/6029	0.00226885	0.0249574	DG6C00996/DG7C04151/DG5C05064/DG6C04544/DG5C05662/DG3C06667/DG6C04565/DG4C02177/DG5C00311/DG5C00027/DG7C00678/DG5C05541/DG5C01317/DG4C06133/novel.3741/DG1C07100/DG1C05810/DG5C04082/DG3C06293/DG7C00567/DG3C06179/DG3C06376/DG5C03571/DG0C00251/DG3C04003/DG7C04781/novel.12742/DG4C05961	-/-/-/-/-/-/-/-/-/-/-/-/-/-/-/-/-/-/-/-/-/-/-/-/-/-/-/-	ath:AT4G26270/ath:AT1G76550/ath:AT3G55440/ath:AT4G26270/ath:AT2G36460/ath:AT1G12000/ath:AT4G29130/ath:AT3G02570/ath:AT3G02570/ath:AT3G55440/ath:AT5G51970/ath:AT2G31390/ath:AT4G26270/ath:AT2G36460/ath:AT5G61580/ath:AT2G45790/ath:AT5G47810/ath:AT4G29130/ath:AT4G26270/ath:AT2G21170/ath:AT3G51160/ath:AT4G28320/ath:AT5G66460/ath:AT3G51160/ath:AT2G22480/ath:AT1G17890/ath:AT3G55440/ath:AT5G66460	28	15	DG6C00996/DG7C04151/DG5C05064/DG6C04544/DG5C05662/DG3C06667/DG6C04565/DG5C00311/DG5C00027/DG7C00678/DG5C05541/DG5C01317/DG4C06133/novel.3741/novel.12742	13	DG4C02177/DG1C07100/DG1C05810/DG5C04082/DG3C06293/DG7C00567/DG3C06179/DG3C06376/DG5C03571/DG0C00251/DG3C04003/DG7C04781/DG4C05961
ath00360	Phenylalanine metabolism	25/1456	61/6029	0.0025898	0.0261139	DG1C04186/DG5C04203/DG6C01343/novel.53/DG1C05330/DG1C05333/DG5C04400/DG1C06065/DG1C05331/DG3C01308/DG1C06064/DG1C01622/DG1C00526/DG6C05642/DG2C03100/DG3C00582/DG1C05332/DG1C00066/DG2C03239/DG2C03589/DG3C00580/DG2C02308/DG3C07309/novel.124/DG3C06745	-/-/-/-/-/-/-/-/-/-/-/-/-/-/-/-/-/-/-/-/-/-/-/-/-	ath:AT5G53970/ath:AT5G11520/ath:AT2G22250/ath:AT1G62810/ath:AT2G37040/ath:AT2G37040/ath:AT2G37040/ath:AT2G37040/ath:AT2G37040/ath:AT2G37040/ath:AT2G37040/ath:AT4G34880/ath:AT3G43670/ath:AT4G34880/ath:AT2G30970/ath:AT2G37040/ath:AT2G37040/ath:AT4G34880/ath:AT2G37040/ath:AT5G36160/ath:AT2G37040/ath:AT1G06570/ath:AT5G53970/ath:AT4G34880/ath:AT5G53970	25	5	DG1C04186/DG5C04203/DG6C05642/DG2C03100/DG2C02308	20	DG6C01343/novel.53/DG1C05330/DG1C05333/DG5C04400/DG1C06065/DG1C05331/DG3C01308/DG1C06064/DG1C01622/DG1C00526/DG3C00582/DG1C05332/DG1C00066/DG2C03239/DG2C03589/DG3C00580/DG3C07309/novel.124/DG3C06745
ath00270	Cysteine and methionine metabolism	47/1456	135/6029	0.00314999	0.0290708	DG4C04775/DG4C00509/DG3C00131/DG7C01254/DG5C02431/DG1C04186/DG4C06263/DG3C00127/DG5C04203/DG5C02925/DG4C03771/DG2C04465/DG5C02432/DG6C01693/DG4C00243/DG4C03315/DG7C01005/DG3C06277/DG2C05294/DG2C02975/DG1C06695/DG7C03006/DG1C06537/DG2C06315/DG1C06648/DG2C03100/DG3C07104/DG3C04385/DG0C00391/DG5C01341/novel.7672/DG4C06408/DG0C00073/DG3C07105/DG4C03452/DG2C05399/DG7C02821/DG6C00502/DG6C04990/DG6C0499…	-/-/-/-/-/-/-/-/-/-/-/-/-/-/-/-/-/-/-/-/-/-/-/-/-/-/-/-/-/-/-/-/-/-/-/-/-/-/-/-/-/-/-/-/-/-/-	ath:AT5G17920/ath:AT1G79230/ath:AT4G13940/ath:AT1G17745/ath:AT4G01850/ath:AT5G53970/ath:AT5G13280/ath:AT4G13940/ath:AT5G11520/ath:AT2G19590/ath:AT1G14810/ath:AT3G08860/ath:AT4G01850/ath:AT3G08860/ath:AT5G17920/ath:AT1G77330/ath:AT1G69770/ath:AT2G43750/ath:AT3G25900/ath:AT2G43750/ath:AT4G17260/ath:AT4G17260/ath:AT1G62380/ath:AT4G14710/ath:AT4G34200/ath:AT2G30970/ath:AT4G19020/ath:AT1G05010/ath:AT3…	47	20	DG4C00509/DG1C04186/DG4C06263/DG5C04203/DG5C02925/DG4C03771/DG3C06277/DG1C06695/DG7C03006/DG2C06315/DG2C03100/DG3C07104/DG5C01341/novel.7672/DG4C06408/DG0C00073/DG3C07105/DG4C03452/DG2C05399/DG3C06377	27	DG4C04775/DG3C00131/DG7C01254/DG5C02431/DG3C00127/DG2C04465/DG5C02432/DG6C01693/DG4C00243/DG4C03315/DG7C01005/DG2C05294/DG2C02975/DG1C06537/DG1C06648/DG3C04385/DG0C00391/DG7C02821/DG6C00502/DG6C04990/DG6C04992/DG1C05201/DG2C03589/DG1C04293/DG3C07309/DG3C06745/DG6C04206
ath00400	Phenylalanine, tyrosine and tryptophan biosynthesis	25/1456	62/6029	0.00336357	0.0290708	DG1C04186/DG5C04203/DG5C02685/DG3C06129/DG6C01343/DG2C04022/DG1C04163/DG5C04151/DG1C00461/DG2C04020/DG7C00514/DG1C05879/DG2C04021/DG2C05592/DG1C01528/DG3C06803/DG2C03100/DG4C05484/DG7C01289/DG4C01415/DG3C03188/DG2C03228/DG2C03589/DG3C07309/DG3C06745	-/-/-/-/-/-/-/-/-/-/-/-/-/-/-/-/-/-/-/-/-/-/-/-/-	ath:AT5G53970/ath:AT5G11520/ath:AT3G06350/ath:AT2G45300/ath:AT2G22250/ath:AT1G22410/ath:AT1G08250/ath:AT1G69370/ath:AT3G07630/ath:AT1G22410/ath:AT5G66120/ath:AT1G25220/ath:AT1G22410/ath:AT1G48850/ath:AT1G22410/ath:AT2G21940/ath:AT2G30970/ath:AT4G02610/ath:AT5G10870/ath:AT3G06350/ath:AT5G48220/ath:AT1G07780/ath:AT5G36160/ath:AT5G53970/ath:AT5G53970	25	4	DG1C04186/DG5C04203/DG2C03100/DG7C01289	21	DG5C02685/DG3C06129/DG6C01343/DG2C04022/DG1C04163/DG5C04151/DG1C00461/DG2C04020/DG7C00514/DG1C05879/DG2C04021/DG2C05592/DG1C01528/DG3C06803/DG4C05484/DG4C01415/DG3C03188/DG2C03228/DG2C03589/DG3C07309/DG3C06745
ath00061	Fatty acid biosynthesis	21/1456	50/6029	0.00393455	0.0306813	DG5C05409/DG6C05261/DG7C03605/DG5C05796/DG1C00336/DG2C03919/DG6C00909/DG1C03952/DG3C04918/DG3C07061/DG0C00438/DG7C02486/DG5C03505/DG3C03189/DG1C01485/DG1C01589/DG0C00677/DG4C03171/DG3C02201/DG6C05260/DG1C05770	-/-/-/-/-/-/-/-/-/-/-/-/-/-/-/-/-/-/-/-/-	ath:AT2G43710/ath:AT2G47240/ath:AT2G05990/ath:AT2G43710/ath:AT1G36160/ath:AT1G74960/ath:AT1G36160/ath:AT1G24360/ath:AT3G25110/ath:AT5G46290/ath:AT4G23850/ath:AT2G22230/ath:AT4G23850/ath:AT2G04350/ath:AT2G47240/ath:AT1G74960/ath:AT2G05990/ath:AT1G77590/ath:AT1G77590/ath:AT2G47240/ath:AT1G64400	21	6	DG5C05409/DG6C05261/DG5C05796/DG7C02486/DG1C01485/DG6C05260	15	DG7C03605/DG1C00336/DG2C03919/DG6C00909/DG1C03952/DG3C04918/DG3C07061/DG0C00438/DG5C03505/DG3C03189/DG1C01589/DG0C00677/DG4C03171/DG3C02201/DG1C05770
ath00480	Glutathione metabolism	54/1456	161/6029	0.00405703	0.0306813	DG4C05332/DG1C06421/DG1C00460/DG1C05650/DG1C04307/DG2C05942/DG6C02709/DG5C04489/DG5C01214/DG5C05948/DG1C06418/DG5C04160/DG5C02781/DG1C01288/DG2C00470/DG5C06196/DG6C03068/DG6C02304/DG5C06204/DG4C00305/DG5C01452/DG2C00118/DG2C05943/DG6C03697/DG5C02745/DG0C01111/DG3C01170/DG2C03821/DG5C03497/DG2C03850/DG6C03037/DG2C05940/DG5C01021/DG1C00313/novel.5116/DG2C06595/DG1C02682/DG5C00475/DG2C06400/DG1C0431…	-/-/-/-/-/-/-/-/-/-/-/-/-/-/-/-/-/-/-/-/-/-/-/-/-/-/-/-/-/-/-/-/-/-/-/-/-/-/-/-/-/-/-/-/-/-/-/-/-/-/-/-/-/-	ath:AT1G78380/ath:AT3G62760/ath:AT3G09640/ath:AT5G40760/ath:AT1G10360/ath:AT3G55040/ath:AT1G10370/ath:AT1G10370/ath:AT1G10360/ath:AT3G62760/ath:AT3G62760/ath:AT3G62760/ath:AT1G10370/ath:AT1G10360/ath:AT4G30920/ath:AT3G09270/ath:AT1G10370/ath:AT3G09270/ath:AT3G09270/ath:AT5G41210/ath:AT3G62760/ath:AT2G21790/ath:AT5G02790/ath:AT4G39640/ath:AT1G10360/ath:AT2G21790/ath:AT5G40760/ath:AT5G17220/ath:AT1…	54	29	DG4C05332/DG1C06421/DG1C04307/DG2C05942/DG6C02709/DG5C01214/DG1C06418/DG5C02781/DG1C01288/DG5C06196/DG6C03068/DG4C00305/DG2C05943/DG0C01111/DG2C03821/DG6C03037/DG5C01021/DG1C00313/novel.5116/DG5C00475/DG2C06400/DG1C04310/DG4C04339/DG6C03028/DG1C06921/DG2C00109/DG3C07211/DG4C05334/DG1C02995	25	DG1C00460/DG1C05650/DG5C04489/DG5C05948/DG5C04160/DG2C00470/DG6C02304/DG5C06204/DG5C01452/DG2C00118/DG6C03697/DG5C02745/DG3C01170/DG5C03497/DG2C03850/DG2C05940/DG2C06595/DG1C02682/DG5C04158/DG5C06206/DG5C06209/DG1C02646/DG3C06511/DG5C06193/DG5C03002
ath01230	Biosynthesis of amino acids	88/1456	285/6029	0.00480092	0.0341712	DG6C00996/DG6C03895/DG5C03746/DG5C05064/DG4C04775/DG2C03542/DG7C01254/DG6C04544/DG5C02431/DG4C06263/DG5C05662/DG2C01004/DG5C04203/DG3C06168/DG3C02444/DG4C03771/DG2C02324/DG1C07053/DG5C02685/DG5C02432/DG3C06129/DG4C00243/DG6C01343/DG7C00863/DG4C04002/DG5C05103/DG3C01167/DG2C04022/DG1C04163/DG5C04151/DG5C00027/DG2C05318/DG5C03545/DG3C06277/DG1C00461/DG3C02489/DG2C04020/DG7C00514/DG1C05879/DG2C04021…	-/-/-/-/-/-/-/-/-/-/-/-/-/-/-/-/-/-/-/-/-/-/-/-/-/-/-/-/-/-/-/-/-/-/-/-/-/-/-/-/-/-/-/-/-/-/-/-/-/-/-/-/-/-/-/-/-/-/-/-/-/-/-/-/-/-/-/-/-/-/-/-/-/-/-/-/-/-/-/-/-/-/-/-/-/-/-/-	ath:AT4G26270/ath:AT1G72330/ath:AT5G53460/ath:AT3G55440/ath:AT5G17920/ath:AT4G13930/ath:AT1G17745/ath:AT4G26270/ath:AT4G01850/ath:AT5G13280/ath:AT2G36460/ath:AT1G22170/ath:AT5G11520/ath:AT2G36530/ath:AT2G36580/ath:AT1G14810/ath:AT1G79550/ath:AT5G08570/ath:AT3G06350/ath:AT4G01850/ath:AT2G45300/ath:AT5G17920/ath:AT2G22250/ath:AT3G23940/ath:AT4G37930/ath:AT2G39800/ath:AT1G13440/ath:AT1G22410/ath:AT1…	88	40	DG6C00996/DG6C03895/DG5C03746/DG5C05064/DG6C04544/DG4C06263/DG5C05662/DG2C01004/DG5C04203/DG3C06168/DG3C02444/DG4C03771/DG2C02324/DG1C07053/DG7C00863/DG3C01167/DG5C00027/DG2C05318/DG3C06277/DG3C02489/DG5C01317/DG4C06133/DG2C04597/DG4C01098/DG1C06739/DG2C03100/novel.3741/novel.7672/DG7C01289/DG5C03843/DG4C06408/DG0C00073/DG5C04672/DG1C03803/novel.11865/DG4C03630/DG2C05516/DG2C04550/novel.12742/DG2…	48	DG4C04775/DG2C03542/DG7C01254/DG5C02431/DG5C02685/DG5C02432/DG3C06129/DG4C00243/DG6C01343/DG4C04002/DG5C05103/DG2C04022/DG1C04163/DG5C04151/DG5C03545/DG1C00461/DG2C04020/DG7C00514/DG1C05879/DG2C04021/DG2C02975/DG2C06569/DG2C05592/DG1C03614/DG1C01528/DG1C06648/DG3C06803/DG3C06814/DG2C06031/DG1C03159/DG4C05484/DG1C05810/DG4C02022/DG4C01415/DG3C06293/DG3C05499/DG7C02821/DG3C03188/DG5C03497/DG7C00567…
ath00460	Cyanoamino acid metabolism	29/1456	77/6029	0.00539611	0.035338	DG2C03542/DG5C05583/DG1C06644/DG0C01052/DG7C04356/DG5C05014/DG6C01463/DG5C04146/DG4C04002/DG5C04707/DG3C05033/DG4C03871/DG3C06053/DG5C05584/DG1C05372/DG4C03876/DG5C05585/DG4C04397/DG2C05222/DG4C03872/DG1C05414/DG6C03697/DG5C00443/DG4C03875/DG1C05767/DG1C01055/DG3C00617/DG3C04667/DG4C04398	-/-/-/-/-/-/-/-/-/-/-/-/-/-/-/-/-/-/-/-/-/-/-/-/-/-/-/-/-	ath:AT4G13930/ath:AT5G36890/ath:AT3G16150/ath:AT3G16150/ath:AT5G54570/ath:AT5G20950/ath:AT3G47010/ath:AT4G37560/ath:AT4G37930/ath:AT4G27830/ath:AT1G02850/ath:AT5G20950/ath:AT3G18080/ath:AT5G36890/ath:AT4G21760/ath:AT5G20950/ath:AT5G36890/ath:AT3G18080/ath:AT1G26560/ath:AT5G20950/ath:AT4G21760/ath:AT4G39640/ath:AT3G18080/ath:AT5G20950/ath:AT5G44640/ath:AT3G18080/ath:AT5G22300/ath:AT3G60130/ath:AT3…	29	4	DG5C05014/DG5C04707/DG5C00443/DG3C00617	25	DG2C03542/DG5C05583/DG1C06644/DG0C01052/DG7C04356/DG6C01463/DG5C04146/DG4C04002/DG3C05033/DG4C03871/DG3C06053/DG5C05584/DG1C05372/DG4C03876/DG5C05585/DG4C04397/DG2C05222/DG4C03872/DG1C05414/DG6C03697/DG4C03875/DG1C05767/DG1C01055/DG3C04667/DG4C04398
ath00052	Galactose metabolism	31/1456	84/6029	0.00580917	0.035338	DG6C00996/DG6C04544/DG3C05831/DG6C04565/DG3C05633/DG7C00287/DG3C05830/DG6C03391/DG5C01317/DG7C02791/DG1C02871/DG3C07295/DG6C00843/novel.3741/DG1C05810/DG5C00987/DG5C04082/DG6C00032/DG3C06293/DG1C04832/DG5C06580/DG2C04662/DG3C05205/DG4C04303/DG5C06584/DG1C05923/DG1C05921/DG7C01615/DG3C04003/DG0C01233/DG1C04209	-/-/-/-/-/-/-/-/-/-/-/-/-/-/-/-/-/-/-/-/-/-/-/-/-/-/-/-/-/-/-	ath:AT4G26270/ath:AT4G26270/ath:AT1G12240/ath:AT4G29130/ath:AT1G55740/ath:AT5G17310/ath:AT1G62660/ath:AT5G08370/ath:AT4G26270/ath:AT2G36190/ath:AT3G57520/ath:AT5G20250/ath:AT1G72990/ath:AT5G61580/ath:AT5G47810/ath:AT5G40390/ath:AT4G29130/ath:AT4G23920/ath:AT4G26270/ath:AT1G12240/ath:AT3G13790/ath:AT2G47180/ath:AT1G12780/ath:AT1G23190/ath:AT3G13790/ath:AT3G47800/ath:AT5G15140/ath:AT4G10960/ath:AT2…	31	14	DG6C00996/DG6C04544/DG6C04565/DG3C05633/DG7C00287/DG5C01317/DG7C02791/DG1C02871/DG3C07295/novel.3741/DG5C00987/DG6C00032/DG3C05205/DG4C04303	17	DG3C05831/DG3C05830/DG6C03391/DG6C00843/DG1C05810/DG5C04082/DG3C06293/DG1C04832/DG5C06580/DG2C04662/DG5C06584/DG1C05923/DG1C05921/DG7C01615/DG3C04003/DG0C01233/DG1C04209
ath00520	Amino sugar and nucleotide sugar metabolism	58/1456	178/6029	0.00601368	0.035338	DG4C02615/DG6C05659/DG2C05815/DG6C01790/DG1C06140/DG4C04265/DG1C04421/DG2C01949/DG4C03081/DG2C03577/DG6C04565/DG6C00495/DG4C02177/DG7C00287/DG4C02124/DG1C02205/DG1C06482/DG1C03031/DG5C00311/DG1C03443/DG5C04509/DG1C00759/DG7C03017/DG3C01002/DG5C05541/DG5C05513/DG5C05229/DG7C02601/DG3C06779/DG6C05601/DG5C06635/DG6C01893/DG4C03805/DG1C07100/DG1C06753/DG5C05228/DG1C06212/DG1C06076/DG5C04082/DG2C01050…	-/-/-/-/-/-/-/-/-/-/-/-/-/-/-/-/-/-/-/-/-/-/-/-/-/-/-/-/-/-/-/-/-/-/-/-/-/-/-/-/-/-/-/-/-/-/-/-/-/-/-/-/-/-/-/-/-/-	ath:AT5G24090/ath:AT5G42740/ath:AT2G28760/ath:AT5G17770/ath:AT2G35020/ath:AT5G15490/ath:AT3G14790/ath:AT4G16130/ath:AT3G29360/ath:AT5G15650/ath:AT4G29130/ath:AT4G33030/ath:AT3G02570/ath:AT5G17310/ath:AT5G28840/ath:AT1G02730/ath:AT5G64570/ath:AT5G18070/ath:AT3G02570/ath:AT1G30620/ath:AT3G53520/ath:AT2G47650/ath:AT4G16130/ath:AT1G63000/ath:AT2G31390/ath:AT1G65590/ath:AT5G24090/ath:AT1G30620/ath:AT3…	58	15	DG4C02615/DG6C05659/DG6C04565/DG6C00495/DG7C00287/DG5C00311/DG5C05541/DG1C06076/DG2C01050/DG6C00032/DG3C05485/DG4C02620/DG3C05205/DG4C04303/DG3C04888	43	DG2C05815/DG6C01790/DG1C06140/DG4C04265/DG1C04421/DG2C01949/DG4C03081/DG2C03577/DG4C02177/DG4C02124/DG1C02205/DG1C06482/DG1C03031/DG1C03443/DG5C04509/DG1C00759/DG7C03017/DG3C01002/DG5C05513/DG5C05229/DG7C02601/DG3C06779/DG6C05601/DG5C06635/DG6C01893/DG4C03805/DG1C07100/DG1C06753/DG5C05228/DG1C06212/DG5C04082/DG4C04565/DG5C04176/DG1C06452/DG3C06179/DG6C02206/DG3C05368/DG3C02669/DG1C00678/DG0C00251…
ath00030	Pentose phosphate pathway	23/1456	58/6029	0.00613304	0.035338	DG6C00996/DG7C04151/DG6C04544/DG5C05662/DG6C05659/DG3C06667/DG7C01296/DG1C05650/DG2C03837/DG5C01317/DG5C03596/DG4C06133/novel.3741/DG1C03159/DG7C00700/DG1C05810/DG1C01685/DG3C06293/DG3C01170/DG2C03850/DG4C04303/DG1C00419/DG3C04003	-/-/-/-/-/-/-/-/-/-/-/-/-/-/-/-/-/-/-/-/-/-/-	ath:AT4G26270/ath:AT1G76550/ath:AT4G26270/ath:AT2G36460/ath:AT5G42740/ath:AT1G12000/ath:AT2G24270/ath:AT5G40760/ath:AT1G13700/ath:AT4G26270/ath:AT1G17160/ath:AT2G36460/ath:AT5G61580/ath:AT3G04790/ath:AT5G24400/ath:AT5G47810/ath:AT1G13700/ath:AT4G26270/ath:AT5G40760/ath:AT5G13110/ath:AT1G23190/ath:AT3G60750/ath:AT2G22480	23	15	DG6C00996/DG7C04151/DG6C04544/DG5C05662/DG6C05659/DG3C06667/DG7C01296/DG2C03837/DG5C01317/DG5C03596/DG4C06133/novel.3741/DG7C00700/DG1C01685/DG4C04303	8	DG1C05650/DG1C03159/DG1C05810/DG3C06293/DG3C01170/DG2C03850/DG1C00419/DG3C04003
ath00941	Flavonoid biosynthesis	25/1456	65/6029	0.00693484	0.0381416	DG3C07254/DG2C03381/DG7C03073/DG2C02162/DG2C04174/DG5C04650/DG3C02730/DG1C05519/DG3C05816/novel.9509/DG4C05841/DG3C07159/DG1C06379/DG1C06382/DG4C01908/DG3C07172/DG1C06378/DG6C05738/DG3C07154/DG3C07153/DG1C06381/DG5C03351/DG7C03078/DG7C04742/DG1C02315	-/-/-/-/-/-/-/-/-/-/-/-/-/-/-/-/-/-/-/-/-/-/-/-/-	ath:AT4G34050/ath:AT5G13930/ath:AT5G07990/ath:AT2G30490/ath:AT5G07990/ath:AT2G30490/ath:AT5G05270/ath:AT5G48930/ath:AT5G07990/ath:AT2G40890/ath:AT3G55120/ath:AT5G48930/ath:AT1G61720/ath:AT1G61720/ath:AT5G07990/ath:AT5G48930/ath:AT1G61720/ath:AT5G48930/ath:AT5G48930/ath:AT5G48930/ath:AT1G61720/ath:AT5G42800/ath:AT5G07990/ath:AT4G22880/ath:AT5G13930	25	1	DG2C02162	24	DG3C07254/DG2C03381/DG7C03073/DG2C04174/DG5C04650/DG3C02730/DG1C05519/DG3C05816/novel.9509/DG4C05841/DG3C07159/DG1C06379/DG1C06382/DG4C01908/DG3C07172/DG1C06378/DG6C05738/DG3C07154/DG3C07153/DG1C06381/DG5C03351/DG7C03078/DG7C04742/DG1C02315
ath00960	Tropane, piperidine and pyridine alkaloid biosynthesis	14/1456	31/6029	0.00825983	0.0434539	DG1C04186/DG5C04203/DG7C04471/DG6C01343/novel.53/DG1C00526/DG2C03100/DG4C02426/DG2C03589/DG5C05928/DG4C02692/DG3C07309/DG3C06745/DG5C05930	-/-/-/-/-/-/-/-/-/-/-/-/-/-	ath:AT5G53970/ath:AT5G11520/ath:AT2G29290/ath:AT2G22250/ath:AT1G62810/ath:AT3G43670/ath:AT2G30970/ath:AT5G06060/ath:AT5G36160/ath:AT5G06060/ath:AT2G29290/ath:AT5G53970/ath:AT5G53970/ath:AT5G06060	14	4	DG1C04186/DG5C04203/DG7C04471/DG2C03100	10	DG6C01343/novel.53/DG1C00526/DG4C02426/DG2C03589/DG5C05928/DG4C02692/DG3C07309/DG3C06745/DG5C05930
ath00908	Zeatin biosynthesis	21/1456	53/6029	0.00872176	0.0439722	DG3C03932/DG1C03834/DG4C05694/DG6C03544/DG5C04973/DG1C02537/DG1C02887/DG5C01092/DG3C01215/DG3C06974/DG2C00920/DG3C06433/DG5C04971/DG2C01374/DG7C02642/DG6C01983/DG1C01954/DG1C04721/DG1C03840/DG1C02539/DG7C04448	-/-/-/-/-/-/-/-/-/-/-/-/-/-/-/-/-/-/-/-/-	ath:AT5G38450/ath:AT1G22380/ath:AT5G19040/ath:AT2G41510/ath:AT1G75450/ath:AT1G22360/ath:AT5G19040/ath:AT2G36800/ath:AT5G05860/ath:AT2G36800/ath:AT1G22360/ath:AT3G53160/ath:AT1G75450/ath:AT2G36800/ath:AT2G36750/ath:AT2G41510/ath:AT5G05870/ath:AT2G41510/ath:AT1G22360/ath:AT1G22360/ath:AT2G36780	21	12	DG3C03932/DG4C05694/DG6C03544/DG5C04973/DG1C02887/DG5C01092/DG3C06433/DG5C04971/DG7C02642/DG6C01983/DG1C04721/DG1C02539	9	DG1C03834/DG1C02537/DG3C01215/DG3C06974/DG2C00920/DG2C01374/DG1C01954/DG1C03840/DG7C04448
ath03410	Base excision repair	17/1456	42/6029	0.0137992	0.0666924	DG7C00992/DG3C04042/DG6C03459/DG2C00128/DG3C01910/DG5C04831/DG1C06464/DG7C04812/DG7C04813/novel.4613/DG3C02171/DG2C00716/DG1C06979/DG2C06694/DG6C00827/DG5C02524/DG4C03675	-/-/-/-/-/-/-/-/-/-/-/-/-/-/-/-/-	ath:AT1G13635/ath:AT5G57970/ath:AT1G08130/ath:AT2G29570/ath:AT1G08260/ath:AT5G44680/ath:AT1G50840/ath:AT5G57970/ath:AT5G57970/ath:AT1G21710/ath:AT4G12740/ath:AT3G12040/ath:AT3G18630/ath:AT2G42120/ath:AT5G26680/ath:AT4G02390/ath:AT2G31450	17	2	DG1C06979/DG2C06694	15	DG7C00992/DG3C04042/DG6C03459/DG2C00128/DG3C01910/DG5C04831/DG1C06464/DG7C04812/DG7C04813/novel.4613/DG3C02171/DG2C00716/DG6C00827/DG5C02524/DG4C03675
ath04145	Phagosome	31/1456	89/6029	0.0146636	0.0666924	DG4C05197/DG1C02773/DG2C02295/DG5C02298/DG4C06045/DG2C00875/DG6C01839/DG6C02307/DG1C02012/DG2C01822/DG5C03995/DG2C01558/DG3C03926/DG2C05223/DG5C04777/DG4C05269/DG1C00698/DG4C05400/DG7C04759/DG2C01073/DG4C04166/DG5C01726/DG6C01126/DG5C01795/novel.13026/DG5C01681/DG3C06056/DG4C04728/DG2C02506/DG1C00610/DG3C06111	-/-/-/-/-/-/-/-/-/-/-/-/-/-/-/-/-/-/-/-/-/-/-/-/-/-/-/-/-/-/-	ath:AT4G14960/ath:AT1G56340/ath:AT5G62690/ath:AT5G12250/ath:AT1G56340/ath:AT5G07340/ath:AT5G12250/ath:AT5G12250/ath:AT5G19780/ath:AT5G61790/ath:AT4G38510/ath:AT2G17800/ath:AT1G71010/ath:AT2G34250/ath:AT5G12250/ath:AT5G23860/ath:AT2G21410/ath:AT1G11890/ath:AT4G24920/ath:AT3G48040/ath:AT4G14960/ath:AT1G52280/ath:AT4G28950/ath:AT1G11890/ath:AT1G29310/ath:AT1G64200/ath:AT5G55290/ath:AT5G44340/ath:AT3…	31	3	DG2C05223/DG5C01681/DG1C00610	28	DG4C05197/DG1C02773/DG2C02295/DG5C02298/DG4C06045/DG2C00875/DG6C01839/DG6C02307/DG1C02012/DG2C01822/DG5C03995/DG2C01558/DG3C03926/DG5C04777/DG4C05269/DG1C00698/DG4C05400/DG7C04759/DG2C01073/DG4C04166/DG5C01726/DG6C01126/DG5C01795/novel.13026/DG3C06056/DG4C04728/DG2C02506/DG3C06111
ath00350	Tyrosine metabolism	20/1456	52/6029	0.0148818	0.0666924	DG7C02275/novel.8324/DG4C03415/DG4C03416/DG1C04186/DG5C04203/DG6C01343/novel.7272/novel.53/DG3C00682/DG1C00526/DG2C01281/DG2C03100/DG1C01531/DG5C06081/DG4C05043/DG2C03589/DG2C02308/DG3C07309/DG3C06745	-/-/-/-/-/-/-/-/-/-/-/-/-/-/-/-/-/-/-/-	ath:AT1G77120/ath:AT1G77120/ath:AT1G77120/ath:AT1G77120/ath:AT5G53970/ath:AT5G11520/ath:AT2G22250/ath:AT1G77120/ath:AT1G62810/ath:AT5G24760/ath:AT3G43670/ath:AT2G02380/ath:AT2G30970/ath:AT1G22440/ath:AT1G32780/ath:AT4G15940/ath:AT5G36160/ath:AT1G06570/ath:AT5G53970/ath:AT5G53970	20	9	DG7C02275/novel.8324/DG4C03415/DG4C03416/DG1C04186/DG5C04203/novel.7272/DG2C03100/DG2C02308	11	DG6C01343/novel.53/DG3C00682/DG1C00526/DG2C01281/DG1C01531/DG5C06081/DG4C05043/DG2C03589/DG3C07309/DG3C06745
ath00100	Steroid biosynthesis	25/1456	69/6029	0.0160349	0.0692937	DG6C02914/DG4C02693/DG1C02962/DG7C05168/DG5C01572/DG4C05121/novel.8643/DG5C04184/DG6C02900/DG3C06580/DG7C02432/DG0C00061/DG1C06759/DG5C00221/DG7C00537/DG2C04285/DG5C01549/DG1C00486/DG2C01369/DG3C05808/DG5C00595/DG7C02755/DG3C07202/DG4C03266/DG7C03877	-/-/-/-/-/-/-/-/-/-/-/-/-/-/-/-/-/-/-/-/-/-/-/-/-	ath:AT1G20330/ath:AT2G29390/ath:AT5G13710/ath:AT3G19820/ath:AT2G34500/ath:AT5G50375/ath:AT2G07050/ath:AT5G04040/ath:AT4G12110/ath:AT1G50430/ath:AT2G07050/ath:AT2G07050/ath:AT2G07050/ath:AT3G02580/ath:AT2G07050/ath:AT2G15230/ath:AT2G34500/ath:AT1G20050/ath:AT1G11680/ath:AT3G02580/ath:AT1G11680/ath:AT4G34640/ath:AT2G07050/ath:AT4G22756/ath:AT1G11680	25	5	DG5C01572/novel.8643/DG5C04184/DG3C07202/DG4C03266	20	DG6C02914/DG4C02693/DG1C02962/DG7C05168/DG4C05121/DG6C02900/DG3C06580/DG7C02432/DG0C00061/DG1C06759/DG5C00221/DG7C00537/DG2C04285/DG5C01549/DG1C00486/DG2C01369/DG3C05808/DG5C00595/DG7C02755/DG7C03877
ath04141	Protein processing in endoplasmic reticulum	82/1456	276/6029	0.0177857	0.0742092	DG2C05522/DG4C03528/DG5C01196/DG2C05717/DG5C00211/DG2C03946/DG2C05812/DG6C02704/DG6C04211/DG4C05889/DG5C05049/DG5C01198/DG7C02920/DG5C01199/DG1C02773/DG1C03942/DG4C06346/DG2C03944/DG7C04967/DG1C00141/DG2C05764/DG2C05722/DG5C01195/DG3C04174/DG6C03797/DG4C06045/DG2C05718/DG4C02023/DG2C00875/DG6C04869/DG6C01038/DG3C06621/DG0C00935/DG2C05725/DG6C03616/DG1C04789/DG6C04858/DG3C06858/DG4C02638/DG2C05269…	-/-/-/-/-/-/-/-/-/-/-/-/-/-/-/-/-/-/-/-/-/-/-/-/-/-/-/-/-/-/-/-/-/-/-/-/-/-/-/-/-/-/-/-/-/-/-/-/-/-/-/-/-/-/-/-/-/-/-/-/-/-/-/-/-/-/-/-/-/-/-/-/-/-/-/-/-/-/-/-/-/-	ath:AT4G27670/ath:AT4G10250/ath:AT5G12020/ath:AT3G46230/ath:AT5G59720/ath:AT3G46230/ath:AT3G12580/ath:AT4G25200/ath:AT4G27670/ath:AT3G09350/ath:AT3G12580/ath:AT5G12020/ath:AT4G25200/ath:AT5G12020/ath:AT1G56340/ath:AT1G18830/ath:AT4G04860/ath:AT3G46230/ath:AT4G24190/ath:AT5G52640/ath:AT3G09350/ath:AT3G46230/ath:AT5G12020/ath:AT2G04030/ath:AT5G03340/ath:AT1G56340/ath:AT3G46230/ath:AT5G59720/ath:AT5…	82	49	DG2C05522/DG4C03528/DG5C01196/DG2C05717/DG5C00211/DG2C03946/DG2C05812/DG6C02704/DG6C04211/DG4C05889/DG5C05049/DG5C01198/DG7C02920/DG5C01199/DG1C03942/DG4C06346/DG2C03944/DG1C00141/DG2C05764/DG2C05722/DG5C01195/DG3C04174/DG6C03797/DG2C05718/DG4C02023/DG3C06621/DG0C00935/DG2C05725/DG1C04789/DG3C06858/DG1C03084/DG1C04511/DG6C04202/DG4C00803/DG5C02015/DG6C02705/DG4C04435/DG2C00902/DG2C02793/DG4C04652…	33	DG1C02773/DG7C04967/DG4C06045/DG2C00875/DG6C04869/DG6C01038/DG6C03616/DG6C04858/DG4C02638/DG2C05269/DG1C02873/DG6C05937/DG3C00262/DG5C02116/DG2C03551/DG2C01430/DG1C07007/DG2C01822/DG2C03558/DG5C06663/DG3C04384/DG4C03357/DG4C02897/DG2C02462/DG3C06401/DG7C04759/DG2C03683/DG5C02487/DG2C01433/novel.13026/DG5C02276/DG1C04404/DG6C01764
ath01212	Fatty acid metabolism	31/1456	95/6029	0.0369791	0.149149	DG5C05409/DG6C05261/DG7C03605/DG5C05796/DG5C06722/DG6C03745/DG5C00015/DG3C01180/DG5C02532/DG1C00336/DG1C00157/DG2C03919/DG6C00909/DG1C03952/DG3C03187/DG3C07061/DG0C00438/DG7C02486/DG5C03505/DG3C03189/DG1C01485/DG1C01589/DG0C00677/DG4C03171/DG3C02201/DG6C05260/DG1C05770/novel.6815/novel.11156/DG2C06801/novel.7987	-/-/-/-/-/-/-/-/-/-/-/-/-/-/-/-/-/-/-/-/-/-/-/-/-/-/-/-/-/-/-	ath:AT2G43710/ath:AT2G47240/ath:AT2G05990/ath:AT2G43710/ath:AT5G10480/ath:AT2G33150/ath:AT3G55360/ath:AT1G67730/ath:AT3G06860/ath:AT1G36160/ath:AT5G48230/ath:AT1G74960/ath:AT1G36160/ath:AT1G24360/ath:AT5G48230/ath:AT5G46290/ath:AT4G23850/ath:AT2G22230/ath:AT4G23850/ath:AT2G04350/ath:AT2G47240/ath:AT1G74960/ath:AT2G05990/ath:AT1G77590/ath:AT1G77590/ath:AT2G47240/ath:AT1G64400/ath:AT4G16760/ath:AT4…	31	9	DG5C05409/DG6C05261/DG5C05796/DG7C02486/DG1C01485/DG6C05260/novel.6815/novel.11156/novel.7987	22	DG7C03605/DG5C06722/DG6C03745/DG5C00015/DG3C01180/DG5C02532/DG1C00336/DG1C00157/DG2C03919/DG6C00909/DG1C03952/DG3C03187/DG3C07061/DG0C00438/DG5C03505/DG3C03189/DG1C01589/DG0C00677/DG4C03171/DG3C02201/DG1C05770/DG2C06801
ath00620	Pyruvate metabolism	31/1456	96/6029	0.0423956	0.16548	DG5C01300/DG3C02444/DG1C07053/DG2C01236/DG3C03948/DG2C04779/DG2C04778/DG3C02127/DG3C06524/DG1C00336/DG1C00157/DG5C03545/DG7C01365/DG6C00909/DG5C02481/DG6C04572/DG3C03187/DG3C02489/DG4C04886/DG6C02239/DG3C01722/DG1C06695/DG1C00019/DG7C03006/DG2C04597/DG2C05600/DG5C04365/DG1C05640/DG6C00502/DG3C06556/DG2C04652	-/-/-/-/-/-/-/-/-/-/-/-/-/-/-/-/-/-/-/-/-/-/-/-/-/-/-/-/-/-/-	ath:AT1G79750/ath:AT2G36580/ath:AT5G08570/ath:AT1G23800/ath:AT3G25860/ath:AT3G16910/ath:AT3G16910/ath:AT1G34430/ath:AT1G23800/ath:AT1G36160/ath:AT5G48230/ath:AT5G52920/ath:AT3G25860/ath:AT1G36160/ath:AT3G16950/ath:AT5G25880/ath:AT5G48230/ath:AT1G18500/ath:AT1G30120/ath:AT4G15530/ath:AT5G36880/ath:AT4G17260/ath:AT1G01090/ath:AT4G17260/ath:AT5G56350/ath:AT4G37870/ath:AT2G19900/ath:AT5G03860/ath:AT1…	31	14	DG5C01300/DG3C02444/DG1C07053/DG2C01236/DG3C03948/DG2C04778/DG3C02489/DG6C02239/DG1C06695/DG7C03006/DG2C04597/DG1C05640/DG3C06556/DG2C04652	17	DG2C04779/DG3C02127/DG3C06524/DG1C00336/DG1C00157/DG5C03545/DG7C01365/DG6C00909/DG5C02481/DG6C04572/DG3C03187/DG4C04886/DG3C01722/DG1C00019/DG2C05600/DG5C04365/DG6C00502
ath00531	Glycosaminoglycan degradation	6/1456	12/6029	0.0464549	0.16792	DG5C05934/DG5C05513/DG6C05601/DG1C06649/DG6C00843/DG4C03572	-/-/-/-/-/-	ath:AT5G27730/ath:AT1G65590/ath:AT3G55260/ath:AT5G13690/ath:AT1G72990/ath:AT5G27730	6	0		6	DG5C05934/DG5C05513/DG6C05601/DG1C06649/DG6C00843/DG4C03572
ath00902	Monoterpenoid biosynthesis	6/1456	12/6029	0.0464549	0.16792	DG1C02225/DG2C01613/DG2C01611/DG6C02891/DG1C00646/DG1C04803	-/-/-/-/-/-	ath:AT3G61220/ath:AT1G61680/ath:AT1G61680/ath:AT2G24190/ath:AT3G61220/ath:AT2G24190	6	2	DG2C01611/DG6C02891	4	DG1C02225/DG2C01613/DG1C00646/DG1C04803
ath00906	Carotenoid biosynthesis	13/1456	34/6029	0.0471841	0.16792	DG3C01234/DG1C03357/DG4C03727/DG1C04962/DG4C06103/DG1C04562/DG1C04151/DG7C00193/DG4C05731/DG6C02883/DG4C00016/DG2C00259/DG4C02119	-/-/-/-/-/-/-/-/-/-/-/-/-	ath:AT2G27150/ath:AT1G78390/ath:AT3G04870/ath:AT2G44990/ath:AT5G45340/ath:AT5G67030/ath:AT1G52340/ath:AT5G17230/ath:AT1G52340/ath:AT3G53130/ath:AT5G45340/ath:AT1G31800/ath:AT1G03055	13	2	DG4C03727/DG2C00259	11	DG3C01234/DG1C03357/DG1C04962/DG4C06103/DG1C04562/DG1C04151/DG7C00193/DG4C05731/DG6C02883/DG4C00016/DG4C02119
ath00240	Pyrimidine metabolism	22/1456	66/6029	0.0574349	0.198561	DG2C03180/DG5C04763/DG5C03210/DG2C03711/DG1C00669/DG7C00842/DG2C00118/DG7C00071/DG6C00665/novel.8504/DG1C02513/DG2C04099/DG0C01111/DG1C01506/DG5C04342/DG4C00108/DG3C07032/DG5C06560/DG5C01376/DG2C03182/DG6C00023/DG4C04836	-/-/-/-/-/-/-/-/-/-/-/-/-/-/-/-/-/-/-/-/-/-	ath:AT1G55810/ath:AT5G12200/ath:AT3G12670/ath:AT3G07800/ath:AT5G18280/ath:AT2G36310/ath:AT2G21790/ath:AT2G36310/ath:AT3G12670/ath:AT3G46940/ath:AT4G09320/ath:AT2G02970/ath:AT2G21790/ath:AT5G26667/ath:AT4G22930/ath:AT2G16370/ath:AT5G26667/ath:AT3G18680/ath:AT4G29680/ath:AT4G26510/ath:AT4G11010/ath:AT2G38680	22	7	DG2C03180/DG5C03210/DG6C00665/DG1C02513/DG0C01111/DG5C06560/DG2C03182	15	DG5C04763/DG2C03711/DG1C00669/DG7C00842/DG2C00118/DG7C00071/novel.8504/DG2C04099/DG1C01506/DG5C04342/DG4C00108/DG3C07032/DG5C01376/DG6C00023/DG4C04836
ath00780	Biotin metabolism	8/1456	19/6029	0.0646451	0.217279	DG7C03605/DG7C00634/DG2C03919/DG1C03952/DG3C07061/DG7C02486/DG1C01589/DG0C00677	-/-/-/-/-/-/-/-	ath:AT2G05990/ath:AT2G43360/ath:AT1G74960/ath:AT1G24360/ath:AT5G46290/ath:AT2G22230/ath:AT1G74960/ath:AT2G05990	8	1	DG7C02486	7	DG7C03605/DG7C00634/DG2C03919/DG1C03952/DG3C07061/DG1C01589/DG0C00677
ath00944	Flavone and flavonol biosynthesis	7/1456	16/6029	0.0674493	0.220577	DG7C03073/DG2C04174/DG3C05816/novel.14690/DG4C01908/novel.8880/DG7C03078	-/-/-/-/-/-/-	ath:AT5G07990/ath:AT5G07990/ath:AT5G07990/ath:AT2G36790/ath:AT5G07990/ath:AT2G36790/ath:AT5G07990	7	2	novel.14690/novel.8880	5	DG7C03073/DG2C04174/DG3C05816/DG4C01908/DG7C03078
ath00511	Other glycan degradation	10/1456	26/6029	0.0742198	0.236331	DG2C04018/DG7C02748/DG3C05132/DG5C05513/DG6C05601/DG6C00843/DG7C04325/DG1C02648/DG6C02512/DG4C03729	-/-/-/-/-/-/-/-/-/-	ath:AT3G26720/ath:AT1G33700/ath:AT2G28100/ath:AT1G65590/ath:AT3G55260/ath:AT1G72990/ath:AT1G33700/ath:AT4G34260/ath:AT5G05460/ath:AT2G28100	10	1	DG7C04325	9	DG2C04018/DG7C02748/DG3C05132/DG5C05513/DG6C05601/DG6C00843/DG1C02648/DG6C02512/DG4C03729
ath03030	DNA replication	22/1456	68/6029	0.0770086	0.238924	DG6C02612/DG2C05241/DG2C03555/DG6C04358/DG2C00003/DG5C02581/DG6C03459/DG2C00422/DG2C00128/DG4C01773/DG3C01910/DG2C02026/DG5C05311/DG6C01705/DG1C06464/DG1C05308/DG1C05137/novel.11563/DG2C06694/DG6C00827/DG1C04030/DG4C01207	-/-/-/-/-/-/-/-/-/-/-/-/-/-/-/-/-/-/-/-/-/-	ath:AT5G27740/ath:AT5G61000/ath:AT1G44900/ath:AT5G44635/ath:AT2G24490/ath:AT2G16440/ath:AT1G08130/ath:AT2G07690/ath:AT2G29570/ath:AT1G67630/ath:AT1G08260/ath:AT5G41880/ath:AT5G67100/ath:AT5G46280/ath:AT1G50840/ath:AT1G08840/ath:AT1G63160/ath:AT1G63160/ath:AT2G42120/ath:AT5G26680/ath:AT1G67320/ath:AT4G02060	22	4	DG6C02612/DG2C05241/novel.11563/DG2C06694	18	DG2C03555/DG6C04358/DG2C00003/DG5C02581/DG6C03459/DG2C00422/DG2C00128/DG4C01773/DG3C01910/DG2C02026/DG5C05311/DG6C01705/DG1C06464/DG1C05308/DG1C05137/DG6C00827/DG1C04030/DG4C01207
ath00640	Propanoate metabolism	14/1456	40/6029	0.081003	0.239735	DG5C02399/DG1C00336/DG5C04299/DG1C00157/DG6C00909/DG5C02481/DG3C03187/DG3C01722/DG1C06695/DG7C03006/DG7C04428/DG3C03866/novel.6815/novel.11156	-/-/-/-/-/-/-/-/-/-/-/-/-/-	ath:AT3G06850/ath:AT1G36160/ath:AT1G06550/ath:AT5G48230/ath:AT1G36160/ath:AT3G16950/ath:AT5G48230/ath:AT5G36880/ath:AT4G17260/ath:AT4G17260/ath:AT4G20930/ath:AT4G04320/ath:AT4G16760/ath:AT4G16760	14	6	DG5C02399/DG1C06695/DG7C03006/DG7C04428/novel.6815/novel.11156	8	DG1C00336/DG5C04299/DG1C00157/DG6C00909/DG5C02481/DG3C03187/DG3C01722/DG3C03866
ath00130	Ubiquinone and other terpenoid-quinone biosynthesis	23/1456	72/6029	0.0812324	0.239735	DG2C02427/DG1C04186/DG7C04726/DG2C02162/DG5C04650/DG7C01240/DG3C06936/DG5C03561/DG3C01116/DG4C05089/DG6C01234/DG6C03886/DG5C06612/DG3C01317/DG4C04919/DG2C03589/DG7C02576/DG2C02308/DG6C05184/DG3C07309/DG3C06745/novel.14503/DG0C00534	-/-/-/-/-/-/-/-/-/-/-/-/-/-/-/-/-/-/-/-/-/-/-	ath:AT1G51680/ath:AT5G53970/ath:AT1G51680/ath:AT2G30490/ath:AT2G30490/ath:AT1G51680/ath:AT5G08740/ath:AT1G60550/ath:AT1G65060/ath:AT5G63380/ath:AT4G27270/ath:AT4G36750/ath:AT4G05160/ath:AT1G68890/ath:AT5G57300/ath:AT5G36160/ath:AT1G30520/ath:AT1G06570/ath:AT1G48320/ath:AT5G53970/ath:AT5G53970/ath:AT5G57300/ath:AT5G57300	23	8	DG1C04186/DG2C02162/DG5C03561/DG4C04919/DG2C02308/DG6C05184/novel.14503/DG0C00534	15	DG2C02427/DG7C04726/DG5C04650/DG7C01240/DG3C06936/DG3C01116/DG4C05089/DG6C01234/DG6C03886/DG5C06612/DG3C01317/DG2C03589/DG7C02576/DG3C07309/DG3C06745
ath00280	Valine, leucine and isoleucine degradation	19/1456	58/6029	0.0859915	0.247737	DG5C02399/DG2C04465/DG6C05409/DG2C01236/DG6C01693/DG2C06812/DG4C00529/DG7C01432/DG3C06524/DG6C03745/DG5C04299/DG1C00157/DG5C02481/DG3C03187/DG3C02531/DG7C04428/DG7C00676/DG5C02167/novel.7987	-/-/-/-/-/-/-/-/-/-/-/-/-/-/-/-/-/-/-	ath:AT3G06850/ath:AT3G08860/ath:AT3G45300/ath:AT1G23800/ath:AT3G08860/ath:AT4G11820/ath:AT1G03090/ath:AT4G34030/ath:AT1G23800/ath:AT2G33150/ath:AT1G06550/ath:AT5G48230/ath:AT3G16950/ath:AT5G48230/ath:AT2G26800/ath:AT4G20930/ath:AT4G11820/ath:AT2G26800/ath:AT2G33150	19	8	DG5C02399/DG6C05409/DG2C01236/DG4C00529/DG7C01432/DG7C04428/DG5C02167/novel.7987	11	DG2C04465/DG6C01693/DG2C06812/DG3C06524/DG6C03745/DG5C04299/DG1C00157/DG5C02481/DG3C03187/DG3C02531/DG7C00676
ath00073	Cutin, suberine and wax biosynthesis	15/1456	44/6029	0.0886527	0.249465	DG4C00024/DG7C02254/DG1C05842/DG3C00540/DG0C00027/DG5C05182/DG3C00901/DG6C03517/DG5C03197/DG6C03733/DG2C06248/DG7C00841/DG3C06617/DG2C05306/DG2C01169	-/-/-/-/-/-/-/-/-/-/-/-/-/-/-	ath:AT5G41040/ath:AT5G22500/ath:AT5G41040/ath:AT1G02205/ath:AT1G02205/ath:AT5G58860/ath:AT4G00360/ath:AT5G23190/ath:AT5G41040/ath:AT5G22500/ath:AT1G69500/ath:AT5G22500/ath:AT1G70680/ath:AT2G33380/ath:AT1G70680	15	0		15	DG4C00024/DG7C02254/DG1C05842/DG3C00540/DG0C00027/DG5C05182/DG3C00901/DG6C03517/DG5C03197/DG6C03733/DG2C06248/DG7C00841/DG3C06617/DG2C05306/DG2C01169
ath04075	Plant hormone signal transduction	82/1456	298/6029	0.0940741	0.258704	DG6C01437/DG7C01247/DG1C05937/DG3C03533/DG1C06978/DG6C04374/DG0C00563/DG3C01500/DG5C01306/DG2C03777/DG5C05085/DG5C02936/DG7C03518/DG7C03519/DG3C02475/DG2C06118/DG5C04377/novel.2348/DG3C06972/DG2C00440/DG6C01798/DG1C04072/DG4C02771/DG6C01681/DG6C02932/DG7C03758/DG6C04112/DG5C04584/DG2C01118/DG1C00003/DG3C04664/DG3C04338/DG5C01122/DG2C02515/DG6C02641/DG4C03948/DG1C07301/DG5C05215/DG4C05623/DG2C0077…	-/-/-/-/-/-/-/-/-/-/-/-/-/-/-/-/-/-/-/-/-/-/-/-/-/-/-/-/-/-/-/-/-/-/-/-/-/-/-/-/-/-/-/-/-/-/-/-/-/-/-/-/-/-/-/-/-/-/-/-/-/-/-/-/-/-/-/-/-/-/-/-/-/-/-/-/-/-/-/-/-/-	ath:AT1G08320/ath:AT3G04580/ath:AT5G65100/ath:AT2G29380/ath:AT1G10470/ath:AT4G29080/ath:AT2G38310/ath:AT1G59750/ath:AT1G51950/ath:AT2G14960/ath:AT2G29380/ath:AT1G17550/ath:AT2G25490/ath:AT2G25490/ath:AT3G57040/ath:AT1G74950/ath:AT3G16500/ath:AT3G19290/ath:AT1G45249/ath:AT2G25180/ath:AT3G56850/ath:AT5G13220/ath:AT1G08320/ath:AT5G05440/ath:AT4G35230/ath:AT2G26040/ath:AT2G21050/ath:AT2G38310/ath:AT2…	82	41	DG6C01437/DG7C01247/DG1C05937/DG1C06978/DG0C00563/DG5C01306/DG7C03518/DG7C03519/DG3C02475/DG2C06118/DG6C01798/DG6C01681/DG6C02932/DG7C03758/DG5C04584/DG1C00003/DG3C04664/DG5C01122/DG5C05215/DG4C05623/DG2C00771/DG2C00772/DG7C02904/DG4C04266/DG2C03416/DG2C05326/DG1C00504/DG3C05530/DG3C01495/DG6C01376/DG2C02791/DG4C00605/DG2C00127/DG1C06797/DG7C03166/novel.11096/DG2C00767/DG5C06286/DG5C05857/DG2C000…	41	DG3C03533/DG6C04374/DG3C01500/DG2C03777/DG5C05085/DG5C02936/DG5C04377/novel.2348/DG3C06972/DG2C00440/DG1C04072/DG4C02771/DG6C04112/DG2C01118/DG3C04338/DG2C02515/DG6C02641/DG4C03948/DG1C07301/DG3C06973/DG3C05841/DG3C04663/DG3C04519/DG5C04762/DG5C03507/DG6C04882/DG6C00312/DG4C00606/DG5C04009/DG2C04614/DG3C06660/DG0C01228/DG6C01112/DG6C00270/DG4C04941/DG1C04839/DG5C04277/DG4C05492/DG6C04569/DG2C0574…
ath00730	Thiamine metabolism	8/1456	21/6029	0.110374	0.296785	DG7C00928/DG1C03067/DG1C02305/DG7C03454/DG3C01935/DG6C02273/DG5C05938/DG2C06670	-/-/-/-/-/-/-/-	ath:AT5G32470/ath:AT4G15560/ath:AT5G54770/ath:AT5G63400/ath:AT5G63400/ath:AT4G15560/ath:AT1G02880/ath:AT2G37250	8	2	DG3C01935/DG2C06670	6	DG7C00928/DG1C03067/DG1C02305/DG7C03454/DG6C02273/DG5C05938
ath02010	ABC transporters	14/1456	42/6029	0.114362	0.300822	DG5C03872/DG5C03863/DG5C06038/DG1C06167/DG1C05919/DG1C06168/DG5C03861/DG7C01360/DG1C05710/DG1C06526/DG7C01176/DG6C00750/DG3C02596/DG2C02668	-/-/-/-/-/-/-/-/-/-/-/-/-/-	ath:AT2G47000/ath:AT2G47000/ath:AT2G47000/ath:AT2G47000/ath:AT3G28860/ath:AT4G18050/ath:AT1G02520/ath:AT1G02520/ath:AT3G28345/ath:AT3G28860/ath:AT3G28380/ath:AT1G02520/ath:AT1G02520/ath:AT3G28345	14	3	DG5C03872/DG7C01176/DG2C02668	11	DG5C03863/DG5C06038/DG1C06167/DG1C05919/DG1C06168/DG5C03861/DG7C01360/DG1C05710/DG1C06526/DG6C00750/DG3C02596
ath00561	Glycerolipid metabolism	29/1456	99/6029	0.139062	0.35801	DG5C00140/DG6C01655/DG2C01236/DG7C01977/DG6C00495/DG1C06409/DG3C06524/DG5C04903/DG3C00234/DG2C01405/DG6C03391/DG1C02703/DG1C06580/DG5C04184/DG6C04258/DG6C01527/DG2C00368/DG7C01932/DG3C03461/DG6C05191/DG3C05763/DG4C00960/DG4C04039/DG5C02906/DG7C00155/DG4C05478/novel.9777/DG5C05184/DG2C00949	-/-/-/-/-/-/-/-/-/-/-/-/-/-/-/-/-/-/-/-/-/-/-/-/-/-/-/-/-	ath:AT5G01220/ath:AT3G56040/ath:AT1G23800/ath:AT5G20410/ath:AT4G33030/ath:AT2G20900/ath:AT1G23800/ath:AT2G20900/ath:AT2G38110/ath:AT3G51520/ath:AT5G08370/ath:AT2G19450/ath:AT1G80460/ath:AT5G04040/ath:AT4G01950/ath:AT3G11430/ath:AT5G20410/ath:AT4G25840/ath:AT1G15080/ath:AT1G48300/ath:AT3G51520/ath:AT5G07920/ath:AT2G38110/ath:AT4G01950/ath:AT1G06520/ath:AT2G38110/ath:AT3G02600/ath:AT2G38110/ath:AT2…	29	11	DG5C00140/DG6C01655/DG2C01236/DG7C01977/DG6C00495/DG1C02703/DG5C04184/DG3C03461/DG6C05191/DG3C05763/novel.9777	18	DG1C06409/DG3C06524/DG5C04903/DG3C00234/DG2C01405/DG6C03391/DG1C06580/DG6C04258/DG6C01527/DG2C00368/DG7C01932/DG4C00960/DG4C04039/DG5C02906/DG7C00155/DG4C05478/DG5C05184/DG2C00949
ath04016	MAPK signaling pathway - plant	54/1456	196/6029	0.14794	0.372932	DG5C02573/DG7C01247/DG4C01351/DG7C01195/DG1C05937/DG3C03533/DG6C00624/DG0C00563/DG5C05085/DG5C02936/DG7C03518/DG6C00625/DG7C03519/DG7C02952/DG3C00258/DG3C04531/DG6C01681/DG3C03830/DG7C03758/DG7C04632/DG5C04584/DG1C00003/DG3C04664/DG5C04598/DG7C01016/DG5C04434/DG1C07301/DG4C05623/DG6C01557/DG7C02951/DG2C03416/DG1C05020/DG4C03116/DG1C00504/DG1C02513/DG3C05530/DG2C02791/DG5C03507/DG6C04882/DG1C05019…	-/-/-/-/-/-/-/-/-/-/-/-/-/-/-/-/-/-/-/-/-/-/-/-/-/-/-/-/-/-/-/-/-/-/-/-/-/-/-/-/-/-/-/-/-/-/-/-/-/-/-/-/-/-	ath:AT5G47910/ath:AT3G04580/ath:AT5G47910/ath:AT1G19230/ath:AT5G65100/ath:AT2G29380/ath:AT4G01250/ath:AT2G38310/ath:AT2G29380/ath:AT1G17550/ath:AT2G25490/ath:AT4G01250/ath:AT2G25490/ath:AT1G59580/ath:AT4G35090/ath:AT1G19230/ath:AT5G05440/ath:AT1G09000/ath:AT2G26040/ath:AT5G44790/ath:AT2G38310/ath:AT2G38310/ath:AT1G73730/ath:AT2G38470/ath:AT4G33520/ath:AT1G64060/ath:AT1G10940/ath:AT3G23240/ath:AT5…	54	22	DG7C01247/DG4C01351/DG1C05937/DG6C00624/DG0C00563/DG7C03518/DG6C00625/DG7C03519/DG6C01681/DG7C03758/DG5C04584/DG1C00003/DG3C04664/DG7C01016/DG4C05623/DG2C03416/DG1C00504/DG1C02513/DG3C05530/DG2C02791/DG1C06357/DG1C06219	32	DG5C02573/DG7C01195/DG3C03533/DG5C05085/DG5C02936/DG7C02952/DG3C00258/DG3C04531/DG3C03830/DG7C04632/DG5C04598/DG5C04434/DG1C07301/DG6C01557/DG7C02951/DG1C05020/DG4C03116/DG5C03507/DG6C04882/DG1C05019/DG6C02206/DG5C04009/DG6C00764/DG0C00120/DG1C05201/DG7C02138/DG3C06660/DG6C00023/DG5C01494/DG2C05747/DG2C03442/DG5C06386
ath00945	Stilbenoid, diarylheptanoid and gingerol biosynthesis	10/1456	30/6029	0.166401	0.397541	DG3C07254/DG2C02162/DG5C04650/DG1C05519/novel.9509/DG3C07159/DG3C07172/DG6C05738/DG3C07154/DG3C07153	-/-/-/-/-/-/-/-/-/-	ath:AT4G34050/ath:AT2G30490/ath:AT2G30490/ath:AT5G48930/ath:AT2G40890/ath:AT5G48930/ath:AT5G48930/ath:AT5G48930/ath:AT5G48930/ath:AT5G48930	10	1	DG2C02162	9	DG3C07254/DG5C04650/DG1C05519/novel.9509/DG3C07159/DG3C07172/DG6C05738/DG3C07154/DG3C07153
ath00591	Linoleic acid metabolism	6/1456	16/6029	0.167559	0.397541	DG1C04541/DG5C04184/DG6C04187/DG0C00621/DG4C04441/DG2C03499	-/-/-/-/-/-	ath:AT1G17420/ath:AT5G04040/ath:AT3G22400/ath:AT3G45140/ath:AT1G55020/ath:AT2G06925	6	3	DG5C04184/DG6C04187/DG0C00621	3	DG1C04541/DG4C04441/DG2C03499
ath00670	One carbon pool by folate	6/1456	16/6029	0.167559	0.397541	DG2C03542/DG4C05756/DG4C04002/DG1C06291/novel.1423/DG4C00108	-/-/-/-/-/-	ath:AT4G13930/ath:AT2G44160/ath:AT4G37930/ath:AT1G11860/ath:AT5G13050/ath:AT2G16370	6	0		6	DG2C03542/DG4C05756/DG4C04002/DG1C06291/novel.1423/DG4C00108
ath00261	Monobactam biosynthesis	5/1456	13/6029	0.184924	0.430304	DG4C06263/DG4C03771/DG0C00073/DG7C02821/DG2C05516	-/-/-/-/-	ath:AT5G13280/ath:AT1G14810/ath:AT4G19710/ath:AT5G13280/ath:AT3G59890	5	4	DG4C06263/DG4C03771/DG0C00073/DG2C05516	1	DG7C02821
ath00564	Glycerophospholipid metabolism	37/1456	134/6029	0.197725	0.448899	DG3C01792/DG3C04524/DG1C04062/DG1C06409/DG5C03857/DG5C04903/DG3C00234/DG6C00673/DG5C06311/DG5C06093/DG5C02380/DG5C04814/DG5C04184/DG6C04258/DG7C00159/DG6C01527/DG5C04228/DG3C05918/DG3C03461/DG6C00744/DG2C01538/DG7C02483/DG5C06814/DG4C00960/DG1C01707/DG5C01183/DG6C03056/DG4C04039/DG5C02906/DG1C02948/DG7C00155/DG4C05478/novel.9777/DG5C05184/DG2C03499/DG2C00949/DG3C05924	-/-/-/-/-/-/-/-/-/-/-/-/-/-/-/-/-/-/-/-/-/-/-/-/-/-/-/-/-/-/-/-/-/-/-/-/-	ath:AT3G02040/ath:AT2G26830/ath:AT5G41080/ath:AT2G20900/ath:AT1G48600/ath:AT2G20900/ath:AT2G38110/ath:AT5G20060/ath:AT2G26870/ath:AT2G41540/ath:AT1G80950/ath:AT2G41540/ath:AT5G04040/ath:AT4G01950/ath:AT5G08030/ath:AT3G11430/ath:AT1G62430/ath:AT3G15730/ath:AT1G15080/ath:AT1G48600/ath:AT1G13560/ath:AT2G38670/ath:AT5G40610/ath:AT5G07920/ath:AT5G08030/ath:AT1G74320/ath:AT2G42010/ath:AT2G38110/ath:AT4…	37	10	DG3C01792/DG1C04062/DG6C00673/DG5C04184/DG3C03461/DG7C02483/DG1C01707/DG5C01183/novel.9777/DG3C05924	27	DG3C04524/DG1C06409/DG5C03857/DG5C04903/DG3C00234/DG5C06311/DG5C06093/DG5C02380/DG5C04814/DG6C04258/DG7C00159/DG6C01527/DG5C04228/DG3C05918/DG6C00744/DG2C01538/DG5C06814/DG4C00960/DG6C03056/DG4C04039/DG5C02906/DG1C02948/DG7C00155/DG4C05478/DG5C05184/DG2C03499/DG2C00949
ath00250	Alanine, aspartate and glutamate metabolism	18/1456	61/6029	0.200335	0.448899	DG6C03895/DG5C03746/DG2C05427/DG1C06644/DG5C04203/DG0C01052/DG2C04465/DG6C01693/DG7C02419/DG2C05318/DG1C03614/DG1C06739/DG2C03100/DG2C06031/DG4C04234/novel.11865/DG5C02775/DG1C06169	-/-/-/-/-/-/-/-/-/-/-/-/-/-/-/-/-/-	ath:AT1G72330/ath:AT5G53460/ath:AT5G17330/ath:AT3G16150/ath:AT5G11520/ath:AT3G16150/ath:AT3G08860/ath:AT3G08860/ath:AT3G22200/ath:AT5G37600/ath:AT1G23310/ath:AT5G35630/ath:AT2G30970/ath:AT3G47340/ath:AT5G17330/ath:AT5G65010/ath:AT1G51720/ath:AT3G22200	18	8	DG6C03895/DG5C03746/DG2C05427/DG5C04203/DG2C05318/DG1C06739/DG2C03100/novel.11865	10	DG1C06644/DG0C01052/DG2C04465/DG6C01693/DG7C02419/DG1C03614/DG2C06031/DG4C04234/DG5C02775/DG1C06169
ath00330	Arginine and proline metabolism	19/1456	65/6029	0.204712	0.450367	DG4C05593/DG5C04203/DG2C01236/DG3C06524/DG5C05103/DG1C01622/DG1C06942/DG6C02847/DG6C05642/DG4C04897/DG2C03100/DG0C00391/DG1C00066/DG3C06502/DG0C00529/DG1C06276/DG2C04995/DG3C00090/novel.124	-/-/-/-/-/-/-/-/-/-/-/-/-/-/-/-/-/-/-	ath:AT3G28480/ath:AT5G11520/ath:AT1G23800/ath:AT1G23800/ath:AT2G39800/ath:AT4G34880/ath:AT1G65840/ath:AT5G38710/ath:AT4G34880/ath:AT5G46180/ath:AT2G30970/ath:AT3G25570/ath:AT4G34880/ath:AT5G13700/ath:AT1G20270/ath:AT2G43020/ath:AT5G13700/ath:AT3G47450/ath:AT4G34880	19	9	DG4C05593/DG5C04203/DG2C01236/DG1C06942/DG6C05642/DG4C04897/DG2C03100/DG0C00529/DG3C00090	10	DG3C06524/DG5C05103/DG1C01622/DG6C02847/DG0C00391/DG1C00066/DG3C06502/DG1C06276/DG2C04995/novel.124
ath00300	Lysine biosynthesis	6/1456	17/6029	0.208996	0.451581	DG4C06263/DG4C03771/DG4C01098/DG0C00073/DG7C02821/DG2C05516	-/-/-/-/-/-	ath:AT5G13280/ath:AT1G14810/ath:AT3G53580/ath:AT4G19710/ath:AT5G13280/ath:AT3G59890	6	5	DG4C06263/DG4C03771/DG4C01098/DG0C00073/DG2C05516	1	DG7C02821
ath00950	Isoquinoline alkaloid biosynthesis	9/1456	28/6029	0.216315	0.45652	DG1C04186/DG5C04203/DG6C01343/novel.53/DG1C00526/DG2C03100/DG2C03589/DG3C07309/DG3C06745	-/-/-/-/-/-/-/-/-	ath:AT5G53970/ath:AT5G11520/ath:AT2G22250/ath:AT1G62810/ath:AT3G43670/ath:AT2G30970/ath:AT5G36160/ath:AT5G53970/ath:AT5G53970	9	3	DG1C04186/DG5C04203/DG2C03100	6	DG6C01343/novel.53/DG1C00526/DG2C03589/DG3C07309/DG3C06745
ath04626	Plant-pathogen interaction	69/1456	262/6029	0.218828	0.45652	DG5C02573/DG4C01351/DG2C05292/DG7C01195/DG6C00624/DG7C04967/DG1C00141/DG1C04061/DG4C02129/DG3C04174/DG6C00625/DG2C00691/DG6C01632/DG3C04531/DG3C01052/DG1C05597/DG0C00599/DG4C00156/DG5C04598/DG1C06580/DG5C04434/DG3C07299/DG5C00787/DG0C00450/DG0C00449/novel.12674/DG6C01801/DG6C01557/DG2C01709/DG1C02086/DG5C00314/DG5C05524/DG5C03276/DG3C00137/novel.7624/DG5C04549/DG7C00633/DG3C03858/DG4C02746/novel.…	-/-/-/-/-/-/-/-/-/-/-/-/-/-/-/-/-/-/-/-/-/-/-/-/-/-/-/-/-/-/-/-/-/-/-/-/-/-/-/-/-/-/-/-/-/-/-/-/-/-/-/-/-/-/-/-/-/-/-/-/-/-/-/-/-/-/-/-/-	ath:AT5G47910/ath:AT5G47910/ath:AT1G68530/ath:AT1G19230/ath:AT4G01250/ath:AT4G24190/ath:AT5G52640/ath:AT5G13160/ath:AT5G43760/ath:AT2G04030/ath:AT4G01250/ath:AT3G17700/ath:AT3G51850/ath:AT1G19230/ath:AT4G35310/ath:AT4G12860/ath:AT3G62220/ath:AT3G07040/ath:AT2G38470/ath:AT1G80460/ath:AT1G64060/ath:AT4G12860/ath:AT5G20480/ath:AT1G76650/ath:AT1G76650/ath:AT3G62220/ath:AT4G04720/ath:AT5G47910/ath:AT5…	69	29	DG4C01351/DG6C00624/DG1C00141/DG1C04061/DG3C04174/DG6C00625/DG2C00691/DG0C00599/DG4C00156/DG5C00787/DG0C00450/DG0C00449/novel.7624/DG3C03858/DG4C02746/novel.695/DG1C05369/novel.13996/DG2C06693/DG3C06571/DG3C03856/DG3C00090/DG4C00250/DG1C02645/DG3C00037/DG0C00008/DG4C03204/DG1C06219/DG6C02012	40	DG5C02573/DG2C05292/DG7C01195/DG7C04967/DG4C02129/DG6C01632/DG3C04531/DG3C01052/DG1C05597/DG5C04598/DG1C06580/DG5C04434/DG3C07299/novel.12674/DG6C01801/DG6C01557/DG2C01709/DG1C02086/DG5C00314/DG5C05524/DG5C03276/DG3C00137/DG5C04549/DG7C00633/DG2C05521/DG1C04195/DG2C02769/DG4C06295/DG5C04876/DG1C03822/DG7C00640/DG5C06335/DG3C00779/DG7C02138/DG3C06660/DG6C05858/DG4C03187/DG2C03442/DG4C05433/DG5C041…
ath00710	Carbon fixation in photosynthetic organisms	22/1456	78/6029	0.235735	0.483456	DG6C03895/DG5C05064/DG5C05662/DG5C01300/DG5C04203/DG2C02324/DG3C01167/DG5C00027/DG6C04572/DG6C02239/DG1C03614/DG4C06133/DG2C06682/DG2C03100/DG2C05600/DG1C03159/DG5C04365/DG6C00502/DG7C00567/DG1C00419/DG5C02656/novel.12742	-/-/-/-/-/-/-/-/-/-/-/-/-/-/-/-/-/-/-/-/-/-	ath:AT1G72330/ath:AT3G55440/ath:AT2G36460/ath:AT1G79750/ath:AT5G11520/ath:AT1G79550/ath:AT1G13440/ath:AT3G55440/ath:AT5G25880/ath:AT4G15530/ath:AT1G23310/ath:AT2G36460/ath:AT1G42970/ath:AT2G30970/ath:AT4G37870/ath:AT3G04790/ath:AT2G19900/ath:AT1G53240/ath:AT2G21170/ath:AT3G60750/ath:ArthCp030/ath:AT3G55440	22	14	DG6C03895/DG5C05064/DG5C05662/DG5C01300/DG5C04203/DG2C02324/DG3C01167/DG5C00027/DG6C02239/DG4C06133/DG2C06682/DG2C03100/DG5C02656/novel.12742	8	DG6C04572/DG1C03614/DG2C05600/DG1C03159/DG5C04365/DG6C00502/DG7C00567/DG1C00419
ath00410	beta-Alanine metabolism	16/1456	56/6029	0.262438	0.529249	DG2C05427/DG2C01236/DG5C04763/DG3C06524/DG5C04299/novel.53/DG1C06942/DG1C00526/DG7C04428/DG4C04234/DG3C06502/DG1C06276/DG2C04995/DG3C03866/novel.6815/novel.11156	-/-/-/-/-/-/-/-/-/-/-/-/-/-/-/-	ath:AT5G17330/ath:AT1G23800/ath:AT5G12200/ath:AT1G23800/ath:AT1G06550/ath:AT1G62810/ath:AT1G65840/ath:AT3G43670/ath:AT4G20930/ath:AT5G17330/ath:AT5G13700/ath:AT2G43020/ath:AT5G13700/ath:AT4G04320/ath:AT4G16760/ath:AT4G16760	16	6	DG2C05427/DG2C01236/DG1C06942/DG7C04428/novel.6815/novel.11156	10	DG5C04763/DG3C06524/DG5C04299/novel.53/DG1C00526/DG4C04234/DG3C06502/DG1C06276/DG2C04995/DG3C03866
ath04146	Peroxisome	31/1456	115/6029	0.270437	0.536441	DG6C05261/DG1C06281/DG7C02254/DG6C03745/DG3C00258/DG7C00941/DG0C00438/DG3C02531/DG5C03505/DG6C03733/DG3C03189/DG1C01485/DG1C03372/DG3C02615/DG6C00127/DG5C05867/DG5C03497/DG3C04370/DG4C03171/DG3C02201/DG3C03866/DG5C02167/DG6C05260/DG7C00841/DG3C02046/DG6C02469/DG1C05770/novel.6815/novel.11156/novel.7987/DG2C05283	-/-/-/-/-/-/-/-/-/-/-/-/-/-/-/-/-/-/-/-/-/-/-/-/-/-/-/-/-/-/-	ath:AT2G47240/ath:AT4G18360/ath:AT5G22500/ath:AT2G33150/ath:AT4G35090/ath:AT4G14305/ath:AT4G23850/ath:AT2G26800/ath:AT4G23850/ath:AT5G22500/ath:AT2G04350/ath:AT2G47240/ath:AT3G14420/ath:AT5G19750/ath:AT1G03000/ath:AT5G43280/ath:AT1G65930/ath:AT2G24580/ath:AT1G77590/ath:AT1G77590/ath:AT4G04320/ath:AT2G26800/ath:AT2G47240/ath:AT5G22500/ath:AT2G26350/ath:AT2G24580/ath:AT1G64400/ath:AT4G16760/ath:AT4…	31	13	DG6C05261/DG1C06281/DG1C01485/DG3C02615/DG5C05867/DG3C04370/DG5C02167/DG6C05260/DG3C02046/novel.6815/novel.11156/novel.7987/DG2C05283	18	DG7C02254/DG6C03745/DG3C00258/DG7C00941/DG0C00438/DG3C02531/DG5C03505/DG6C03733/DG3C03189/DG1C03372/DG6C00127/DG5C03497/DG4C03171/DG3C02201/DG3C03866/DG7C00841/DG6C02469/DG1C05770
ath00750	Vitamin B6 metabolism	5/1456	15/6029	0.285615	0.55741	novel.4280/DG5C04063/DG5C03843/DG4C00619/DG1C03730	-/-/-/-/-	ath:AT5G60540/ath:AT1G73010/ath:AT4G29840/ath:AT5G37850/ath:AT5G01410	5	5	novel.4280/DG5C04063/DG5C03843/DG4C00619/DG1C03730	0
ath00220	Arginine biosynthesis	10/1456	35/6029	0.329146	0.63217	DG6C03895/DG5C04203/DG2C05318/DG1C03614/DG1C06739/DG2C03100/DG3C05499/DG5C02775/DG3C00090/DG3C05422	-/-/-/-/-/-/-/-/-/-	ath:AT1G72330/ath:AT5G11520/ath:AT5G37600/ath:AT1G23310/ath:AT5G35630/ath:AT2G30970/ath:AT4G38220/ath:AT1G51720/ath:AT3G47450/ath:AT1G80600	10	6	DG6C03895/DG5C04203/DG2C05318/DG1C06739/DG2C03100/DG3C00090	4	DG1C03614/DG3C05499/DG5C02775/DG3C05422
ath00760	Nicotinate and nicotinamide metabolism	7/1456	24/6029	0.354901	0.670985	DG6C02081/DG4C01794/DG5C06336/DG1C04326/DG7C00842/DG7C00071/DG5C01376	-/-/-/-/-/-/-	ath:AT3G21070/ath:AT5G50210/ath:AT3G21070/ath:AT2G23420/ath:AT2G36310/ath:AT2G36310/ath:AT4G29680	7	0		7	DG6C02081/DG4C01794/DG5C06336/DG1C04326/DG7C00842/DG7C00071/DG5C01376
ath00380	Tryptophan metabolism	27/1456	104/6029	0.368085	0.685204	DG2C01236/DG3C06524/DG7C04938/DG1C00157/DG3C05961/DG5C02481/DG3C00258/DG3C03187/DG7C05097/DG3C06198/DG1C06194/DG1C01622/DG1C05963/DG6C05642/DG5C06611/DG1C00038/DG1C05594/DG1C00066/DG3C06199/DG0C01127/DG6C01109/DG5C04287/DG0C00423/DG4C06270/DG6C01095/novel.124/DG4C05116	-/-/-/-/-/-/-/-/-/-/-/-/-/-/-/-/-/-/-/-/-/-/-/-/-/-/-	ath:AT1G23800/ath:AT1G23800/ath:AT2G30750/ath:AT5G48230/ath:AT4G35160/ath:AT3G16950/ath:AT4G35090/ath:AT5G48230/ath:AT2G30770/ath:AT4G35160/ath:AT5G43890/ath:AT4G34880/ath:AT5G20960/ath:AT4G34880/ath:AT4G35160/ath:AT2G30750/ath:AT2G30750/ath:AT4G34880/ath:AT4G35160/ath:AT1G14130/ath:AT4G35160/ath:AT4G35160/ath:AT1G14130/ath:AT2G30750/ath:AT4G35160/ath:AT4G34880/ath:AT4G35160	27	3	DG2C01236/DG6C05642/DG6C01095	24	DG3C06524/DG7C04938/DG1C00157/DG3C05961/DG5C02481/DG3C00258/DG3C03187/DG7C05097/DG3C06198/DG1C06194/DG1C01622/DG1C05963/DG5C06611/DG1C00038/DG1C05594/DG1C00066/DG3C06199/DG0C01127/DG6C01109/DG5C04287/DG0C00423/DG4C06270/novel.124/DG4C05116
ath00790	Folate biosynthesis	7/1456	25/6029	0.399515	0.732444	DG5C01842/DG7C01036/DG7C04495/DG3C01403/DG1C01566/DG2C06964/DG4C00108	-/-/-/-/-/-/-	ath:AT5G57850/ath:AT5G64300/ath:AT1G16540/ath:AT5G64300/ath:AT4G30000/ath:AT5G05980/ath:AT2G16370	7	3	DG7C01036/DG3C01403/DG1C01566	4	DG5C01842/DG7C04495/DG2C06964/DG4C00108
ath01210	2-Oxocarboxylic acid metabolism	16/1456	62/6029	0.427912	0.772796	DG6C03895/DG4C06263/DG5C04203/DG4C03771/DG7C00863/DG3C02489/DG2C06569/DG1C03614/DG2C03100/DG1C03803/DG3C05499/DG7C02821/DG5C03497/DG4C03630/DG3C00437/DG3C05422	-/-/-/-/-/-/-/-/-/-/-/-/-/-/-/-	ath:AT1G72330/ath:AT5G13280/ath:AT5G11520/ath:AT1G14810/ath:AT3G23940/ath:AT1G18500/ath:AT2G05710/ath:AT1G23310/ath:AT2G30970/ath:AT5G03290/ath:AT4G38220/ath:AT5G13280/ath:AT1G65930/ath:AT2G31810/ath:AT2G31810/ath:AT1G80600	16	9	DG6C03895/DG4C06263/DG5C04203/DG4C03771/DG7C00863/DG3C02489/DG2C03100/DG1C03803/DG4C03630	7	DG2C06569/DG1C03614/DG3C05499/DG7C02821/DG5C03497/DG3C00437/DG3C05422
ath00900	Terpenoid backbone biosynthesis	14/1456	55/6029	0.461904	0.821918	DG2C06812/DG1C00157/DG3C03187/DG1C03067/DG4C02165/DG5C06596/DG3C01010/DG7C00676/novel.531/DG6C02273/DG5C02074/DG6C01843/DG5C05477/DG5C05189	-/-/-/-/-/-/-/-/-/-/-/-/-/-	ath:AT4G11820/ath:AT5G48230/ath:AT5G48230/ath:AT4G15560/ath:AT5G63910/ath:AT2G38700/ath:AT4G01320/ath:AT4G11820/ath:AT3G59380/ath:AT4G15560/ath:AT1G74470/ath:AT2G36305/ath:AT2G02500/ath:AT5G58770	14	1	novel.531	13	DG2C06812/DG1C00157/DG3C03187/DG1C03067/DG4C02165/DG5C06596/DG3C01010/DG7C00676/DG6C02273/DG5C02074/DG6C01843/DG5C05477/DG5C05189
ath00600	Sphingolipid metabolism	9/1456	35/6029	0.478842	0.839709	DG7C02748/DG5C03295/DG6C03391/DG6C00843/DG7C04325/DG1C02146/DG5C05906/DG3C00379/DG1C01473	-/-/-/-/-/-/-/-/-	ath:AT1G33700/ath:AT2G38010/ath:AT5G08370/ath:AT1G72990/ath:AT1G33700/ath:AT4G21540/ath:AT5G23670/ath:AT3G06060/ath:AT1G69640	9	2	DG7C04325/DG5C05906	7	DG7C02748/DG5C03295/DG6C03391/DG6C00843/DG1C02146/DG3C00379/DG1C01473
ath00905	Brassinosteroid biosynthesis	3/1456	11/6029	0.518294	0.895908	DG5C01377/DG7C03565/DG2C02831	-/-/-	ath:AT3G13730/ath:AT2G26710/ath:AT2G26710	3	0		3	DG5C01377/DG7C03565/DG2C02831
ath00062	Fatty acid elongation	10/1456	41/6029	0.546024	0.930548	DG2C05292/DG5C06722/DG4C02129/DG5C00015/DG3C01180/DG2C05521/DG1C04195/DG3C06571/DG4C00250/DG2C06801	-/-/-/-/-/-/-/-/-/-	ath:AT1G68530/ath:AT5G10480/ath:AT5G43760/ath:AT3G55360/ath:AT1G67730/ath:AT1G01120/ath:AT1G01120/ath:AT1G01120/ath:AT1G01120/ath:AT1G67730	10	2	DG3C06571/DG4C00250	8	DG2C05292/DG5C06722/DG4C02129/DG5C00015/DG3C01180/DG2C05521/DG1C04195/DG2C06801
ath00565	Ether lipid metabolism	8/1456	33/6029	0.56222	0.938794	DG5C06311/DG5C02380/DG5C04184/DG3C05918/DG2C01538/DG6C03056/DG2C03499/DG3C05924	-/-/-/-/-/-/-/-	ath:AT2G26870/ath:AT1G80950/ath:AT5G04040/ath:AT3G15730/ath:AT1G13560/ath:AT2G42010/ath:AT2G06925/ath:AT3G15730	8	2	DG5C04184/DG3C05924	6	DG5C06311/DG5C02380/DG3C05918/DG2C01538/DG6C03056/DG2C03499
ath00020	Citrate cycle (TCA cycle)	15/1456	63/6029	0.574139	0.938794	DG4C02590/DG5C02367/DG4C01117/DG3C03948/DG3C02127/DG7C01365/DG5C02481/DG4C04886/DG1C00019/DG2C06569/DG2C05600/DG1C03803/DG6C00502/DG5C03497/novel.5200	-/-/-/-/-/-/-/-/-/-/-/-/-/-/-	ath:AT1G09430/ath:AT5G49460/ath:AT1G09430/ath:AT3G25860/ath:AT1G34430/ath:AT3G25860/ath:AT3G16950/ath:AT1G30120/ath:AT1G01090/ath:AT2G05710/ath:AT4G37870/ath:AT5G03290/ath:AT1G53240/ath:AT1G65930/ath:AT5G65750	15	3	DG3C03948/DG1C03803/novel.5200	12	DG4C02590/DG5C02367/DG4C01117/DG3C02127/DG7C01365/DG5C02481/DG4C04886/DG1C00019/DG2C06569/DG2C05600/DG6C00502/DG5C03497
ath00053	Ascorbate and aldarate metabolism	15/1456	63/6029	0.574139	0.938794	DG2C01236/DG1C00460/DG4C04265/DG4C03081/DG3C02100/DG4C02124/DG3C06524/DG4C03408/DG4C01692/DG7C00674/novel.8323/DG4C03805/DG7C03706/DG1C00313/novel.13933	-/-/-/-/-/-/-/-/-/-/-/-/-/-/-	ath:AT1G23800/ath:AT3G09640/ath:AT5G15490/ath:AT3G29360/ath:AT5G55120/ath:AT5G28840/ath:AT1G23800/ath:AT4G26850/ath:AT4G33670/ath:AT2G46750/ath:AT4G26850/ath:AT3G29360/ath:AT5G21100/ath:AT4G35000/ath:AT5G55120	15	5	DG2C01236/DG4C03408/novel.8323/DG1C00313/novel.13933	10	DG1C00460/DG4C04265/DG4C03081/DG3C02100/DG4C02124/DG3C06524/DG4C01692/DG7C00674/DG4C03805/DG7C03706
ath00909	Sesquiterpenoid and triterpenoid biosynthesis	3/1456	12/6029	0.582734	0.940144	DG7C02755/DG2C06154/DG6C02377	-/-/-	ath:AT4G34640/ath:AT5G23960/ath:AT5G23960	3	0		3	DG7C02755/DG2C06154/DG6C02377
ath00450	Selenocompound metabolism	5/1456	21/6029	0.598265	0.952501	DG4C04775/DG4C00243/DG6C05886/novel.7672/DG4C06408	-/-/-/-/-	ath:AT5G17920/ath:AT5G17920/ath:AT5G49810/ath:AT5G17920/ath:AT3G03780	5	2	novel.7672/DG4C06408	3	DG4C04775/DG4C00243/DG6C05886
ath00860	Porphyrin and chlorophyll metabolism	14/1456	61/6029	0.635882	0.987669	DG1C06102/DG5C05347/DG2C06463/DG6C02553/DG5C01723/DG3C03402/novel.6339/novel.11781/DG7C03540/DG2C02319/DG4C04796/DG5C02329/DG5C02074/DG7C00602	-/-/-/-/-/-/-/-/-/-/-/-/-/-	ath:AT1G03475/ath:AT1G58290/ath:AT3G44880/ath:AT3G51820/ath:AT4G13250/ath:AT5G26030/ath:AT5G63570/ath:AT5G26710/ath:AT2G26670/ath:AT5G08280/ath:AT5G04900/ath:AT4G01690/ath:AT1G74470/ath:AT4G22920	14	5	DG1C06102/DG2C06463/novel.11781/DG4C04796/DG5C02329	9	DG5C05347/DG6C02553/DG5C01723/DG3C03402/novel.6339/DG7C03540/DG2C02319/DG5C02074/DG7C00602
ath00603	Glycosphingolipid biosynthesis - globo and isoglobo series	3/1456	13/6029	0.641389	0.987669	DG6C03391/DG5C05513/DG6C05601	-/-/-	ath:AT5G08370/ath:AT1G65590/ath:AT3G55260	3	0		3	DG6C03391/DG5C05513/DG6C05601
ath01040	Biosynthesis of unsaturated fatty acids	10/1456	44/6029	0.644842	0.987669	DG5C05409/DG5C05796/DG5C06722/DG6C03745/DG5C00015/DG3C01180/novel.6815/novel.11156/DG2C06801/novel.7987	-/-/-/-/-/-/-/-/-/-	ath:AT2G43710/ath:AT2G43710/ath:AT5G10480/ath:AT2G33150/ath:AT3G55360/ath:AT1G67730/ath:AT4G16760/ath:AT4G16760/ath:AT1G67730/ath:AT2G33150	10	5	DG5C05409/DG5C05796/novel.6815/novel.11156/novel.7987	5	DG5C06722/DG6C03745/DG5C00015/DG3C01180/DG2C06801
ath00562	Inositol phosphate metabolism	17/1456	76/6029	0.685211	1	DG5C05064/DG4C04165/DG5C00027/DG2C05372/DG3C02878/DG4C05809/DG5C06311/DG4C04319/DG6C04757/DG3C03926/DG1C00478/DG4C04376/DG2C00093/DG6C04134/DG7C00567/DG3C05401/novel.12742	-/-/-/-/-/-/-/-/-/-/-/-/-/-/-/-/-	ath:AT3G55440/ath:AT4G08170/ath:AT3G55440/ath:AT4G08170/ath:AT2G40116/ath:AT1G09870/ath:AT2G26870/ath:AT1G49340/ath:AT3G09920/ath:AT1G71010/ath:AT2G40116/ath:AT1G21980/ath:AT3G09920/ath:AT4G08170/ath:AT2G21170/ath:AT2G22240/ath:AT3G55440	17	7	DG5C05064/DG4C04165/DG5C00027/DG2C05372/DG6C04134/DG3C05401/novel.12742	10	DG3C02878/DG4C05809/DG5C06311/DG4C04319/DG6C04757/DG3C03926/DG1C00478/DG4C04376/DG2C00093/DG7C00567
ath00290	Valine, leucine and isoleucine biosynthesis	4/1456	19/6029	0.708844	1	DG7C00863/DG3C02489/DG4C03630/DG3C00437	-/-/-/-	ath:AT3G23940/ath:AT1G18500/ath:AT2G31810/ath:AT2G31810	4	3	DG7C00863/DG3C02489/DG4C03630	1	DG3C00437
ath00770	Pantothenate and CoA biosynthesis	6/1456	29/6029	0.735822	1	DG5C04763/DG7C00863/DG4C03630/DG5C01706/DG3C00437/DG5C01376	-/-/-/-/-/-	ath:AT5G12200/ath:AT3G23940/ath:AT2G31810/ath:AT2G46110/ath:AT2G31810/ath:AT4G29680	6	3	DG7C00863/DG4C03630/DG5C01706	3	DG5C04763/DG3C00437/DG5C01376
ath00440	Phosphonate and phosphinate metabolism	2/1456	10/6029	0.736513	1	DG2C01538/DG7C02483	-/-	ath:AT1G13560/ath:AT2G38670	2	1	DG7C02483	1	DG2C01538
ath00514	Other types of O-glycan biosynthesis	2/1456	10/6029	0.736513	1	DG1C02036/DG2C03620	-/-	ath:AT5G50420/ath:AT2G35610	2	0		2	DG1C02036/DG2C03620
ath04144	Endocytosis	41/1456	186/6029	0.777308	1	DG2C05812/DG5C05049/DG5C03553/DG4C06367/DG3C02850/DG2C01112/DG4C02638/DG2C05540/DG6C04202/DG6C01563/DG4C00803/DG4C02747/DG1C05385/DG6C04757/DG7C03374/DG3C05918/DG2C02165/DG4C04376/DG5C06317/DG1C01406/DG2C00093/DG5C04709/DG1C02908/DG2C02178/DG3C05276/DG3C00404/DG5C01726/DG1C00775/DG6C03056/DG3C00605/DG3C03537/DG5C03962/novel.11771/DG6C00329/DG4C01623/novel.11084/DG6C01795/DG4C06202/DG4C01100/DG3C0…	-/-/-/-/-/-/-/-/-/-/-/-/-/-/-/-/-/-/-/-/-/-/-/-/-/-/-/-/-/-/-/-/-/-/-/-/-/-/-/-/-	ath:AT3G12580/ath:AT3G12580/ath:AT1G10600/ath:AT4G17890/ath:AT3G11130/ath:AT1G10290/ath:AT5G02500/ath:AT3G60860/ath:AT4G24280/ath:AT3G46060/ath:AT3G12580/ath:AT3G11130/ath:AT2G33385/ath:AT3G09920/ath:AT4G38200/ath:AT3G15730/ath:AT3G20290/ath:AT1G21980/ath:AT3G12580/ath:AT5G47520/ath:AT3G09920/ath:AT3G62290/ath:AT2G47170/ath:AT4G35730/ath:AT5G13300/ath:AT5G17060/ath:AT1G52280/ath:AT3G05520/ath:AT2…	41	13	DG2C05812/DG5C05049/DG5C03553/DG6C04202/DG4C00803/DG5C06317/DG2C02178/DG3C00404/novel.11084/DG6C01795/DG4C06202/DG4C01100/DG3C05924	28	DG4C06367/DG3C02850/DG2C01112/DG4C02638/DG2C05540/DG6C01563/DG4C02747/DG1C05385/DG6C04757/DG7C03374/DG3C05918/DG2C02165/DG4C04376/DG1C01406/DG2C00093/DG5C04709/DG1C02908/DG3C05276/DG5C01726/DG1C00775/DG6C03056/DG3C00605/DG3C03537/DG5C03962/novel.11771/DG6C00329/DG4C01623/DG3C00640
ath00513	Various types of N-glycan biosynthesis	8/1456	40/6029	0.784823	1	DG6C01038/DG1C02873/DG5C05513/DG6C05601/DG1C07007/DG3C06770/DG2C03683/DG5C02276	-/-/-/-/-/-/-/-	ath:AT5G19690/ath:AT5G66680/ath:AT1G65590/ath:AT3G55260/ath:AT1G34130/ath:AT1G26810/ath:AT1G61790/ath:AT2G01720	8	0		8	DG6C01038/DG1C02873/DG5C05513/DG6C05601/DG1C07007/DG3C06770/DG2C03683/DG5C02276
ath00230	Purine metabolism	25/1456	118/6029	0.806159	1	DG5C05270/DG3C02444/DG1C07053/DG1C07081/DG3C00575/DG1C05480/DG5C03545/DG7C04619/DG4C05268/DG1C00669/DG2C04597/DG6C02556/DG2C00118/DG1C02509/DG1C02513/DG2C04099/DG7C03454/DG0C01111/DG3C01935/DG4C04303/DG5C01376/DG2C06670/DG6C00023/DG4C04836/DG2C04652	-/-/-/-/-/-/-/-/-/-/-/-/-/-/-/-/-/-/-/-/-/-/-/-/-	ath:AT2G26230/ath:AT2G36580/ath:AT5G08570/ath:AT4G04955/ath:AT5G03300/ath:AT1G80050/ath:AT5G52920/ath:AT4G20070/ath:AT1G16350/ath:AT5G18280/ath:AT5G56350/ath:AT2G38280/ath:AT2G21790/ath:AT4G17050/ath:AT4G09320/ath:AT2G02970/ath:AT5G63400/ath:AT2G21790/ath:AT5G63400/ath:AT1G23190/ath:AT4G29680/ath:AT2G37250/ath:AT4G11010/ath:AT2G38680/ath:AT5G56350	25	13	DG5C05270/DG3C02444/DG1C07053/DG1C05480/DG7C04619/DG4C05268/DG2C04597/DG1C02513/DG0C01111/DG3C01935/DG4C04303/DG2C06670/DG2C04652	12	DG1C07081/DG3C00575/DG5C03545/DG1C00669/DG6C02556/DG2C00118/DG1C02509/DG2C04099/DG7C03454/DG5C01376/DG6C00023/DG4C04836
ath00590	Arachidonic acid metabolism	3/1456	17/6029	0.816482	1	DG5C04184/DG6C03697/DG2C03499	-/-/-	ath:AT5G04040/ath:AT4G39640/ath:AT2G06925	3	1	DG5C04184	2	DG6C03697/DG2C03499
ath00740	Riboflavin metabolism	4/1456	23/6029	0.842503	1	DG2C04798/DG7C01036/DG3C01403/DG5C01376	-/-/-/-	ath:AT1G25230/ath:AT5G64300/ath:AT5G64300/ath:AT4G29680	4	3	DG2C04798/DG7C01036/DG3C01403	1	DG5C01376
ath00310	Lysine degradation	9/1456	48/6029	0.85342	1	DG2C01236/DG3C06524/DG1C00157/DG5C02481/DG3C03187/DG3C04370/DG4C05737/DG6C02469/DG4C04384	-/-/-/-/-/-/-/-/-	ath:AT1G23800/ath:AT1G23800/ath:AT5G48230/ath:AT3G16950/ath:AT5G48230/ath:AT2G24580/ath:AT2G23380/ath:AT2G24580/ath:AT2G17900	9	2	DG2C01236/DG3C04370	7	DG3C06524/DG1C00157/DG5C02481/DG3C03187/DG4C05737/DG6C02469/DG4C04384
ath00040	Pentose and glucuronate interconversions	10/1456	53/6029	0.857417	1	DG4C04265/DG4C03081/DG7C00287/DG7C00678/DG2C06401/DG4C03805/DG1C06551/DG5C04515/DG6C01885/DG7C03650	-/-/-/-/-/-/-/-/-/-	ath:AT5G15490/ath:AT3G29360/ath:AT5G17310/ath:AT5G51970/ath:AT2G21370/ath:AT3G29360/ath:AT3G14310/ath:AT3G55140/ath:AT4G02330/ath:AT5G15110	10	5	DG7C00287/DG7C00678/DG2C06401/DG5C04515/DG6C01885	5	DG4C04265/DG4C03081/DG4C03805/DG1C06551/DG7C03650
ath04070	Phosphatidylinositol signaling system	15/1456	77/6029	0.865091	1	DG4C04165/DG1C06409/DG5C04903/DG2C05372/DG3C02878/DG4C04319/DG4C04555/DG5C04228/DG6C04757/DG3C03926/DG1C00478/DG4C04376/DG2C00093/DG6C04134/DG4C00960	-/-/-/-/-/-/-/-/-/-/-/-/-/-/-	ath:AT4G08170/ath:AT2G20900/ath:AT2G20900/ath:AT4G08170/ath:AT2G40116/ath:AT1G49340/ath:AT5G15070/ath:AT1G62430/ath:AT3G09920/ath:AT1G71010/ath:AT2G40116/ath:AT1G21980/ath:AT3G09920/ath:AT4G08170/ath:AT5G07920	15	4	DG4C04165/DG2C05372/DG4C04555/DG6C04134	11	DG1C06409/DG5C04903/DG3C02878/DG4C04319/DG5C04228/DG6C04757/DG3C03926/DG1C00478/DG4C04376/DG2C00093/DG4C00960
ath00904	Diterpenoid biosynthesis	7/1456	39/6029	0.865308	1	DG7C03026/DG6C04607/DG1C04712/DG3C00600/DG3C05347/DG5C00414/DG1C00031	-/-/-/-/-/-/-	ath:AT1G79460/ath:AT4G02780/ath:AT4G21200/ath:AT4G21200/ath:AT2G32440/ath:AT5G25900/ath:AT1G05160	7	1	DG1C04712	6	DG7C03026/DG6C04607/DG3C00600/DG3C05347/DG5C00414/DG1C00031
ath00510	N-Glycan biosynthesis	9/1456	49/6029	0.870058	1	DG6C01038/DG2C05269/DG1C02873/DG1C07007/DG3C01066/DG1C00943/DG2C03683/DG5C02276/DG4C00450	-/-/-/-/-/-/-/-/-	ath:AT5G19690/ath:AT5G63840/ath:AT5G66680/ath:AT1G34130/ath:AT2G44660/ath:AT3G57220/ath:AT1G61790/ath:AT2G01720/ath:AT2G13290	9	0		9	DG6C01038/DG2C05269/DG1C02873/DG1C07007/DG3C01066/DG1C00943/DG2C03683/DG5C02276/DG4C00450
ath00920	Sulfur metabolism	8/1456	48/6029	0.922146	1	DG4C00509/DG5C03619/DG3C06277/DG3C05329/DG2C02975/DG6C01207/DG1C04293/DG1C02428	-/-/-/-/-/-/-/-	ath:AT1G79230/ath:AT1G53580/ath:AT2G43750/ath:AT3G01910/ath:AT2G43750/ath:AT5G04590/ath:AT4G14880/ath:AT4G04610	8	5	DG4C00509/DG3C06277/DG3C05329/DG6C01207/DG1C02428	3	DG5C03619/DG2C02975/DG1C04293
ath00966	Glucosinolate biosynthesis	1/1456	10/6029	0.937118	1	DG1C04142	-	ath:AT1G74090	1	1	DG1C04142	0
ath00340	Histidine metabolism	3/1456	23/6029	0.941442	1	DG2C01236/DG1C04276/DG3C06524	-/-/-	ath:AT1G23800/ath:AT1G43710/ath:AT1G23800	3	2	DG2C01236/DG1C04276	1	DG3C06524
ath00965	Betalain biosynthesis	1/1456	11/6029	0.952329	1	DG5C05398	-	ath:AT4G15093	1	0		1	DG5C05398
ath03450	Non-homologous end-joining	1/1456	11/6029	0.952329	1	DG6C00827	-	ath:AT5G26680	1	0		1	DG6C00827
ath04130	SNARE interactions in vesicular transport	6/1456	41/6029	0.953439	1	DG4C04033/DG4C05400/DG0C00603/DG5C03971/DG5C01795/DG2C02882	-/-/-/-/-/-	ath:AT1G08560/ath:AT1G11890/ath:AT1G28490/ath:AT3G29100/ath:AT1G11890/ath:AT1G61290	6	0		6	DG4C04033/DG4C05400/DG0C00603/DG5C03971/DG5C01795/DG2C02882
ath03430	Mismatch repair	8/1456	53/6029	0.962259	1	DG6C02612/DG2C05241/DG2C00003/DG6C03459/DG2C00128/DG1C05137/novel.11563/DG2C06694	-/-/-/-/-/-/-/-	ath:AT5G27740/ath:AT5G61000/ath:AT2G24490/ath:AT1G08130/ath:AT2G29570/ath:AT1G63160/ath:AT1G63160/ath:AT2G42120	8	4	DG6C02612/DG2C05241/novel.11563/DG2C06694	4	DG2C00003/DG6C03459/DG2C00128/DG1C05137
ath04122	Sulfur relay system	1/1456	12/6029	0.963863	1	DG4C00509	-	ath:AT1G79230	1	1	DG4C00509	0
ath03440	Homologous recombination	13/1456	84/6029	0.981296	1	DG1C05384/DG2C05241/DG6C02127/DG2C00003/DG3C04827/DG1C06464/DG1C04378/DG3C01573/DG4C04924/DG1C06590/DG2C06694/DG6C01183/DG4C01644	-/-/-/-/-/-/-/-/-/-/-/-/-	ath:AT1G04020/ath:AT5G61000/ath:AT1G05490/ath:AT2G24490/ath:AT2G32000/ath:AT1G50840/ath:AT1G10930/ath:AT5G20850/ath:AT1G79050/ath:AT2G22140/ath:AT2G42120/ath:AT4G21070/ath:AT5G20850	13	5	DG2C05241/DG3C04827/DG4C04924/DG2C06694/DG4C01644	8	DG1C05384/DG6C02127/DG2C00003/DG1C06464/DG1C04378/DG3C01573/DG1C06590/DG6C01183
ath03420	Nucleotide excision repair	13/1456	85/6029	0.983689	1	DG6C02612/DG2C05241/DG2C00003/DG6C03459/DG2C00128/DG2C02462/DG3C01910/DG1C06464/DG1C05137/DG1C00802/DG4C03706/novel.11563/DG2C06694	-/-/-/-/-/-/-/-/-/-/-/-/-	ath:AT5G27740/ath:AT5G61000/ath:AT2G24490/ath:AT1G08130/ath:AT2G29570/ath:AT1G16190/ath:AT1G08260/ath:AT1G50840/ath:AT1G63160/ath:AT1G73690/ath:AT4G05420/ath:AT1G63160/ath:AT2G42120	13	5	DG6C02612/DG2C05241/DG1C00802/novel.11563/DG2C06694	8	DG2C00003/DG6C03459/DG2C00128/DG2C02462/DG3C01910/DG1C06464/DG1C05137/DG4C03706
ath04712	Circadian rhythm - plant	7/1456	53/6029	0.984185	1	DG2C03381/DG7C00600/DG2C03328/DG7C02868/DG5C01041/DG1C00458/DG1C02315	-/-/-/-/-/-/-	ath:AT5G13930/ath:AT5G24470/ath:AT1G68050/ath:AT5G57360/ath:AT5G11260/ath:AT5G02810/ath:AT5G13930	7	4	DG7C00600/DG2C03328/DG7C02868/DG5C01041	3	DG2C03381/DG1C00458/DG1C02315
ath00563	Glycosylphosphatidylinositol (GPI)-anchor biosynthesis	3/1456	32/6029	0.991274	1	DG3C01324/DG2C00391/DG5C03555	-/-/-	ath:AT3G01380/ath:AT3G07140/ath:AT5G46850	3	0		3	DG3C01324/DG2C00391/DG5C03555
ath03060	Protein export	11/1456	80/6029	0.99284	1	DG1C06876/DG1C06289/DG3C00262/DG3C04371/DG2C05223/DG4C03700/DG5C00286/DG7C04759/DG6C02003/novel.13026/DG4C05631	-/-/-/-/-/-/-/-/-/-/-	ath:AT1G06870/ath:AT1G48900/ath:AT5G42020/ath:AT1G06870/ath:AT2G34250/ath:AT1G06870/ath:AT3G05230/ath:AT4G24920/ath:AT1G52600/ath:AT1G29310/ath:AT1G52600	11	2	DG1C06289/DG2C05223	9	DG1C06876/DG3C00262/DG3C04371/DG4C03700/DG5C00286/DG7C04759/DG6C02003/novel.13026/DG4C05631
ath03008	Ribosome biogenesis in eukaryotes	14/1456	106/6029	0.998369	1	DG7C03570/DG4C00291/DG1C00929/DG2C05016/DG3C02222/DG1C01388/DG4C02093/DG2C00314/DG5C04964/DG5C02289/DG4C03082/DG4C03227/DG1C06643/DG2C04352	-/-/-/-/-/-/-/-/-/-/-/-/-/-	ath:AT5G20020/ath:AT1G08410/ath:AT1G56110/ath:AT1G10490/ath:AT1G63810/ath:AT3G57150/ath:AT3G03920/ath:AT5G52470/ath:AT5G25800/ath:AT3G55620/ath:AT1G75660/ath:AT4G07410/ath:AT5G67240/ath:AT1G52980	14	5	DG7C03570/DG4C00291/DG5C02289/DG4C03082/DG2C04352	9	DG1C00929/DG2C05016/DG3C02222/DG1C01388/DG4C02093/DG2C00314/DG5C04964/DG4C03227/DG1C06643
ath03018	RNA degradation	17/1456	125/6029	0.998898	1	DG6C00996/DG6C04544/DG3C06168/DG2C06918/DG0C00139/DG5C01317/novel.3741/DG1C05810/DG3C00709/DG3C06293/DG1C03226/DG1C07103/DG4C03082/DG6C00265/DG6C04983/DG3C04003/novel.12705	-/-/-/-/-/-/-/-/-/-/-/-/-/-/-/-/-	ath:AT4G26270/ath:AT4G26270/ath:AT2G36530/ath:AT5G09590/ath:AT2G32070/ath:AT4G26270/ath:AT5G61580/ath:AT5G47810/ath:AT4G00660/ath:AT4G26270/ath:AT3G03710/ath:AT2G23350/ath:AT1G75660/ath:AT3G61620/ath:AT5G35910/ath:AT2G22480/ath:AT2G36530	17	10	DG6C00996/DG6C04544/DG3C06168/DG2C06918/DG0C00139/DG5C01317/novel.3741/DG1C07103/DG4C03082/DG6C04983	7	DG1C05810/DG3C00709/DG3C06293/DG1C03226/DG6C00265/DG3C04003/novel.12705
ath03040	Spliceosome	36/1456	235/6029	0.999728	1	DG2C05812/DG5C05049/DG3C04686/DG3C04754/DG4C06104/DG4C04637/DG4C02638/DG2C03959/DG6C04202/DG3C03805/DG4C00803/DG1C01519/DG5C00823/DG6C05558/DG3C07130/DG7C02142/novel.5662/DG1C03011/DG7C03475/DG3C07311/DG6C01896/DG6C04635/DG2C03873/DG2C04126/novel.7286/DG5C06317/DG4C04434/DG3C06674/DG7C04236/DG6C04364/DG1C00916/DG4C00739/DG2C04207/DG7C03719/DG5C00504/DG5C06522	-/-/-/-/-/-/-/-/-/-/-/-/-/-/-/-/-/-/-/-/-/-/-/-/-/-/-/-/-/-/-/-/-/-/-/-	ath:AT3G12580/ath:AT3G12580/ath:AT5G42820/ath:AT1G80070/ath:AT3G26420/ath:AT3G55460/ath:AT5G02500/ath:AT1G10580/ath:AT4G24280/ath:AT1G60200/ath:AT3G12580/ath:AT5G64200/ath:AT2G37340/ath:AT2G37340/ath:AT2G24590/ath:AT1G20920/ath:AT1G14650/ath:AT3G11960/ath:AT1G07170/ath:AT1G07360/ath:AT1G09140/ath:AT5G37370/ath:AT3G11500/ath:AT1G55310/ath:AT2G24590/ath:AT3G12580/ath:AT1G03140/ath:AT1G20960/ath:AT3…	36	34	DG2C05812/DG5C05049/DG3C04686/DG3C04754/DG4C06104/DG4C04637/DG2C03959/DG6C04202/DG3C03805/DG4C00803/DG1C01519/DG5C00823/DG6C05558/DG3C07130/DG7C02142/novel.5662/DG1C03011/DG7C03475/DG3C07311/DG6C01896/DG6C04635/DG2C04126/novel.7286/DG5C06317/DG4C04434/DG3C06674/DG7C04236/DG6C04364/DG1C00916/DG4C00739/DG2C04207/DG7C03719/DG5C00504/DG5C06522	2	DG4C02638/DG2C03873
ath04136	Autophagy - other	2/1456	41/6029	0.999838	1	DG3C00733/DG6C01867	-/-	ath:AT3G49590/ath:AT1G50030	2	1	DG6C01867	1	DG3C00733
ath00195	Photosynthesis	4/1456	61/6029	0.999939	1	DG7C02648/DG4C06099/DG1C03410/novel.11494	-/-/-/-	ath:AT1G67740/ath:AT2G27510/ath:AT1G79040/ath:ArthCp007	4	4	DG7C02648/DG4C06099/DG1C03410/novel.11494	0
ath04120	Ubiquitin mediated proteolysis	27/1456	211/6029	0.99999	1	DG6C03747/novel.5054/DG6C00240/DG5C02420/DG5C06775/DG7C04681/DG5C05416/DG1C05656/DG4C04435/DG3C01102/DG1C06878/novel.537/DG6C04335/DG3C06401/DG7C04376/DG2C05403/DG2C02402/DG2C05277/DG5C02181/novel.7103/novel.13373/DG4C00739/DG1C00961/DG1C05218/novel.13473/DG2C03186/DG4C03706	-/-/-/-/-/-/-/-/-/-/-/-/-/-/-/-/-/-/-/-/-/-/-/-/-/-/-	ath:AT5G22920/ath:AT4G05320/ath:AT2G33770/ath:AT2G47110/ath:AT5G13840/ath:AT5G05080/ath:AT1G21410/ath:AT2G04660/ath:AT1G75950/ath:AT3G09790/ath:AT1G64230/ath:AT1G65350/ath:AT3G09790/ath:AT3G16090/ath:AT4G05320/ath:AT2G36170/ath:AT5G05080/ath:AT5G37870/ath:AT1G50490/ath:AT4G05320/ath:AT1G23410/ath:AT1G04510/ath:AT3G61790/ath:AT3G57870/ath:AT2G36170/ath:AT2G04660/ath:AT4G05420	27	11	DG6C03747/novel.5054/DG6C00240/DG5C05416/DG4C04435/DG3C01102/DG1C06878/DG2C05277/novel.13373/DG4C00739/DG1C05218	16	DG5C02420/DG5C06775/DG7C04681/DG1C05656/novel.537/DG6C04335/DG3C06401/DG7C04376/DG2C05403/DG2C02402/DG5C02181/novel.7103/DG1C00961/novel.13473/DG2C03186/DG4C03706
ath03020	RNA polymerase	2/1456	52/6029	0.999991	1	DG2C03709/DG2C03158	-/-	ath:AT1G60620/ath:AT1G06790	2	0		2	DG2C03709/DG2C03158
ath00970	Aminoacyl-tRNA biosynthesis	7/1456	94/6029	0.999995	1	DG4C04479/DG7C01659/novel.11781/DG3C05806/DG7C00214/DG7C04027/DG0C00354	-/-/-/-/-/-/-	ath:AT3G11710/ath:AT5G26830/ath:AT5G26710/ath:AT3G48110/ath:AT2G31170/ath:AT3G02760/ath:AT5G56680	7	3	novel.11781/DG7C00214/DG0C00354	4	DG4C04479/DG7C01659/DG3C05806/DG7C04027
ath03022	Basal transcription factors	3/1456	65/6029	0.999997	1	DG7C00570/DG1C00802/DG5C06451	-/-/-	ath:AT3G10330/ath:AT1G73690/ath:AT4G24440	3	3	DG7C00570/DG1C00802/DG5C06451	0
ath00190	Oxidative phosphorylation	14/1456	142/6029	0.999997	1	DG6C05672/DG5C03995/DG1C05548/DG1C06711/novel.5053/DG1C00698/DG6C01163/DG6C01384/DG2C01577/DG4C05644/DG5C01681/DG3C06056/DG2C02506/novel.11494	-/-/-/-/-/-/-/-/-/-/-/-/-/-	ath:AT3G53620/ath:AT4G38510/ath:AT1G22450/ath:AT4G30190/ath:AT3G15352/ath:AT2G21410/ath:AT4G02580/ath:AT1G01050/ath:AT4G34700/ath:AT5G25450/ath:AT1G64200/ath:AT5G55290/ath:AT3G58730/ath:ArthCp007	14	4	novel.5053/DG2C01577/DG5C01681/novel.11494	10	DG6C05672/DG5C03995/DG1C05548/DG1C06711/DG1C00698/DG6C01163/DG6C01384/DG4C05644/DG3C06056/DG2C02506
ath03013	RNA transport	21/1456	201/6029	1	1	DG7C03570/DG4C02723/DG6C00440/DG5C05783/DG2C01958/DG1C00474/DG5C05782/DG7C02269/DG2C06489/novel.8582/DG1C02297/DG5C03358/DG7C03220/DG1C07103/DG2C02968/DG7C02295/DG4C03699/DG4C03698/DG1C05218/DG2C06077/DG6C04719	-/-/-/-/-/-/-/-/-/-/-/-/-/-/-/-/-/-/-/-/-	ath:AT5G20020/ath:AT1G10390/ath:AT1G04170/ath:AT4G26840/ath:AT1G33410/ath:AT1G07940/ath:AT4G26840/ath:AT1G80670/ath:AT5G18410/ath:AT3G56150/ath:AT1G54290/ath:AT1G80670/ath:AT1G59660/ath:AT2G23350/ath:AT3G13920/ath:AT5G19320/ath:AT4G37130/ath:AT4G37130/ath:AT3G57870/ath:AT3G08943/ath:AT3G08943	21	15	DG7C03570/DG4C02723/DG6C00440/DG5C05783/DG5C05782/DG7C02269/novel.8582/DG1C02297/DG5C03358/DG7C03220/DG1C07103/DG4C03699/DG4C03698/DG1C05218/DG6C04719	6	DG2C01958/DG1C00474/DG2C06489/DG2C02968/DG7C02295/DG2C06077
ath03050	Proteasome	4/1456	86/6029	1	1	DG7C02258/DG3C04043/DG3C05937/novel.11703	-/-/-/-	ath:AT2G20580/ath:AT5G57950/ath:AT5G19990/ath:AT1G75990	4	4	DG7C02258/DG3C04043/DG3C05937/novel.11703	0
ath03010	Ribosome	46/1456	347/6029	1	1	DG7C02575/DG6C04708/DG5C02420/DG1C03853/DG5C04298/DG2C03920/DG3C03199/DG2C03039/DG2C07174/DG5C02531/DG3C04961/DG2C04538/DG1C01585/DG3C00785/DG6C04027/DG6C00251/DG2C05403/DG1C01462/DG3C02655/DG5C05218/DG6C01564/DG3C02132/DG6C02082/DG1C02946/DG3C00401/DG4C05676/DG1C02841/DG1C02945/novel.13373/DG4C05097/DG3C01890/DG1C04100/DG4C01664/DG4C02317/DG3C01660/DG1C04181/DG0C00364/DG2C04430/novel.13473/DG1C0…	-/-/-/-/-/-/-/-/-/-/-/-/-/-/-/-/-/-/-/-/-/-/-/-/-/-/-/-/-/-/-/-/-/-/-/-/-/-/-/-/-/-/-/-/-/-	ath:AT2G40010/ath:AT1G26910/ath:AT2G47110/ath:AT3G61110/ath:AT2G34480/ath:AT3G04770/ath:AT1G27400/ath:AT3G04920/ath:AT3G11940/ath:AT3G55280/ath:AT3G62870/ath:AT1G14320/ath:AT1G72370/ath:AT4G17560/ath:AT4G34670/ath:AT3G60245/ath:AT2G36170/ath:AT5G39850/ath:AT2G09990/ath:AT1G08360/ath:AT1G07770/ath:AT2G37270/ath:AT3G63490/ath:AT2G32060/ath:AT5G60670/ath:AT3G57490/ath:AT3G53020/ath:AT2G40510/ath:AT1…	46	4	DG6C04708/DG2C04538/novel.13373/DG7C02074	42	DG7C02575/DG5C02420/DG1C03853/DG5C04298/DG2C03920/DG3C03199/DG2C03039/DG2C07174/DG5C02531/DG3C04961/DG1C01585/DG3C00785/DG6C04027/DG6C00251/DG2C05403/DG1C01462/DG3C02655/DG5C05218/DG6C01564/DG3C02132/DG6C02082/DG1C02946/DG3C00401/DG4C05676/DG1C02841/DG1C02945/DG4C05097/DG3C01890/DG1C04100/DG4C01664/DG4C02317/DG3C01660/DG1C04181/DG0C00364/DG2C04430/novel.13473/DG1C06029/DG3C00481/DG3C05721/DG3C071…
ath03015	mRNA surveillance pathway	6/1456	147/6029	1	1	DG6C03646/DG1C07103/DG2C03026/DG3C03815/DG2C03027/DG0C00681	-/-/-/-/-/-	ath:AT4G14300/ath:AT2G23350/ath:AT4G32850/ath:AT1G17980/ath:AT4G32850/ath:AT2G39840	6	6	DG6C03646/DG1C07103/DG2C03026/DG3C03815/DG2C03027/DG0C00681	0

## Sheet: AB 24h vs AB 0h
KEGGID	Description	GeneRatio	BgRatio	pvalue	padj	geneID	geneName	keggID	Count	Up	Up_Gene_names	Down	Down_Gene_names
ath00940	Phenylpropanoid biosynthesis	168/2040	339/6081	2.75764e-10	3.36432e-08	DG3C04036/DG7C01240/DG2C00197/DG3C07254/DG6C03214/DG2C00196/DG5C05583/DG1C00735/DG7C02106/DG2C04168/DG5C04650/DG2C02427/DG6C05216/DG7C04726/DG6C01463/DG1C05330/DG2C02162/DG7C01291/DG3C06505/DG6C05007/DG3C06240/DG3C03054/DG2C02626/DG6C01254/DG4C05089/DG3C01116/DG2C04165/DG3C06053/DG5C02588/DG5C04400/DG1C05331/DG3C07172/DG1C05333/DG3C06686/DG1C05414/DG5C02091/DG7C04368/DG6C05229/DG5C02428/DG7C04356…	-/-/-/-/-/-/-/-/-/-/-/-/-/-/-/-/-/-/-/-/-/-/-/-/-/-/-/-/-/-/-/-/-/-/-/-/-/-/-/-/-/-/-/-/-/-/-/-/-/-/-/-/-/-/-/-/-/-/-/-/-/-/-/-/-/-/-/-/-/-/-/-/-/-/-/-/-/-/-/-/-/-/-/-/-/-/-/-/-/-/-/-/-/-/-/-/-/-/-/-/-/-/-/-/-/-/-/-/-/-/-/-/-/-/-/-/-/-/-/-/-/-/-/-/-/-/-/-/-/-/-/-/-/-/-/-/-/-/-/-/-/-/-/-/-/-/-/-/-/-/-/-/-/-/-/-/-/-/-/-/-/-/-/-/-/-/-/-	ath:AT1G15950/ath:AT1G51680/ath:AT1G15950/ath:AT4G34050/ath:AT4G36220/ath:AT1G15950/ath:AT5G36890/ath:AT5G05340/ath:AT5G54160/ath:AT5G58390/ath:AT2G30490/ath:AT1G51680/ath:AT5G51890/ath:AT1G51680/ath:AT3G47010/ath:AT2G37040/ath:AT2G30490/ath:AT1G15950/ath:AT1G68850/ath:AT5G06730/ath:AT1G15950/ath:AT1G15950/ath:AT3G19450/ath:AT1G05260/ath:AT5G63380/ath:AT1G65060/ath:AT1G05260/ath:AT3G18080/ath:AT5…	168	23	DG2C00197/DG2C00196/DG2C02162/DG3C06240/DG2C03109/DG5C00443/DG7C02740/DG5C05014/DG5C04707/DG3C04057/DG7C00896/DG1C03572/DG1C07289/DG3C05377/DG6C05009/DG6C05520/DG1C07259/DG2C03236/DG2C05416/DG7C04064/DG7C02886/DG5C04006/DG2C02218	145	DG3C04036/DG7C01240/DG3C07254/DG6C03214/DG5C05583/DG1C00735/DG7C02106/DG2C04168/DG5C04650/DG2C02427/DG6C05216/DG7C04726/DG6C01463/DG1C05330/DG7C01291/DG3C06505/DG6C05007/DG3C03054/DG2C02626/DG6C01254/DG4C05089/DG3C01116/DG2C04165/DG3C06053/DG5C02588/DG5C04400/DG1C05331/DG3C07172/DG1C05333/DG3C06686/DG1C05414/DG5C02091/DG7C04368/DG6C05229/DG5C02428/DG7C04356/DG1C05372/DG6C01255/DG1C05332/DG2C04170…
ath00010	Glycolysis / Gluconeogenesis	86/2040	168/6081	1.32045e-06	8.05473e-05	DG6C00996/DG7C02275/novel.8324/DG2C06062/DG7C04151/DG2C06057/DG4C03415/DG5C05064/DG6C04544/DG4C03416/DG2C06063/DG2C01004/DG2C02324/DG5C05662/DG1C07053/DG6C05659/DG2C04779/DG3C06667/DG3C06524/DG2C01236/DG7C01296/DG3C02444/DG3C06168/DG5C03545/DG4C05809/DG5C02481/DG3C03948/DG6C04565/DG3C04247/DG7C01365/DG3C01167/novel.7272/DG2C02343/DG3C01722/DG2C06064/DG7C03006/DG4C04886/DG3C02127/DG3C03764/DG3C068…	-/-/-/-/-/-/-/-/-/-/-/-/-/-/-/-/-/-/-/-/-/-/-/-/-/-/-/-/-/-/-/-/-/-/-/-/-/-/-/-/-/-/-/-/-/-/-/-/-/-/-/-/-/-/-/-/-/-/-/-/-/-/-/-/-/-/-/-/-/-/-/-/-/-/-/-/-/-/-/-/-/-/-/-/-/-	ath:AT4G26270/ath:AT1G77120/ath:AT1G77120/ath:AT5G01320/ath:AT1G76550/ath:AT5G54960/ath:AT1G77120/ath:AT3G55440/ath:AT4G26270/ath:AT1G77120/ath:AT5G01320/ath:AT1G22170/ath:AT1G79550/ath:AT2G36460/ath:AT5G08570/ath:AT5G42740/ath:AT3G16910/ath:AT1G12000/ath:AT1G23800/ath:AT1G23800/ath:AT2G24270/ath:AT2G36580/ath:AT2G36530/ath:AT5G52920/ath:AT1G09870/ath:AT3G16950/ath:AT3G25860/ath:AT4G29130/ath:AT4…	86	44	DG6C00996/DG7C02275/novel.8324/DG2C06062/DG7C04151/DG2C06057/DG4C03415/DG5C05064/DG6C04544/DG4C03416/DG2C06063/DG2C01004/DG2C02324/DG5C05662/DG1C07053/DG6C05659/DG3C06667/DG2C01236/DG7C01296/DG3C02444/DG3C06168/DG3C03948/DG6C04565/DG3C01167/novel.7272/DG2C06064/DG7C03006/DG2C04778/DG7C01212/DG5C00027/DG1C06695/DG6C02239/novel.3741/DG5C02237/DG5C05281/DG2C04597/DG4C04303/DG3C04502/novel.12742/DG2C…	42	DG2C04779/DG3C06524/DG5C03545/DG4C05809/DG5C02481/DG3C04247/DG7C01365/DG2C02343/DG3C01722/DG4C04886/DG3C02127/DG3C03764/DG3C06814/DG1C06724/DG7C00567/DG1C00019/DG2C05600/DG3C00682/DG1C05810/DG6C02647/DG2C01094/DG1C05921/DG1C01531/DG6C04856/DG7C04576/DG0C00146/DG3C06293/DG5C04082/DG2C00229/DG1C00092/DG7C01314/DG1C05923/DG1C04147/DG1C00417/DG5C06081/DG3C04003/DG7C01947/DG4C03308/DG2C03675/DG5C00472…
ath00592	alpha-Linolenic acid metabolism	44/2040	84/6081	0.000263015	0.0106185	DG7C02275/novel.8324/DG4C03415/DG3C07331/DG4C03416/DG5C02532/DG4C05154/DG6C03745/DG1C04480/DG3C06518/DG2C03762/novel.7272/DG3C02512/DG3C04867/DG1C03925/DG2C06651/DG5C06410/DG2C06691/DG7C04982/DG5C04184/DG1C03928/DG2C03499/DG6C00949/DG3C05043/DG1C01404/DG1C04541/DG2C05348/DG6C04756/DG6C04886/novel.7987/DG3C01162/novel.11156/DG4C04355/novel.6815/DG3C02765/novel.6911/DG6C05879/DG3C05529/DG2C05349/DG…	-/-/-/-/-/-/-/-/-/-/-/-/-/-/-/-/-/-/-/-/-/-/-/-/-/-/-/-/-/-/-/-/-/-/-/-/-/-/-/-/-/-/-/-	ath:AT1G77120/ath:AT1G77120/ath:AT1G77120/ath:AT1G76680/ath:AT1G77120/ath:AT3G06860/ath:AT5G42650/ath:AT2G33150/ath:AT1G76680/ath:AT1G76680/ath:AT3G25780/ath:AT1G77120/ath:AT1G19640/ath:AT4G13010/ath:AT4G13010/ath:AT1G20510/ath:AT1G19640/ath:AT1G76690/ath:AT1G76690/ath:AT5G04040/ath:AT4G13010/ath:AT2G06925/ath:AT1G76680/ath:AT3G03310/ath:AT1G76680/ath:AT1G17420/ath:AT5G42650/ath:AT3G51840/ath:AT3…	44	15	DG7C02275/novel.8324/DG4C03415/DG4C03416/novel.7272/DG1C03925/DG7C04982/DG5C04184/DG1C03928/DG3C05043/novel.7987/novel.11156/novel.6815/DG3C02765/novel.6911	29	DG3C07331/DG5C02532/DG4C05154/DG6C03745/DG1C04480/DG3C06518/DG2C03762/DG3C02512/DG3C04867/DG2C06651/DG5C06410/DG2C06691/DG2C03499/DG6C00949/DG1C01404/DG1C04541/DG2C05348/DG6C04756/DG6C04886/DG3C01162/DG4C04355/DG6C05879/DG3C05529/DG2C05349/DG6C01887/DG2C06403/DG0C00167/DG2C02926/DG2C05658
ath01200	Carbon metabolism	129/2040	301/6081	0.000348149	0.0106185	DG6C00996/DG2C03542/DG7C01254/DG4C05756/DG5C05064/DG6C04544/DG6C03895/DG1C05650/DG2C01004/DG0C00647/DG2C02324/DG5C05662/DG5C01300/DG4C04002/DG1C07053/DG6C05659/DG2C04779/DG7C01296/DG3C02444/DG5C04203/DG3C06168/DG5C04146/DG5C03545/DG5C02481/DG3C03948/DG2C02975/DG1C06648/DG6C04565/DG3C04247/DG1C00157/DG7C01365/DG3C01167/DG3C05956/DG3C03187/DG7C04428/DG2C02343/DG2C06569/DG3C01722/DG1C06281/DG4C04886…	-/-/-/-/-/-/-/-/-/-/-/-/-/-/-/-/-/-/-/-/-/-/-/-/-/-/-/-/-/-/-/-/-/-/-/-/-/-/-/-/-/-/-/-/-/-/-/-/-/-/-/-/-/-/-/-/-/-/-/-/-/-/-/-/-/-/-/-/-/-/-/-/-/-/-/-/-/-/-/-/-/-/-/-/-/-/-/-/-/-/-/-/-/-/-/-/-/-/-/-/-/-/-/-/-/-/-/-/-/-/-/-/-/-/-/-/-/-/-/-/-/-/-/-/-/-/-/-/-	ath:AT4G26270/ath:AT4G13930/ath:AT1G17745/ath:AT2G44160/ath:AT3G55440/ath:AT4G26270/ath:AT1G72330/ath:AT5G40760/ath:AT1G22170/ath:AT2G26080/ath:AT1G79550/ath:AT2G36460/ath:AT1G79750/ath:AT4G37930/ath:AT5G08570/ath:AT5G42740/ath:AT3G16910/ath:AT2G24270/ath:AT2G36580/ath:AT5G11520/ath:AT2G36530/ath:AT4G37560/ath:AT5G52920/ath:AT3G16950/ath:AT3G25860/ath:AT2G43750/ath:AT4G34200/ath:AT4G29130/ath:AT4…	129	52	DG6C00996/DG5C05064/DG6C04544/DG6C03895/DG2C01004/DG2C02324/DG5C05662/DG5C01300/DG1C07053/DG6C05659/DG7C01296/DG3C02444/DG5C04203/DG3C06168/DG3C03948/DG6C04565/DG3C01167/DG7C04428/DG1C06281/DG2C04778/DG7C01212/DG5C00027/DG1C05640/DG3C00010/DG6C02239/DG5C01530/novel.3741/DG7C00700/DG2C03837/DG7C03727/DG5C02237/DG2C03100/DG1C01685/novel.3777/DG5C05281/DG3C06277/DG2C04597/DG2C06682/novel.6297/novel.…	77	DG2C03542/DG7C01254/DG4C05756/DG1C05650/DG0C00647/DG4C04002/DG2C04779/DG5C04146/DG5C03545/DG5C02481/DG2C02975/DG1C06648/DG3C04247/DG1C00157/DG7C01365/DG3C05956/DG3C03187/DG2C02343/DG2C06569/DG3C01722/DG4C04886/DG3C02127/DG1C03614/DG3C03764/DG3C06814/DG2C06363/DG1C06291/DG7C00567/DG6C04572/DG1C00019/DG2C05600/DG5C04299/DG1C03159/DG3C03261/DG3C00258/DG4C05440/DG2C02724/DG1C05810/DG6C02647/DG2C01094…
ath00500	Starch and sucrose metabolism	92/2040	208/6081	0.000716827	0.0157913	DG5C05583/DG6C01463/DG6C05659/DG1C00923/DG3C05830/DG3C06053/DG1C02426/DG6C04565/DG3C00859/DG3C04247/DG1C05414/DG5C01835/DG2C04451/DG3C07083/DG7C04356/DG3C05831/DG7C00287/DG1C05372/DG5C05141/DG4C04036/DG1C05561/DG4C04397/DG4C04398/DG5C00443/DG7C01671/DG2C05222/DG7C02791/DG5C05585/DG6C01077/DG7C01121/DG5C01642/DG4C03876/DG1C04832/DG2C04557/DG6C02834/DG7C05074/DG3C05485/DG5C05014/DG4C03875/DG1C01992…	-/-/-/-/-/-/-/-/-/-/-/-/-/-/-/-/-/-/-/-/-/-/-/-/-/-/-/-/-/-/-/-/-/-/-/-/-/-/-/-/-/-/-/-/-/-/-/-/-/-/-/-/-/-/-/-/-/-/-/-/-/-/-/-/-/-/-/-/-/-/-/-/-/-/-/-/-/-/-/-/-/-/-/-/-/-/-/-/-/-/-/-	ath:AT5G36890/ath:AT3G47010/ath:AT5G42740/ath:AT2G40840/ath:AT1G62660/ath:AT3G18080/ath:AT1G11820/ath:AT4G29130/ath:AT4G12430/ath:AT4G24620/ath:AT4G21760/ath:AT3G23920/ath:AT4G02280/ath:AT3G43190/ath:AT5G54570/ath:AT1G12240/ath:AT5G17310/ath:AT4G21760/ath:AT3G46970/ath:AT5G49720/ath:AT5G49720/ath:AT3G18080/ath:AT3G18080/ath:AT3G18080/ath:AT5G20280/ath:AT1G26560/ath:AT2G36190/ath:AT5G36890/ath:AT1…	92	30	DG6C05659/DG6C04565/DG3C00859/DG5C01835/DG3C07083/DG7C00287/DG5C00443/DG7C02791/DG6C01077/DG7C01121/DG2C04557/DG3C05485/DG5C05014/DG2C03923/DG5C04707/DG6C03102/DG5C05541/DG7C01493/DG4C03520/DG4C03521/DG3C03895/DG4C04303/DG2C04124/DG1C01508/DG7C03148/DG2C03236/DG0C00324/DG4C01020/DG2C01440/DG4C01019	62	DG5C05583/DG6C01463/DG1C00923/DG3C05830/DG3C06053/DG1C02426/DG3C04247/DG1C05414/DG2C04451/DG7C04356/DG3C05831/DG1C05372/DG5C05141/DG4C04036/DG1C05561/DG4C04397/DG4C04398/DG7C01671/DG2C05222/DG5C05585/DG5C01642/DG4C03876/DG1C04832/DG6C02834/DG7C05074/DG4C03875/DG1C01992/DG1C01055/DG5C05584/DG3C05834/DG1C05767/DG4C03872/DG5C06580/DG5C04018/DG6C01065/DG5C04082/DG2C05331/DG6C05094/DG2C01338/DG5C01376…
ath00910	Nitrogen metabolism	25/2040	43/6081	0.000776624	0.0157913	DG5C03746/DG7C01141/DG7C01142/DG5C03385/DG5C04146/DG2C05318/DG7C01126/DG1C00985/DG3C00189/DG0C00467/DG4C05440/DG5C03384/DG5C02728/DG5C03943/DG6C03642/DG4C03053/DG2C00811/DG5C03945/DG3C00208/DG2C00725/DG2C06114/DG5C02775/DG5C03383/DG3C04085/DG3C04253	-/-/-/-/-/-/-/-/-/-/-/-/-/-/-/-/-/-/-/-/-/-/-/-/-	ath:AT5G53460/ath:AT1G08080/ath:AT1G08080/ath:AT1G70410/ath:AT4G37560/ath:AT5G37600/ath:AT1G08080/ath:AT5G04140/ath:AT1G08090/ath:AT1G08090/ath:AT3G03910/ath:AT5G14740/ath:AT5G14570/ath:AT1G12940/ath:AT3G23490/ath:AT3G52720/ath:AT2G15620/ath:AT1G12940/ath:AT1G08090/ath:AT1G77760/ath:AT3G23490/ath:AT1G51720/ath:AT5G14740/ath:AT5G60770/ath:AT4G33580	25	7	DG5C03746/DG5C03385/DG2C05318/DG6C03642/DG4C03053/DG2C00811/DG3C04085	18	DG7C01141/DG7C01142/DG5C04146/DG7C01126/DG1C00985/DG3C00189/DG0C00467/DG4C05440/DG5C03384/DG5C02728/DG5C03943/DG5C03945/DG3C00208/DG2C00725/DG2C06114/DG5C02775/DG5C03383/DG3C04253
ath00620	Pyruvate metabolism	47/2040	96/6081	0.00117641	0.0205032	DG5C01300/DG1C07053/DG2C04779/DG3C06524/DG2C01236/DG3C02444/DG1C00336/DG5C03545/DG5C02481/DG3C03948/DG1C00157/DG7C01365/DG3C03187/DG3C01722/DG7C03006/DG4C04886/DG3C02127/DG2C04778/DG6C04572/DG7C02377/DG1C00019/DG2C05600/DG6C00909/DG1C05640/DG1C06695/DG6C02239/DG6C02647/DG2C01094/DG5C01530/DG6C04856/DG6C00502/DG3C02489/DG3C06556/DG5C02237/DG3C05086/novel.3777/DG4C02130/DG2C04597/novel.8512/DG3C045…	-/-/-/-/-/-/-/-/-/-/-/-/-/-/-/-/-/-/-/-/-/-/-/-/-/-/-/-/-/-/-/-/-/-/-/-/-/-/-/-/-/-/-/-/-/-/-	ath:AT1G79750/ath:AT5G08570/ath:AT3G16910/ath:AT1G23800/ath:AT1G23800/ath:AT2G36580/ath:AT1G36160/ath:AT5G52920/ath:AT3G16950/ath:AT3G25860/ath:AT5G48230/ath:AT3G25860/ath:AT5G48230/ath:AT5G36880/ath:AT4G17260/ath:AT1G30120/ath:AT1G34430/ath:AT3G16910/ath:AT5G25880/ath:AT1G67280/ath:AT1G01090/ath:AT4G37870/ath:AT1G36160/ath:AT5G03860/ath:AT4G17260/ath:AT4G15530/ath:AT1G32440/ath:AT1G59900/ath:AT3…	47	20	DG5C01300/DG1C07053/DG2C01236/DG3C02444/DG3C03948/DG7C03006/DG2C04778/DG1C05640/DG1C06695/DG6C02239/DG5C01530/DG3C02489/DG3C06556/DG5C02237/novel.3777/DG2C04597/novel.8512/DG3C04502/novel.7965/DG1C01304	27	DG2C04779/DG3C06524/DG1C00336/DG5C03545/DG5C02481/DG1C00157/DG7C01365/DG3C03187/DG3C01722/DG4C04886/DG3C02127/DG6C04572/DG7C02377/DG1C00019/DG2C05600/DG6C00909/DG6C02647/DG2C01094/DG6C04856/DG6C00502/DG3C05086/DG4C02130/DG1C04147/DG5C04365/DG5C03457/DG4C03308/DG4C04681
ath00030	Pentose phosphate pathway	31/2040	58/6081	0.00134513	0.0205133	DG6C00996/DG7C04151/DG6C04544/DG1C05650/DG5C05662/DG6C05659/DG3C06667/DG7C01296/DG3C04247/DG3C05956/DG7C01212/DG1C03159/DG1C05810/novel.3741/DG7C00700/DG2C03837/DG3C04934/DG5C03596/DG0C00146/DG3C06293/DG1C01685/DG5C05281/DG7C01314/DG4C04303/DG3C01170/DG1C00325/DG7C02072/DG1C00419/DG3C04003/DG2C03850/DG5C00472	-/-/-/-/-/-/-/-/-/-/-/-/-/-/-/-/-/-/-/-/-/-/-/-/-/-/-/-/-/-/-	ath:AT4G26270/ath:AT1G76550/ath:AT4G26270/ath:AT5G40760/ath:AT2G36460/ath:AT5G42740/ath:AT1G12000/ath:AT2G24270/ath:AT4G24620/ath:AT3G02360/ath:AT5G61580/ath:AT3G04790/ath:AT5G47810/ath:AT5G61580/ath:AT5G24400/ath:AT1G13700/ath:AT1G63290/ath:AT1G17160/ath:AT2G22480/ath:AT4G26270/ath:AT1G13700/ath:AT1G43670/ath:AT2G22480/ath:AT1G23190/ath:AT5G40760/ath:AT5G13110/ath:AT1G12230/ath:AT3G60750/ath:AT2…	31	15	DG6C00996/DG7C04151/DG6C04544/DG5C05662/DG6C05659/DG3C06667/DG7C01296/DG7C01212/novel.3741/DG7C00700/DG2C03837/DG5C03596/DG1C01685/DG5C05281/DG4C04303	16	DG1C05650/DG3C04247/DG3C05956/DG1C03159/DG1C05810/DG3C04934/DG0C00146/DG3C06293/DG7C01314/DG3C01170/DG1C00325/DG7C02072/DG1C00419/DG3C04003/DG2C03850/DG5C00472
ath00520	Amino sugar and nucleotide sugar metabolism	79/2040	180/6081	0.00216147	0.0278256	DG4C02615/DG1C06140/DG2C05815/DG4C04265/DG2C01949/DG2C03577/DG6C05659/DG1C03031/DG4C03081/DG1C04421/DG6C01790/DG3C01002/DG4C02177/DG1C06482/DG6C04565/DG1C02205/DG4C02124/DG7C03017/DG3C04247/DG7C02601/DG5C04509/DG4C01238/DG5C05229/DG6C00495/DG2C03071/DG7C00287/DG1C06212/DG5C05228/DG1C03443/DG3C03511/DG3C06779/DG4C01329/DG1C00759/DG1C07100/DG1C06753/DG5C06635/DG2C03845/DG5C00311/DG6C05601/DG4C04565…	-/-/-/-/-/-/-/-/-/-/-/-/-/-/-/-/-/-/-/-/-/-/-/-/-/-/-/-/-/-/-/-/-/-/-/-/-/-/-/-/-/-/-/-/-/-/-/-/-/-/-/-/-/-/-/-/-/-/-/-/-/-/-/-/-/-/-/-/-/-/-/-/-/-/-/-/-/-/-	ath:AT5G24090/ath:AT2G35020/ath:AT2G28760/ath:AT5G15490/ath:AT4G16130/ath:AT5G15650/ath:AT5G42740/ath:AT5G18070/ath:AT3G29360/ath:AT3G14790/ath:AT5G17770/ath:AT1G63000/ath:AT3G02570/ath:AT5G64570/ath:AT4G29130/ath:AT1G02730/ath:AT5G28840/ath:AT4G16130/ath:AT4G24620/ath:AT1G30620/ath:AT3G53520/ath:AT1G02730/ath:AT5G24090/ath:AT4G33030/ath:AT3G14790/ath:AT5G17310/ath:AT1G30620/ath:AT5G24090/ath:AT1…	79	23	DG4C02615/DG6C05659/DG6C04565/DG6C00495/DG7C00287/DG4C01329/DG5C00311/DG4C01330/DG5C05267/DG3C05485/DG5C05541/DG6C00032/DG1C06076/DG3C05205/DG3C04888/DG4C01328/DG2C01050/DG4C04303/DG4C02868/DG4C01020/DG2C01440/novel.4124/DG4C01019	56	DG1C06140/DG2C05815/DG4C04265/DG2C01949/DG2C03577/DG1C03031/DG4C03081/DG1C04421/DG6C01790/DG3C01002/DG4C02177/DG1C06482/DG1C02205/DG4C02124/DG7C03017/DG3C04247/DG7C02601/DG5C04509/DG4C01238/DG5C05229/DG2C03071/DG1C06212/DG5C05228/DG1C03443/DG3C03511/DG3C06779/DG1C00759/DG1C07100/DG1C06753/DG5C06635/DG2C03845/DG6C05601/DG4C04565/DG5C05513/DG6C02206/DG1C06452/DG6C01893/DG4C02904/DG2C05160/DG5C04176…
ath00400	Phenylalanine, tyrosine and tryptophan biosynthesis	32/2040	62/6081	0.0024049	0.0278256	DG1C04186/DG3C06129/DG6C01343/DG5C04151/DG5C02685/DG2C04021/DG2C04022/DG5C04203/DG2C05592/DG1C00461/DG1C01528/DG1C05879/DG4C01415/DG1C04163/DG7C00514/DG3C06803/DG2C04020/DG4C05484/DG2C05691/DG1C04162/DG7C04853/DG2C03100/DG1C03128/DG7C00076/DG1C06481/DG3C03188/DG3C07309/DG7C01289/DG2C03589/DG3C06745/novel.7848/novel.2521	-/-/-/-/-/-/-/-/-/-/-/-/-/-/-/-/-/-/-/-/-/-/-/-/-/-/-/-/-/-/-/-	ath:AT5G53970/ath:AT2G45300/ath:AT2G22250/ath:AT1G69370/ath:AT3G06350/ath:AT1G22410/ath:AT1G22410/ath:AT5G11520/ath:AT1G48850/ath:AT3G07630/ath:AT1G22410/ath:AT1G25220/ath:AT3G06350/ath:AT1G08250/ath:AT5G66120/ath:AT2G21940/ath:AT1G22410/ath:AT4G02610/ath:AT2G29690/ath:AT1G08250/ath:AT2G04400/ath:AT2G30970/ath:AT4G02610/ath:AT1G08250/ath:AT2G21940/ath:AT5G48220/ath:AT5G53970/ath:AT5G10870/ath:AT5…	32	6	DG1C04186/DG5C04203/DG2C03100/DG7C01289/novel.7848/novel.2521	26	DG3C06129/DG6C01343/DG5C04151/DG5C02685/DG2C04021/DG2C04022/DG2C05592/DG1C00461/DG1C01528/DG1C05879/DG4C01415/DG1C04163/DG7C00514/DG3C06803/DG2C04020/DG4C05484/DG2C05691/DG1C04162/DG7C04853/DG1C03128/DG7C00076/DG1C06481/DG3C03188/DG3C07309/DG2C03589/DG3C06745
ath00052	Galactose metabolism	43/2040	89/6081	0.00258813	0.0278256	DG6C00996/DG6C04544/DG6C03391/DG3C05830/DG6C04565/DG3C05831/DG7C00287/DG5C00987/DG6C00843/DG3C05633/DG7C01212/DG7C02791/DG3C03511/DG1C05810/DG1C04832/DG3C07295/DG2C04662/DG1C05921/novel.3741/DG6C00032/DG3C05834/DG0C00146/DG5C06580/DG3C06293/DG5C04082/DG1C00092/DG1C04209/DG7C01314/DG3C05205/DG4C04303/DG1C05923/DG2C04082/DG5C06584/DG3C04003/DG1C02712/DG2C03675/DG6C03414/DG1C02871/DG0C00292/DG4C0102…	-/-/-/-/-/-/-/-/-/-/-/-/-/-/-/-/-/-/-/-/-/-/-/-/-/-/-/-/-/-/-/-/-/-/-/-/-/-/-/-/-/-/-	ath:AT4G26270/ath:AT4G26270/ath:AT5G08370/ath:AT1G62660/ath:AT4G29130/ath:AT1G12240/ath:AT5G17310/ath:AT5G40390/ath:AT1G72990/ath:AT1G55740/ath:AT5G61580/ath:AT2G36190/ath:AT4G10960/ath:AT5G47810/ath:AT1G12240/ath:AT5G20250/ath:AT2G47180/ath:AT5G15140/ath:AT5G61580/ath:AT4G23920/ath:AT1G62660/ath:AT2G22480/ath:AT3G13790/ath:AT4G26270/ath:AT4G29130/ath:AT1G47840/ath:AT3G52600/ath:AT2G22480/ath:AT1…	43	20	DG6C00996/DG6C04544/DG6C04565/DG7C00287/DG5C00987/DG3C05633/DG7C01212/DG7C02791/DG3C07295/novel.3741/DG6C00032/DG3C05205/DG4C04303/DG2C04082/DG6C03414/DG1C02871/DG0C00292/DG4C01020/DG2C01440/DG4C01019	23	DG6C03391/DG3C05830/DG3C05831/DG6C00843/DG3C03511/DG1C05810/DG1C04832/DG2C04662/DG1C05921/DG3C05834/DG0C00146/DG5C06580/DG3C06293/DG5C04082/DG1C00092/DG1C04209/DG7C01314/DG1C05923/DG5C06584/DG3C04003/DG1C02712/DG2C03675/DG1C05924
ath00360	Phenylalanine metabolism	31/2040	60/6081	0.00273695	0.0278256	DG1C04186/DG1C05330/DG6C01343/DG5C04203/DG5C04400/DG1C00526/DG1C05331/DG1C05333/DG1C05332/DG1C06064/DG1C06065/DG3C00582/DG2C02308/novel.53/DG2C04708/DG3C01308/DG3C00580/DG6C05642/DG0C00425/DG2C03100/DG1C01622/DG3C07309/DG1C00068/DG2C03589/DG3C06745/DG3C00581/DG1C00066/DG0C01129/DG2C03239/DG7C04064/novel.124	-/-/-/-/-/-/-/-/-/-/-/-/-/-/-/-/-/-/-/-/-/-/-/-/-/-/-/-/-/-/-	ath:AT5G53970/ath:AT2G37040/ath:AT2G22250/ath:AT5G11520/ath:AT2G37040/ath:AT3G43670/ath:AT2G37040/ath:AT2G37040/ath:AT2G37040/ath:AT2G37040/ath:AT2G37040/ath:AT2G37040/ath:AT1G06570/ath:AT1G62810/ath:AT4G16210/ath:AT2G37040/ath:AT2G37040/ath:AT4G34880/ath:AT2G42490/ath:AT2G30970/ath:AT4G34880/ath:AT5G53970/ath:AT4G34880/ath:AT5G36160/ath:AT5G53970/ath:AT2G37040/ath:AT4G34880/ath:AT2G42490/ath:AT2…	31	6	DG1C04186/DG5C04203/DG2C02308/DG6C05642/DG2C03100/DG7C04064	25	DG1C05330/DG6C01343/DG5C04400/DG1C00526/DG1C05331/DG1C05333/DG1C05332/DG1C06064/DG1C06065/DG3C00582/novel.53/DG2C04708/DG3C01308/DG3C00580/DG0C00425/DG1C01622/DG3C07309/DG1C00068/DG2C03589/DG3C06745/DG3C00581/DG1C00066/DG0C01129/DG2C03239/novel.124
ath00071	Fatty acid degradation	35/2040	70/6081	0.00308621	0.0289629	DG7C02275/novel.8324/DG4C03415/DG4C03416/DG5C02532/DG5C05182/DG3C06524/DG2C01236/DG6C05261/DG6C03745/DG1C00157/novel.7272/DG3C03187/DG0C00438/DG5C03505/DG3C03189/DG6C00956/DG3C00682/DG1C01531/DG4C03171/DG2C04708/DG2C00229/DG3C04502/DG6C04756/DG6C04886/DG5C06081/novel.7987/DG4C03308/DG3C02201/novel.11156/novel.6815/DG6C05260/novel.6911/DG6C01887/DG0C00167	-/-/-/-/-/-/-/-/-/-/-/-/-/-/-/-/-/-/-/-/-/-/-/-/-/-/-/-/-/-/-/-/-/-/-	ath:AT1G77120/ath:AT1G77120/ath:AT1G77120/ath:AT1G77120/ath:AT3G06860/ath:AT5G58860/ath:AT1G23800/ath:AT1G23800/ath:AT2G47240/ath:AT2G33150/ath:AT5G48230/ath:AT1G77120/ath:AT5G48230/ath:AT4G23850/ath:AT4G23850/ath:AT2G04350/ath:AT4G14430/ath:AT5G24760/ath:AT1G22440/ath:AT1G77590/ath:AT4G16210/ath:AT5G43940/ath:AT1G54100/ath:AT3G51840/ath:AT3G06860/ath:AT1G32780/ath:AT2G33150/ath:AT4G34240/ath:AT1…	35	14	DG7C02275/novel.8324/DG4C03415/DG4C03416/DG2C01236/DG6C05261/novel.7272/DG6C00956/DG3C04502/novel.7987/novel.11156/novel.6815/DG6C05260/novel.6911	21	DG5C02532/DG5C05182/DG3C06524/DG6C03745/DG1C00157/DG3C03187/DG0C00438/DG5C03505/DG3C03189/DG3C00682/DG1C01531/DG4C03171/DG2C04708/DG2C00229/DG6C04756/DG6C04886/DG5C06081/DG4C03308/DG3C02201/DG6C01887/DG0C00167
ath00051	Fructose and mannose metabolism	35/2040	71/6081	0.00415527	0.0362102	DG6C00996/DG7C04151/DG5C05064/DG6C04544/DG5C05662/DG3C06667/DG4C02177/DG6C04565/DG7C00678/DG7C01212/DG7C00567/DG5C00027/DG1C07100/DG5C00311/DG1C05810/novel.3741/DG5C05541/DG2C05160/DG0C00146/DG3C06376/DG3C06293/DG5C04082/DG5C05281/DG1C00092/DG5C05096/DG7C01314/DG0C00251/novel.12742/DG3C04003/DG3C02720/DG3C06179/DG5C00472/DG4C01020/DG4C01019/DG5C03571	-/-/-/-/-/-/-/-/-/-/-/-/-/-/-/-/-/-/-/-/-/-/-/-/-/-/-/-/-/-/-/-/-/-/-	ath:AT4G26270/ath:AT1G76550/ath:AT3G55440/ath:AT4G26270/ath:AT2G36460/ath:AT1G12000/ath:AT3G02570/ath:AT4G29130/ath:AT5G51970/ath:AT5G61580/ath:AT2G21170/ath:AT3G55440/ath:AT2G45790/ath:AT3G02570/ath:AT5G47810/ath:AT5G61580/ath:AT2G31390/ath:AT1G74910/ath:AT2G22480/ath:AT4G28320/ath:AT4G26270/ath:AT4G29130/ath:AT1G43670/ath:AT1G47840/ath:AT2G39770/ath:AT2G22480/ath:AT3G51160/ath:AT3G55440/ath:AT2…	35	17	DG6C00996/DG7C04151/DG5C05064/DG6C04544/DG5C05662/DG3C06667/DG6C04565/DG7C00678/DG7C01212/DG5C00027/DG5C00311/novel.3741/DG5C05541/DG5C05281/novel.12742/DG4C01020/DG4C01019	18	DG4C02177/DG7C00567/DG1C07100/DG1C05810/DG2C05160/DG0C00146/DG3C06376/DG3C06293/DG5C04082/DG1C00092/DG5C05096/DG7C01314/DG0C00251/DG3C04003/DG3C02720/DG3C06179/DG5C00472/DG5C03571
ath01212	Fatty acid metabolism	44/2040	95/6081	0.0062404	0.0485621	DG7C03605/DG5C02532/DG5C05409/DG6C05261/DG1C00336/DG6C03745/DG5C06722/DG1C00157/DG3C01180/DG3C03187/DG1C03952/DG5C05796/DG3C07061/DG0C00438/DG5C03505/DG2C03919/DG1C01589/DG5C00015/DG3C03189/DG6C00909/DG0C00677/DG2C04727/DG4C03171/DG7C02486/DG2C04708/novel.7724/DG6C05438/DG6C04756/DG6C04886/DG7C03587/novel.7987/DG3C02201/DG6C03752/DG2C06948/novel.11156/DG2C06801/novel.6815/DG1C05664/DG6C05260/nove…	-/-/-/-/-/-/-/-/-/-/-/-/-/-/-/-/-/-/-/-/-/-/-/-/-/-/-/-/-/-/-/-/-/-/-/-/-/-/-/-/-/-/-/-	ath:AT2G05990/ath:AT3G06860/ath:AT2G43710/ath:AT2G47240/ath:AT1G36160/ath:AT2G33150/ath:AT5G10480/ath:AT5G48230/ath:AT1G67730/ath:AT5G48230/ath:AT1G24360/ath:AT2G43710/ath:AT5G46290/ath:AT4G23850/ath:AT4G23850/ath:AT1G74960/ath:AT1G74960/ath:AT3G55360/ath:AT2G04350/ath:AT1G36160/ath:AT2G05990/ath:AT2G30200/ath:AT1G77590/ath:AT2G22230/ath:AT4G16210/ath:AT3G16170/ath:AT1G24360/ath:AT3G51840/ath:AT3…	44	13	DG5C05409/DG6C05261/DG5C05796/DG7C02486/novel.7724/DG6C05438/novel.7987/DG6C03752/novel.11156/novel.6815/DG6C05260/novel.6911/novel.5155	31	DG7C03605/DG5C02532/DG1C00336/DG6C03745/DG5C06722/DG1C00157/DG3C01180/DG3C03187/DG1C03952/DG3C07061/DG0C00438/DG5C03505/DG2C03919/DG1C01589/DG5C00015/DG3C03189/DG6C00909/DG0C00677/DG2C04727/DG4C03171/DG2C04708/DG6C04756/DG6C04886/DG7C03587/DG3C02201/DG2C06948/DG2C06801/DG1C05664/DG3C06411/DG6C01887/DG0C00167
ath00260	Glycine, serine and threonine metabolism	36/2040	75/6081	0.0063688	0.0485621	DG2C03542/DG7C01254/DG4C06263/DG2C01004/DG0C00647/DG4C04002/DG4C03771/DG2C04465/DG5C02481/DG1C06648/DG1C05869/DG6C01693/DG1C00526/DG1C03614/DG3C06814/DG2C06363/DG1C06291/DG3C00010/DG4C05484/DG6C04856/novel.53/DG5C03843/DG0C00073/DG4C02022/DG0C00425/DG1C03128/DG5C01741/DG3C04370/DG1C05018/DG3C04502/DG3C05567/DG0C01129/DG7C02821/DG2C02329/DG6C03236/DG7C04984	-/-/-/-/-/-/-/-/-/-/-/-/-/-/-/-/-/-/-/-/-/-/-/-/-/-/-/-/-/-/-/-/-/-/-/-	ath:AT4G13930/ath:AT1G17745/ath:AT5G13280/ath:AT1G22170/ath:AT2G26080/ath:AT4G37930/ath:AT1G14810/ath:AT3G08860/ath:AT3G16950/ath:AT4G34200/ath:AT3G48170/ath:AT3G08860/ath:AT3G43670/ath:AT1G23310/ath:AT1G22170/ath:AT2G17630/ath:AT1G11860/ath:AT1G68010/ath:AT4G02610/ath:AT3G16950/ath:AT1G62810/ath:AT4G29840/ath:AT4G19710/ath:AT1G18640/ath:AT2G42490/ath:AT4G02610/ath:AT1G79870/ath:AT2G24580/ath:AT4…	36	10	DG4C06263/DG2C01004/DG4C03771/DG3C00010/DG5C03843/DG0C00073/DG3C04370/DG3C04502/DG3C05567/DG2C02329	26	DG2C03542/DG7C01254/DG0C00647/DG4C04002/DG2C04465/DG5C02481/DG1C06648/DG1C05869/DG6C01693/DG1C00526/DG1C03614/DG3C06814/DG2C06363/DG1C06291/DG4C05484/DG6C04856/novel.53/DG4C02022/DG0C00425/DG1C03128/DG5C01741/DG1C05018/DG0C01129/DG7C02821/DG6C03236/DG7C04984
ath00780	Biotin metabolism	12/2040	19/6081	0.00777622	0.0558058	DG7C03605/DG7C00634/DG1C03952/DG3C07061/DG2C03919/DG1C01589/DG0C00677/DG7C02486/DG6C05438/DG6C02758/DG6C03752/DG2C02284	-/-/-/-/-/-/-/-/-/-/-/-	ath:AT2G05990/ath:AT2G43360/ath:AT1G24360/ath:AT5G46290/ath:AT1G74960/ath:AT1G74960/ath:AT2G05990/ath:AT2G22230/ath:AT1G24360/ath:AT5G04620/ath:AT3G03980/ath:AT2G25710	12	3	DG7C02486/DG6C05438/DG6C03752	9	DG7C03605/DG7C00634/DG1C03952/DG3C07061/DG2C03919/DG1C01589/DG0C00677/DG6C02758/DG2C02284
ath02010	ABC transporters	22/2040	42/6081	0.00886947	0.0573072	DG5C06038/DG5C03863/DG1C06167/DG5C03872/DG5C03861/DG1C06168/DG5C03865/DG6C00750/DG5C03864/DG1C06526/DG7C01176/DG1C05710/DG5C06677/DG1C05919/DG7C01360/DG2C05855/DG3C02596/novel.7600/DG5C04091/DG6C00988/DG2C02224/DG2C04879	-/-/-/-/-/-/-/-/-/-/-/-/-/-/-/-/-/-/-/-/-/-	ath:AT2G47000/ath:AT2G47000/ath:AT2G47000/ath:AT2G47000/ath:AT1G02520/ath:AT4G18050/ath:AT1G02520/ath:AT1G02520/ath:AT1G02520/ath:AT3G28860/ath:AT3G28380/ath:AT3G28345/ath:AT3G55320/ath:AT3G28860/ath:AT1G02520/ath:AT3G55320/ath:AT1G02520/ath:AT2G47000/ath:AT3G28345/ath:AT3G28360/ath:AT3G28345/ath:AT3G28860	22	4	DG5C03872/DG7C01176/novel.7600/DG6C00988	18	DG5C06038/DG5C03863/DG1C06167/DG5C03861/DG1C06168/DG5C03865/DG6C00750/DG5C03864/DG1C06526/DG1C05710/DG5C06677/DG1C05919/DG7C01360/DG2C05855/DG3C02596/DG5C04091/DG2C02224/DG2C04879
ath01230	Biosynthesis of amino acids	115/2040	286/6081	0.00926983	0.0573072	DG6C00996/DG2C03542/DG4C04775/DG7C01254/DG5C05064/DG6C04544/DG6C03895/DG4C06263/DG2C01004/DG2C02324/DG5C03746/DG5C05662/DG3C06129/DG4C04002/DG5C02431/DG6C01343/DG5C02432/DG5C04151/DG4C00243/DG1C07053/DG5C02685/DG4C03771/DG2C04021/DG3C02444/DG2C04022/DG5C04203/DG3C06168/DG5C03545/DG2C02975/DG1C06648/DG2C05592/DG1C00461/DG1C01528/DG3C01167/DG1C05879/DG7C00863/DG4C01415/DG2C05318/DG2C02343/DG2C06569…	-/-/-/-/-/-/-/-/-/-/-/-/-/-/-/-/-/-/-/-/-/-/-/-/-/-/-/-/-/-/-/-/-/-/-/-/-/-/-/-/-/-/-/-/-/-/-/-/-/-/-/-/-/-/-/-/-/-/-/-/-/-/-/-/-/-/-/-/-/-/-/-/-/-/-/-/-/-/-/-/-/-/-/-/-/-/-/-/-/-/-/-/-/-/-/-/-/-/-/-/-/-/-/-/-/-/-/-/-/-/-/-/-/-/-	ath:AT4G26270/ath:AT4G13930/ath:AT5G17920/ath:AT1G17745/ath:AT3G55440/ath:AT4G26270/ath:AT1G72330/ath:AT5G13280/ath:AT1G22170/ath:AT1G79550/ath:AT5G53460/ath:AT2G36460/ath:AT2G45300/ath:AT4G37930/ath:AT4G01850/ath:AT2G22250/ath:AT4G01850/ath:AT1G69370/ath:AT5G17920/ath:AT5G08570/ath:AT3G06350/ath:AT1G14810/ath:AT1G22410/ath:AT2G36580/ath:AT1G22410/ath:AT5G11520/ath:AT2G36530/ath:AT5G52920/ath:AT2…	115	37	DG6C00996/DG5C05064/DG6C04544/DG6C03895/DG4C06263/DG2C01004/DG2C02324/DG5C03746/DG5C05662/DG1C07053/DG4C03771/DG3C02444/DG5C04203/DG3C06168/DG3C01167/DG7C00863/DG2C05318/DG7C01212/DG5C00027/novel.3741/DG3C02489/DG3C00358/DG5C03843/DG7C03727/DG0C00073/DG5C02237/DG2C03100/DG3C06277/DG4C01098/DG2C04597/novel.12742/DG7C01289/DG1C03803/novel.7965/novel.7848/DG1C01304/novel.2521	78	DG2C03542/DG4C04775/DG7C01254/DG3C06129/DG4C04002/DG5C02431/DG6C01343/DG5C02432/DG5C04151/DG4C00243/DG5C02685/DG2C04021/DG2C04022/DG5C03545/DG2C02975/DG1C06648/DG2C05592/DG1C00461/DG1C01528/DG1C05879/DG4C01415/DG2C02343/DG2C06569/DG5C05103/DG1C04163/DG1C03614/DG3C03764/DG3C06814/DG2C06363/DG7C00514/DG7C00567/DG2C04844/DG3C06803/DG1C03159/DG2C02724/DG1C05810/DG2C04020/DG3C00437/DG4C05484/DG6C02131…
ath00941	Flavonoid biosynthesis	33/2040	69/6081	0.00939462	0.0573072	DG7C03073/DG2C03381/DG3C07254/DG5C04650/DG2C02162/DG2C04174/DG3C05816/DG3C02730/DG3C07172/DG1C05519/DG4C05841/novel.9509/DG1C06379/DG1C06378/DG3C00468/DG7C03078/DG3C04057/DG4C01908/DG2C06951/DG1C02315/DG1C06382/DG3C07159/DG6C05738/DG3C04581/DG6C05520/DG3C06963/DG5C03351/DG3C04484/DG1C06381/DG5C00187/DG3C07153/DG0C01183/DG3C07154	-/-/-/-/-/-/-/-/-/-/-/-/-/-/-/-/-/-/-/-/-/-/-/-/-/-/-/-/-/-/-/-/-	ath:AT5G07990/ath:AT5G13930/ath:AT4G34050/ath:AT2G30490/ath:AT2G30490/ath:AT5G07990/ath:AT5G07990/ath:AT5G05270/ath:AT5G48930/ath:AT5G48930/ath:AT3G55120/ath:AT2G40890/ath:AT1G61720/ath:AT1G61720/ath:AT5G48930/ath:AT5G07990/ath:AT5G48930/ath:AT5G07990/ath:AT5G48930/ath:AT5G13930/ath:AT1G61720/ath:AT5G48930/ath:AT5G48930/ath:AT4G26220/ath:AT5G48930/ath:AT5G13930/ath:AT5G42800/ath:AT5G07990/ath:AT1…	33	3	DG2C02162/DG3C04057/DG6C05520	30	DG7C03073/DG2C03381/DG3C07254/DG5C04650/DG2C04174/DG3C05816/DG3C02730/DG3C07172/DG1C05519/DG4C05841/novel.9509/DG1C06379/DG1C06378/DG3C00468/DG7C03078/DG4C01908/DG2C06951/DG1C02315/DG1C06382/DG3C07159/DG6C05738/DG3C04581/DG3C06963/DG5C03351/DG3C04484/DG1C06381/DG5C00187/DG3C07153/DG0C01183/DG3C07154
ath00061	Fatty acid biosynthesis	25/2040	50/6081	0.0115144	0.062165	DG7C03605/DG5C05409/DG6C05261/DG1C00336/DG3C04918/DG1C03952/DG5C05796/DG3C07061/DG0C00438/DG5C03505/DG2C03919/DG1C01589/DG3C03189/DG6C00909/DG0C00677/DG2C04727/DG4C03171/DG7C02486/novel.7724/DG6C05438/DG7C03587/DG3C02201/DG6C03752/DG6C05260/novel.5155	-/-/-/-/-/-/-/-/-/-/-/-/-/-/-/-/-/-/-/-/-/-/-/-/-	ath:AT2G05990/ath:AT2G43710/ath:AT2G47240/ath:AT1G36160/ath:AT3G25110/ath:AT1G24360/ath:AT2G43710/ath:AT5G46290/ath:AT4G23850/ath:AT4G23850/ath:AT1G74960/ath:AT1G74960/ath:AT2G04350/ath:AT1G36160/ath:AT2G05990/ath:AT2G30200/ath:AT1G77590/ath:AT2G22230/ath:AT3G16170/ath:AT1G24360/ath:AT1G08510/ath:AT1G77590/ath:AT3G03980/ath:AT2G47240/ath:AT3G16170	25	9	DG5C05409/DG6C05261/DG5C05796/DG7C02486/novel.7724/DG6C05438/DG6C03752/DG6C05260/novel.5155	16	DG7C03605/DG1C00336/DG3C04918/DG1C03952/DG3C07061/DG0C00438/DG5C03505/DG2C03919/DG1C01589/DG3C03189/DG6C00909/DG0C00677/DG2C04727/DG4C03171/DG7C03587/DG3C02201
ath00945	Stilbenoid, diarylheptanoid and gingerol biosynthesis	17/2040	31/6081	0.0116847	0.062165	DG3C07254/DG5C04650/DG2C02162/DG3C07172/DG1C05519/novel.9509/DG3C00468/DG3C04057/DG2C06951/DG3C07159/DG6C05738/DG3C04581/DG6C05520/DG5C00187/DG3C07153/DG0C01183/DG3C07154	-/-/-/-/-/-/-/-/-/-/-/-/-/-/-/-/-	ath:AT4G34050/ath:AT2G30490/ath:AT2G30490/ath:AT5G48930/ath:AT5G48930/ath:AT2G40890/ath:AT5G48930/ath:AT5G48930/ath:AT5G48930/ath:AT5G48930/ath:AT5G48930/ath:AT4G26220/ath:AT5G48930/ath:AT2G30490/ath:AT5G48930/ath:AT2G30490/ath:AT5G48930	17	3	DG2C02162/DG3C04057/DG6C05520	14	DG3C07254/DG5C04650/DG3C07172/DG1C05519/novel.9509/DG3C00468/DG2C06951/DG3C07159/DG6C05738/DG3C04581/DG5C00187/DG3C07153/DG0C01183/DG3C07154
ath00630	Glyoxylate and dicarboxylate metabolism	37/2040	80/6081	0.011876	0.062165	DG2C03542/DG0C00647/DG4C04002/DG2C04779/DG5C04146/DG5C02481/DG1C00157/DG2C05318/DG3C03187/DG2C06569/DG3C01722/DG1C06281/DG1C00985/DG1C03614/DG2C04778/DG1C06291/DG1C07166/DG1C05640/DG3C00010/DG3C03261/DG3C00258/DG2C02724/DG1C03372/DG6C04856/DG6C00502/novel.3777/DG5C01741/novel.8512/DG1C04147/DG1C02307/DG3C05567/DG5C03457/DG2C02329/DG1C05607/DG2C07175/DG6C03236/DG7C04984	-/-/-/-/-/-/-/-/-/-/-/-/-/-/-/-/-/-/-/-/-/-/-/-/-/-/-/-/-/-/-/-/-/-/-/-/-	ath:AT4G13930/ath:AT2G26080/ath:AT4G37930/ath:AT3G16910/ath:AT4G37560/ath:AT3G16950/ath:AT5G48230/ath:AT5G37600/ath:AT5G48230/ath:AT2G05710/ath:AT5G36880/ath:AT4G18360/ath:AT5G04140/ath:AT1G23310/ath:AT3G16910/ath:AT1G11860/ath:AT3G48990/ath:AT5G03860/ath:AT1G68010/ath:AT5G47760/ath:AT4G35090/ath:AT2G44350/ath:AT3G14420/ath:AT3G16950/ath:AT1G53240/ath:AT1G53240/ath:AT1G79870/ath:AT1G53240/ath:AT5…	37	11	DG2C05318/DG1C06281/DG2C04778/DG1C07166/DG1C05640/DG3C00010/novel.3777/novel.8512/DG1C02307/DG3C05567/DG2C02329	26	DG2C03542/DG0C00647/DG4C04002/DG2C04779/DG5C04146/DG5C02481/DG1C00157/DG3C03187/DG2C06569/DG3C01722/DG1C00985/DG1C03614/DG1C06291/DG3C03261/DG3C00258/DG2C02724/DG1C03372/DG6C04856/DG6C00502/DG5C01741/DG1C04147/DG5C03457/DG1C05607/DG2C07175/DG6C03236/DG7C04984
ath04145	Phagosome	40/2040	88/6081	0.0128679	0.062165	DG5C02298/DG2C00875/DG1C02773/DG6C02307/DG6C01839/DG4C05197/DG4C06045/DG2C02295/DG2C01822/DG5C03995/DG2C03928/DG2C01073/DG1C02012/DG5C04777/DG5C05563/DG3C03926/DG4C04166/DG4C05400/DG2C01558/DG5C01795/DG3C00381/DG5C05359/DG5C04016/DG4C05269/DG5C01726/DG5C04535/DG2C02506/DG2C05571/DG5C02809/DG2C02960/novel.13026/DG1C00698/DG7C04472/DG1C02226/DG4C04728/novel.352/DG3C06056/DG3C04822/DG2C03332/DG1C006…	-/-/-/-/-/-/-/-/-/-/-/-/-/-/-/-/-/-/-/-/-/-/-/-/-/-/-/-/-/-/-/-/-/-/-/-/-/-/-/-	ath:AT5G12250/ath:AT5G07340/ath:AT1G56340/ath:AT5G12250/ath:AT5G12250/ath:AT4G14960/ath:AT1G56340/ath:AT5G62690/ath:AT5G61790/ath:AT4G38510/ath:AT3G14270/ath:AT3G48040/ath:AT5G19780/ath:AT5G12250/ath:AT1G08450/ath:AT1G71010/ath:AT4G14960/ath:AT1G11890/ath:AT2G17800/ath:AT1G11890/ath:AT3G01390/ath:AT4G33240/ath:AT4G09720/ath:AT5G23860/ath:AT1G52280/ath:AT2G28520/ath:AT3G58730/ath:AT4G39080/ath:AT4…	40	3	novel.352/DG2C03332/DG1C00610	37	DG5C02298/DG2C00875/DG1C02773/DG6C02307/DG6C01839/DG4C05197/DG4C06045/DG2C02295/DG2C01822/DG5C03995/DG2C03928/DG2C01073/DG1C02012/DG5C04777/DG5C05563/DG3C03926/DG4C04166/DG4C05400/DG2C01558/DG5C01795/DG3C00381/DG5C05359/DG5C04016/DG4C05269/DG5C01726/DG5C04535/DG2C02506/DG2C05571/DG5C02809/DG2C02960/novel.13026/DG1C00698/DG7C04472/DG1C02226/DG4C04728/DG3C06056/DG3C04822
ath04141	Protein processing in endoplasmic reticulum	111/2040	278/6081	0.0132467	0.062165	DG2C05522/DG5C01198/DG5C01196/DG4C03528/DG7C04967/DG2C03946/DG5C01195/DG6C04211/DG6C02704/DG2C05812/DG5C00211/DG2C05722/DG2C05717/DG5C01199/DG2C05718/DG5C05049/DG2C00875/DG1C02773/DG1C00141/DG2C03944/DG6C04858/DG4C06045/DG4C05889/DG2C01822/DG3C04384/DG6C03616/DG6C01038/DG4C02638/DG6C04869/DG1C04789/DG4C06346/DG0C00935/DG3C06858/DG2C05764/DG1C02873/DG4C02023/DG2C05269/DG6C02705/DG6C04202/DG3C00262…	-/-/-/-/-/-/-/-/-/-/-/-/-/-/-/-/-/-/-/-/-/-/-/-/-/-/-/-/-/-/-/-/-/-/-/-/-/-/-/-/-/-/-/-/-/-/-/-/-/-/-/-/-/-/-/-/-/-/-/-/-/-/-/-/-/-/-/-/-/-/-/-/-/-/-/-/-/-/-/-/-/-/-/-/-/-/-/-/-/-/-/-/-/-/-/-/-/-/-/-/-/-/-/-/-/-/-/-/-/-/-	ath:AT4G27670/ath:AT5G12020/ath:AT5G12020/ath:AT4G10250/ath:AT4G24190/ath:AT3G46230/ath:AT5G12020/ath:AT4G27670/ath:AT4G25200/ath:AT3G12580/ath:AT5G59720/ath:AT3G46230/ath:AT3G46230/ath:AT5G12020/ath:AT3G46230/ath:AT3G12580/ath:AT5G07340/ath:AT1G56340/ath:AT5G52640/ath:AT3G46230/ath:AT3G62600/ath:AT1G56340/ath:AT3G09350/ath:AT5G61790/ath:AT1G04980/ath:AT1G71220/ath:AT5G19690/ath:AT5G02500/ath:AT2…	111	60	DG2C05522/DG5C01198/DG5C01196/DG4C03528/DG2C03946/DG5C01195/DG6C04211/DG6C02704/DG2C05812/DG5C00211/DG2C05722/DG2C05717/DG5C01199/DG2C05718/DG5C05049/DG1C00141/DG2C03944/DG4C05889/DG1C04789/DG4C06346/DG0C00935/DG3C06858/DG2C05764/DG4C02023/DG6C02705/DG6C04202/DG4C04435/DG3C04174/DG7C02920/DG1C04511/DG2C05725/DG1C06878/DG2C02793/DG4C00803/DG2C04606/DG6C03797/DG3C06621/DG2C00902/DG1C03942/DG4C04652…	51	DG7C04967/DG2C00875/DG1C02773/DG6C04858/DG4C06045/DG2C01822/DG3C04384/DG6C03616/DG6C01038/DG4C02638/DG6C04869/DG1C02873/DG2C05269/DG3C00262/DG5C06663/DG2C03551/DG3C06401/DG5C02116/DG6C05937/DG2C03789/DG5C05563/DG1C07007/DG2C01430/DG2C03558/DG2C05630/DG4C02897/DG1C03808/DG3C04291/DG2C01433/DG4C03357/DG2C03683/DG5C02276/DG7C00997/DG3C07323/DG1C01040/DG4C01060/DG5C04352/DG1C06045/novel.13026/DG3C033…
ath00270	Cysteine and methionine metabolism	58/2040	135/6081	0.0132483	0.062165	DG4C04775/DG7C01254/DG3C00131/DG1C04186/DG3C00127/DG4C00509/DG4C06263/DG5C02925/DG5C02431/DG5C02432/DG4C00243/DG4C03771/DG2C04465/DG5C04203/DG2C02975/DG1C06648/DG6C01693/DG4C03315/DG7C03006/DG7C01005/DG5C01341/DG2C06363/DG4C01465/DG1C06695/DG3C04385/DG1C06537/DG4C04148/DG1C05058/DG6C00502/DG6C04992/DG7C03727/DG0C00073/DG2C03100/novel.3777/DG3C06277/DG2C05294/DG6C04994/DG2C05919/novel.8512/DG7C038…	-/-/-/-/-/-/-/-/-/-/-/-/-/-/-/-/-/-/-/-/-/-/-/-/-/-/-/-/-/-/-/-/-/-/-/-/-/-/-/-/-/-/-/-/-/-/-/-/-/-/-/-/-/-/-/-/-/-	ath:AT5G17920/ath:AT1G17745/ath:AT4G13940/ath:AT5G53970/ath:AT4G13940/ath:AT1G79230/ath:AT5G13280/ath:AT2G19590/ath:AT4G01850/ath:AT4G01850/ath:AT5G17920/ath:AT1G14810/ath:AT3G08860/ath:AT5G11520/ath:AT2G43750/ath:AT4G34200/ath:AT3G08860/ath:AT1G77330/ath:AT4G17260/ath:AT1G69770/ath:AT4G26200/ath:AT2G17630/ath:AT5G27380/ath:AT4G17260/ath:AT1G05010/ath:AT1G62380/ath:AT4G37770/ath:AT3G01120/ath:AT1…	58	19	DG1C04186/DG4C00509/DG4C06263/DG5C02925/DG4C03771/DG5C04203/DG7C03006/DG5C01341/DG1C06695/DG4C04148/DG7C03727/DG0C00073/DG2C03100/novel.3777/DG3C06277/DG6C04994/novel.8512/DG2C05399/DG2C00706	39	DG4C04775/DG7C01254/DG3C00131/DG3C00127/DG5C02431/DG5C02432/DG4C00243/DG2C04465/DG2C02975/DG1C06648/DG6C01693/DG4C03315/DG7C01005/DG2C06363/DG4C01465/DG3C04385/DG1C06537/DG1C05058/DG6C00502/DG6C04992/DG2C05294/DG2C05919/DG7C03876/DG3C07309/DG2C03589/DG3C06745/DG6C04990/DG6C04206/DG1C05201/DG5C03457/DG0C00391/DG4C02388/DG5C01117/DG1C04293/DG4C04124/DG2C06828/DG7C02821/DG7C02331/DG1C05059
ath00650	Butanoate metabolism	15/2040	27/6081	0.015109	0.0676635	DG2C05427/DG2C06812/DG2C04779/DG7C02419/DG1C00157/DG3C03187/DG4C04234/DG2C04778/DG7C00676/DG3C00437/DG2C04708/DG1C06169/DG7C01163/DG5C02167/DG5C04750	-/-/-/-/-/-/-/-/-/-/-/-/-/-/-	ath:AT5G17330/ath:AT4G11820/ath:AT3G16910/ath:AT3G22200/ath:AT5G48230/ath:AT5G48230/ath:AT5G17330/ath:AT3G16910/ath:AT4G11820/ath:AT2G31810/ath:AT4G16210/ath:AT3G22200/ath:AT5G17330/ath:AT2G26800/ath:AT3G56840	15	3	DG2C05427/DG2C04778/DG5C02167	12	DG2C06812/DG2C04779/DG7C02419/DG1C00157/DG3C03187/DG4C04234/DG7C00676/DG3C00437/DG2C04708/DG1C06169/DG7C01163/DG5C04750
ath00350	Tyrosine metabolism	25/2040	51/6081	0.0155293	0.0676635	DG7C02275/novel.8324/DG4C03415/DG1C04186/DG4C03416/DG6C01343/DG5C04203/DG1C00526/novel.7272/DG2C01281/DG3C00682/DG2C02308/DG1C01531/novel.53/DG4C05043/DG0C00425/DG2C03100/DG2C00229/DG3C05796/DG3C01999/DG3C07309/DG2C03589/DG3C06745/DG5C06081/DG0C01129	-/-/-/-/-/-/-/-/-/-/-/-/-/-/-/-/-/-/-/-/-/-/-/-/-	ath:AT1G77120/ath:AT1G77120/ath:AT1G77120/ath:AT5G53970/ath:AT1G77120/ath:AT2G22250/ath:AT5G11520/ath:AT3G43670/ath:AT1G77120/ath:AT2G02380/ath:AT5G24760/ath:AT1G06570/ath:AT1G22440/ath:AT1G62810/ath:AT4G15940/ath:AT2G42490/ath:AT2G30970/ath:AT5G43940/ath:AT5G54080/ath:AT2G02390/ath:AT5G53970/ath:AT5G36160/ath:AT5G53970/ath:AT1G32780/ath:AT2G42490	25	10	DG7C02275/novel.8324/DG4C03415/DG1C04186/DG4C03416/DG5C04203/novel.7272/DG2C02308/DG2C03100/DG3C05796	15	DG6C01343/DG1C00526/DG2C01281/DG3C00682/DG1C01531/novel.53/DG4C05043/DG0C00425/DG2C00229/DG3C01999/DG3C07309/DG2C03589/DG3C06745/DG5C06081/DG0C01129
ath00591	Linoleic acid metabolism	10/2040	16/6081	0.0166029	0.0698468	novel.7374/DG6C04187/DG5C04184/DG4C04001/DG2C03499/DG1C04541/DG4C04355/DG4C04440/DG3C05529/DG2C05658	-/-/-/-/-/-/-/-/-/-	ath:AT3G22400/ath:AT3G22400/ath:AT5G04040/ath:AT1G55020/ath:AT2G06925/ath:AT1G17420/ath:AT2G06925/ath:AT1G55020/ath:AT3G45140/ath:AT2G06925	10	2	DG6C04187/DG5C04184	8	novel.7374/DG4C04001/DG2C03499/DG1C04541/DG4C04355/DG4C04440/DG3C05529/DG2C05658
ath00460	Cyanoamino acid metabolism	35/2040	77/6081	0.0191834	0.0780127	DG2C03542/DG5C05583/DG6C01463/DG4C04002/DG0C01052/DG1C06644/DG5C04146/DG3C06053/DG1C05414/DG7C04356/DG1C05372/DG4C04397/DG4C04398/DG5C00443/DG2C05222/DG5C05585/DG4C03876/DG5C05014/DG4C03875/DG5C04707/DG1C01055/DG5C05584/DG1C05767/DG4C03872/DG2C01338/DG3C05033/DG5C00009/DG6C03697/DG7C04355/DG1C05371/DG2C03236/DG1C05930/DG3C04667/DG2C06828/DG4C04399	-/-/-/-/-/-/-/-/-/-/-/-/-/-/-/-/-/-/-/-/-/-/-/-/-/-/-/-/-/-/-/-/-/-/-	ath:AT4G13930/ath:AT5G36890/ath:AT3G47010/ath:AT4G37930/ath:AT3G16150/ath:AT3G16150/ath:AT4G37560/ath:AT3G18080/ath:AT4G21760/ath:AT5G54570/ath:AT4G21760/ath:AT3G18080/ath:AT3G18080/ath:AT3G18080/ath:AT1G26560/ath:AT5G36890/ath:AT5G20950/ath:AT5G20950/ath:AT5G20950/ath:AT4G27830/ath:AT3G18080/ath:AT5G36890/ath:AT5G44640/ath:AT5G20950/ath:AT3G47010/ath:AT1G02850/ath:AT4G29210/ath:AT4G39640/ath:AT5…	35	4	DG5C00443/DG5C05014/DG5C04707/DG2C03236	31	DG2C03542/DG5C05583/DG6C01463/DG4C04002/DG0C01052/DG1C06644/DG5C04146/DG3C06053/DG1C05414/DG7C04356/DG1C05372/DG4C04397/DG4C04398/DG2C05222/DG5C05585/DG4C03876/DG4C03875/DG1C01055/DG5C05584/DG1C05767/DG4C03872/DG2C01338/DG3C05033/DG5C00009/DG6C03697/DG7C04355/DG1C05371/DG1C05930/DG3C04667/DG2C06828/DG4C04399
ath00480	Glutathione metabolism	66/2040	159/6081	0.0204183	0.0803558	DG1C05650/DG1C00460/DG1C06421/DG5C04160/DG4C05332/DG3C05956/DG2C00118/DG2C00470/DG2C05940/DG5C06208/DG6C03027/DG4C01465/DG5C04489/DG5C01452/DG5C06196/DG1C01288/DG5C04159/DG6C02707/DG2C05943/DG1C02682/DG5C05948/DG1C06418/DG5C06194/DG6C03068/DG1C02995/DG2C03822/DG5C01214/DG6C02709/DG5C06206/DG1C04391/DG5C03497/DG4C05334/DG4C00305/DG1C04307/DG6C03028/DG5C02745/DG2C06595/DG1C02646/DG5C06204/DG5C00009…	-/-/-/-/-/-/-/-/-/-/-/-/-/-/-/-/-/-/-/-/-/-/-/-/-/-/-/-/-/-/-/-/-/-/-/-/-/-/-/-/-/-/-/-/-/-/-/-/-/-/-/-/-/-/-/-/-/-/-/-/-/-/-/-/-/-	ath:AT5G40760/ath:AT3G09640/ath:AT3G62760/ath:AT3G62760/ath:AT1G78380/ath:AT3G02360/ath:AT2G21790/ath:AT4G30920/ath:AT5G02790/ath:AT3G09270/ath:AT1G10370/ath:AT5G27380/ath:AT1G10370/ath:AT3G62760/ath:AT3G09270/ath:AT1G10360/ath:AT3G62760/ath:AT1G10370/ath:AT5G02790/ath:AT3G62760/ath:AT3G62760/ath:AT3G62760/ath:AT3G09270/ath:AT1G10370/ath:AT2G24200/ath:AT2G30870/ath:AT1G10360/ath:AT1G10370/ath:AT3…	66	25	DG1C06421/DG4C05332/DG5C06196/DG1C01288/DG6C02707/DG2C05943/DG1C06418/DG6C03068/DG1C02995/DG5C01214/DG6C02709/DG4C05334/DG4C00305/DG1C04307/DG6C03028/DG6C03037/DG0C01111/DG3C02893/novel.5116/DG5C00475/DG5C02781/DG5C01021/DG1C00313/DG3C04224/DG5C03001	41	DG1C05650/DG1C00460/DG5C04160/DG3C05956/DG2C00118/DG2C00470/DG2C05940/DG5C06208/DG6C03027/DG4C01465/DG5C04489/DG5C01452/DG5C04159/DG1C02682/DG5C05948/DG5C06194/DG2C03822/DG5C06206/DG1C04391/DG5C03497/DG5C02745/DG2C06595/DG1C02646/DG5C06204/DG5C00009/DG5C06209/DG7C03876/DG3C01170/DG1C00325/DG6C03697/DG6C03070/DG2C03850/DG4C02388/DG1C05930/DG6C03036/DG6C03019/DG6C02304/novel.12072/DG5C06193/DG6C034…
ath00640	Propanoate metabolism	19/2040	39/6081	0.0350974	0.133809	DG5C02399/DG1C00336/DG5C02481/DG1C00157/DG3C03187/DG7C04428/DG3C01722/DG7C03006/DG6C00909/DG5C04299/DG1C06695/DG1C01987/DG6C04856/DG2C04708/DG3C03866/DG6C04756/DG1C04147/novel.11156/novel.6815	-/-/-/-/-/-/-/-/-/-/-/-/-/-/-/-/-/-/-	ath:AT3G06850/ath:AT1G36160/ath:AT3G16950/ath:AT5G48230/ath:AT5G48230/ath:AT4G20930/ath:AT5G36880/ath:AT4G17260/ath:AT1G36160/ath:AT1G06550/ath:AT4G17260/ath:AT5G23250/ath:AT3G16950/ath:AT4G16210/ath:AT4G04320/ath:AT3G51840/ath:AT5G36880/ath:AT4G16760/ath:AT4G16760	19	6	DG5C02399/DG7C04428/DG7C03006/DG1C06695/novel.11156/novel.6815	13	DG1C00336/DG5C02481/DG1C00157/DG3C03187/DG3C01722/DG6C00909/DG5C04299/DG1C01987/DG6C04856/DG2C04708/DG3C03866/DG6C04756/DG1C04147
ath00905	Brassinosteroid biosynthesis	7/2040	11/6081	0.0398446	0.145534	DG5C01377/DG7C03565/DG2C02831/DG1C01115/DG6C04504/DG2C05395/DG1C01222	-/-/-/-/-/-/-	ath:AT3G13730/ath:AT2G26710/ath:AT2G26710/ath:AT2G26710/ath:AT3G13730/ath:AT3G50660/ath:AT2G26710	7	3	DG1C01115/DG6C04504/DG1C01222	4	DG5C01377/DG7C03565/DG2C02831/DG2C05395
ath00240	Pyrimidine metabolism	29/2040	65/6081	0.0405585	0.145534	DG2C03180/DG5C04763/DG2C03711/DG7C00842/DG2C00118/DG1C00669/DG5C04342/DG3C05342/DG2C04099/DG7C00071/DG5C03210/DG3C07032/DG5C06282/DG5C01376/novel.8504/DG1C02513/DG6C00023/DG0C00074/DG5C06560/DG4C04836/DG6C00665/DG0C01111/DG4C00108/DG3C02893/DG5C01480/DG2C03182/DG1C02997/DG1C00160/DG2C00883	-/-/-/-/-/-/-/-/-/-/-/-/-/-/-/-/-/-/-/-/-/-/-/-/-/-/-/-/-	ath:AT1G55810/ath:AT5G12200/ath:AT3G07800/ath:AT2G36310/ath:AT2G21790/ath:AT5G18280/ath:AT4G22930/ath:AT3G27190/ath:AT2G02970/ath:AT2G36310/ath:AT3G12670/ath:AT5G26667/ath:AT3G54470/ath:AT4G29680/ath:AT3G46940/ath:AT4G09320/ath:AT4G11010/ath:AT1G50510/ath:AT3G18680/ath:AT2G38680/ath:AT3G12670/ath:AT2G21790/ath:AT2G16370/ath:AT3G27060/ath:AT5G26667/ath:AT4G26510/ath:AT4G14930/ath:AT4G25280/ath:AT4…	29	9	DG2C03180/DG3C05342/DG5C03210/DG1C02513/DG5C06560/DG6C00665/DG0C01111/DG3C02893/DG2C03182	20	DG5C04763/DG2C03711/DG7C00842/DG2C00118/DG1C00669/DG5C04342/DG2C04099/DG7C00071/DG3C07032/DG5C06282/DG5C01376/novel.8504/DG6C00023/DG0C00074/DG4C04836/DG4C00108/DG5C01480/DG1C02997/DG1C00160/DG2C00883
ath00230	Purine metabolism	47/2040	117/6081	0.0772259	0.269187	DG5C05270/DG1C07081/DG1C07053/DG1C05480/DG3C00575/DG3C02444/DG5C03545/DG2C00118/DG7C04619/DG4C05893/DG1C00669/DG2C04099/DG7C03454/DG6C02647/DG4C05268/DG6C02556/DG1C02509/DG4C01501/DG5C02237/DG2C03070/DG5C01376/DG2C06670/DG2C03718/DG1C02513/DG2C04597/DG6C00023/DG3C04473/DG4C04303/DG3C01935/DG4C02319/DG4C04836/DG0C01111/DG5C05594/DG2C04010/DG3C02893/DG4C02362/DG1C05302/DG7C03186/novel.7965/DG1C0203…	-/-/-/-/-/-/-/-/-/-/-/-/-/-/-/-/-/-/-/-/-/-/-/-/-/-/-/-/-/-/-/-/-/-/-/-/-/-/-/-/-/-/-/-/-/-/-	ath:AT2G26230/ath:AT4G04955/ath:AT5G08570/ath:AT1G80050/ath:AT5G03300/ath:AT2G36580/ath:AT5G52920/ath:AT2G21790/ath:AT4G20070/ath:AT1G67550/ath:AT5G18280/ath:AT2G02970/ath:AT5G63400/ath:AT1G32440/ath:AT1G16350/ath:AT2G38280/ath:AT4G17050/ath:AT2G41880/ath:AT5G56350/ath:AT1G63660/ath:AT4G29680/ath:AT2G37250/ath:AT4G34890/ath:AT4G09320/ath:AT5G56350/ath:AT4G11010/ath:AT3G14050/ath:AT1G23190/ath:AT5…	47	20	DG5C05270/DG1C07053/DG1C05480/DG3C02444/DG7C04619/DG4C05268/DG5C02237/DG2C06670/DG1C02513/DG2C04597/DG4C04303/DG3C01935/DG0C01111/DG5C05594/DG3C02893/DG4C02362/DG7C03186/novel.7965/DG1C01304/DG2C03764	27	DG1C07081/DG3C00575/DG5C03545/DG2C00118/DG4C05893/DG1C00669/DG2C04099/DG7C03454/DG6C02647/DG6C02556/DG1C02509/DG4C01501/DG2C03070/DG5C01376/DG2C03718/DG6C00023/DG3C04473/DG4C02319/DG4C04836/DG2C04010/DG1C05302/DG1C02031/DG1C02997/DG3C02699/DG1C00950/DG4C04681/DG2C00883
ath00062	Fatty acid elongation	18/2040	40/6081	0.0870965	0.284488	DG2C05292/DG5C06722/DG4C02129/DG3C01180/DG5C00015/DG6C00410/DG1C04195/DG2C05521/DG2C04076/DG6C03881/DG7C03573/DG4C00250/DG2C06948/DG5C02963/DG2C06801/DG1C05664/DG3C06571/DG3C06411	-/-/-/-/-/-/-/-/-/-/-/-/-/-/-/-/-/-	ath:AT1G68530/ath:AT5G10480/ath:AT5G43760/ath:AT1G67730/ath:AT3G55360/ath:AT1G19440/ath:AT1G01120/ath:AT1G01120/ath:AT2G28630/ath:AT5G43760/ath:AT2G26640/ath:AT1G01120/ath:AT3G60340/ath:AT1G68530/ath:AT1G67730/ath:AT1G67730/ath:AT1G01120/ath:AT1G67730	18	5	DG2C04076/DG6C03881/DG4C00250/DG5C02963/DG3C06571	13	DG2C05292/DG5C06722/DG4C02129/DG3C01180/DG5C00015/DG6C00410/DG1C04195/DG2C05521/DG7C03573/DG2C06948/DG2C06801/DG1C05664/DG3C06411
ath00220	Arginine biosynthesis	16/2040	35/6081	0.0905606	0.284488	DG6C03895/DG5C04203/DG2C05318/DG4C05893/DG1C03614/DG4C05440/DG6C02131/DG3C00358/DG3C05499/DG2C03725/DG2C03100/DG1C01916/DG1C01569/DG5C02775/DG3C05422/DG3C00090	-/-/-/-/-/-/-/-/-/-/-/-/-/-/-/-	ath:AT1G72330/ath:AT5G11520/ath:AT5G37600/ath:AT1G67550/ath:AT1G23310/ath:AT3G03910/ath:AT4G24830/ath:AT1G75330/ath:AT4G38220/ath:AT4G37670/ath:AT2G30970/ath:AT4G37670/ath:AT1G72330/ath:AT1G51720/ath:AT1G80600/ath:AT3G47450	16	6	DG6C03895/DG5C04203/DG2C05318/DG3C00358/DG2C03100/DG3C00090	10	DG4C05893/DG1C03614/DG4C05440/DG6C02131/DG3C05499/DG2C03725/DG1C01916/DG1C01569/DG5C02775/DG3C05422
ath00906	Carotenoid biosynthesis	16/2040	35/6081	0.0905606	0.284488	DG3C01234/DG1C03357/DG1C02994/DG2C06735/DG5C04348/DG1C04562/DG1C04962/DG2C00259/DG4C03727/DG4C05731/DG6C02883/DG4C06103/DG1C04151/DG4C02119/DG4C00016/DG7C00193	-/-/-/-/-/-/-/-/-/-/-/-/-/-/-/-	ath:AT2G27150/ath:AT1G78390/ath:AT3G04870/ath:AT4G25700/ath:AT4G32810/ath:AT5G67030/ath:AT2G44990/ath:AT1G31800/ath:AT3G04870/ath:AT1G52340/ath:AT3G53130/ath:AT5G45340/ath:AT1G52340/ath:AT1G03055/ath:AT5G45340/ath:AT5G17230	16	4	DG2C06735/DG5C04348/DG2C00259/DG4C03727	12	DG3C01234/DG1C03357/DG1C02994/DG1C04562/DG1C04962/DG4C05731/DG6C02883/DG4C06103/DG1C04151/DG4C02119/DG4C00016/DG7C00193
ath00750	Vitamin B6 metabolism	8/2040	15/6081	0.0909429	0.284488	DG5C04063/novel.4280/DG2C06363/DG2C01754/DG4C00619/DG4C02705/DG5C03843/DG2C03006	-/-/-/-/-/-/-/-	ath:AT1G73010/ath:AT5G60540/ath:AT2G17630/ath:AT5G60540/ath:AT5G37850/ath:AT5G01410/ath:AT4G29840/ath:AT1G17710	8	6	DG5C04063/novel.4280/DG2C01754/DG4C00619/DG4C02705/DG5C03843	2	DG2C06363/DG2C03006
ath00565	Ether lipid metabolism	15/2040	33/6081	0.10407	0.31667	DG3C05918/DG5C02380/DG5C06311/DG5C04184/DG7C03530/DG6C01874/DG6C03056/DG2C03499/DG2C01538/DG6C01847/DG4C04355/DG2C01547/DG1C06539/DG2C00437/DG2C05658	-/-/-/-/-/-/-/-/-/-/-/-/-/-/-	ath:AT3G15730/ath:AT1G80950/ath:AT2G26870/ath:AT5G04040/ath:AT3G15730/ath:AT3G16785/ath:AT2G42010/ath:AT2G06925/ath:AT1G13560/ath:AT1G80950/ath:AT2G06925/ath:AT4G35790/ath:AT2G26870/ath:AT3G48610/ath:AT2G06925	15	4	DG5C04184/DG6C01847/DG2C01547/DG1C06539	11	DG3C05918/DG5C02380/DG5C06311/DG7C03530/DG6C01874/DG6C03056/DG2C03499/DG2C01538/DG4C04355/DG2C00437/DG2C05658
ath00603	Glycosphingolipid biosynthesis - globo and isoglobo series	7/2040	13/6081	0.106422	0.31667	DG6C03391/DG6C05601/DG5C05513/DG2C05288/DG1C02712/DG6C03414/DG1C04779	-/-/-/-/-/-/-	ath:AT5G08370/ath:AT3G55260/ath:AT1G65590/ath:AT1G05590/ath:AT5G08380/ath:AT5G08380/ath:AT1G61050	7	1	DG6C03414	6	DG6C03391/DG6C05601/DG5C05513/DG2C05288/DG1C02712/DG1C04779
ath00280	Valine, leucine and isoleucine degradation	25/2040	60/6081	0.11584	0.336488	DG2C06812/DG6C05409/DG3C06524/DG2C04465/DG2C01236/DG5C02399/DG4C00529/DG6C03745/DG7C01432/DG5C02481/DG6C01693/DG1C00157/DG3C03187/DG7C04428/DG7C00676/DG5C04299/DG6C04856/DG2C04708/novel.7724/DG3C04502/DG5C02167/novel.7987/DG4C03308/novel.6911/novel.5155	-/-/-/-/-/-/-/-/-/-/-/-/-/-/-/-/-/-/-/-/-/-/-/-/-	ath:AT4G11820/ath:AT3G45300/ath:AT1G23800/ath:AT3G08860/ath:AT1G23800/ath:AT3G06850/ath:AT1G03090/ath:AT2G33150/ath:AT4G34030/ath:AT3G16950/ath:AT3G08860/ath:AT5G48230/ath:AT5G48230/ath:AT4G20930/ath:AT4G11820/ath:AT1G06550/ath:AT3G16950/ath:AT4G16210/ath:AT3G16170/ath:AT1G54100/ath:AT2G26800/ath:AT2G33150/ath:AT4G34240/ath:AT1G04710/ath:AT3G16170	25	12	DG6C05409/DG2C01236/DG5C02399/DG4C00529/DG7C01432/DG7C04428/novel.7724/DG3C04502/DG5C02167/novel.7987/novel.6911/novel.5155	13	DG2C06812/DG3C06524/DG2C04465/DG6C03745/DG5C02481/DG6C01693/DG1C00157/DG3C03187/DG7C00676/DG5C04299/DG6C04856/DG2C04708/DG4C03308
ath00960	Tropane, piperidine and pyridine alkaloid biosynthesis	14/2040	31/6081	0.119721	0.339675	DG1C04186/DG7C04471/DG6C01343/DG5C04203/DG1C00526/novel.53/DG0C00425/DG2C03100/DG3C07309/DG2C03589/DG3C06745/DG5C05928/DG0C01129/DG4C02692	-/-/-/-/-/-/-/-/-/-/-/-/-/-	ath:AT5G53970/ath:AT2G29290/ath:AT2G22250/ath:AT5G11520/ath:AT3G43670/ath:AT1G62810/ath:AT2G42490/ath:AT2G30970/ath:AT5G53970/ath:AT5G36160/ath:AT5G53970/ath:AT5G06060/ath:AT2G42490/ath:AT2G29290	14	4	DG1C04186/DG7C04471/DG5C04203/DG2C03100	10	DG6C01343/DG1C00526/novel.53/DG0C00425/DG3C07309/DG2C03589/DG3C06745/DG5C05928/DG0C01129/DG4C02692
ath00730	Thiamine metabolism	10/2040	21/6081	0.128859	0.352884	DG7C00928/DG1C03067/DG1C02305/DG7C03454/DG2C06670/DG6C02273/DG5C05938/DG3C01935/novel.14089/DG4C04648	-/-/-/-/-/-/-/-/-/-	ath:AT5G32470/ath:AT4G15560/ath:AT5G54770/ath:AT5G63400/ath:AT2G37250/ath:AT4G15560/ath:AT1G02880/ath:AT5G63400/ath:AT5G54770/ath:AT2G29630	10	3	DG2C06670/DG3C01935/DG4C04648	7	DG7C00928/DG1C03067/DG1C02305/DG7C03454/DG6C02273/DG5C05938/novel.14089
ath00670	One carbon pool by folate	8/2040	16/6081	0.130162	0.352884	DG2C03542/DG4C05756/DG4C04002/DG1C06291/novel.1423/DG3C04412/DG4C00108/DG2C07175	-/-/-/-/-/-/-/-	ath:AT4G13930/ath:AT2G44160/ath:AT4G37930/ath:AT1G11860/ath:AT5G13050/ath:AT1G50480/ath:AT2G16370/ath:AT4G17360	8	0		8	DG2C03542/DG4C05756/DG4C04002/DG1C06291/novel.1423/DG3C04412/DG4C00108/DG2C07175
ath00053	Ascorbate and aldarate metabolism	25/2040	62/6081	0.158446	0.420227	DG4C04265/DG1C00460/DG3C06524/DG4C03081/DG2C01236/DG4C03408/DG4C01692/DG4C02124/DG7C00674/novel.8323/DG3C02100/DG7C00062/novel.13933/DG7C00832/DG3C02473/DG7C02033/DG7C03706/DG1C04391/DG4C03805/DG3C04502/DG2C03691/DG7C03763/DG4C03308/DG1C00313/DG3C05762	-/-/-/-/-/-/-/-/-/-/-/-/-/-/-/-/-/-/-/-/-/-/-/-/-	ath:AT5G15490/ath:AT3G09640/ath:AT1G23800/ath:AT3G29360/ath:AT1G23800/ath:AT4G26850/ath:AT4G33670/ath:AT5G28840/ath:AT2G46750/ath:AT4G26850/ath:AT5G55120/ath:AT3G52880/ath:AT5G55120/ath:AT5G03630/ath:AT3G47930/ath:AT1G63940/ath:AT5G21100/ath:AT4G08390/ath:AT3G29360/ath:AT1G54100/ath:AT2G46760/ath:AT1G14520/ath:AT4G34240/ath:AT4G35000/ath:AT2G46760	25	7	DG2C01236/DG4C03408/novel.8323/novel.13933/DG3C04502/DG1C00313/DG3C05762	18	DG4C04265/DG1C00460/DG3C06524/DG4C03081/DG4C01692/DG4C02124/DG7C00674/DG3C02100/DG7C00062/DG7C00832/DG3C02473/DG7C02033/DG7C03706/DG1C04391/DG4C03805/DG2C03691/DG7C03763/DG4C03308
ath00300	Lysine biosynthesis	8/2040	17/6081	0.176525	0.443624	DG4C06263/DG4C03771/DG2C04844/DG6C05343/DG0C00073/DG4C01098/DG7C02821/DG3C03930	-/-/-/-/-/-/-/-	ath:AT5G13280/ath:AT1G14810/ath:AT4G33680/ath:AT3G59890/ath:AT4G19710/ath:AT3G53580/ath:AT5G13280/ath:AT3G14390	8	4	DG4C06263/DG4C03771/DG0C00073/DG4C01098	4	DG2C04844/DG6C05343/DG7C02821/DG3C03930
ath00944	Flavone and flavonol biosynthesis	8/2040	17/6081	0.176525	0.443624	DG7C03073/DG2C04174/DG3C05816/novel.14690/DG7C03078/novel.8880/DG4C01908/DG3C04484	-/-/-/-/-/-/-/-	ath:AT5G07990/ath:AT5G07990/ath:AT5G07990/ath:AT2G36790/ath:AT5G07990/ath:AT2G36790/ath:AT5G07990/ath:AT5G07990	8	2	novel.14690/novel.8880	6	DG7C03073/DG2C04174/DG3C05816/DG7C03078/DG4C01908/DG3C04484
ath00531	Glycosaminoglycan degradation	6/2040	12/6081	0.181813	0.443624	DG6C00843/DG6C05601/DG5C05513/DG1C06649/DG2C05288/DG5C05934	-/-/-/-/-/-	ath:AT1G72990/ath:AT3G55260/ath:AT1G65590/ath:AT5G13690/ath:AT1G05590/ath:AT5G27730	6	0		6	DG6C00843/DG6C05601/DG5C05513/DG1C06649/DG2C05288/DG5C05934
ath00902	Monoterpenoid biosynthesis	6/2040	12/6081	0.181813	0.443624	DG1C02225/DG2C01613/DG2C01611/DG6C02891/DG1C00646/DG1C04803	-/-/-/-/-/-	ath:AT3G61220/ath:AT1G61680/ath:AT1G61680/ath:AT2G24190/ath:AT3G61220/ath:AT2G24190	6	2	DG2C01611/DG6C02891	4	DG1C02225/DG2C01613/DG1C00646/DG1C04803
ath00410	beta-Alanine metabolism	22/2040	55/6081	0.189888	0.445507	DG2C05427/DG3C06524/DG2C01236/DG5C04763/DG1C00526/DG7C04428/DG4C04234/DG1C06276/DG3C06502/DG5C04299/novel.53/DG2C04708/DG0C00425/DG3C03866/DG3C04502/DG6C04756/DG7C01163/DG2C04995/DG4C03308/novel.11156/novel.6815/DG0C01129	-/-/-/-/-/-/-/-/-/-/-/-/-/-/-/-/-/-/-/-/-/-	ath:AT5G17330/ath:AT1G23800/ath:AT1G23800/ath:AT5G12200/ath:AT3G43670/ath:AT4G20930/ath:AT5G17330/ath:AT2G43020/ath:AT5G13700/ath:AT1G06550/ath:AT1G62810/ath:AT4G16210/ath:AT2G42490/ath:AT4G04320/ath:AT1G54100/ath:AT3G51840/ath:AT5G17330/ath:AT5G13700/ath:AT4G34240/ath:AT4G16760/ath:AT4G16760/ath:AT2G42490	22	6	DG2C05427/DG2C01236/DG7C04428/DG3C04502/novel.11156/novel.6815	16	DG3C06524/DG5C04763/DG1C00526/DG4C04234/DG1C06276/DG3C06502/DG5C04299/novel.53/DG2C04708/DG0C00425/DG3C03866/DG6C04756/DG7C01163/DG2C04995/DG4C03308/DG0C01129
ath00900	Terpenoid backbone biosynthesis	22/2040	55/6081	0.189888	0.445507	DG2C06812/DG1C03067/DG1C00157/DG3C03187/DG7C00676/DG3C01010/DG5C05477/DG2C05038/DG4C02165/DG5C06596/DG4C04086/DG2C05582/DG5C05189/DG6C02273/DG6C00597/DG5C04807/DG2C04909/DG5C02074/DG5C01954/DG3C04695/novel.531/DG2C05897	-/-/-/-/-/-/-/-/-/-/-/-/-/-/-/-/-/-/-/-/-/-	ath:AT4G11820/ath:AT4G15560/ath:AT5G48230/ath:AT5G48230/ath:AT4G11820/ath:AT4G01320/ath:AT2G02500/ath:AT1G11755/ath:AT5G63910/ath:AT2G38700/ath:AT4G34350/ath:AT1G31910/ath:AT5G58770/ath:AT4G15560/ath:AT1G17050/ath:AT2G26930/ath:AT4G33360/ath:AT1G74470/ath:AT4G36810/ath:AT1G76490/ath:AT3G59380/ath:AT4G36810	22	2	DG3C04695/novel.531	20	DG2C06812/DG1C03067/DG1C00157/DG3C03187/DG7C00676/DG3C01010/DG5C05477/DG2C05038/DG4C02165/DG5C06596/DG4C04086/DG2C05582/DG5C05189/DG6C02273/DG6C00597/DG5C04807/DG2C04909/DG5C02074/DG5C01954/DG2C05897
ath00100	Steroid biosynthesis	27/2040	69/6081	0.194017	0.446606	DG4C02693/DG7C05168/DG6C02914/DG4C05121/DG1C02962/DG0C00061/DG4C03266/DG3C06580/DG1C06759/DG3C05808/DG7C02755/DG5C04184/DG2C01369/DG5C00695/DG3C06139/DG4C05622/DG2C01910/DG6C02900/DG7C03877/DG5C01572/DG1C00486/DG5C00221/DG3C07202/DG7C02432/DG2C04285/novel.8643/DG5C00595	-/-/-/-/-/-/-/-/-/-/-/-/-/-/-/-/-/-/-/-/-/-/-/-/-/-/-	ath:AT2G29390/ath:AT3G19820/ath:AT1G20330/ath:AT5G50375/ath:AT5G13710/ath:AT2G07050/ath:AT4G22756/ath:AT1G50430/ath:AT2G07050/ath:AT3G02580/ath:AT4G34640/ath:AT5G04040/ath:AT1G11680/ath:AT1G20050/ath:AT1G20050/ath:AT4G34640/ath:AT2G07050/ath:AT4G12110/ath:AT1G11680/ath:AT2G34500/ath:AT1G20050/ath:AT3G02580/ath:AT2G07050/ath:AT2G07050/ath:AT2G15230/ath:AT2G07050/ath:AT1G11680	27	5	DG4C03266/DG5C04184/DG5C01572/DG3C07202/novel.8643	22	DG4C02693/DG7C05168/DG6C02914/DG4C05121/DG1C02962/DG0C00061/DG3C06580/DG1C06759/DG3C05808/DG7C02755/DG2C01369/DG5C00695/DG3C06139/DG4C05622/DG2C01910/DG6C02900/DG7C03877/DG1C00486/DG5C00221/DG7C02432/DG2C04285/DG5C00595
ath00561	Glycerolipid metabolism	38/2040	100/6081	0.198401	0.448239	DG6C03391/DG3C06524/DG2C01236/DG6C01655/DG5C00140/DG6C04258/DG6C00495/DG1C06409/DG6C01527/DG1C02703/DG7C01932/DG5C01412/DG5C04903/DG3C00234/DG6C05191/DG3C03469/DG7C01977/DG5C04184/DG4C00960/DG2C01405/DG3C04070/DG1C03729/DG2C00531/DG4C04039/DG3C04502/novel.9777/DG1C06580/DG2C03801/DG4C04250/DG1C02712/DG2C00368/DG4C03308/DG6C03414/DG7C00155/DG3C03461/DG2C00971/DG4C05478/DG5C05184	-/-/-/-/-/-/-/-/-/-/-/-/-/-/-/-/-/-/-/-/-/-/-/-/-/-/-/-/-/-/-/-/-/-/-/-/-/-	ath:AT5G08370/ath:AT1G23800/ath:AT1G23800/ath:AT3G56040/ath:AT5G01220/ath:AT4G01950/ath:AT4G33030/ath:AT2G20900/ath:AT3G11430/ath:AT2G19450/ath:AT4G25840/ath:AT1G18360/ath:AT2G20900/ath:AT2G38110/ath:AT1G48300/ath:AT1G15080/ath:AT5G20410/ath:AT5G04040/ath:AT5G07920/ath:AT3G51520/ath:AT4G31780/ath:AT5G01220/ath:AT4G30340/ath:AT2G38110/ath:AT1G54100/ath:AT3G02600/ath:AT1G80460/ath:AT5G07920/ath:AT1…	38	16	DG2C01236/DG6C01655/DG5C00140/DG6C00495/DG1C02703/DG5C01412/DG6C05191/DG3C03469/DG7C01977/DG5C04184/DG1C03729/DG3C04502/novel.9777/DG4C04250/DG6C03414/DG3C03461	22	DG6C03391/DG3C06524/DG6C04258/DG1C06409/DG6C01527/DG7C01932/DG5C04903/DG3C00234/DG4C00960/DG2C01405/DG3C04070/DG2C00531/DG4C04039/DG1C06580/DG2C03801/DG1C02712/DG2C00368/DG4C03308/DG7C00155/DG2C00971/DG4C05478/DG5C05184
ath04075	Plant hormone signal transduction	110/2040	307/6081	0.209059	0.463731	DG6C01437/DG6C04374/DG7C01247/DG7C03519/DG7C03518/DG5C01306/DG3C06972/DG4C03948/DG0C00563/DG1C04072/DG7C02270/DG5C05085/DG1C00504/DG6C01681/novel.2348/DG3C03533/DG2C00440/DG6C01376/DG1C05937/DG5C02936/DG6C01798/DG3C04519/DG7C03166/DG4C02771/DG5C04584/DG7C03758/DG5C05215/DG6C02641/DG3C01500/DG4C00606/DG6C04882/DG2C02791/DG2C00127/DG2C03416/DG6C01006/DG2C06118/DG7C02904/DG4C04266/DG1C00003/DG2C0251…	-/-/-/-/-/-/-/-/-/-/-/-/-/-/-/-/-/-/-/-/-/-/-/-/-/-/-/-/-/-/-/-/-/-/-/-/-/-/-/-/-/-/-/-/-/-/-/-/-/-/-/-/-/-/-/-/-/-/-/-/-/-/-/-/-/-/-/-/-/-/-/-/-/-/-/-/-/-/-/-/-/-/-/-/-/-/-/-/-/-/-/-/-/-/-/-/-/-/-/-/-/-/-/-/-/-/-/-/-/-	ath:AT1G08320/ath:AT4G29080/ath:AT3G04580/ath:AT2G25490/ath:AT2G25490/ath:AT1G51950/ath:AT1G45249/ath:AT3G04730/ath:AT2G38310/ath:AT5G13220/ath:AT5G10030/ath:AT2G29380/ath:AT2G38310/ath:AT5G05440/ath:AT3G19290/ath:AT2G29380/ath:AT2G25180/ath:AT1G03970/ath:AT5G65100/ath:AT1G17550/ath:AT3G56850/ath:AT1G74950/ath:AT2G46690/ath:AT1G08320/ath:AT2G38310/ath:AT2G26040/ath:AT1G08320/ath:AT5G46570/ath:AT1…	110	51	DG6C01437/DG7C01247/DG7C03519/DG7C03518/DG5C01306/DG0C00563/DG7C02270/DG1C00504/DG6C01681/DG6C01376/DG1C05937/DG6C01798/DG7C03166/DG5C04584/DG7C03758/DG5C05215/DG2C02791/DG2C00127/DG2C03416/DG2C06118/DG7C02904/DG4C04266/DG1C00003/DG3C04664/DG1C06978/DG2C00767/DG5C01658/DG2C00772/DG2C00771/DG6C04449/DG2C05326/DG5C01122/DG6C02932/DG1C07153/DG4C04733/DG5C05857/DG1C06797/DG3C05530/DG7C00889/DG7C02992…	59	DG6C04374/DG3C06972/DG4C03948/DG1C04072/DG5C05085/novel.2348/DG3C03533/DG2C00440/DG5C02936/DG3C04519/DG4C02771/DG6C02641/DG3C01500/DG4C00606/DG6C04882/DG6C01006/DG2C02515/DG3C05841/DG6C00651/DG5C04377/DG4C03468/DG2C01118/DG2C03777/DG6C00312/DG3C04338/DG2C04614/novel.14546/DG7C04217/DG3C04964/DG6C01466/DG4C04941/DG3C01564/DG5C05817/DG5C01754/DG4C05029/DG4C04072/DG6C00270/DG5C04277/DG6C04112/DG4C03…
ath00710	Carbon fixation in photosynthetic organisms	31/2040	81/6081	0.213955	0.465229	DG5C05064/DG6C03895/DG2C02324/DG5C05662/DG5C01300/DG5C04203/DG3C01167/DG2C02343/DG1C03614/DG7C00567/DG6C04572/DG2C05600/DG5C00027/DG1C03159/DG6C02239/DG5C01530/DG6C00502/DG7C04576/DG3C04934/DG2C03100/novel.3777/DG5C05281/DG2C06682/novel.8512/novel.12742/DG5C04365/DG1C01569/DG1C00419/DG5C03457/DG5C00472/DG1C05918	-/-/-/-/-/-/-/-/-/-/-/-/-/-/-/-/-/-/-/-/-/-/-/-/-/-/-/-/-/-/-	ath:AT3G55440/ath:AT1G72330/ath:AT1G79550/ath:AT2G36460/ath:AT1G79750/ath:AT5G11520/ath:AT1G13440/ath:AT1G79530/ath:AT1G23310/ath:AT2G21170/ath:AT5G25880/ath:AT4G37870/ath:AT3G55440/ath:AT3G04790/ath:AT4G15530/ath:AT3G14940/ath:AT1G53240/ath:AT1G79530/ath:AT1G63290/ath:AT2G30970/ath:AT1G53240/ath:AT1G43670/ath:AT1G42970/ath:AT1G53240/ath:AT3G55440/ath:AT2G19900/ath:AT1G72330/ath:AT3G60750/ath:AT1…	31	17	DG5C05064/DG6C03895/DG2C02324/DG5C05662/DG5C01300/DG5C04203/DG3C01167/DG5C00027/DG6C02239/DG5C01530/DG2C03100/novel.3777/DG5C05281/DG2C06682/novel.8512/novel.12742/DG1C05918	14	DG2C02343/DG1C03614/DG7C00567/DG6C04572/DG2C05600/DG1C03159/DG6C00502/DG7C04576/DG3C04934/DG5C04365/DG1C01569/DG1C00419/DG5C03457/DG5C00472
ath00514	Other types of O-glycan biosynthesis	5/2040	10/6081	0.217361	0.465229	DG1C02036/DG3C06161/DG2C03620/DG5C05649/DG2C03744	-/-/-/-/-	ath:AT5G50420/ath:AT5G13500/ath:AT2G35610/ath:AT3G01720/ath:AT1G19360	5	0		5	DG1C02036/DG3C06161/DG2C03620/DG5C05649/DG2C03744
ath00380	Tryptophan metabolism	39/2040	105/6081	0.245534	0.516469	DG3C05961/DG3C06524/DG2C01236/DG4C05100/DG5C02481/DG4C04228/DG5C06611/DG1C00157/DG3C03187/DG1C05963/DG3C06198/DG4C05116/DG3C00258/DG7C04938/DG1C06194/DG6C04856/DG6C01109/DG2C04708/DG6C05642/DG2C01540/DG2C06054/DG3C00160/DG1C01622/DG3C04502/DG7C02097/DG1C00068/DG3C06199/DG1C05594/DG1C00038/DG0C00423/DG4C03308/DG5C01117/DG1C00066/DG5C00983/DG2C01511/DG0C01127/DG6C00730/novel.124/DG5C02197	-/-/-/-/-/-/-/-/-/-/-/-/-/-/-/-/-/-/-/-/-/-/-/-/-/-/-/-/-/-/-/-/-/-/-/-/-/-/-	ath:AT4G35160/ath:AT1G23800/ath:AT1G23800/ath:AT4G35160/ath:AT3G16950/ath:AT4G35160/ath:AT4G35160/ath:AT5G48230/ath:AT5G48230/ath:AT5G20960/ath:AT4G35160/ath:AT4G35160/ath:AT4G35090/ath:AT2G30750/ath:AT5G43890/ath:AT3G16950/ath:AT4G35160/ath:AT4G16210/ath:AT4G34880/ath:AT5G43890/ath:AT1G48910/ath:AT2G30770/ath:AT4G34880/ath:AT1G54100/ath:AT1G48910/ath:AT4G34880/ath:AT4G35160/ath:AT2G30750/ath:AT2…	39	7	DG2C01236/DG6C05642/DG2C06054/DG3C04502/DG7C02097/DG2C01511/DG6C00730	32	DG3C05961/DG3C06524/DG4C05100/DG5C02481/DG4C04228/DG5C06611/DG1C00157/DG3C03187/DG1C05963/DG3C06198/DG4C05116/DG3C00258/DG7C04938/DG1C06194/DG6C04856/DG6C01109/DG2C04708/DG2C01540/DG3C00160/DG1C01622/DG1C00068/DG3C06199/DG1C05594/DG1C00038/DG0C00423/DG4C03308/DG5C01117/DG1C00066/DG5C00983/DG0C01127/novel.124/DG5C02197
ath00600	Sphingolipid metabolism	14/2040	35/6081	0.260315	0.530318	DG6C03391/DG5C03295/DG2C03301/DG7C02748/DG6C00843/DG1C02146/DG3C01467/DG1C04786/DG5C05906/DG5C02147/DG3C00379/DG1C01473/DG1C02712/DG6C03414	-/-/-/-/-/-/-/-/-/-/-/-/-/-	ath:AT5G08370/ath:AT2G38010/ath:AT5G23670/ath:AT1G33700/ath:AT1G72990/ath:AT4G21540/ath:AT1G27980/ath:AT4G04930/ath:AT5G23670/ath:AT4G36480/ath:AT3G06060/ath:AT1G69640/ath:AT5G08380/ath:AT5G08380	14	4	DG1C04786/DG5C05906/DG5C02147/DG6C03414	10	DG6C03391/DG5C03295/DG2C03301/DG7C02748/DG6C00843/DG1C02146/DG3C01467/DG3C00379/DG1C01473/DG1C02712
ath00760	Nicotinate and nicotinamide metabolism	10/2040	24/6081	0.260812	0.530318	DG7C00842/DG5C06336/DG6C02081/DG1C04326/DG4C01794/DG7C00071/DG5C01376/DG3C02138/DG1C02997/novel.5474	-/-/-/-/-/-/-/-/-/-	ath:AT2G36310/ath:AT3G21070/ath:AT3G21070/ath:AT2G23420/ath:AT5G50210/ath:AT2G36310/ath:AT4G29680/ath:AT5G09230/ath:AT4G14930/ath:AT5G20070	10	1	novel.5474	9	DG7C00842/DG5C06336/DG6C02081/DG1C04326/DG4C01794/DG7C00071/DG5C01376/DG3C02138/DG1C02997
ath03030	DNA replication	26/2040	69/6081	0.270398	0.540795	DG6C02612/DG2C03555/DG2C00422/DG1C06464/DG2C05241/DG6C04358/DG5C02581/DG6C01705/DG6C03459/DG2C00003/DG4C03311/DG4C01773/DG4C01207/DG7C02262/DG2C00128/DG1C05137/DG6C00827/DG3C01910/DG2C02026/DG5C02010/DG4C04500/DG1C04030/novel.11563/DG3C02355/DG4C05396/DG4C06083	-/-/-/-/-/-/-/-/-/-/-/-/-/-/-/-/-/-/-/-/-/-/-/-/-/-	ath:AT5G27740/ath:AT1G44900/ath:AT2G07690/ath:AT1G50840/ath:AT5G61000/ath:AT5G44635/ath:AT2G16440/ath:AT5G46280/ath:AT1G08130/ath:AT2G24490/ath:AT5G63960/ath:AT1G67630/ath:AT4G02060/ath:AT1G50840/ath:AT2G29570/ath:AT1G63160/ath:AT5G26680/ath:AT1G08260/ath:AT5G41880/ath:AT3G52630/ath:AT1G77470/ath:AT1G67320/ath:AT1G63160/ath:AT2G25100/ath:AT5G27740/ath:AT5G26680	26	3	DG6C02612/DG2C05241/novel.11563	23	DG2C03555/DG2C00422/DG1C06464/DG6C04358/DG5C02581/DG6C01705/DG6C03459/DG2C00003/DG4C03311/DG4C01773/DG4C01207/DG7C02262/DG2C00128/DG1C05137/DG6C00827/DG3C01910/DG2C02026/DG5C02010/DG4C04500/DG1C04030/DG3C02355/DG4C05396/DG4C06083
ath00564	Glycerophospholipid metabolism	50/2040	138/6081	0.277398	0.545848	DG3C01792/DG1C04062/DG3C04524/DG6C04258/DG3C05918/DG5C03857/DG5C04814/DG1C06409/DG5C04228/DG6C01527/DG5C02380/DG5C06311/DG1C01707/DG5C04903/DG6C00744/DG5C06093/DG3C00234/DG3C03469/DG5C04184/DG4C00960/DG7C03530/DG6C01874/DG6C02464/DG6C03056/DG2C03499/DG2C01538/DG6C00673/DG2C00531/DG3C05043/DG4C04039/DG6C01847/DG0C00757/DG5C04032/novel.9777/DG5C06814/DG5C05162/DG7C02483/DG2C03801/DG2C07171/DG3C0047…	-/-/-/-/-/-/-/-/-/-/-/-/-/-/-/-/-/-/-/-/-/-/-/-/-/-/-/-/-/-/-/-/-/-/-/-/-/-/-/-/-/-/-/-/-/-/-/-/-/-	ath:AT3G02040/ath:AT5G41080/ath:AT2G26830/ath:AT4G01950/ath:AT3G15730/ath:AT1G48600/ath:AT2G41540/ath:AT2G20900/ath:AT1G62430/ath:AT3G11430/ath:AT1G80950/ath:AT2G26870/ath:AT5G08030/ath:AT2G20900/ath:AT1G48600/ath:AT2G41540/ath:AT2G38110/ath:AT1G15080/ath:AT5G04040/ath:AT5G07920/ath:AT3G15730/ath:AT3G16785/ath:AT4G15130/ath:AT2G42010/ath:AT2G06925/ath:AT1G13560/ath:AT5G20060/ath:AT4G30340/ath:AT3…	50	14	DG3C01792/DG1C04062/DG1C01707/DG3C03469/DG5C04184/DG6C02464/DG6C00673/DG3C05043/DG6C01847/novel.9777/DG7C02483/DG3C03461/DG2C01547/DG1C06539	36	DG3C04524/DG6C04258/DG3C05918/DG5C03857/DG5C04814/DG1C06409/DG5C04228/DG6C01527/DG5C02380/DG5C06311/DG5C04903/DG6C00744/DG5C06093/DG3C00234/DG4C00960/DG7C03530/DG6C01874/DG6C03056/DG2C03499/DG2C01538/DG2C00531/DG4C04039/DG0C00757/DG5C04032/DG5C06814/DG5C05162/DG2C03801/DG2C07171/DG3C00470/DG7C00155/DG4C04355/DG2C00971/DG4C05478/DG5C05184/DG2C00437/DG2C05658
ath00950	Isoquinoline alkaloid biosynthesis	11/2040	28/6081	0.322512	0.624547	DG1C04186/DG6C01343/DG5C04203/DG1C00526/novel.53/DG0C00425/DG2C03100/DG3C07309/DG2C03589/DG3C06745/DG0C01129	-/-/-/-/-/-/-/-/-/-/-	ath:AT5G53970/ath:AT2G22250/ath:AT5G11520/ath:AT3G43670/ath:AT1G62810/ath:AT2G42490/ath:AT2G30970/ath:AT5G53970/ath:AT5G36160/ath:AT5G53970/ath:AT2G42490	11	3	DG1C04186/DG5C04203/DG2C03100	8	DG6C01343/DG1C00526/novel.53/DG0C00425/DG3C07309/DG2C03589/DG3C06745/DG0C01129
ath00590	Arachidonic acid metabolism	7/2040	17/6081	0.332842	0.63448	DG5C04184/DG2C03499/DG5C00009/DG6C03697/DG4C04355/DG1C05930/DG2C05658	-/-/-/-/-/-/-	ath:AT5G04040/ath:AT2G06925/ath:AT4G29210/ath:AT4G39640/ath:AT2G06925/ath:AT4G39640/ath:AT2G06925	7	1	DG5C04184	6	DG2C03499/DG5C00009/DG6C03697/DG4C04355/DG1C05930/DG2C05658
ath04144	Endocytosis	65/2040	185/6081	0.347412	0.639388	DG2C05812/DG5C05049/DG3C02850/DG4C06367/DG5C03553/DG2C01112/DG4C02638/DG4C02747/DG3C05918/DG2C05540/DG6C04202/DG6C04757/DG7C00244/DG4C00803/DG6C01563/DG1C02908/DG2C00147/DG5C04709/DG5C04915/DG5C06317/DG7C03374/DG1C05385/DG2C00093/DG1C01406/DG5C04016/DG5C01726/DG7C03530/DG5C00859/DG6C01874/DG6C03056/DG4C01623/DG3C03537/DG3C02021/DG3C05276/DG2C02711/DG4C01060/DG3C00404/DG2C02165/novel.14748/DG3C026…	-/-/-/-/-/-/-/-/-/-/-/-/-/-/-/-/-/-/-/-/-/-/-/-/-/-/-/-/-/-/-/-/-/-/-/-/-/-/-/-/-/-/-/-/-/-/-/-/-/-/-/-/-/-/-/-/-/-/-/-/-/-/-/-/-	ath:AT3G12580/ath:AT3G12580/ath:AT3G11130/ath:AT4G17890/ath:AT1G10600/ath:AT1G10290/ath:AT5G02500/ath:AT3G11130/ath:AT3G15730/ath:AT3G60860/ath:AT4G24280/ath:AT3G09920/ath:AT1G13980/ath:AT3G12580/ath:AT3G46060/ath:AT2G47170/ath:AT2G43160/ath:AT3G62290/ath:AT4G21560/ath:AT3G12580/ath:AT4G38200/ath:AT2G33385/ath:AT3G09920/ath:AT5G47520/ath:AT4G09720/ath:AT1G52280/ath:AT3G15730/ath:AT3G12400/ath:AT3…	65	18	DG2C05812/DG5C05049/DG5C03553/DG6C04202/DG4C00803/DG5C04915/DG5C06317/DG5C00859/DG3C00404/DG3C02642/DG2C02770/novel.10105/DG2C02178/DG7C03162/DG4C06202/DG4C01100/DG2C01547/novel.4111	47	DG3C02850/DG4C06367/DG2C01112/DG4C02638/DG4C02747/DG3C05918/DG2C05540/DG6C04757/DG7C00244/DG6C01563/DG1C02908/DG2C00147/DG5C04709/DG7C03374/DG1C05385/DG2C00093/DG1C01406/DG5C04016/DG5C01726/DG7C03530/DG6C01874/DG6C03056/DG4C01623/DG3C03537/DG3C02021/DG3C05276/DG2C02711/DG4C01060/DG2C02165/novel.14748/DG5C03962/DG4C04376/DG3C00605/DG4C05748/DG4C04923/DG1C00775/DG3C00646/DG6C00329/DG4C05876/DG5C062…
ath00513	Various types of N-glycan biosynthesis	15/2040	40/6081	0.352528	0.639388	DG6C01038/DG1C02873/DG3C06770/DG1C07007/DG6C05601/DG5C05513/DG2C03683/DG5C01010/DG5C02276/DG2C05585/DG5C04352/DG1C06045/DG2C06689/DG3C02188/DG2C05288	-/-/-/-/-/-/-/-/-/-/-/-/-/-/-	ath:AT5G19690/ath:AT5G66680/ath:AT1G26810/ath:AT1G34130/ath:AT3G55260/ath:AT1G65590/ath:AT1G61790/ath:AT2G47760/ath:AT2G01720/ath:AT1G16570/ath:AT5G19690/ath:AT1G51590/ath:AT1G76400/ath:AT1G71990/ath:AT1G05590	15	0		15	DG6C01038/DG1C02873/DG3C06770/DG1C07007/DG6C05601/DG5C05513/DG2C03683/DG5C01010/DG5C02276/DG2C05585/DG5C04352/DG1C06045/DG2C06689/DG3C02188/DG2C05288
ath04016	MAPK signaling pathway - plant	69/2040	197/6081	0.353197	0.639388	DG7C01247/DG4C01351/DG5C02573/DG7C03519/DG7C03518/DG7C02952/DG7C04632/DG0C00563/DG5C05085/DG5C04434/DG6C00624/DG1C00504/DG6C01681/DG3C03533/DG7C01195/DG1C05937/DG5C02936/DG6C00625/DG3C04531/DG1C05020/DG5C04584/DG7C03758/DG3C03830/DG6C04882/DG2C02791/DG2C03416/DG1C00003/DG3C04664/DG3C00258/DG6C02206/DG7C02951/DG2C02348/DG1C05019/DG6C04449/DG6C00763/DG4C03116/DG7C01016/novel.3686/DG3C06250/DG1C0251…	-/-/-/-/-/-/-/-/-/-/-/-/-/-/-/-/-/-/-/-/-/-/-/-/-/-/-/-/-/-/-/-/-/-/-/-/-/-/-/-/-/-/-/-/-/-/-/-/-/-/-/-/-/-/-/-/-/-/-/-/-/-/-/-/-/-/-/-/-	ath:AT3G04580/ath:AT5G47910/ath:AT5G47910/ath:AT2G25490/ath:AT2G25490/ath:AT1G59580/ath:AT5G44790/ath:AT2G38310/ath:AT2G29380/ath:AT1G64060/ath:AT4G01250/ath:AT2G38310/ath:AT5G05440/ath:AT2G29380/ath:AT1G19230/ath:AT5G65100/ath:AT1G17550/ath:AT4G01250/ath:AT1G19230/ath:AT1G63440/ath:AT2G38310/ath:AT2G26040/ath:AT1G09000/ath:AT1G66340/ath:AT2G25490/ath:AT5G53160/ath:AT2G38310/ath:AT1G73730/ath:AT4…	69	29	DG7C01247/DG4C01351/DG7C03519/DG7C03518/DG0C00563/DG6C00624/DG1C00504/DG6C01681/DG1C05937/DG6C00625/DG5C04584/DG7C03758/DG2C02791/DG2C03416/DG1C00003/DG3C04664/DG6C04449/DG6C00763/DG7C01016/novel.3686/DG1C02513/DG3C05530/DG2C06445/DG7C00889/DG3C07121/DG3C01384/DG1C06958/novel.12855/novel.10877	40	DG5C02573/DG7C02952/DG7C04632/DG5C05085/DG5C04434/DG3C03533/DG7C01195/DG5C02936/DG3C04531/DG1C05020/DG3C03830/DG6C04882/DG3C00258/DG6C02206/DG7C02951/DG2C02348/DG1C05019/DG4C03116/DG3C06250/DG3C01564/DG5C03909/DG6C00023/DG4C05029/DG4C04072/DG0C00120/DG5C04009/DG2C06153/DG6C01557/DG4C05508/DG1C05201/DG1C07301/DG5C03908/DG1C04363/DG3C06660/DG4C04390/DG7C04117/DG2C03442/DG5C01494/DG2C00883/DG6C02930
ath00020	Citrate cycle (TCA cycle)	24/2040	66/6081	0.35638	0.639388	DG5C02367/DG4C02590/DG4C01117/DG5C02481/DG3C03948/DG7C01365/DG2C06569/DG4C04886/DG3C02127/DG1C00019/DG2C05600/DG2C02724/DG2C01094/DG1C01987/DG6C04856/DG6C00502/DG1C05734/DG5C03497/novel.3777/novel.6297/novel.8512/DG1C03803/DG5C03457/DG4C01757	-/-/-/-/-/-/-/-/-/-/-/-/-/-/-/-/-/-/-/-/-/-/-/-	ath:AT5G49460/ath:AT1G09430/ath:AT1G09430/ath:AT3G16950/ath:AT3G25860/ath:AT3G25860/ath:AT2G05710/ath:AT1G30120/ath:AT1G34430/ath:AT1G01090/ath:AT4G37870/ath:AT2G44350/ath:AT1G59900/ath:AT5G23250/ath:AT3G16950/ath:AT1G53240/ath:AT4G35650/ath:AT1G65930/ath:AT1G53240/ath:AT5G65750/ath:AT1G53240/ath:AT5G03290/ath:AT1G53240/ath:AT5G03290	24	5	DG3C03948/novel.3777/novel.6297/novel.8512/DG1C03803	19	DG5C02367/DG4C02590/DG4C01117/DG5C02481/DG7C01365/DG2C06569/DG4C04886/DG3C02127/DG1C00019/DG2C05600/DG2C02724/DG2C01094/DG1C01987/DG6C04856/DG6C00502/DG1C05734/DG5C03497/DG5C03457/DG4C01757
ath00562	Inositol phosphate metabolism	27/2040	75/6081	0.366506	0.648026	DG5C05064/DG4C04319/DG4C05809/DG2C03928/DG1C00478/DG4C04165/DG6C04757/DG3C02878/DG5C06311/DG7C00567/DG2C05372/DG5C00027/DG3C03926/DG3C02111/DG2C00093/DG5C05359/DG6C04134/DG3C05110/DG4C04376/novel.12742/DG6C05843/DG7C03763/DG3C02210/DG3C05401/DG1C06539/DG2C00437/DG2C04272	-/-/-/-/-/-/-/-/-/-/-/-/-/-/-/-/-/-/-/-/-/-/-/-/-/-/-	ath:AT3G55440/ath:AT1G49340/ath:AT1G09870/ath:AT3G14270/ath:AT2G40116/ath:AT4G08170/ath:AT3G09920/ath:AT2G40116/ath:AT2G26870/ath:AT2G21170/ath:AT4G08170/ath:AT3G55440/ath:AT1G71010/ath:AT5G63980/ath:AT3G09920/ath:AT4G33240/ath:AT4G08170/ath:AT2G43980/ath:AT1G21980/ath:AT3G55440/ath:AT3G51460/ath:AT1G14520/ath:AT1G77740/ath:AT2G22240/ath:AT2G26870/ath:AT3G48610/ath:AT2G41210	27	8	DG5C05064/DG4C04165/DG2C05372/DG5C00027/DG6C04134/novel.12742/DG3C05401/DG1C06539	19	DG4C04319/DG4C05809/DG2C03928/DG1C00478/DG6C04757/DG3C02878/DG5C06311/DG7C00567/DG3C03926/DG3C02111/DG2C00093/DG5C05359/DG3C05110/DG4C04376/DG6C05843/DG7C03763/DG3C02210/DG2C00437/DG2C04272
ath00909	Sesquiterpenoid and triterpenoid biosynthesis	5/2040	12/6081	0.374533	0.652757	DG7C02755/DG4C05622/DG2C04909/DG2C06154/DG2C04383	-/-/-/-/-	ath:AT4G34640/ath:AT4G34640/ath:AT4G33360/ath:AT5G23960/ath:AT5G23960	5	0		5	DG7C02755/DG4C05622/DG2C04909/DG2C06154/DG2C04383
ath00250	Alanine, aspartate and glutamate metabolism	22/2040	61/6081	0.383759	0.659418	DG6C03895/DG2C05427/DG5C03746/DG0C01052/DG1C06644/DG2C04465/DG5C04203/DG7C02419/DG6C01693/DG2C05318/DG1C03614/DG4C04234/DG4C05440/DG6C02131/DG2C06031/DG1C06169/DG2C03100/DG7C01163/DG1C01569/DG3C05567/DG5C02775/DG4C02868	-/-/-/-/-/-/-/-/-/-/-/-/-/-/-/-/-/-/-/-/-/-	ath:AT1G72330/ath:AT5G17330/ath:AT5G53460/ath:AT3G16150/ath:AT3G16150/ath:AT3G08860/ath:AT5G11520/ath:AT3G22200/ath:AT3G08860/ath:AT5G37600/ath:AT1G23310/ath:AT5G17330/ath:AT3G03910/ath:AT4G24830/ath:AT3G47340/ath:AT3G22200/ath:AT2G30970/ath:AT5G17330/ath:AT1G72330/ath:AT2G13360/ath:AT1G51720/ath:AT3G24090	22	8	DG6C03895/DG2C05427/DG5C03746/DG5C04203/DG2C05318/DG2C03100/DG3C05567/DG4C02868	14	DG0C01052/DG1C06644/DG2C04465/DG7C02419/DG6C01693/DG1C03614/DG4C04234/DG4C05440/DG6C02131/DG2C06031/DG1C06169/DG7C01163/DG1C01569/DG5C02775
ath04626	Plant-pathogen interaction	93/2040	270/6081	0.397575	0.673668	DG7C04967/DG1C00141/DG4C01351/DG5C02573/DG2C05292/DG1C04061/novel.13996/DG0C00599/DG5C04434/DG6C00624/DG4C02129/DG3C01052/DG7C01195/DG7C00633/DG6C00625/DG0C00449/DG3C04531/DG3C04174/DG0C00450/DG2C00691/DG1C05597/DG6C04162/DG6C00536/DG7C00844/DG6C00410/DG3C00137/DG4C06295/DG4C00156/DG1C01561/DG1C04195/DG4C05720/novel.695/DG5C04549/DG6C01632/DG5C03276/DG5C04876/DG4C03187/DG6C01801/DG5C06335/DG7C009…	-/-/-/-/-/-/-/-/-/-/-/-/-/-/-/-/-/-/-/-/-/-/-/-/-/-/-/-/-/-/-/-/-/-/-/-/-/-/-/-/-/-/-/-/-/-/-/-/-/-/-/-/-/-/-/-/-/-/-/-/-/-/-/-/-/-/-/-/-/-/-/-/-/-/-/-/-/-/-/-/-/-/-/-/-/-/-/-/-/-/-/-/-	ath:AT4G24190/ath:AT5G52640/ath:AT5G47910/ath:AT5G47910/ath:AT1G68530/ath:AT5G13160/ath:AT3G07040/ath:AT3G62220/ath:AT1G64060/ath:AT4G01250/ath:AT5G43760/ath:AT4G35310/ath:AT1G19230/ath:AT3G59350/ath:AT4G01250/ath:AT1G76650/ath:AT1G19230/ath:AT2G04030/ath:AT1G76650/ath:AT3G17700/ath:AT4G12860/ath:AT4G20780/ath:AT3G25600/ath:AT3G10300/ath:AT1G19440/ath:AT3G07040/ath:AT4G02930/ath:AT3G07040/ath:AT3…	93	41	DG1C00141/DG4C01351/DG1C04061/novel.13996/DG0C00599/DG6C00624/DG6C00625/DG0C00449/DG3C04174/DG0C00450/DG2C00691/DG6C04162/DG6C00536/DG7C00844/DG4C00156/novel.695/DG5C00787/DG1C05369/DG6C02013/DG6C01218/DG2C04076/DG3C01205/DG2C06445/DG6C03881/DG3C03858/DG6C00529/DG3C07121/DG7C04525/novel.7624/DG6C02009/DG4C00250/DG6C02012/DG1C06958/DG5C02963/DG3C06571/novel.12855/DG3C00090/novel.10877/DG6C00772/DG…	52	DG7C04967/DG5C02573/DG2C05292/DG5C04434/DG4C02129/DG3C01052/DG7C01195/DG7C00633/DG3C04531/DG1C05597/DG6C00410/DG3C00137/DG4C06295/DG1C01561/DG1C04195/DG4C05720/DG5C04549/DG6C01632/DG5C03276/DG5C04876/DG4C03187/DG6C01801/DG5C06335/DG7C00997/DG4C05433/DG3C07299/DG2C06442/DG4C00041/DG2C05521/DG5C06314/DG1C00742/DG7C03464/DG4C04072/DG1C05258/DG7C03868/DG2C01709/novel.12674/DG4C02839/DG1C06580/DG6C015…
ath00511	Other glycan degradation	10/2040	27/6081	0.419994	0.701909	DG2C04018/DG3C05132/DG7C02748/DG6C00843/DG1C02648/DG6C02512/DG6C05601/DG5C05513/DG4C03729/DG2C05288	-/-/-/-/-/-/-/-/-/-	ath:AT3G26720/ath:AT2G28100/ath:AT1G33700/ath:AT1G72990/ath:AT4G34260/ath:AT5G05460/ath:AT3G55260/ath:AT1G65590/ath:AT2G28100/ath:AT1G05590	10	0		10	DG2C04018/DG3C05132/DG7C02748/DG6C00843/DG1C02648/DG6C02512/DG6C05601/DG5C05513/DG4C03729/DG2C05288
ath00073	Cutin, suberine and wax biosynthesis	16/2040	45/6081	0.442466	0.72947	DG1C05842/DG5C05182/DG4C00024/DG0C00027/DG5C03197/DG7C02254/DG6C03733/DG6C03517/DG3C00540/DG3C00901/DG2C05305/DG2C05306/DG3C06617/DG2C00217/DG7C00841/DG2C01169	-/-/-/-/-/-/-/-/-/-/-/-/-/-/-/-	ath:AT5G41040/ath:AT5G58860/ath:AT5G41040/ath:AT1G02205/ath:AT5G41040/ath:AT5G22500/ath:AT5G22500/ath:AT5G23190/ath:AT1G02205/ath:AT4G00360/ath:AT2G33380/ath:AT2G33380/ath:AT1G70680/ath:AT1G02205/ath:AT5G22500/ath:AT1G70680	16	1	DG2C00217	15	DG1C05842/DG5C05182/DG4C00024/DG0C00027/DG5C03197/DG7C02254/DG6C03733/DG6C03517/DG3C00540/DG3C00901/DG2C05305/DG2C05306/DG3C06617/DG7C00841/DG2C01169
ath00261	Monobactam biosynthesis	5/2040	13/6081	0.454594	0.738558	DG4C06263/DG4C03771/DG6C05343/DG0C00073/DG7C02821	-/-/-/-/-	ath:AT5G13280/ath:AT1G14810/ath:AT3G59890/ath:AT4G19710/ath:AT5G13280	5	3	DG4C06263/DG4C03771/DG0C00073	2	DG6C05343/DG7C02821
ath00130	Ubiquinone and other terpenoid-quinone biosynthesis	25/2040	72/6081	0.460085	0.738558	DG7C01240/DG1C04186/DG5C04650/DG2C02427/DG7C04726/DG2C02162/DG4C05089/DG3C01116/DG6C01234/DG5C03561/DG3C06936/DG6C03886/DG2C02308/DG1C03664/DG3C01317/DG2C03160/DG3C07309/DG2C03589/DG3C06745/DG5C06612/DG5C00187/DG2C06405/DG7C02576/DG4C04546/DG0C01183	-/-/-/-/-/-/-/-/-/-/-/-/-/-/-/-/-/-/-/-/-/-/-/-/-	ath:AT1G51680/ath:AT5G53970/ath:AT2G30490/ath:AT1G51680/ath:AT1G51680/ath:AT2G30490/ath:AT5G63380/ath:AT1G65060/ath:AT4G27270/ath:AT1G60550/ath:AT5G08740/ath:AT4G36750/ath:AT1G06570/ath:AT4G27270/ath:AT1G68890/ath:AT4G32770/ath:AT5G53970/ath:AT5G36160/ath:AT5G53970/ath:AT4G05160/ath:AT2G30490/ath:AT4G05160/ath:AT1G30520/ath:AT1G48320/ath:AT2G30490	25	5	DG1C04186/DG2C02162/DG5C03561/DG2C02308/DG4C04546	20	DG7C01240/DG5C04650/DG2C02427/DG7C04726/DG4C05089/DG3C01116/DG6C01234/DG3C06936/DG6C03886/DG1C03664/DG3C01317/DG2C03160/DG3C07309/DG2C03589/DG3C06745/DG5C06612/DG5C00187/DG2C06405/DG7C02576/DG0C01183
ath00510	N-Glycan biosynthesis	17/2040	49/6081	0.48591	0.768117	DG6C01038/DG1C02873/DG2C05269/DG1C07007/DG3C01066/DG4C05883/DG1C00943/DG2C01996/DG2C03683/DG5C01010/DG5C02276/DG2C05585/DG5C04352/DG1C06045/DG1C05738/DG2C06689/DG4C00450	-/-/-/-/-/-/-/-/-/-/-/-/-/-/-/-/-	ath:AT5G19690/ath:AT5G66680/ath:AT5G63840/ath:AT1G34130/ath:AT2G44660/ath:AT2G39630/ath:AT3G57220/ath:AT3G45040/ath:AT1G61790/ath:AT2G47760/ath:AT2G01720/ath:AT1G16570/ath:AT5G19690/ath:AT1G51590/ath:AT3G27540/ath:AT1G76400/ath:AT2G13290	17	2	DG2C01996/DG1C05738	15	DG6C01038/DG1C02873/DG2C05269/DG1C07007/DG3C01066/DG4C05883/DG1C00943/DG2C03683/DG5C01010/DG5C02276/DG2C05585/DG5C04352/DG1C06045/DG2C06689/DG4C00450
ath01210	2-Oxocarboxylic acid metabolism	22/2040	64/6081	0.491091	0.768117	DG6C03895/DG4C06263/DG4C03771/DG5C04203/DG7C00863/DG2C06569/DG1C03614/DG2C02724/DG3C00437/DG1C05734/DG3C02489/DG5C03497/DG3C05499/DG2C03725/DG2C03100/DG1C01916/DG1C03803/DG1C01569/DG3C00807/DG4C01757/DG3C05422/DG7C02821	-/-/-/-/-/-/-/-/-/-/-/-/-/-/-/-/-/-/-/-/-/-	ath:AT1G72330/ath:AT5G13280/ath:AT1G14810/ath:AT5G11520/ath:AT3G23940/ath:AT2G05710/ath:AT1G23310/ath:AT2G44350/ath:AT2G31810/ath:AT4G35650/ath:AT1G18500/ath:AT1G65930/ath:AT4G38220/ath:AT4G37670/ath:AT2G30970/ath:AT4G37670/ath:AT5G03290/ath:AT1G72330/ath:AT2G43090/ath:AT5G03290/ath:AT1G80600/ath:AT5G13280	22	8	DG6C03895/DG4C06263/DG4C03771/DG5C04203/DG7C00863/DG3C02489/DG2C03100/DG1C03803	14	DG2C06569/DG1C03614/DG2C02724/DG3C00437/DG1C05734/DG5C03497/DG3C05499/DG2C03725/DG1C01916/DG1C01569/DG3C00807/DG4C01757/DG3C05422/DG7C02821
ath00330	Arginine and proline metabolism	22/2040	65/6081	0.526473	0.803744	DG4C05593/DG3C06524/DG2C01236/DG5C04203/DG5C05103/DG1C06276/DG3C06502/DG4C04897/DG0C00529/DG6C05642/DG2C03100/DG1C01622/DG7C03876/DG3C04502/DG1C00068/DG2C04995/DG4C03308/DG0C00391/DG1C00066/DG3C00090/DG7C02331/novel.124	-/-/-/-/-/-/-/-/-/-/-/-/-/-/-/-/-/-/-/-/-/-	ath:AT3G28480/ath:AT1G23800/ath:AT1G23800/ath:AT5G11520/ath:AT2G39800/ath:AT2G43020/ath:AT5G13700/ath:AT5G46180/ath:AT1G20270/ath:AT4G34880/ath:AT2G30970/ath:AT4G34880/ath:AT5G53120/ath:AT1G54100/ath:AT4G34880/ath:AT5G13700/ath:AT4G34240/ath:AT3G25570/ath:AT4G34880/ath:AT3G47450/ath:AT3G25570/ath:AT4G34880	22	9	DG4C05593/DG2C01236/DG5C04203/DG4C04897/DG0C00529/DG6C05642/DG2C03100/DG3C04502/DG3C00090	13	DG3C06524/DG5C05103/DG1C06276/DG3C06502/DG1C01622/DG7C03876/DG1C00068/DG2C04995/DG4C03308/DG0C00391/DG1C00066/DG7C02331/novel.124
ath00340	Histidine metabolism	8/2040	23/6081	0.528178	0.803744	DG3C06524/DG2C01236/DG1C04276/DG3C01608/DG3C04502/DG2C05607/DG4C03308/DG1C06208	-/-/-/-/-/-/-/-	ath:AT1G23800/ath:AT1G23800/ath:AT1G43710/ath:AT1G43710/ath:AT1G54100/ath:AT4G26900/ath:AT4G34240/ath:AT3G22425	8	3	DG2C01236/DG1C04276/DG3C04502	5	DG3C06524/DG3C01608/DG2C05607/DG4C03308/DG1C06208
ath00440	Phosphonate and phosphinate metabolism	4/2040	11/6081	0.533634	0.803744	DG6C02464/DG2C01538/DG5C05162/DG7C02483	-/-/-/-	ath:AT4G15130/ath:AT1G13560/ath:AT2G38670/ath:AT2G38670	4	2	DG6C02464/DG7C02483	2	DG2C01538/DG5C05162
ath03410	Base excision repair	14/2040	42/6081	0.569729	0.847646	DG7C00992/DG3C04042/DG1C06464/DG6C03459/DG5C04831/DG4C03311/novel.4613/DG7C02262/DG2C00128/DG3C02171/DG6C00827/DG3C01910/DG6C04609/DG4C06083	-/-/-/-/-/-/-/-/-/-/-/-/-/-	ath:AT1G13635/ath:AT5G57970/ath:AT1G50840/ath:AT1G08130/ath:AT5G44680/ath:AT5G63960/ath:AT1G21710/ath:AT1G50840/ath:AT2G29570/ath:AT4G12740/ath:AT5G26680/ath:AT1G08260/ath:AT2G31320/ath:AT5G26680	14	0		14	DG7C00992/DG3C04042/DG1C06464/DG6C03459/DG5C04831/DG4C03311/novel.4613/DG7C02262/DG2C00128/DG3C02171/DG6C00827/DG3C01910/DG6C04609/DG4C06083
ath00450	Selenocompound metabolism	7/2040	21/6081	0.589739	0.866845	DG4C04775/DG6C05886/DG4C00243/DG1C05058/DG2C05166/DG7C05100/DG1C05059	-/-/-/-/-/-/-	ath:AT5G17920/ath:AT5G49810/ath:AT5G17920/ath:AT3G01120/ath:AT3G55400/ath:AT4G13780/ath:AT3G01120	7	0		7	DG4C04775/DG6C05886/DG4C00243/DG1C05058/DG2C05166/DG7C05100/DG1C05059
ath00908	Zeatin biosynthesis	19/2040	58/6081	0.599867	0.871235	DG3C03932/DG4C05694/DG1C03834/DG7C02642/DG1C02887/DG5C04973/DG3C06433/DG1C02539/DG1C02537/DG3C01215/DG3C06974/DG5C01092/DG1C03840/DG6C04642/DG2C01374/DG3C01354/DG1C06484/DG4C03926/DG1C04721	-/-/-/-/-/-/-/-/-/-/-/-/-/-/-/-/-/-/-	ath:AT5G38450/ath:AT5G19040/ath:AT1G22380/ath:AT2G36750/ath:AT5G19040/ath:AT1G75450/ath:AT3G53160/ath:AT1G22360/ath:AT1G22360/ath:AT5G05860/ath:AT2G36800/ath:AT2G36800/ath:AT1G22360/ath:AT2G36800/ath:AT2G36800/ath:AT1G22360/ath:AT2G36780/ath:AT2G36800/ath:AT2G41510	19	11	DG3C03932/DG4C05694/DG7C02642/DG1C02887/DG5C04973/DG3C06433/DG1C02539/DG5C01092/DG3C01354/DG4C03926/DG1C04721	8	DG1C03834/DG1C02537/DG3C01215/DG3C06974/DG1C03840/DG6C04642/DG2C01374/DG1C06484
ath00904	Diterpenoid biosynthesis	13/2040	40/6081	0.614603	0.882136	DG7C03026/DG1C04712/DG6C00289/novel.13274/DG7C03694/DG1C00031/DG5C00414/DG5C04245/DG6C04607/DG6C05785/DG5C03660/DG3C00600/DG3C05347	-/-/-/-/-/-/-/-/-/-/-/-/-	ath:AT1G79460/ath:AT4G21200/ath:AT1G30040/ath:AT5G25900/ath:AT5G25900/ath:AT1G05160/ath:AT5G25900/ath:AT1G30040/ath:AT4G02780/ath:AT1G79460/ath:AT1G30040/ath:AT4G21200/ath:AT2G32440	13	6	DG1C04712/DG6C00289/novel.13274/DG7C03694/DG5C04245/DG5C03660	7	DG7C03026/DG1C00031/DG5C00414/DG6C04607/DG6C05785/DG3C00600/DG3C05347
ath00310	Lysine degradation	16/2040	50/6081	0.643708	0.911478	DG3C06524/DG2C01236/DG5C02481/DG1C00157/DG3C03187/DG4C04584/DG4C05737/DG6C04856/DG2C04708/DG7C02294/DG3C04370/DG3C04502/DG3C03449/DG4C04384/DG3C07248/DG4C03308	-/-/-/-/-/-/-/-/-/-/-/-/-/-/-/-	ath:AT1G23800/ath:AT1G23800/ath:AT3G16950/ath:AT5G48230/ath:AT5G48230/ath:AT2G23380/ath:AT2G23380/ath:AT3G16950/ath:AT4G16210/ath:AT4G15180/ath:AT2G24580/ath:AT1G54100/ath:AT2G44150/ath:AT2G17900/ath:AT2G23380/ath:AT4G34240	16	3	DG2C01236/DG3C04370/DG3C04502	13	DG3C06524/DG5C02481/DG1C00157/DG3C03187/DG4C04584/DG4C05737/DG6C04856/DG2C04708/DG7C02294/DG3C03449/DG4C04384/DG3C07248/DG4C03308
ath01040	Biosynthesis of unsaturated fatty acids	14/2040	44/6081	0.651197	0.911478	DG5C05409/DG6C03745/DG5C06722/DG3C01180/DG5C05796/DG5C00015/DG6C04756/novel.7987/novel.11156/DG2C06801/novel.6815/DG1C05664/novel.6911/DG3C06411	-/-/-/-/-/-/-/-/-/-/-/-/-/-	ath:AT2G43710/ath:AT2G33150/ath:AT5G10480/ath:AT1G67730/ath:AT2G43710/ath:AT3G55360/ath:AT3G51840/ath:AT2G33150/ath:AT4G16760/ath:AT1G67730/ath:AT4G16760/ath:AT1G67730/ath:AT1G04710/ath:AT1G67730	14	6	DG5C05409/DG5C05796/novel.7987/novel.11156/novel.6815/novel.6911	8	DG6C03745/DG5C06722/DG3C01180/DG5C00015/DG6C04756/DG2C06801/DG1C05664/DG3C06411
ath04146	Peroxisome	37/2040	115/6081	0.657459	0.911478	DG6C05261/DG6C03745/DG0C00438/DG7C00941/DG1C06281/DG5C03505/DG7C02254/DG3C03189/DG6C03733/DG3C00258/DG1C03372/DG5C05867/DG4C03171/DG5C03497/DG3C02046/DG3C03866/DG2C03718/DG1C06206/DG3C04370/DG6C04756/DG3C05567/DG5C02167/novel.7987/DG7C00877/DG6C00127/DG3C02201/novel.11156/novel.6815/DG6C05260/DG4C01560/novel.6911/DG7C00841/DG2C03764/novel.5474/DG2C05342/DG3C02615/DG3C04727	-/-/-/-/-/-/-/-/-/-/-/-/-/-/-/-/-/-/-/-/-/-/-/-/-/-/-/-/-/-/-/-/-/-/-/-/-	ath:AT2G47240/ath:AT2G33150/ath:AT4G23850/ath:AT4G14305/ath:AT4G18360/ath:AT4G23850/ath:AT5G22500/ath:AT2G04350/ath:AT5G22500/ath:AT4G35090/ath:AT3G14420/ath:AT5G43280/ath:AT1G77590/ath:AT1G65930/ath:AT2G26350/ath:AT4G04320/ath:AT4G34890/ath:AT1G03000/ath:AT2G24580/ath:AT3G51840/ath:AT2G13360/ath:AT2G26800/ath:AT2G33150/ath:AT2G28190/ath:AT1G03000/ath:AT1G77590/ath:AT4G16760/ath:AT4G16760/ath:AT2…	37	16	DG6C05261/DG1C06281/DG5C05867/DG3C02046/DG3C04370/DG3C05567/DG5C02167/novel.7987/novel.11156/novel.6815/DG6C05260/novel.6911/DG2C03764/novel.5474/DG3C02615/DG3C04727	21	DG6C03745/DG0C00438/DG7C00941/DG5C03505/DG7C02254/DG3C03189/DG6C03733/DG3C00258/DG1C03372/DG4C03171/DG5C03497/DG3C03866/DG2C03718/DG1C06206/DG6C04756/DG7C00877/DG6C00127/DG3C02201/DG4C01560/DG7C00841/DG2C05342
ath04070	Phosphatidylinositol signaling system	23/2040	76/6081	0.766055	1	DG4C04319/DG2C03928/DG1C00478/DG1C06409/DG5C04228/DG4C04165/DG6C04757/DG3C02878/DG5C04903/DG2C05372/DG3C03926/DG3C02111/DG2C00093/DG5C05359/DG4C04555/DG4C00960/DG6C04134/DG2C00531/DG4C04376/DG2C03801/DG6C05843/DG3C02210/DG2C04272	-/-/-/-/-/-/-/-/-/-/-/-/-/-/-/-/-/-/-/-/-/-/-	ath:AT1G49340/ath:AT3G14270/ath:AT2G40116/ath:AT2G20900/ath:AT1G62430/ath:AT4G08170/ath:AT3G09920/ath:AT2G40116/ath:AT2G20900/ath:AT4G08170/ath:AT1G71010/ath:AT5G63980/ath:AT3G09920/ath:AT4G33240/ath:AT5G15070/ath:AT5G07920/ath:AT4G08170/ath:AT4G30340/ath:AT1G21980/ath:AT5G07920/ath:AT3G51460/ath:AT1G77740/ath:AT2G41210	23	4	DG4C04165/DG2C05372/DG4C04555/DG6C04134	19	DG4C04319/DG2C03928/DG1C00478/DG1C06409/DG5C04228/DG6C04757/DG3C02878/DG5C04903/DG3C03926/DG3C02111/DG2C00093/DG5C05359/DG4C00960/DG2C00531/DG4C04376/DG2C03801/DG6C05843/DG3C02210/DG2C04272
ath00790	Folate biosynthesis	7/2040	25/6081	0.785591	1	DG7C04495/DG5C01842/DG7C01036/DG6C01076/DG4C00108/DG3C03698/DG3C01253	-/-/-/-/-/-/-	ath:AT1G16540/ath:AT5G57850/ath:AT5G64300/ath:AT1G78660/ath:AT2G16370/ath:AT2G43760/ath:AT5G42370	7	2	DG7C01036/DG3C03698	5	DG7C04495/DG5C01842/DG6C01076/DG4C00108/DG3C01253
ath00920	Sulfur metabolism	14/2040	48/6081	0.785875	1	DG4C00509/DG2C02975/DG5C03619/DG3C02111/DG1C05058/DG7C03727/DG3C05329/DG3C06277/DG4C02319/DG5C05765/DG1C02031/DG1C04293/DG2C06828/DG1C05059	-/-/-/-/-/-/-/-/-/-/-/-/-/-	ath:AT1G79230/ath:AT2G43750/ath:AT1G53580/ath:AT5G63980/ath:AT3G01120/ath:AT2G43750/ath:AT3G01910/ath:AT2G43750/ath:AT3G03900/ath:AT4G14030/ath:AT3G03900/ath:AT4G14880/ath:AT3G61440/ath:AT3G01120	14	5	DG4C00509/DG7C03727/DG3C05329/DG3C06277/DG5C05765	9	DG2C02975/DG5C03619/DG3C02111/DG1C05058/DG4C02319/DG1C02031/DG1C04293/DG2C06828/DG1C05059
ath00040	Pentose and glucuronate interconversions	16/2040	55/6081	0.800057	1	DG4C04265/DG4C03081/DG7C00678/DG7C00287/DG5C04515/DG2C06401/DG3C04934/DG2C04832/DG4C03805/DG2C04492/DG1C06551/DG1C01328/DG5C05514/DG7C03650/DG1C05498/DG2C01440	-/-/-/-/-/-/-/-/-/-/-/-/-/-/-/-	ath:AT5G15490/ath:AT3G29360/ath:AT5G51970/ath:AT5G17310/ath:AT3G55140/ath:AT2G21370/ath:AT1G63290/ath:AT3G05610/ath:AT3G29360/ath:AT4G02330/ath:AT3G14310/ath:AT5G49650/ath:AT3G59850/ath:AT5G15110/ath:AT5G49650/ath:AT5G17310	16	9	DG7C00678/DG7C00287/DG5C04515/DG2C06401/DG2C04832/DG2C04492/DG5C05514/DG1C05498/DG2C01440	7	DG4C04265/DG4C03081/DG3C04934/DG4C03805/DG1C06551/DG1C01328/DG7C03650
ath03430	Mismatch repair	15/2040	53/6081	0.830759	1	DG6C02612/DG2C05241/DG6C03459/DG2C00003/DG4C03311/DG2C00128/DG1C05137/DG3C03945/DG5C01172/DG5C02010/DG4C04500/novel.11563/DG6C04299/DG4C05396/DG1C06933	-/-/-/-/-/-/-/-/-/-/-/-/-/-/-	ath:AT5G27740/ath:AT5G61000/ath:AT1G08130/ath:AT2G24490/ath:AT5G63960/ath:AT2G29570/ath:AT1G63160/ath:AT4G02070/ath:AT3G24495/ath:AT3G52630/ath:AT1G77470/ath:AT1G63160/ath:AT3G18524/ath:AT5G27740/ath:AT4G25540	15	3	DG6C02612/DG2C05241/novel.11563	12	DG6C03459/DG2C00003/DG4C03311/DG2C00128/DG1C05137/DG3C03945/DG5C01172/DG5C02010/DG4C04500/DG6C04299/DG4C05396/DG1C06933
ath04712	Circadian rhythm - plant	15/2040	53/6081	0.830759	1	DG2C03381/DG7C00600/DG7C02109/DG5C01041/DG7C02868/DG2C03328/DG1C02315/DG4C03093/DG2C07184/DG6C00017/DG5C02296/DG2C04715/novel.7808/DG3C06963/DG1C00255	-/-/-/-/-/-/-/-/-/-/-/-/-/-/-	ath:AT5G13930/ath:AT5G24470/ath:AT1G01060/ath:AT5G11260/ath:AT5G57360/ath:AT1G68050/ath:AT5G13930/ath:AT5G24470/ath:AT2G44680/ath:AT2G25930/ath:AT5G08330/ath:AT2G18790/ath:AT1G09530/ath:AT5G13930/ath:AT5G23280	15	10	DG7C00600/DG7C02109/DG5C01041/DG7C02868/DG2C03328/DG4C03093/DG2C07184/DG6C00017/novel.7808/DG1C00255	5	DG2C03381/DG1C02315/DG5C02296/DG2C04715/DG3C06963
ath00860	Porphyrin and chlorophyll metabolism	18/2040	63/6081	0.835055	1	DG1C06102/novel.6339/DG5C05347/DG6C02553/DG3C03402/DG7C03540/DG2C06463/DG5C01723/DG5C02329/DG6C04124/DG2C04484/DG2C02319/novel.3059/DG5C02074/novel.5862/novel.11781/DG4C04796/DG2C05927	-/-/-/-/-/-/-/-/-/-/-/-/-/-/-/-/-/-	ath:AT1G03475/ath:AT5G63570/ath:AT1G58290/ath:AT3G51820/ath:AT5G26030/ath:AT2G26670/ath:AT3G44880/ath:AT4G13250/ath:AT4G01690/ath:AT2G30390/ath:AT2G40490/ath:AT5G08280/ath:AT5G40850/ath:AT1G74470/ath:AT5G40850/ath:AT5G26710/ath:AT5G04900/ath:AT4G37000	18	8	DG1C06102/DG2C06463/DG5C02329/novel.3059/novel.5862/novel.11781/DG4C04796/DG2C05927	10	novel.6339/DG5C05347/DG6C02553/DG3C03402/DG7C03540/DG5C01723/DG6C04124/DG2C04484/DG2C02319/DG5C02074
ath03040	Spliceosome	71/2040	235/6081	0.880519	1	DG2C05812/DG5C05049/DG4C06104/DG4C04637/DG3C04686/DG4C02638/DG6C04202/DG3C04754/DG6C03255/DG2C01995/DG1C00020/DG1C01519/DG7C02142/DG7C03475/DG2C03959/DG3C07130/DG5C00504/DG5C00823/DG4C00803/DG3C06674/novel.7286/DG1C06459/DG3C07311/DG3C03805/DG2C04075/DG6C04635/DG4C01037/DG6C05558/DG4C04434/DG6C01896/novel.10369/DG7C04236/DG6C03740/DG5C06317/DG5C03626/novel.5662/DG7C03480/DG5C03191/DG7C00121/DG7C0…	-/-/-/-/-/-/-/-/-/-/-/-/-/-/-/-/-/-/-/-/-/-/-/-/-/-/-/-/-/-/-/-/-/-/-/-/-/-/-/-/-/-/-/-/-/-/-/-/-/-/-/-/-/-/-/-/-/-/-/-/-/-/-/-/-/-/-/-/-/-/-	ath:AT3G12580/ath:AT3G12580/ath:AT3G26420/ath:AT3G55460/ath:AT5G42820/ath:AT5G02500/ath:AT4G24280/ath:AT1G80070/ath:AT3G50670/ath:AT5G64270/ath:AT3G61860/ath:AT5G64200/ath:AT1G20920/ath:AT1G07170/ath:AT1G10580/ath:AT2G24590/ath:AT2G47330/ath:AT2G37340/ath:AT3G12580/ath:AT1G20960/ath:AT2G24590/ath:AT2G41060/ath:AT1G07360/ath:AT1G60200/ath:AT4G39680/ath:AT5G37370/ath:AT3G55460/ath:AT2G37340/ath:AT1…	71	62	DG2C05812/DG5C05049/DG4C06104/DG4C04637/DG3C04686/DG6C04202/DG3C04754/DG6C03255/DG2C01995/DG1C00020/DG1C01519/DG7C02142/DG7C03475/DG2C03959/DG3C07130/DG5C00504/DG5C00823/DG4C00803/DG3C06674/novel.7286/DG1C06459/DG3C07311/DG3C03805/DG2C04075/DG6C04635/DG4C01037/DG6C05558/DG4C04434/DG6C01896/novel.10369/DG7C04236/DG6C03740/DG5C06317/DG5C03626/novel.5662/DG5C03191/DG7C00121/DG7C03124/DG4C00113/DG7C0…	9	DG4C02638/DG7C03480/DG2C03873/DG4C01060/DG3C03419/DG4C05876/DG5C05835/DG1C06441/DG1C01532
ath00563	Glycosylphosphatidylinositol (GPI)-anchor biosynthesis	8/2040	32/6081	0.890101	1	DG2C00391/DG1C01035/DG4C00657/DG5C03752/DG3C01324/DG4C01636/DG3C01160/DG5C03555	-/-/-/-/-/-/-/-	ath:AT3G07140/ath:AT3G45100/ath:AT5G46850/ath:AT5G19130/ath:AT3G01380/ath:AT1G11880/ath:AT5G22130/ath:AT5G46850	8	1	DG1C01035	7	DG2C00391/DG4C00657/DG5C03752/DG3C01324/DG4C01636/DG3C01160/DG5C03555
ath04136	Autophagy - other	10/2040	41/6081	0.924365	1	DG1C04848/DG3C02503/DG7C03661/DG2C00494/DG4C05627/DG3C00733/DG6C01867/DG1C02404/DG3C04731/DG3C04707	-/-/-/-/-/-/-/-/-/-	ath:AT3G49590/ath:AT5G53000/ath:AT1G10430/ath:AT4G30510/ath:AT3G58500/ath:AT3G49590/ath:AT1G50030/ath:AT1G62040/ath:AT3G58500/ath:AT3G58500	10	4	DG1C04848/DG3C02503/DG2C00494/DG6C01867	6	DG7C03661/DG4C05627/DG3C00733/DG1C02404/DG3C04731/DG3C04707
ath00290	Valine, leucine and isoleucine biosynthesis	4/2040	19/6081	0.924422	1	DG7C00863/DG3C00437/DG3C02489/DG3C00807	-/-/-/-	ath:AT3G23940/ath:AT2G31810/ath:AT1G18500/ath:AT2G43090	4	2	DG7C00863/DG3C02489	2	DG3C00437/DG3C00807
ath00966	Glucosinolate biosynthesis	2/2040	11/6081	0.92705	1	DG1C04142/DG6C00845	-/-	ath:AT1G74090/ath:AT1G18590	2	1	DG1C04142	1	DG6C00845
ath03450	Non-homologous end-joining	2/2040	11/6081	0.92705	1	DG6C00827/DG4C06083	-/-	ath:AT5G26680/ath:AT5G26680	2	0		2	DG6C00827/DG4C06083
ath00740	Riboflavin metabolism	5/2040	23/6081	0.927546	1	DG7C01036/DG2C04798/DG7C00038/DG5C01376/DG2C05459	-/-/-/-/-	ath:AT5G64300/ath:AT1G25230/ath:AT4G11570/ath:AT4G29680/ath:AT1G14700	5	4	DG7C01036/DG2C04798/DG7C00038/DG2C05459	1	DG5C01376
ath00196	Photosynthesis - antenna proteins	3/2040	16/6081	0.942878	1	DG3C04517/DG1C02153/DG5C04065	-/-/-	ath:AT1G19150/ath:AT5G54270/ath:AT2G34430	3	3	DG3C04517/DG1C02153/DG5C04065	0
ath04122	Sulfur relay system	2/2040	12/6081	0.947823	1	DG4C00509/DG3C03698	-/-	ath:AT1G79230/ath:AT2G43760	2	2	DG4C00509/DG3C03698	0
ath00770	Pantothenate and CoA biosynthesis	6/2040	29/6081	0.957419	1	DG5C04763/DG7C00863/DG3C00437/DG3C07004/DG5C01376/DG5C01706	-/-/-/-/-/-	ath:AT5G12200/ath:AT3G23940/ath:AT2G31810/ath:AT4G32180/ath:AT4G29680/ath:AT2G46110	6	2	DG7C00863/DG5C01706	4	DG5C04763/DG3C00437/DG3C07004/DG5C01376
ath03018	RNA degradation	33/2040	127/6081	0.9745	1	DG6C00996/DG6C04544/DG3C06168/DG2C06918/DG0C00139/DG4C00957/DG3C03764/DG1C05668/DG7C01212/DG1C03226/DG1C05810/DG3C02318/DG6C02089/DG5C04424/novel.3741/DG4C02493/DG7C01299/DG3C00709/DG2C00394/DG0C00146/DG3C03020/DG3C06293/DG7C01298/DG7C01775/DG7C01314/DG1C05831/DG1C06138/DG3C04003/DG3C03245/DG1C06441/DG6C04983/DG1C03307/DG3C00497	-/-/-/-/-/-/-/-/-/-/-/-/-/-/-/-/-/-/-/-/-/-/-/-/-/-/-/-/-/-/-/-/-	ath:AT4G26270/ath:AT4G26270/ath:AT2G36530/ath:AT5G09590/ath:AT2G32070/ath:AT3G16380/ath:AT1G74030/ath:AT4G34110/ath:AT5G61580/ath:AT3G03710/ath:AT5G47810/ath:AT1G08370/ath:AT1G31500/ath:AT1G06670/ath:AT5G61580/ath:AT4G29830/ath:AT3G25430/ath:AT4G00660/ath:AT1G75660/ath:AT2G22480/ath:AT1G49760/ath:AT4G26270/ath:AT2G32070/ath:AT1G49760/ath:AT2G22480/ath:AT1G55870/ath:AT3G20800/ath:AT2G22480/ath:AT1…	33	12	DG6C00996/DG6C04544/DG3C06168/DG2C06918/DG0C00139/DG7C01212/DG5C04424/novel.3741/DG4C02493/DG7C01298/DG6C04983/DG1C03307	21	DG4C00957/DG3C03764/DG1C05668/DG1C03226/DG1C05810/DG3C02318/DG6C02089/DG7C01299/DG3C00709/DG2C00394/DG0C00146/DG3C03020/DG3C06293/DG7C01775/DG7C01314/DG1C05831/DG1C06138/DG3C04003/DG3C03245/DG1C06441/DG3C00497
ath00190	Oxidative phosphorylation	36/2040	142/6081	0.986989	1	DG6C05672/DG5C03995/DG6C01384/DG1C06711/DG6C01163/DG6C03990/DG2C05827/DG3C00381/DG7C01075/DG5C03780/novel.5053/DG1C05548/DG5C04535/DG2C01577/DG2C02506/DG2C05571/DG4C05644/DG6C00190/DG5C02809/DG2C02960/DG7C00822/DG1C02729/DG1C00698/DG1C02226/DG1C02507/novel.11494/DG6C02478/DG2C03396/DG3C02259/DG6C02208/DG3C06056/DG1C03061/DG5C02111/DG6C00891/DG2C07050/DG6C05696	-/-/-/-/-/-/-/-/-/-/-/-/-/-/-/-/-/-/-/-/-/-/-/-/-/-/-/-/-/-/-/-/-/-/-/-	ath:AT3G53620/ath:AT4G38510/ath:AT1G01050/ath:AT4G30190/ath:AT4G02580/ath:AT2G33040/ath:AT4G32260/ath:AT3G01390/ath:AT3G52300/ath:AT5G08670/ath:AT3G15352/ath:AT1G22450/ath:AT2G28520/ath:AT4G34700/ath:AT3G58730/ath:AT4G39080/ath:AT5G25450/ath:AT5G08670/ath:AT4G02620/ath:AT4G38510/ath:AT5G40810/ath:AT3G52300/ath:AT2G21410/ath:AT3G42050/ath:AT5G47030/ath:ArthCp007/ath:AT3G03100/ath:AT4G29480/ath:AT1…	36	7	DG2C05827/novel.5053/DG2C01577/novel.11494/DG2C03396/DG5C02111/DG6C05696	29	DG6C05672/DG5C03995/DG6C01384/DG1C06711/DG6C01163/DG6C03990/DG3C00381/DG7C01075/DG5C03780/DG1C05548/DG5C04535/DG2C02506/DG2C05571/DG4C05644/DG6C00190/DG5C02809/DG2C02960/DG7C00822/DG1C02729/DG1C00698/DG1C02226/DG1C02507/DG6C02478/DG3C02259/DG6C02208/DG3C06056/DG1C03061/DG6C00891/DG2C07050
ath00965	Betalain biosynthesis	1/2040	12/6081	0.992625	1	DG5C05398	-	ath:AT4G15093	1	0		1	DG5C05398
ath03420	Nucleotide excision repair	18/2040	84/6081	0.994939	1	DG6C02612/DG1C06464/DG2C05241/DG6C03459/DG2C00003/DG4C03311/novel.9108/DG7C02262/DG2C00128/DG1C05137/DG6C05098/DG3C01910/DG6C01607/DG5C02010/DG4C04500/novel.11563/DG4C05396/DG4C04012	-/-/-/-/-/-/-/-/-/-/-/-/-/-/-/-/-/-	ath:AT5G27740/ath:AT1G50840/ath:AT5G61000/ath:AT1G08130/ath:AT2G24490/ath:AT5G63960/ath:AT3G28030/ath:AT1G50840/ath:AT2G29570/ath:AT1G63160/ath:AT1G03190/ath:AT1G08260/ath:AT5G41150/ath:AT3G52630/ath:AT1G77470/ath:AT1G63160/ath:AT5G27740/ath:AT5G27620	18	4	DG6C02612/DG2C05241/novel.9108/novel.11563	14	DG1C06464/DG6C03459/DG2C00003/DG4C03311/DG7C02262/DG2C00128/DG1C05137/DG6C05098/DG3C01910/DG6C01607/DG5C02010/DG4C04500/DG4C05396/DG4C04012
ath03440	Homologous recombination	18/2040	84/6081	0.994939	1	DG1C05384/DG6C02127/DG1C06464/DG2C05241/DG6C00788/DG2C00003/DG4C03311/DG7C02262/DG3C04827/DG1C04378/DG5C05617/DG5C02010/DG1C06592/DG4C03326/DG5C06163/DG7C00303/DG6C05505/DG1C06590	-/-/-/-/-/-/-/-/-/-/-/-/-/-/-/-/-/-	ath:AT1G04020/ath:AT1G05490/ath:AT1G50840/ath:AT5G61000/ath:AT3G06820/ath:AT2G24490/ath:AT5G63960/ath:AT1G50840/ath:AT2G32000/ath:AT1G10930/ath:AT2G19490/ath:AT3G52630/ath:AT2G22140/ath:AT1G77320/ath:AT4G30870/ath:AT1G20720/ath:AT2G28560/ath:AT2G22140	18	4	DG2C05241/DG6C00788/DG3C04827/DG6C05505	14	DG1C05384/DG6C02127/DG1C06464/DG2C00003/DG4C03311/DG7C02262/DG1C04378/DG5C05617/DG5C02010/DG1C06592/DG4C03326/DG5C06163/DG7C00303/DG1C06590
ath03020	RNA polymerase	9/2040	52/6081	0.997299	1	DG2C03709/DG7C02081/DG1C05633/DG0C00322/DG5C05493/DG4C02828/DG1C01594/DG2C03158/DG7C03535	-/-/-/-/-/-/-/-/-	ath:AT1G60620/ath:AT4G35800/ath:AT3G22320/ath:ArthCp055/ath:AT5G09380/ath:AT3G57080/ath:AT3G16980/ath:AT1G06790/ath:AT5G23710	9	3	DG1C05633/DG0C00322/DG7C03535	6	DG2C03709/DG7C02081/DG5C05493/DG4C02828/DG1C01594/DG2C03158
ath03060	Protein export	16/2040	81/6081	0.998034	1	DG1C06876/DG3C00262/DG4C03700/DG3C04371/DG1C03808/DG2C03218/DG5C00286/novel.13026/DG6C02003/DG5C05419/novel.352/DG3C06594/DG4C05631/DG3C04822/DG7C04074/DG2C03332	-/-/-/-/-/-/-/-/-/-/-/-/-/-/-/-	ath:AT1G06870/ath:AT5G42020/ath:AT1G06870/ath:AT1G06870/ath:AT1G79940/ath:AT3G24590/ath:AT3G05230/ath:AT1G29310/ath:AT1G52600/ath:AT3G05230/ath:AT1G78720/ath:AT3G49100/ath:AT1G52600/ath:AT1G78720/ath:AT1G48160/ath:AT5G60460	16	4	DG5C05419/novel.352/DG3C06594/DG2C03332	12	DG1C06876/DG3C00262/DG4C03700/DG3C04371/DG1C03808/DG2C03218/DG5C00286/novel.13026/DG6C02003/DG4C05631/DG3C04822/DG7C04074
ath04130	SNARE interactions in vesicular transport	6/2040	41/6081	0.998317	1	DG0C00603/DG4C05400/DG1C03288/DG5C01795/DG4C04033/DG5C03971	-/-/-/-/-/-	ath:AT1G28490/ath:AT1G11890/ath:AT5G08080/ath:AT1G11890/ath:AT1G08560/ath:AT3G29100	6	0		6	DG0C00603/DG4C05400/DG1C03288/DG5C01795/DG4C04033/DG5C03971
ath03008	Ribosome biogenesis in eukaryotes	21/2040	105/6081	0.999311	1	DG7C03570/DG4C00291/DG2C05016/DG1C00929/DG3C02222/DG7C04897/DG1C01388/DG1C06643/DG2C06419/DG5C04964/DG2C00394/DG1C02835/DG4C03648/DG7C03965/DG2C07184/DG7C04634/DG2C00314/DG4C02093/DG4C00495/DG4C02709/novel.3397	-/-/-/-/-/-/-/-/-/-/-/-/-/-/-/-/-/-/-/-/-	ath:AT5G20020/ath:AT1G08410/ath:AT1G10490/ath:AT1G56110/ath:AT1G63810/ath:AT4G04940/ath:AT3G57150/ath:AT5G67240/ath:AT3G21540/ath:AT5G25800/ath:AT1G75660/ath:AT2G47990/ath:AT1G56110/ath:AT4G02400/ath:AT2G44680/ath:AT5G52470/ath:AT5G52470/ath:AT3G03920/ath:AT2G18900/ath:AT5G59980/ath:AT2G20490	21	3	DG7C03570/DG4C00291/DG2C07184	18	DG2C05016/DG1C00929/DG3C02222/DG7C04897/DG1C01388/DG1C06643/DG2C06419/DG5C04964/DG2C00394/DG1C02835/DG4C03648/DG7C03965/DG7C04634/DG2C00314/DG4C02093/DG4C00495/DG4C02709/novel.3397
ath00970	Aminoacyl-tRNA biosynthesis	18/2040	95/6081	0.999508	1	DG4C04479/DG3C05806/DG7C01659/DG6C01864/DG3C06677/DG1C04092/DG2C00675/DG6C04769/DG5C01187/DG1C03593/DG2C05166/DG1C06534/DG3C06636/DG6C03628/novel.11781/DG6C01862/DG4C06449/DG7C05100	-/-/-/-/-/-/-/-/-/-/-/-/-/-/-/-/-/-	ath:AT3G11710/ath:AT3G48110/ath:AT5G26830/ath:AT4G31180/ath:AT5G22800/ath:AT1G29880/ath:AT3G46100/ath:AT4G26300/ath:AT1G25350/ath:AT1G48520/ath:AT3G55400/ath:AT3G25660/ath:AT3G62120/ath:AT3G02660/ath:AT5G26710/ath:AT4G31180/ath:AT5G27470/ath:AT4G13780	18	5	DG6C01864/DG5C01187/DG6C03628/novel.11781/DG6C01862	13	DG4C04479/DG3C05806/DG7C01659/DG3C06677/DG1C04092/DG2C00675/DG6C04769/DG1C03593/DG2C05166/DG1C06534/DG3C06636/DG4C06449/DG7C05100
ath00195	Photosynthesis	9/2040	62/6081	0.999817	1	DG7C02648/DG4C06099/DG1C03410/DG2C05827/novel.11494/DG1C03411/DG4C05250/DG5C02111/DG4C04577	-/-/-/-/-/-/-/-/-	ath:AT1G67740/ath:AT2G27510/ath:AT1G79040/ath:AT4G32260/ath:ArthCp007/ath:AT1G79040/ath:AT1G31330/ath:ArthCp007/ath:AT1G32550	9	8	DG7C02648/DG4C06099/DG1C03410/DG2C05827/novel.11494/DG1C03411/DG4C05250/DG5C02111	1	DG4C04577
ath03022	Basal transcription factors	9/2040	62/6081	0.999817	1	DG7C00570/DG2C03886/DG4C00972/DG4C01236/DG6C05098/DG4C00202/DG5C03453/DG5C06451/DG4C04012	-/-/-/-/-/-/-/-/-	ath:AT3G10330/ath:AT1G54140/ath:AT4G34340/ath:AT4G24440/ath:AT1G03190/ath:AT1G55520/ath:AT1G55300/ath:AT4G24440/ath:AT5G27620	9	6	DG7C00570/DG2C03886/DG4C00972/DG4C01236/DG4C00202/DG5C06451	3	DG6C05098/DG5C03453/DG4C04012
ath03013	RNA transport	41/2040	203/6081	0.999993	1	DG7C03570/DG4C02723/DG1C02297/DG5C05783/DG2C06489/novel.8582/DG2C01958/DG4C00957/DG1C05668/DG1C00474/DG2C04075/DG2C06077/DG7C02269/DG5C05782/DG7C02295/DG2C05983/DG3C03020/DG2C01902/DG6C02277/DG1C00475/DG7C01775/DG5C03358/DG3C03419/DG2C05987/DG0C01146/DG3C02593/DG5C02756/DG1C01620/DG2C04852/DG3C03663/DG7C03220/DG4C02709/DG2C06202/DG2C02968/DG4C06216/DG4C05575/DG7C03034/DG1C02104/DG1C06342/DG7C0160…	-/-/-/-/-/-/-/-/-/-/-/-/-/-/-/-/-/-/-/-/-/-/-/-/-/-/-/-/-/-/-/-/-/-/-/-/-/-/-/-/-	ath:AT5G20020/ath:AT1G10390/ath:AT1G54290/ath:AT4G26840/ath:AT5G18410/ath:AT3G56150/ath:AT1G33410/ath:AT3G16380/ath:AT4G34110/ath:AT1G07940/ath:AT4G39680/ath:AT3G08943/ath:AT1G80670/ath:AT4G26840/ath:AT5G19320/ath:AT1G07940/ath:AT1G49760/ath:AT4G31120/ath:AT5G19320/ath:AT1G07940/ath:AT1G49760/ath:AT1G80670/ath:AT5G56130/ath:AT1G07940/ath:AT2G19430/ath:AT3G56900/ath:AT3G20430/ath:AT1G72560/ath:AT2…	41	18	DG7C03570/DG4C02723/DG1C02297/DG5C05783/novel.8582/DG2C04075/DG7C02269/DG5C05782/DG5C03358/DG0C01146/DG5C02756/DG3C03663/DG7C03220/DG2C06202/DG7C03034/DG1C02104/DG7C01605/DG4C05406	23	DG2C06489/DG2C01958/DG4C00957/DG1C05668/DG1C00474/DG2C06077/DG7C02295/DG2C05983/DG3C03020/DG2C01902/DG6C02277/DG1C00475/DG7C01775/DG3C03419/DG2C05987/DG3C02593/DG1C01620/DG2C04852/DG4C02709/DG2C02968/DG4C06216/DG4C05575/DG1C06342
ath03010	Ribosome	80/2040	349/6081	0.999997	1	DG7C02575/DG2C04538/DG1C03853/DG6C04708/DG5C02420/DG5C04298/DG4C05470/DG2C07174/DG3C02132/DG5C02531/DG1C02841/DG2C05403/DG2C03920/DG0C00604/DG3C00785/DG6C02082/DG2C03039/DG3C01890/DG4C02110/DG3C00481/DG1C01585/DG1C01462/DG3C03199/DG1C02946/DG6C01564/DG5C05218/DG0C00567/DG0C00744/DG3C02212/DG4C04855/DG6C04027/DG1C02945/novel.13376/DG2C05065/DG2C05701/DG1C02720/DG3C04606/DG1C04181/DG3C00401/DG7C020…	-/-/-/-/-/-/-/-/-/-/-/-/-/-/-/-/-/-/-/-/-/-/-/-/-/-/-/-/-/-/-/-/-/-/-/-/-/-/-/-/-/-/-/-/-/-/-/-/-/-/-/-/-/-/-/-/-/-/-/-/-/-/-/-/-/-/-/-/-/-/-/-/-/-/-/-/-/-/-/-	ath:AT2G40010/ath:AT1G14320/ath:AT3G61110/ath:AT1G26910/ath:AT2G47110/ath:AT2G34480/ath:AT3G09630/ath:AT3G11940/ath:AT2G37270/ath:AT3G55280/ath:AT3G53020/ath:AT2G36170/ath:AT3G04770/ath:AT1G43170/ath:AT4G17560/ath:AT3G63490/ath:AT3G04920/ath:AT4G18100/ath:AT2G20060/ath:AT3G48930/ath:AT1G72370/ath:AT5G39850/ath:AT1G27400/ath:AT2G32060/ath:AT1G07770/ath:AT1G08360/ath:AT3G43980/ath:AT3G18740/ath:AT1…	80	11	DG2C04538/DG6C04708/novel.13376/DG2C05701/DG3C04606/DG7C02074/DG6C04463/novel.12038/DG0C00702/novel.11679/novel.13373	69	DG7C02575/DG1C03853/DG5C02420/DG5C04298/DG4C05470/DG2C07174/DG3C02132/DG5C02531/DG1C02841/DG2C05403/DG2C03920/DG0C00604/DG3C00785/DG6C02082/DG2C03039/DG3C01890/DG4C02110/DG3C00481/DG1C01585/DG1C01462/DG3C03199/DG1C02946/DG6C01564/DG5C05218/DG0C00567/DG0C00744/DG3C02212/DG4C04855/DG6C04027/DG1C02945/DG2C05065/DG1C02720/DG1C04181/DG3C00401/DG1C06081/DG3C02655/DG4C05676/DG5C03086/novel.13473/DG6C002…
ath04120	Ubiquitin mediated proteolysis	38/2040	206/6081	1	1	DG6C03747/DG7C04681/DG3C01102/DG4C04435/DG3C06401/novel.5054/DG1C06878/DG2C03789/DG2C05277/DG5C02420/DG5C06775/DG5C02181/DG2C02402/DG5C05416/DG6C03760/DG2C05403/DG6C00240/novel.7103/DG6C04335/novel.3584/DG7C04371/DG6C04595/DG3C03390/DG5C00333/novel.537/novel.13376/DG3C04606/DG6C00574/novel.13473/DG2C06444/DG5C06368/novel.13377/DG2C05439/DG1C00961/DG0C00690/DG3C06539/DG7C02726/novel.13373	-/-/-/-/-/-/-/-/-/-/-/-/-/-/-/-/-/-/-/-/-/-/-/-/-/-/-/-/-/-/-/-/-/-/-/-/-/-	ath:AT5G22920/ath:AT5G05080/ath:AT3G09790/ath:AT1G75950/ath:AT3G16090/ath:AT4G05320/ath:AT1G64230/ath:AT5G15400/ath:AT5G37870/ath:AT2G47110/ath:AT5G13840/ath:AT1G50490/ath:AT5G05080/ath:AT1G21410/ath:AT1G63800/ath:AT2G36170/ath:AT2G33770/ath:AT4G05320/ath:AT3G09790/ath:AT2G30110/ath:AT4G05320/ath:AT2G02760/ath:AT5G56150/ath:AT5G62800/ath:AT1G65350/ath:AT1G23410/ath:AT2G36170/ath:AT2G18290/ath:AT2…	38	16	DG6C03747/DG3C01102/DG4C04435/novel.5054/DG1C06878/DG2C05277/DG5C05416/DG6C00240/novel.3584/DG5C00333/novel.13376/DG3C04606/novel.13377/DG0C00690/DG3C06539/novel.13373	22	DG7C04681/DG3C06401/DG2C03789/DG5C02420/DG5C06775/DG5C02181/DG2C02402/DG6C03760/DG2C05403/novel.7103/DG6C04335/DG7C04371/DG6C04595/DG3C03390/novel.537/DG6C00574/novel.13473/DG2C06444/DG5C06368/DG2C05439/DG1C00961/DG7C02726
ath03015	mRNA surveillance pathway	22/2040	146/6081	1	1	DG4C00957/DG6C03646/DG1C05668/DG2C04075/DG3C03815/DG7C03661/DG3C03020/DG4C02345/DG2C02649/DG7C01558/DG7C01775/DG4C05627/DG4C03454/DG6C00214/DG4C04010/DG5C03850/DG2C03027/DG2C03026/DG0C00681/DG3C04731/DG3C04707/DG3C02207	-/-/-/-/-/-/-/-/-/-/-/-/-/-/-/-/-/-/-/-/-/-	ath:AT3G16380/ath:AT4G14300/ath:AT4G34110/ath:AT4G39680/ath:AT1G17980/ath:AT1G10430/ath:AT1G49760/ath:AT3G07810/ath:AT1G54450/ath:AT4G29820/ath:AT1G49760/ath:AT3G58500/ath:AT5G01290/ath:AT5G25510/ath:AT1G17980/ath:AT1G27595/ath:AT4G32850/ath:AT4G32850/ath:AT2G39840/ath:AT3G58500/ath:AT3G58500/ath:AT1G73820	22	7	DG6C03646/DG2C04075/DG3C03815/DG4C03454/DG2C03027/DG2C03026/DG0C00681	15	DG4C00957/DG1C05668/DG7C03661/DG3C03020/DG4C02345/DG2C02649/DG7C01558/DG7C01775/DG4C05627/DG6C00214/DG4C04010/DG5C03850/DG3C04731/DG3C04707/DG3C02207
ath03050	Proteasome	9/2040	88/6081	1	1	DG7C02258/DG3C01923/DG2C06815/DG6C01668/DG6C02400/DG5C04088/DG1C05212/DG3C00620/DG3C04445	-/-/-/-/-/-/-/-/-	ath:AT2G20580/ath:AT5G58290/ath:AT1G29150/ath:AT1G67250/ath:AT4G31300/ath:AT1G16470/ath:AT1G56450/ath:AT1G16470/ath:AT1G47250	9	3	DG7C02258/DG6C01668/DG3C04445	6	DG3C01923/DG2C06815/DG6C02400/DG5C04088/DG1C05212/DG3C00620
