# Supplementary material for: Comparative transcriptomic analysis of the gene expression and underlying molecular mechanism of submergence stress response in orchardgrass roots
Source: Front Plant Sci. 2023 Jan 10;13:1104755. doi: 10.3389/fpls.2022.1104755 (PMC9871833; doi:10.3389/fpls.2022.1104755)
Supplement: Supplementary Table 6 — The log2(fold-change) in plant hormone, MAPK, and Ca2+ signal transduction pathway. [file Table_6.xls]

## Sheet: Plant hormones
Plant hormones	Gene	ID	log2(fold-change)
			Dianbei		Anba
			8h vs 0h	24h vs 0h	8h vs 0h	24h vs 0h
Auxin	AUX1	DG6C01458	0.654147	1.37695	0.568446	0.982078
	AUX/IAA	DG6C04569	-2.60587	-3.32275	-2.12812	-1.75347
	AUX/IAA	DG5C04377	-2.59507	-2.81262	-1.98412	-1.97881
	AUX/IAA	DG1C03122	-1.02005	-1.06424	-0.0269381	0.183886
	AUX/IAA	DG5C01306	1.95379	1.80304	2.32912	3.61961
	AUX/IAA	DG5C01122	0.871328	1.24093	1.42336	1.76353
	AUX/IAA	DG6C01006	-2.72894	-2.87571	-0.666556	-2.03146
	AUX/IAA	DG5C01754	-0.753112	-1.53602	-0.740884	-1.04865
	AUX/IAA	DG4C05492	-2.2771	-3.49198	-1.62698	-2.30377
	AUX/IAA	DG6C04374	-2.44157	-3.36061	-2.04104	-3.14585
	AUX/IAA	DG7C04310	-0.777365	-1.49616	0.717405	-1.3531
	AUX/IAA	DG2C03735	1.7594	-0.532827	0.110678	0.763325
	AUX/IAA	DG4C00605	1.86615	1.94472	1.58869	0.0898608
	AUX/IAA	DG4C03948	-1.43761	-2.15635	-1.69846	-2.90898
	ARF	DG6C00312	-1.26064	-1.91346	-1.15828	-1.58111
	ARF	DG6C01112	-2.38371	-2.30515	-1.94738	-1.93943
	GH3	DG0C01228	-3.27504	-3.83804	-2.60966	-3.54358
	GH3	DG3C05841	-3.87799	-4.48355	-1.62918	-2.06226
	GH3	DG2C03777	-2.88978	-2.98439	-2.24064	-1.98391
	GH3	DG1C01846	-2.49718	-2.42682	-0.846786	0.315953
	SAUR	DG1C06078	3.4805	4.47252	2.75038	4.01599
	SAUR	DG7C04508	3.64214	2.76697	-0.358098	0.456725
	SAUR	DG7C02668	5.1069	5.4731	0.0248249	1.40898
	SAUR	DG0C00931	3.30047	4.48686	0.3337	0.83251
	SAUR	DG7C02667	3.8379	5.37405	-0.581378	0.424876
	SAUR	DG2C00767	3.21813	1.87705	3.45387	4.46563
	SAUR	DG6C03196	-0.979931	-1.47069	-0.78092	0.526812
	SAUR	DG3C04964	-1.23242	-2.04066	-0.956457	-1.32282
	SAUR	DG6C03201	-2.24887	-3.39609	-1.15452	-1.46666
	SAUR	DG6C03197	-1.28622	-2.2616	-0.488049	-0.603039
	SAUR	DG2C00772	1.19587	0.815705	1.90214	1.98134
	SAUR	DG6C03203	-2.48207	-3.03122	-0.192712	-0.164481
Cytokinine	CRE1	DG2C01118	-1.2791	-1.17827	-1.53029	-1.93324
	B-ARR	DG1C06314	3.90123	6.62496	-1.57814	3.02163
	B-ARR	DG7C03084	0.761237	1.35636	0.94166	0.491029
	B-ARR	DG2C05326	0.90779	1.74554	1.06882	1.25657
	B-ARR	DG2C00440	-2.37394	-2.91453	-2.11869	-2.68322
	B-ARR	DG2C02515	-1.21036	-1.32471	-1.32945	-1.62456
	A-ARR	DG1C04466	-1.53556	-2.56278	-0.350714	-1.42931
	A-ARR	DG1C06978	2.84841	2.50557	2.81538	1.86352
Gibberellin	GID1	DG7C03351	-1.62282	-1.84262	-1.2323	0.143474
	DELLA	DG6C01774	0.469177	2.18078	0.545508	2.57441
Abscisic acid	PYR/PYL	DG7C03758	2.04067	2.33759	2.30475	2.84072
	PYR/PYL	DG6C01681	3.71561	3.50312	2.43726	2.87457
	PYR/PYL	DG0C00563	3.61793	3.31883	2.79001	2.79764
	PYR/PYL	DG1C00003	3.47166	3.19445	2.1702	2.21674
	PP2C	DG6C00846	-1.72439	-2.04221	-0.5914	-0.82166
	PP2C	DG5C05085	-3.4464	-3.60911	-2.27945	-2.71049
	PP2C	DG2C05747	-3.5921	-3.06685	-1.48907	-1.25531
	PP2C	DG3C03533	-4.43049	-4.62871	-3.02729	-2.60001
	PP2C	DG6C00463	-6.23189	-6.00994	-0.436213	0.16288
	PP2C	DG4C01477	-1.0689	-2.7072	-0.870591	-1.49569
	PP2C	DG5C02936	-3.11534	-3.61939	-2.84064	-2.68467
	PP2C	DG5C04009	-1.51089	-1.96592	-1.2381	-1.33962
	SnRK2	DG6C02696	-0.942757	-1.01728	-0.839054	0.00873268
	SnRK2	DG3C01564	-1.94116	-2.44418	-0.620006	-1.16587
	SnRK2	DG4C05029	-1.13833	-2.08574	-0.848109	-1.1961
	SnRK2	DG1C01530	-0.671465	-1.1905	-0.381534	-0.954958
	ABF	DG1C00640	-1.53912	-2.18233	-0.736935	-1.79423
	ABF	DG3C04338	-2.13796	-3.61274	-2.10486	-1.91374
	ABF	DG2C04614	-2.2201	-4.67605	-1.69142	-2.72065
Ethylene	ETR(EIN3)	DG3C04664	1.20919	1.45118	1.17301	1.42298
	ETR(EIN3)	DG3C05530	1.21061	1.96655	1.14236	1.09201
	ETR	DG7C01247	3.85254	3.79457	2.77191	2.88877
	SIMKK	DG3C07121	0.714189	1.04005	-0.12076	1.00956
	EBF1/2	DG2C02791	2.02899	2.87149	1.21073	2.16973
	ERF1/2	DG1C06357	3.23177	0.494194	2.4114	0.827478
Brassinosteroid	BRI1	DG2C03973	1.29012	2.28821	1.2605	1.89564
	BSK	DG7C04217	-1.63752	-1.97624	-0.682097	-1.47305
	BSK	DG6C02932	1.81447	2.02645	1.59841	1.22061
	BSK	DG2C00076	1.81456	2.97924	1.61616	1.58067
	BSK	DG1C07153	0.937968	1.40415	0.881165	1.06325
	TCH4	DG7C02902	0.132282	1.42068	-0.414151	0.371395
Jasmonic acid	JAR1	DG6C00651	-0.9757	-2.01002	-0.183366	-1.64758
	COI1	DG2C05702	0.677792	1.04984	0.281702	0.54103
	COI1	DG6C01466	-1.02029	-1.10978	-0.59478	-1.0777
	JAZ	DG7C01389	0.515122	1.26231	0.779662	1.02874
	JAZ	DG3C04519	-2.81586	-5.30023	-1.22026	-2.49038
	JAZ	DG1C06671	-0.909138	-1.29122	-0.659873	-0.921715
	JAZ	DG1C04072	-4.88452	-6.03156	-2.04887	-3.19836
	JAZ	DG2C06118	3.58541	3.19375	5.11362	5.18785
	JAZ	DG2C06117	-2.21421	-2.50409	0.367412	0.736456
	JAZ	DG5C00872	-3.80409	-3.98814	-0.937118	-0.627403
	MYC2	DG6C02596	-0.955689	-1.28124	-0.257559	-0.271066
Salicylic acid	NPR1	DG4C04702	-1.89715	-2.3919	-0.806321	-0.862121
	TGA	DG3C03339	-1.01989	-1.16037	-0.69295	-0.950135
	TGA	DG4C02771	-2.45178	-2.45321	-1.54151	-1.94517
	TGA	DG3C03340	-1.58924	-1.71454	-0.584721	-0.892474
	TGA	DG4C04702	-1.89715	-2.3919	-0.806321	-0.862121
	TGA	DG5C04762	-1.89541	-1.77134	-1.30491	-1.25182
	TGA	DG6C01437	2.95521	3.84619	3.26988	4.55633
	TGA	DG5C02280	3.04245	0.220724	1.11408	3.21074
	PR-1	DG4C06428	-0.992513	-2.03262	0.589509	-2.20007

## Sheet: MAPK
Gene	ID	log2(fold-change)
		Dianbei		Anba
		8h vs 0h	24h vs 0h	8h vs 0h	24h vs 0h
FLS2	DG1C06219	2.57697	2.09372	1.43705	0.253689
CaM	DG0C00183	-2.5095	-2.60485	-0.294186	-0.183118
ChiB	DG6C02930	-1.72342	-2.41338	-0.19352	-1.06714
	DG6C02206	-1.25487	-1.93836	-1.77329	-2.86417
EBF	DG7C03518	3.3041	2.99629	2.10546	3.24696
	DG7C03519	3.24927	3.07065	2.07163	3.24652
	DG2C02791	2.02899	2.87149	1.21073	2.16973
EIN/EIL	DG3C04664	1.20919	1.45118	1.17301	1.42298
	DG3C05530	1.21061	1.96655	1.14236	1.09201
	DG1C05937	5.20839	5.65819	7.69727	5.85166
	DG2C04602	-0.843843	-1.05277	-0.1892	-0.468289
	DG7C01247	3.85254	3.79457	2.77191	2.88877
ERF	DG1C06357	3.23177	0.494194	2.4114	0.827478
ETR	DG6C04882	-1.37089	-1.70582	-1.17549	-2.55207
FLS	DG1C06219	2.57697	2.09372	1.43705	0.253689
FRK	DG2C06445	4.69428	5.12829	1.07921	4.06834
RAN1	DG1C05020	-2.03532	-2.38984	-1.35235	-2.35962
	DG1C05019	-2.46518	-1.51713	-2.42664	-2.37662
	DG2C04038	-2.15906	-3.50089	-2.8147	-2.04807
	DG2C06153	-2.46021	-3.38912	-0.636508	-3.29065
	DG7C04632	-1.98458	-2.70438	-1.63791	-2.70402
	DG2C02348	-1.25932	-1.57079	-0.783335	-1.25257
MAPKKK	DG5C03908	-3.17942	-4.04105	-0.825091	-1.49995
	DG5C03909	-3.11878	-4.59436	-0.56478	-1.76197
	DG0C00192	-1.98045	-2.76521	0.423807	0.521603
	DG0C00190	-1.87972	-2.25083	0.370874	0.920157
	DG6C00764	-2.85457	-2.59985	-1.9603	-1.18222
	DG5C03912	-1.57513	-1.4872	0.225648	0.350152
MEKK	DG4C04390	-1.61368	-2.02514	-0.866444	-1.20347
MKK	DG3C07121	0.714189	1.04005	-0.12076	1.00956
MKS	DG1C04245	-1.32663	-0.996475	-0.997116	-0.0158261
MPK	DG7C02952	-3.44959	-4.18623	-1.9515	-2.95908
	DG0C00120	-4.13759	-6.12809	-3.8647	-4.33087
	DG7C02951	-3.64271	-4.24144	-4.48846	-6.57706
	DG2C05975	-2.02152	-2.41532	-0.865144	-0.764422
MYC2	DG6C02696	-0.942757	-1.01728	-0.839054	0.00873268
PP2C	DG5C02936	-3.11534	-3.61939	-2.84064	-2.68467
	DG5C04009	-1.51089	-1.96592	-1.2381	-1.33962
	DG6C00846	-1.72439	-2.04221	-0.5914	-0.82166
	DG2C05747	-3.5921	-3.06685	-1.48907	-1.25531
	DG3C03533	-4.43049	-4.62871	-3.02729	-2.60001
	DG5C05085	-3.4464	-3.60911	-2.27945	-2.71049
	DG5C03507	-2.3461	-1.20379	-2.64069	-1.28181
	DG4C01477	-1.0689	-2.7072	-0.870591	-1.49569
	DG6C00463	-6.23189	-6.00994	-0.436213	0.16288
PR	DG4C06428	-0.992513	-2.03262	0.589509	-2.20007
PYR/PYL	DG7C03758	2.04067	2.33759	2.30475	2.84072
	DG0C00563	3.61793	3.31883	2.79001	2.79764
	DG1C00003	3.47166	3.19445	2.1702	2.21674
	DG1C00504	2.52027	1.85241	2.00178	2.67598
	DG5C04584	2.41113	1.99143	2.19343	2.66503
	DG6C01681	3.71561	3.50312	2.43726	2.87457
	DG2C03416	1.18378	1.60936	1.19161	1.9106
RbohD	DG5C04434	-0.867647	-1.94062	-1.32641	-2.41062
	DG7C01195	-3.59415	-2.87877	-3.08574	-2.96445
	DG4C01351	7.1649	7.68706	5.18319	5.09693
	DG5C02573	-2.16663	-2.89362	-3.16247	-3.17721
	DG2C03442	-2.08702	-3.00202	-1.10964	-1.16286
	DG6C01557	-2.32522	-3.5277	-2.86028	-2.11763
	DG3C04531	-1.20883	-1.55328	-1.76871	-2.3463
SnRK	DG3C01564	-1.94116	-2.44418	-0.620006	-1.16587
	DG4C05029	-1.13833	-2.08574	-0.848109	-1.1961
VIP	DG4C03116	-0.803673	-1.09872	-1.01337	-1.0135
WRKY	DG6C00624	3.40638	2.69745	4.72932	4.60674
	DG6C00625	4.69472	3.81068	4.92964	4.87157
	DG5C04598	-2.06372	-1.55111	-1.15865	-0.0538535
	DG1C05223	-1.72613	-1.17919	-0.782515	-0.190743

## Sheet: Ca2+
Gene	ID	log2(fold-change)
		Dianbei		Anba
		8h vs 0h	24h vs 0h	8h vs 0h	24h vs 0h
CNGCs	DG2C00691	2.15684	2.52059	1.78234	1.94074
	DG4C04559	-1.53946	-2.5607	-0.424218	-0.455864
CDPK	DG6C01801	-0.929599	-1.75087	-1.73817	-1.92278
	DG2C06693	1.84889	1.91715	1.15661	0.866972
	DG4C01351	7.1649	7.68706	5.18319	5.09693
	DG4C04560	-1.07123	-1.69548	-0.473321	-0.860157
	DG4C05720	-1.30735	-1.6674	-0.748826	-1.47409
	DG3C01052	-2.89541	-4.27541	-2.37555	-3.38418
	DG3C02023	-0.85538	-1.49828	-0.327603	-1.00547
	DG1C05258	-1.38369	-1.76555	-0.887235	-1.17525
	DG5C03276	-1.90395	-2.0809	-1.0448	-1.30182
	DG6C00642	-1.20679	-1.5516	0.0899138	-0.411945
	DG1C02086	-3.30331	-3.40326	-1.47599	-0.887091
	DG7C00640	-3.85049	-3.81045	-1.59891	-0.489567
	DG2C01709	-3.01291	-3.36787	-1.61041	-1.50133
	DG4C05372	-2.24259	-2.36707	-0.413429	-0.616343
Rboh	DG7C01195	-3.59415	-2.87877	-3.08574	-2.96445
	DG3C04320	0.665322	1.78263	-0.0640076	0.969672
	DG5C02573	-2.16663	-2.89362	-3.16247	-3.17721
	DG5C04434	-0.867647	-1.94062	-1.32641	-2.41062
	DG3C04531	-1.20883	-1.55328	-1.76871	-2.3463
	DG2C03442	-2.08702	-3.00202	-1.10964	-1.16286
	DG6C01557	-2.32522	-3.5277	-2.86028	-2.11763
CaM/CML	DG6C00536	0.417508	1.17799	0.488267	1.63723
	DG2C02769	-3.17822	0.0940844	-3.23668	-1.21993
	DG7C03464	-1.24418	-1.7441	-0.454101	-1.4869
	DG1C01561	-1.2144	-1.47671	-0.839534	-1.68036
	DG4C02839	-0.642966	-1.57938	-0.450854	-1.09748
	DG1C05597	-1.74927	-3.14974	-2.40779	-2.58633
	DG5C00314	-1.48111	-2.92661	-2.08816	-0.463761
	DG3C07299	-1.70217	-1.91975	-1.67627	-1.31904
	DG5C04139	-2.04866	-3.5727	-1.09412	-0.759249
	DG4C03939	-0.856114	-1.24568	-0.31496	-0.224052
	DG5C06313	-1.77631	-2.46747	0.131659	0.228766
	DG6C04386	-1.93447	-2.91798	-0.0389968	-0.0522119
	DG3C02508	-1.85618	-2.41946	-0.538674	-0.621093
	DG5C00316	-1.88772	-1.34369	-0.208379	-0.217464
	DG5C00224	-1.34731	-1.04005	0.940719	0.81881
NOS	DG3C00090	1.18474	1.61454	1.18134	1.30269
